# Supplementary material for: Quantitative trait loci (QTL) underlying phenotypic variation in bioethanol-related processes in Neurospora crassa
Source: PLoS One. 2020 Feb 4;15(2):e0221737. doi: 10.1371/journal.pone.0221737 (PMC6999864; doi:10.1371/journal.pone.0221737)
Supplement: S2 File — This file contains R script used for QTL analysis in R. The numbers in row two is a chromosome number and row 3 a physical base-pair position. This R script generates Figs 2–7. (R) [file pone.0221737.s002.R]

## Created by Joshua Waters for QTL analysis of N6 Population

getwd()
setwd("/Users/'your folder'") # Note: You will need to change the Working directory to the target directory with your files
rm(list=ls())

library(qtl)

## Read in cross/pheno data from file. You may have an error message. Keep running the codes until line 20, # Figure 2.

qtldata=read.cross(format="csv",  file="S1_File.csv", na.strings=c("-","NA"), genotypes = c("AA", "AB"), alleles = c("A", "B"), estimate.map = TRUE, error.prob = 0.0001, map.function=c("haldane", "kosambi", "c-f", "morgan"))
plot.map(qtldata)
# estimate recombination frequency and use jittermap to 'jitter' markers for better map layout
est.rf(qtldata)
plotRF(qtldata)
jittered=jittermap(qtldata)
plot.map(map,jittered)
newmap=est.map(jittered)
plot.map(jittered, newmap)
qtldata=replace.map(jittered, newmap)
qtldata=calc.genoprob(qtldata)
plot.map(qtldata, show.marker.names=TRUE, cex.axis=2) 


# Pheontype Columns
#   1 = Filter Paper Activity (mg/ml)
#   2 = Fermentation (mM)

## Composite Interval Mapping using Haley-Knott Regression, Figure 3.
# Fermentation
operm.cim2.hk=cim(qtldata, pheno.col=2, n.marcovar=4, window=20, method=c("hk"), imp.method=c("imp", "argmax"), error.prob=0.0001, map.function=c("haldane", "kosambi", "c-v", "morgan"), n.perm=1000)
summary(operm.cim2.hk)
out.cim2.hk.1=cim(qtldata, pheno.col=2, n.marcovar=4, window=20, method=c("hk"), imp.method=c("imp", "argmax"), error.prob=0.0001, map.function=c("haldane", "kosambi", "c-v", "morgan"))
summary(out.cim2.hk.1)
plot(out.cim2.hk.1, bandcol = "grey")
add.threshold(out.cim2.hk.1, perms=operm.cim2.hk, alpha=0.1, col="Blue")

## Plot for Segregation Analysis at a given Marker, Figure 4.
# Fermentation
plotPXG(qtldata, marker="Nc-M878", pheno.col=2, cex=2, cex.axis=1, main = "Nc-M878", ylab = "Ethanol (mM)",   ylim=c(140,240))
plotPXG(qtldata, marker="Nc-M4092", pheno.col=2, cex=2, cex.axis=1, main = "Nc-M4092", ylab = "Ethanol (mM)",  ylim=c(140,240))


## Composite Interval Mapping using EM Method, Figure 5.
# Saccharification
operm.cim1.em=cim(qtldata, pheno.col=1, n.marcovar=4, window=10, method=c("em"), imp.method=c("imp", "argmax"), error.prob=0.0001, map.function=c("haldane", "kosambi", "c-v", "morgan"), n.perm=1000)
summary(operm.cim1.em)
out.cim1.em.1=cim(qtldata, pheno.col=1, n.marcovar=4, window=10, method=c("em"), imp.method=c("imp", "argmax"), error.prob=0.0001, map.function=c("haldane", "kosambi", "c-v", "morgan"))
summary(out.cim1.em.1)
plot(out.cim1.em.1, bandcol="gray70")


## Plot for Segregation Analysis at a given Marker, Figure 6.
# Saccharification
plotPXG(qtldata, marker="Nc-M1321", pheno.col=1, cex=2, cex.axis=1, main = "Nc-M1321", ylab = "Glucose Eq. (mg/ml)")
plotPXG(qtldata, marker="Nc-M2984", pheno.col=1, cex=2, cex.axis=1, main = "Nc-M2984", ylab = "Glucose Eq. (mg/ml)")


## Looking at marker interactions for Saccharification, Figure 7.

# Look for Epistatic interactions in a 2-QTL model
# Scan with a 2-QTL model, Figure 7 panel A
o2perm.1 <- scantwo(qtldata, pheno.col=1, n.perm=10)
summary(o2perm.1)
out.1.S2 <- scantwo(qtldata, pheno.col=1)
summary(out.1.S2)
plot(out.1.S2, bandcol="gray70")

## Adjacent markers on chromosome 2, Figure 7 panel B
qtldata<-sim.geno(qtldata)
effectplot(qtldata, pheno.col=1, mname1="Nc-M1321", mname2="Nc-M1380", main="Marker Interaction",  ylim = c(0.9,1.6) )
legend("topleft", legend = c("A","B"), col = c(red,blue))
outOfeffect <- effectplot(qtldata, pheno.col=1, mname1="Nc-M1321", mname2="Nc-M1380", add.legend = FALSE)
outOfeffect

# Markers on Chromosome 2 + 4, Figure 7 panel C
qtldata<-sim.geno(qtldata)
effectplot(qtldata, pheno.col=1, mname1="Nc-M1321", mname2="Nc-M2984", main="Marker Interaction", ylim = c(0.85,1.35))
legend("topleft", legend = c("A","B"), col = c(red,blue))
outOfeffect2 <- effectplot(qtldata, pheno.col=1, mname1="Nc-M1321", mname2="Nc-M2984", add.legend = FALSE)
outOfeffect2
