# Supplementary material for: Quantitative trait loci (QTL) underlying phenotypic variation in bioethanol-related processes in Neurospora crassa
Source: PLoS One. 2020 Feb 4;15(2):e0221737. doi: 10.1371/journal.pone.0221737 (PMC6999864; doi:10.1371/journal.pone.0221737)
Supplement: S3 File — This file contains all of the genes within the QTL region on chromosome 1 for fermentation. (XLSX) [file pone.0221737.s003.xlsx]

## Sheet: GenesByLocation_Chr1_Ferm
[Gene ID]	[Genomic Location(s)]	[Organism]	[# Exons]	[Transcript Length]	[CDS Length]	[Product Description]	[Predicted GO Function Term]	[Predicted GO Process Term]	[Predicted GO Component Term]	[Ortholog count]	[Paralog count]	[Predicted Protein Sequence]	[Predicted RNA/mRNA Sequence (introns spliced out)]	[Coding Sequence]
NCU00520	NcraOR74A_LGI: 8,141,157 - 8,143,501 (-)	N. crassa OR74A	2	2276	1992	oxidoreductase	L-ascorbic acid binding, iron ion binding, oxidoreductase activity, oxidoreductase activity, acting on paired donors, with incorporation or reduction of molecular oxygen, oxidoreductase activity, acting on paired donors, with incorporation or reduction of molecular oxygen, 2-oxoglutarate as one dono	oxidation-reduction process	null	64	0	MVKRKAENQARSDSKKSAKSLKKSKNTLSPEDTKARFRKGLFDQSVLNEYTQEYASSTPYKHAVINELVDDSLLRKVRDEIKHNVSFTPKETDIYKIHQSGDLANLDGLDDDALSKLPSLLALRDALYSETFRNYVSHITDCGPLSGRKTDMAINVYTPGCYLLCHDDVIGSRKVSYILYLTDPDTPWKPEWGGALRLFPVEDREGKDGEIAKTPLPDPVKVIPPAWNQLSFFAVQPGESFHDVEEVYHASKEELEKQGGRIRMAISGWFHIPQIGEDGYVEGAEEKAAHKSGLMQLQGNPDQYDRPVAKPVQVEKESSNEDEENTFDEADLEFLLKYLAPTYLTPDTIENIADQFEEQFSITLSDILHPKFAAKIKEYVEAQEAKKLPEGSEEIEKSG…	GCGTTTTTCTCCTGCTGCATTTGCTCTTGCACATTTGTCTCCTCAATTACACCTCGAAATTTGTGCAGACCAGCCAATCGACCTACCCAAGATGGTGAAGAGAAAGGCAGAGAATCAGGCACGGTCTGACAGCAAGAAGTCGGCCAAGAGCCTGAAGAAATCGAAGAACACTCTCTCCCCGGAAGACACCAAGGCCCGTTTCCGCAAGGGGCTTTTCGACCAGTCCGTCCTTAACGAGTACACGCAGGAGTATGCTTCCTCGACCCCTTACAAGCACGCCGTTATCAACGAGCTAGTCGACGACTCCCTCCTCCGCAAGGTCCGCGACGAAATCAAGCACAATGTCTCTTTCACTCCCAAGGAGACCGACATCTACAAGATCCACCAAAGCGGTGACCT…	ATGGTGAAGAGAAAGGCAGAGAATCAGGCACGGTCTGACAGCAAGAAGTCGGCCAAGAGCCTGAAGAAATCGAAGAACACTCTCTCCCCGGAAGACACCAAGGCCCGTTTCCGCAAGGGGCTTTTCGACCAGTCCGTCCTTAACGAGTACACGCAGGAGTATGCTTCCTCGACCCCTTACAAGCACGCCGTTATCAACGAGCTAGTCGACGACTCCCTCCTCCGCAAGGTCCGCGACGAAATCAAGCACAATGTCTCTTTCACTCCCAAGGAGACCGACATCTACAAGATCCACCAAAGCGGTGACCTCGCAAACCTCGACGGTCTCGACGACGATGCCCTGTCCAAGCTGCCCTCTCTTCTCGCCCTTCGCGACGCTCTCTACTCGGAGACCTTCCGC…
NCU00521	NcraOR74A_LGI: 8,138,565 - 8,140,405 (-)	N. crassa OR74A	4	1564	780	hypothetical protein	null	null	null	22	0	MPIRNPFARRLGVAVTQDENVRPGSDAGNTDLAHAGFERVNTVGFRASSAFNIRSNKKGQDTGDYKMSVVNDSGVYLPPSPVEKEAIWPRKYLSRNSTETKTAVPEIEHFSISRESFDSYRRSFDISAKSPVSPTAGEFTFAPRQSLDSARFPRTPRQSVFSEHRFRRDFSTPEESFEEVGLNDDKQQAQPAKKRGFFSKFGSDAPENATPLKEKENGQAMSRFLPGRKRGQSGQGAELMPVADRPSTATALQEQEVQS	GGAGAGAGTGGCTTGGGAGTGGGAACCAGTCCGAGGGAAAGGGACTCGAGTGAATAGGGATGTTCGCTGCCCTTGATTTGCTTTTGTCCGATTTCATCTGATTTATCCTTCCATTAATACATCTAGAATTCCCTTCCATTGCACCTTCCGTCGCATCTTTAGCTCTGAAGAGGAAAGTCGGCACAAAAACTCGGACGAATCCACCGCCCATTGCCTAGAGGTACCTACCTTTCTTCCCACACCTGGACTCTTAATCGCAAACCAGATACTGGATCGCTCAGTATCTCCAATACAAAGCGGCATCATTCGAGTTTCATACTAGTCCCGTACTTGTCTTTACTACGATTATTTCTGGACCCCGTCACGCCTTAACGTTGTATACCAATCCGAGTTGACTTC…	ATGCCAATTCGGAATCCCTTTGCGCGCCGACTTGGCGTTGCCGTGACCCAGGACGAGAACGTCCGCCCCGGTTCCGACGCCGGGAATACCGACCTTGCCCATGCTGGCTTCGAGAGGGTAAACACGGTCGGTTTTAGAGCCTCGTCGGCCTTCAACATCCGCAGCAACAAGAAGGGTCAAGATACTGGCGATTACAAGATGAGTGTGGTCAATGACAGTGGTGTATACTTGCCGCCGTCCCCCGTCGAGAAAGAAGCGATTTGGCCCAGGAAATACCTGTCGCGCAACTCTACCGAAACAAAGACTGCTGTTCCTGAGATTGAACACTTCTCCATCTCGAGAGAGTCCTTTGACTCCTATAGGAGGTCTTTTGACATATCTGCAAAGAGCCCCGTATCT…
NCU00522	NcraOR74A_LGI: 8,136,850 - 8,138,708 (+)	N. crassa OR74A	2	1767	1260	cystathionine beta-lyase (methionine-17)	pyridoxal phosphate binding	cellular amino acid metabolic process	null	71	0	MSSPTGNPVLDGPKKLAAAFPNKELSMASLSVHADDYINNHQAVAPPMHVSTTFRYAENPDDLKPWENLNPNAPYDSHIYSRDSAPNSTRLEAILTSLLGAPALTYASGLSAFHAMIVFLNPKRVAIGGGYHGCHGILKLMKKLNGLEKLELESDADLAKLQPGDVIHVETPLNPTGEARDLAYYRRKADELGCYLTVDATFAPPPLQDPFQLGVDIVMHSGTKYFGGHSDMLCGVLAFRPDKAQEWLPALLEERLYLGAVLGSLEGWLGVRSLRTFELRIKRQAESAQKLVDWLVEEKAKEGSLVSEFVTRIQHASQQPEAKEEGSWLRKQMPGGFGPVFSIYLKSEQQAKRLPSKLHLFHHATSLGGVESLIEWRAMSDLDIDKRLLRISVGVESWD…	CCGATGGGTCCCATCCCGCCCTTGCGATGACAAACTGAGGAGACCTGTGTCAACAATGGAGTCACCCCGCGCCAATATCTAACGGGCATTCGACCACGGCGAGAAGAGTGGATATGTCCAAGGGCGCATTAGGCGAGTAAGGCTACTAGTTCGAACCCGGGAGTCTCCATGCTTCCTTATGGCGACATGATTCCACTTTCTTCATCGATCGACTTGGCGATAACACCATCTCCTCTGTGAAGGTTCATATAAATAGGTTGATAGAACAGAGTTTCAGAACTCCAATCAAAGTCCTGACTTTCACCAAGTTGTGCATTTCAGTCCAACAAGTAATCAACATTATTACGATGTCTTCCCCAACCGGGAACCCCGTCCTTGACGGCCCCAAAAAGCTCGCCG…	ATGTCTTCCCCAACCGGGAACCCCGTCCTTGACGGCCCCAAAAAGCTCGCCGCGGCCTTCCCTAACAAGGAGCTGTCGATGGCTTCTCTTTCGGTTCACGCCGACGACTACATCAACAACCACCAGGCCGTTGCGCCTCCCATGCACGTGTCCACCACCTTTCGCTATGCCGAGAACCCAGACGACTTGAAACCATGGGAGAACCTCAACCCCAATGCCCCCTATGACTCCCACATCTACTCCCGCGACTCGGCCCCCAACTCCACGCGTCTCGAGGCCATCCTAACCTCCCTCCTGGGTGCCCCCGCCCTCACCTACGCCTCTGGCCTCTCTGCCTTCCACGCCATGATCGTCTTCCTGAACCCCAAGCGCGTCGCCATCGGGGGCGGCTACCACGGC…
NCU00523	NcraOR74A_LGI: 8,130,238 - 8,132,369 (-)	N. crassa OR74A	2	2071	1134	NAD-dependent deacetylase sirtuin-2 (nst-2)	NAD binding, NAD+ binding, hydrolase activity, acting on carbon-nitrogen (but not peptide) bonds, in linear amides, zinc ion binding	protein deacetylation	null	63	0	MGQEVSAVPETTKPENLSERSLPAVADYIKSGKARKVVVLTGAGISTAAGIPDFRSPETGLYANLAALELEEPEDVFSLPFFKENPKPFYVLAKDLYPGKFHPTISHVFISLLATKGLLYQLFTQNIDCLERAAGVPADLIVEAHGSFASQRCIDCKTPYPDDKMREHVSRAEVPHCEKCNGLVKPDIVFFHENLPSLFFDRRHMAEEADLILVLGTSLTVHPFAGLPDLAPFEVPRVLFNMERVGSLGSQPDDVLVLGDCDTGVRQLASALGWREELEAEWRKLVGDEEADRQLEGSSKRQVELHDEVSQLVHDVDKVLHVHDVSSSGSSSPSPEAVAEKEPIAATQQEVQQSESASVKESVETTTLTEEVKVSGA	GGGACCTGACAAACCCGCCAGTGGATGATGTAAACCAAGCCCTCAGGCCCGACGTCCACTGTAACCTCAGCTGGAGCCTCGTCGTCGCCTTTTCCATCAACTTGAACATCACACTCGGATCTTATTCCATCATTTGTCTGTGTTTCTACTCACATTCATTCAACAAGGCGAAACATCACGCTTATTCTCATCAACGCTGCACATACATTGTTACAAGAAAAGATCGACCGTTTTGTTTGTTCGTATCTCACACTTTTATCGCCGGAAATTCGTCAAAATAGGCCGACACGGGACTCACGGCCTCAGCGCCAAAGGAACACTCGCGGACTACCAAAACGACGACGACTTTGTCGGCTTTGACGATTTTGCCGTCGGTGGGAAAACCCAAAAGAAACCCAA…	ATGGGTCAAGAAGTTTCTGCCGTTCCTGAAACGACCAAGCCTGAGAACCTCTCAGAGCGCAGCCTGCCTGCGGTTGCCGACTACATCAAGTCCGGTAAAGCTCGCAAGGTTGTTGTCTTGACGGGCGCGGGTATTTCGACTGCTGCTGGCATTCCTGACTTCCGCTCTCCCGAGACTGGCCTCTACGCCAACTTGGCCGCCTTGGAACTTGAAGAGCCCGAAGATGTCTTCAGCTTGCCTTTTTTCAAGGAAAACCCCAAGCCATTCTACGTGCTCGCAAAAGACCTTTATCCAGGCAAATTCCACCCTACCATCTCGCATGTCTTCATCAGCCTCCTCGCCACCAAGGGCCTCCTGTACCAGCTCTTCACGCAGAACATTGACTGTTTGGAGCGCGCC…
NCU00524	NcraOR74A_LGI: 8,128,459 - 8,129,553 (-)	N. crassa OR74A	1	1095	1095	hypothetical protein	null	null	null	2	0	MTFSSSNPQNGAEPSYANVWEDTETESCDSPLPRVISFSRRPMAEFSCPKGGISGISRLLAAERKQFNQNSKPSLLTGLLKPSPIVEPLVSPTITEHPITFPTNIPGATRTSRGLESLRNFHKFGILTASNAPVSAESQIPDPPPAAWPDSYEEHDHSPLSPPASLIAEPFDPQDYQYDKRHRPSIPDQQHQSHPIRETRPAYYAFPAYCPRKPFQTSPLLASSLSNSSSSPQREYSPTRNDTAIAGISLGAGGGSEVEASTGAVIKAMTIAGSKIDPLPSPLLRSPTAPTSLIDSWAANAYRNPSSRASTTSKAAADPASSSPYYCTRCAVPLIFDISYLDQEESWEYCNCASNNKKLGISLC	ATGACTTTTTCATCATCCAACCCCCAGAACGGGGCAGAACCAAGCTACGCAAACGTCTGGGAGGACACTGAGACGGAATCGTGTGACAGCCCCTTGCCTCGTGTGATAAGCTTCTCTCGGCGGCCAATGGCGGAATTCAGCTGTCCCAAAGGAGGCATATCAGGTATCTCCAGACTTCTTGCAGCAGAGAGGAAACAGTTCAACCAAAATTCGAAACCTTCTCTCTTGACAGGACTGCTCAAGCCATCTCCGATCGTCGAACCACTAGTCTCACCCACTATCACAGAGCATCCTATCACCTTTCCGACTAACATACCCGGAGCAACAAGGACAAGTCGGGGCCTCGAGTCTCTTCGCAATTTCCACAAATTCGGGATATTAACTGCCTCCAACGCGCCT…	ATGACTTTTTCATCATCCAACCCCCAGAACGGGGCAGAACCAAGCTACGCAAACGTCTGGGAGGACACTGAGACGGAATCGTGTGACAGCCCCTTGCCTCGTGTGATAAGCTTCTCTCGGCGGCCAATGGCGGAATTCAGCTGTCCCAAAGGAGGCATATCAGGTATCTCCAGACTTCTTGCAGCAGAGAGGAAACAGTTCAACCAAAATTCGAAACCTTCTCTCTTGACAGGACTGCTCAAGCCATCTCCGATCGTCGAACCACTAGTCTCACCCACTATCACAGAGCATCCTATCACCTTTCCGACTAACATACCCGGAGCAACAAGGACAAGTCGGGGCCTCGAGTCTCTTCGCAATTTCCACAAATTCGGGATATTAACTGCCTCCAACGCGCCT…
NCU00525	NcraOR74A_LGI: 8,124,143 - 8,125,030 (-)	N. crassa OR74A	1	888	888	hypothetical protein	null	null	null	3	0	MRRLNTGEHAPVWEEENEDMHDRSSRPLLTEGLQKQKKQPTTTKLGPTLPNGETRKRKRVTFAVPAPIPTEIDQDHLHMMSIIDKLAEAEPRKRPGLNPITAVVPVSGVSYITKTDPRKPMLLSEFSMNEPSNSRNRMLSDLIRTLDSKKGRRTRNRSEHWQLPAPEQQEEVDAATSMRDMQENQQTSEQGSSLASTEHEEENTKPIFTNDPEDSEDKPRHKWLKIPAQIWRNTTVFLANTVDHLPFYTSLKEKQWQAATRMWEEEAKSKRMSVPSTKRKAENSHHTPWLHCDRL	ATGAGGCGTCTTAACACCGGCGAGCACGCCCCTGTGTGGGAAGAGGAAAATGAGGACATGCATGACAGAAGCTCCCGACCTCTTCTGACCGAGGGGCTACAGAAGCAAAAGAAGCAGCCCACCACTACTAAGCTTGGACCTACCCTTCCAAATGGCGAGACAAGGAAGCGAAAGCGAGTCACCTTTGCTGTGCCGGCACCAATTCCGACCGAAATCGACCAAGATCACCTCCACATGATGTCTATAATTGACAAGCTCGCCGAGGCGGAACCCAGAAAGCGACCGGGACTGAACCCAATCACTGCCGTCGTTCCAGTCTCTGGCGTAAGCTACATCACCAAAACCGACCCTAGGAAGCCCATGTTGCTCAGTGAGTTCAGTATGAACGAACCTTCAAAT…	ATGAGGCGTCTTAACACCGGCGAGCACGCCCCTGTGTGGGAAGAGGAAAATGAGGACATGCATGACAGAAGCTCCCGACCTCTTCTGACCGAGGGGCTACAGAAGCAAAAGAAGCAGCCCACCACTACTAAGCTTGGACCTACCCTTCCAAATGGCGAGACAAGGAAGCGAAAGCGAGTCACCTTTGCTGTGCCGGCACCAATTCCGACCGAAATCGACCAAGATCACCTCCACATGATGTCTATAATTGACAAGCTCGCCGAGGCGGAACCCAGAAAGCGACCGGGACTGAACCCAATCACTGCCGTCGTTCCAGTCTCTGGCGTAAGCTACATCACCAAAACCGACCCTAGGAAGCCCATGTTGCTCAGTGAGTTCAGTATGAACGAACCTTCAAAT…
NCU00526	NcraOR74A_LGI: 8,120,543 - 8,122,532 (+)	N. crassa OR74A	3	1815	1815	Lcc1 (laccase-7)	copper ion binding, oxidoreductase activity	oxidation-reduction process	null	404	3	MGVVGRAIVEVSSKLTGVVANLVQEETNGSSRLGTFLFSFLAFFLGNLTPDGQYPWGNLTDWGNNQYTDGPATGVVRTYDFVISRGVIAPDGYQRDVLLVNGAFPGPLIEANWGDMIVVNVFNNISSPEEGTAMHWHGFLQDDTPWDDGAPGVSQCPIVPGKSYTYEFNASLYGTSWYHAHYSAQYAGGIVGPIVVHGPTQAKYDIDLGPVMLSDWYHRPYFDLIKDMLAPGGSPSVPSDNNLINGKMNFDCDTAAAAGDQTPCTPNAGISKFKFQTGKTHRLRLINSGADGVQRFSIDGHTMTVIANDFVPVKPYNVTAISLAVGQRADVLVTANAAGSDPKSAFWMRSDLAKCSAAKQPFALAAVYYDQADPETAPSSQPWADAGDPDSTCGASDDL…	ATGGGTGTAGTAGGACGCGCCATAGTAGAGGTCAGCTCTAAACTTACAGGTGTTGTTGCGAACTTGGTTCAAGAGGAAACAAATGGTTCATCCCGACTGGGAACGTTTCTCTTTTCATTTCTAGCATTCTTCTTGGGCAATTTAACACCGGATGGACAATATCCATGGGGAAACCTCACCGACTGGGGAAACAACCAATACACCGATGGTCCTGCAACAGGAGTAGTGAGAACGTACGACTTTGTCATCAGCCGAGGAGTCATTGCACCGGATGGATACCAACGGGACGTCTTACTAGTGAACGGCGCATTTCCAGGCCCCCTGATTGAGGCGAACTGGGGTGACATGATTGTCGTTAATGTCTTCAACAACATTTCTTCTCCGGAGGAGGGTACGGCT…	ATGGGTGTAGTAGGACGCGCCATAGTAGAGGTCAGCTCTAAACTTACAGGTGTTGTTGCGAACTTGGTTCAAGAGGAAACAAATGGTTCATCCCGACTGGGAACGTTTCTCTTTTCATTTCTAGCATTCTTCTTGGGCAATTTAACACCGGATGGACAATATCCATGGGGAAACCTCACCGACTGGGGAAACAACCAATACACCGATGGTCCTGCAACAGGAGTAGTGAGAACGTACGACTTTGTCATCAGCCGAGGAGTCATTGCACCGGATGGATACCAACGGGACGTCTTACTAGTGAACGGCGCATTTCCAGGCCCCCTGATTGAGGCGAACTGGGGTGACATGATTGTCGTTAATGTCTTCAACAACATTTCTTCTCCGGAGGAGGGTACGGCT…
NCU00527	NcraOR74A_LGI: 8,117,393 - 8,119,291 (+)	N. crassa OR74A	5	1619	348	mitochondrial genome maintenance protein Mgr2 (mitochondrial genome maintenance-2)	null	null	null	52	0	MPPPPQHGGAVGPSNFDKFKMGAMMGGTVGCIIGFIFGTVNIFRYGAGPNGIMRTLGQYMLGSGATFGFFMSIGSVIRSDSSPIVAEAYYRAQRRPMIMAAQAFRPAYYPTRRSD	CCTGTAGCACTTGATAGTTCCTCCCGGCGGGCAAGGCTGATGCGGTGGAGTCCTCGTTCACACGCTGAAATCGTCCGTGCGTCACTTTTTGCAATTGCCCGCGGCAACCACTCTATCGCGGAATTCCTCCCACTTCTTTGAGATCGCAAGCGAAGCAGCATCAGCTGGCAGTTCCTCTGGCCGCAATTAGCTTTGCAGTGTCGTCAATCCCATACCGCCAATTACCAAGATGCCTCCTCCTCCCCAGCACGGTGGTGCCGTTGGGCCCTCCAACTTTGACAAGTTCAAGATGGGTGCCATGATGGGCGGCACTGTCGGCTGCATCATTGGTTTCATTTTCGGGACCGTCAACATTTTCAGATATGGTGCCGGCCCTAACGGCATCATGAGGACATTGGG…	ATGCCTCCTCCTCCCCAGCACGGTGGTGCCGTTGGGCCCTCCAACTTTGACAAGTTCAAGATGGGTGCCATGATGGGCGGCACTGTCGGCTGCATCATTGGTTTCATTTTCGGGACCGTCAACATTTTCAGATATGGTGCCGGCCCTAACGGCATCATGAGGACATTGGGCCAGTACATGCTCGGTTCGGGCGCGACCTTTGGCTTTTTCATGTCCATCGGAAGCGTCATTCGTTCCGACTCCTCGCCCATTGTCGCCGAGGCCTATTATCGTGCCCAGAGGAGGCCCATGATTATGGCCGCCCAGGCCTTCCGCCCCGCCTACTACCCGACTCGTCGCTCCGACTAA
NCU00528	NcraOR74A_LGI: 8,112,407 - 8,116,828 (-)	N. crassa OR74A	3	4089	2394	hyphal anastomosis-4 (ham-4)	protein binding	null	null	55	0	MTAVANPPSFANLNRPGWINGDQSLNPMNPDDNRMNMFMSRKSLQRSNSSSSVASTASSSSTSTVTSTGSVSTAPTNGSPNSTTSSGGVNGNGNPMSVGGDTAPWSNSQALRKKPQPKNNNTNSWTNARPEGASDLSRSATGRPPMANGVNGAPPTMHHQQQQPSSQPQPQQQPQSAMSAPNQMMSQSNLARPGADQMAPQRLPVLSLLSLNGTFERKTISVPFYPDIMKIGRQTNAKTVPLPTNGFFDSKVLSRQHAEIWANQDGKIFIKDVKSSNGTFVNGNRLSPENRESEPHELQSQDHLELGIDIVSEDQKTVVHHKVAAKVEHAGFVTQTNNLLDMNFGDLDPSNGGMMMPMGGMPPFRGRAGSQASLASNGRMMPGNMGGPIPGMAQQRQFW…	CTTGCCCCTGGTGGTTGGCCTGCACATATCGCACACCAATTTCATTCCGATACAATCACTGTATCATATACGCAGGACACCTTGATCGTGTTTACCGCTGCATCTTCAACTGGTCGGCATCCAAGAGCCAATGGGTCACCTCAAGCAAGTTCAAGCAGACCTACAGGTACCAAGCGAAGAGGTGCTTCATTGTAGAAACAGGGGCGGGGACTACCAGTACACGGCTGTAGGTACCTAGGTACCACTGCAGAAGCCAGCGACCACTGGCCGGGCAGCGGCAGTGCTGCTAGTCAAAGGCCCAATCGCGAGGAACGGGGTAGTCCTGTTTGGGATTTGGTGGGAAAGTTTAGCTGAGCCAGCTGCACGCATGGACCACTCCGTGGCTCCGGCCGGCCTTCA…	ATGACGGCTGTCGCGAATCCCCCTAGCTTCGCAAATCTCAATCGGCCGGGATGGATTAATGGCGACCAATCGCTAAACCCGATGAACCCCGACGACAATAGAATGAACATGTTCATGTCGCGAAAATCTCTTCAACGATCAAACTCCTCGTCGTCGGTTGCGTCGACGGCGTCCTCCTCGTCCACCTCCACCGTGACCTCGACCGGCTCCGTCTCGACTGCGCCGACCAACGGCAGCCCCAACAGCACCACCAGCAGCGGCGGCGTCAACGGAAACGGCAACCCCATGTCGGTCGGTGGAGACACCGCGCCTTGGTCGAACTCACAAGCTCTGCGCAAGAAACCGCAACCAAAAAACAACAACACCAACTCATGGACTAATGCCAGGCCAGAAGGAGCG…
NCU00529	NcraOR74A_LGI: 8,110,983 - 8,111,450 (+)	N. crassa OR74A	3	249	249	hypothetical protein (fructose-1)	null	null	null	3	2	MKPAQGSMPYINFDGDWDPTVSLAEQAKRLVTDRLCRGITLGQLLDDQRECLRGSPTKTMLWLFHMFMIREIKNRFDMARPE	ATGAAACCGGCTCAGGGAAGCATGCCATACATTAATTTCGACGGCGACTGGGATCCTACCGTCAGCCTAGCCGAGCAGGCCAAGAGGCTGGTAACAGACCGCCTGTGTCGGGGAATCACCCTTGGACAGCTGCTGGACGACCAGCGTGAATGCCTGCGGGGAAGCCCGACAAAAACCATGCTGTGGTTGTTCCACATGTTCATGATCAGAGAGATCAAGAACCGATTCGACATGGCCAGACCCGAATAA	ATGAAACCGGCTCAGGGAAGCATGCCATACATTAATTTCGACGGCGACTGGGATCCTACCGTCAGCCTAGCCGAGCAGGCCAAGAGGCTGGTAACAGACCGCCTGTGTCGGGGAATCACCCTTGGACAGCTGCTGGACGACCAGCGTGAATGCCTGCGGGGAAGCCCGACAAAAACCATGCTGTGGTTGTTCCACATGTTCATGATCAGAGAGATCAAGAACCGATTCGACATGGCCAGACCCGAATAA
NCU00530	NcraOR74A_LGI: 8,109,132 - 8,109,880 (+)	N. crassa OR74A	4	303	303	hypothetical protein	null	null	null	3	2	MPHISFDSDYDPSVSLLEQARQLVRDRQNGGVSLWDLLYEQGAHSRGVSLWDLLCEQGACVQGCTPGTIRHLFHSMVLVPVLKRLGGHENGDGAGQGEDE	ATGCCACACATCTCCTTTGATTCCGATTATGATCCGAGTGTCAGTCTCCTAGAACAAGCCAGACAGCTTGTCAGGGACCGCCAGAATGGGGGCGTCAGCCTCTGGGATCTGCTGTACGAGCAGGGTGCACACAGCAGAGGCGTAAGCCTATGGGATTTACTCTGCGAACAGGGTGCTTGCGTACAGGGCTGTACGCCTGGAACGATAAGACATTTATTCCACAGCATGGTTCTCGTCCCAGTTCTCAAACGCTTGGGCGGACATGAAAATGGCGATGGAGCTGGACAGGGCGAAGACGAATAG	ATGCCACACATCTCCTTTGATTCCGATTATGATCCGAGTGTCAGTCTCCTAGAACAAGCCAGACAGCTTGTCAGGGACCGCCAGAATGGGGGCGTCAGCCTCTGGGATCTGCTGTACGAGCAGGGTGCACACAGCAGAGGCGTAAGCCTATGGGATTTACTCTGCGAACAGGGTGCTTGCGTACAGGGCTGTACGCCTGGAACGATAAGACATTTATTCCACAGCATGGTTCTCGTCCCAGTTCTCAAACGCTTGGGCGGACATGAAAATGGCGATGGAGCTGGACAGGGCGAAGACGAATAG
NCU00531	NcraOR74A_LGI: 8,107,983 - 8,108,632 (+)	N. crassa OR74A	3	412	186	hypothetical protein	null	null	null	3	2	MAFIEFARDRDSEKSLALQAVELIQKALDAGATRAALLEEQKDLRDRGPQHTSLWLFHALL	CGACCGTTGACTGTTATCCAACCCGAATTTCCCGCGTTCTCCTTTTCCTTGCAAACATACCAGAGCATTCAACATGGCCTTTATCGAGTTTGCCCGCGATCGTGACTCCGAAAAATCGCTTGCCTTGCAAGCCGTTGAGCTGATCCAAAAGGCTCTAGACGCCGGCGCCACTCGCGCTGCTCTTCTCGAGGAACAAAAAGACTTGCGTGACAGAGGCCCGCAACACACTTCACTCTGGCTGTTCCACGCGTTATTGTAACGGAGCTTGAGATACCCGGTTACTTAACATCGGTTGGTCAGCTCCTGCAGTACTTGTAAGGACCCTGCGACCATACGAGTCACGTCCTCCGCATGGCCTCTGGCTAGGTACTCGAAAGAGGATATAGGTTAAGGAGCAAA…	ATGGCCTTTATCGAGTTTGCCCGCGATCGTGACTCCGAAAAATCGCTTGCCTTGCAAGCCGTTGAGCTGATCCAAAAGGCTCTAGACGCCGGCGCCACTCGCGCTGCTCTTCTCGAGGAACAAAAAGACTTGCGTGACAGAGGCCCGCAACACACTTCACTCTGGCTGTTCCACGCGTTATTGTAA
NCU00532	NcraOR74A_LGI: 8,106,187 - 8,106,568 (+)	N. crassa OR74A	3	210	210	hypothetical protein	null	null	null	4	0	MPWIDFERDWSYQWPLVWQAKSLVDHCLATGADTHALLVEQRCLREAQTNLSISWMFYNAVVVELEGRL	ATGCCGTGGATTGACTTCGAGAGGGACTGGTCCTACCAATGGCCTTTGGTTTGGCAGGCCAAAAGTCTCGTGGACCACTGTCTGGCGACCGGCGCCGACACCCATGCGCTGCTCGTAGAGCAGCGGTGTTTGAGGGAGGCTCAAACCAACCTCAGCATCTCTTGGATGTTTTACAATGCTGTTGTGGTGGAACTGGAGGGTCGGCTGTAG	ATGCCGTGGATTGACTTCGAGAGGGACTGGTCCTACCAATGGCCTTTGGTTTGGCAGGCCAAAAGTCTCGTGGACCACTGTCTGGCGACCGGCGCCGACACCCATGCGCTGCTCGTAGAGCAGCGGTGTTTGAGGGAGGCTCAAACCAACCTCAGCATCTCTTGGATGTTTTACAATGCTGTTGTGGTGGAACTGGAGGGTCGGCTGTAG
NCU00533	NcraOR74A_LGI: 8,104,310 - 8,105,278 (+)	N. crassa OR74A	3	795	639	hypothetical protein	null	null	null	3	0	MFGTTPPSLYHHMPSQSGNSSVAMTEYDHHTPRGSEQSLPTPATTPEAERTFSTTPTVVAESTPSTTPTFVSEESLTSTPDTPIDETPKEPCISFEQDFDPTANMHDQARRLVQDRLAQGFDRSELLIEQLILREKARVRQIPRHDDHDGPLSDIWRHAPDVQSPEFYFYTAIIFRLEQNPVLSTTRRGTPSQLPTSTGRTNNNQRARCVMF	ATGTTCGGAACCACTCCACCATCGCTTTACCACCATATGCCGTCCCAAAGCGGAAATTCATCAGTCGCCATGACTGAGTATGACCACCATACTCCGCGTGGATCTGAACAGAGTCTTCCCACTCCAGCTACAACTCCCGAGGCTGAACGGACTTTTTCCACCACGCCCACTGTCGTGGCCGAATCAACTCCCTCCACAACGCCCACTTTCGTGTCGGAAGAGAGTCTCACGTCTACCCCTGACACTCCCATAGATGAGACACCCAAGGAACCGTGCATCTCTTTCGAACAGGACTTCGACCCCACTGCCAACATGCATGACCAAGCTCGCCGCTTGGTGCAAGACCGTCTCGCCCAAGGATTCGATCGGTCAGAACTCTTGATCGAGCAACTGATCCTT…	ATGTTCGGAACCACTCCACCATCGCTTTACCACCATATGCCGTCCCAAAGCGGAAATTCATCAGTCGCCATGACTGAGTATGACCACCATACTCCGCGTGGATCTGAACAGAGTCTTCCCACTCCAGCTACAACTCCCGAGGCTGAACGGACTTTTTCCACCACGCCCACTGTCGTGGCCGAATCAACTCCCTCCACAACGCCCACTTTCGTGTCGGAAGAGAGTCTCACGTCTACCCCTGACACTCCCATAGATGAGACACCCAAGGAACCGTGCATCTCTTTCGAACAGGACTTCGACCCCACTGCCAACATGCATGACCAAGCTCGCCGCTTGGTGCAAGACCGTCTCGCCCAAGGATTCGATCGGTCAGAACTCTTGATCGAGCAACTGATCCTT…
NCU00534	NcraOR74A_LGI: 8,100,568 - 8,102,291 (+)	N. crassa OR74A	3	1577	246	hypothetical protein	null	null	null	1	0	MSLNRWATQKALPQSVSRTPAQRYRDVSTRKAKSPRSRRPPRKSWESGNEKSEFNWATDKDEGVVKDFAKARILLYMHESV	AAGCTACCTTCATCCTTTGATCTGCCATTGATCTATATATCCTGTGACATGCCGCGTTATAGTCCAGACACCCATCACGATGTTTTCCCGGCGCTTTGAAACACGAGCCTATCTCTGCTTGTAGACACCAGCACAAAAATGATCAGGTGGCCAGACTCAAAACGACATTTGGTCAGACCAGTCGAATCACCACCCTGCCCGAGCTTATACGATGCAACGTGAAGACTACTCAAAAAAGGCAGCGGTCGGCTAAGCTCCTTCGCATATTCTGCCGTACAACGAAGGCTGGCTCAAAAAGAACTTTGAGCTATGATGACCTTTCTCCCGTGCGCATGGATTGACCATCGACCCTTTCGCCATGTCGCTCAATCGCTGGGCGACCCAGAAAGCTCTCCCCCA…	ATGTCGCTCAATCGCTGGGCGACCCAGAAAGCTCTCCCCCAGTCTGTAAGCCGCACTCCTGCCCAGAGATATCGGGATGTCTCCACTAGAAAGGCAAAGAGTCCTCGGTCTCGGCGCCCACCCCGAAAAAGCTGGGAGTCTGGAAATGAAAAGTCCGAGTTCAACTGGGCTACCGACAAAGATGAAGGCGTCGTCAAGGATTTCGCCAAGGCTAGAATCCTGCTCTACATGCACGAATCGGTCTAG
NCU00535	NcraOR74A_LGI: 8,099,054 - 8,100,436 (+)	N. crassa OR74A	2	1322	846	alanyl-tRNA synthetase	ATP binding, alanine-tRNA ligase activity, ligase activity, forming aminoacyl-tRNA and related compounds, nucleic acid binding, nucleotide binding	alanyl-tRNA aminoacylation, tRNA aminoacylation	cytoplasm	24	0	MIQKHPKVNMGSTAARTYLAFHHNAKLYKLSAVVSAITPFPALEETNKLLFKKGTDNDFAIVTDQTIFHPQGGGQPSDEGVMTMGDVSVFRVSMVRMDAVKDGQVLHFGRFDSSSSSIFQLGDTVEQSIDVEKRLLYSRLHTAGHVLGAAVRHLLEKEIPGFDELKASHFPDSAACEFQGSIEGRWKEPIQQKVDEYIDKAMPVEVDFWDEEDFRKNGLERLIPDRSLAPPGEKFRVVKIVGAEVYPCGGTHVDTTDLCGKTTVKKISRSKGTSRVSYAVN	TAGGATTCAAAGGCATCATACAGAAATTGTTGGAAGTGTCAGTGCAAAAGGCAGTCAAATCCAAGTCTCAATGACAAGCCCTGGTGTCTAACACCAAGAATGATCCAAAAACATCCAAAAGTCAACATGGGAAGCACCGCCGCGCGAACATACCTGGCTTTTCACCACAATGCCAAGCTCTACAAGCTGTCAGCTGTGGTCTCGGCGATAACGCCCTTTCCCGCCCTGGAAGAAACCAACAAGCTTCTCTTCAAGAAAGGCACAGACAATGACTTCGCCATCGTGACCGACCAGACCATCTTTCACCCCCAGGGAGGCGGCCAACCCTCGGATGAAGGCGTCATGACCATGGGTGATGTTAGTGTCTTCCGTGTGAGCATGGTCCGCATGGACGCCGTG…	ATGATCCAAAAACATCCAAAAGTCAACATGGGAAGCACCGCCGCGCGAACATACCTGGCTTTTCACCACAATGCCAAGCTCTACAAGCTGTCAGCTGTGGTCTCGGCGATAACGCCCTTTCCCGCCCTGGAAGAAACCAACAAGCTTCTCTTCAAGAAAGGCACAGACAATGACTTCGCCATCGTGACCGACCAGACCATCTTTCACCCCCAGGGAGGCGGCCAACCCTCGGATGAAGGCGTCATGACCATGGGTGATGTTAGTGTCTTCCGTGTGAGCATGGTCCGCATGGACGCCGTGAAGGACGGGCAAGTCCTCCACTTTGGCCGCTTCGACTCTTCCTCTTCCAGCATATTCCAATTGGGCGACACAGTCGAACAATCCATTGACGTGGAAAAG…
NCU00536	NcraOR74A_LGI: 8,096,303 - 8,098,635 (+)	N. crassa OR74A	1	2333	1578	homoserine O-acetyltransferase (cysteine-25)	O-acetyltransferase activity	null	cytoplasm	88	0	MRPQKHIAASLRRVSGALSHASYSPATSQSSRTAAVAGLRLSRAQPQQQQQQRCLHGQAPRRSGASNPAMAFPCLDALETRSETLKKRSDASGPEPSYVAGATQTFHCDEPLLLDWGGMLPEFDIAYESWGEMNADKSNVILLHTGLSASSHAHSTSANPQPGWWERFIGPGLALDTDKYHIICTNVIGGCYGSTGPSSIDPADGQRYATRFPILTLEDMVRAQFRLLDNLGVNKLYASVGSSMGGMQSLAAGVLFPERVGRIISISGCARSHPYSIAMRHTQRQVLMMDPNWNRGFYYDNVPPHAGMKLAREIATVTYRSGPEWELRFGRRRADPSKPPALCPDFLIETYLDHAGEKFCLTYDPNSLLYVSKAMDLFDLGHAGQKAAASRRAERLDSL…	CCCGATTGCGATGAAGGGCAGAATGGGGTTAGTGAGGGGCCTGTGGCAACTTAACCTCCTCATATGATGATTCCCCGGATTTGACGGCATCCAATTCGGTTTCGTGTTGACCCCCCGAACCGGGCAACTAGGATTACCAATCTCCATTTTCTCTCCATCATGAGCTCCGGGTTCGCAGTAGCGTGCCGACCCAGTTTTAGCATTCTCCTCTGACAAGGTAAACTACGGACTACATTCACACTTCGCGCTATAACATCTGTCCCTGCTTGTGCTCGTGCCTGTCGACGGTTGCATCATCTTGAACACCAGATCCAGGACATATCGGCACCATGCGGCCACAGAAACATATCGCCGCGTCACTGCGGAGGGTTTCAGGAGCCCTATCCCACGCATCCTACA…	ATGCGGCCACAGAAACATATCGCCGCGTCACTGCGGAGGGTTTCAGGAGCCCTATCCCACGCATCCTACAGCCCCGCGACATCACAGTCATCTAGAACTGCTGCGGTAGCTGGACTGCGGTTATCTCGAGCTCAACCACAACAACAACAACAGCAACGATGCCTACACGGACAAGCGCCCCGGCGCAGCGGCGCCTCCAATCCCGCAATGGCCTTCCCCTGCCTCGACGCCCTTGAAACCCGGTCCGAAACCCTCAAGAAGCGCTCCGACGCGAGCGGCCCCGAGCCATCCTACGTTGCCGGTGCCACCCAGACCTTCCATTGTGACGAACCCCTACTTCTCGACTGGGGTGGCATGCTCCCCGAGTTCGACATCGCCTACGAGTCGTGGGGCGAGATG…
NCU00537	NcraOR74A_LGI: 8,094,111 - 8,095,948 (-)	N. crassa OR74A	2	1779	1041	hypothetical protein	null	null	null	33	0	MAFLSSIFKRLSLNMVNPLSAADSAQDQDQDDIDRSVNPYQPTATEVILVRAMLEKALRLPPEIINGILDHAEYWPHTSTVIDYSNWPQGQRVVNAGDGNSENAFLLRTLPLGFLKPPSSFFENDSNREVPLEPIPREPKEFPVDTYQSRISPTLSHPCRKIKFTIVSHDQGWGGEARTRRTYNSSYTWFDIGLERCLQTSDDIGEPTFDPQTLSTILPKVREVDPNNDGDRHVQGTHTFDFPLCPQKDTMIQCNEVANGQYHQYEVEWKWTDNLSSADLFDSGYGCEEGLIENPLPKVGRGQATGDGKFVRDLKLGDVITVWAKARFAGWANYIKRIQVDVYWVV	TTCCAAATGGCACCACTCCGCCTTCGCTTTTCTCGTCAGGTTCCAGAACCTTGATGACCCAAACAGTCTTGGCCTAGGCTTCATTCACTGTCTGTCTCCAGGTTGGATATCCACGACCGCGCCCTTGGTCTATTCTTGGTATTTTCCCTTTGCTGCCTATTCACGCTTATCTTGCTCCGACAATTTGCAGTCCTTCTTATTGCAGTCCAGTCCAGGTTTCAGGGAAGGGTAAATAGTCAGCAGCCCCGAACACTCATCGAGGATCGAATCGAGACCACATTCGTGCCGATGGCCTTTCTGTCCTCCATATTCAAAAGACTCTCTTTGAATATGGTCAACCCGCTGAGTGCGGCTGATTCCGCACAAGACCAAGACCAAGATGACATCGACCGCTCTGTG…	ATGGCCTTTCTGTCCTCCATATTCAAAAGACTCTCTTTGAATATGGTCAACCCGCTGAGTGCGGCTGATTCCGCACAAGACCAAGACCAAGATGACATCGACCGCTCTGTGAACCCTTACCAGCCCACCGCCACGGAGGTGATCCTCGTTAGGGCGATGCTGGAGAAGGCTCTTCGGCTGCCACCCGAGATCATTAACGGTATCCTCGATCATGCCGAGTACTGGCCCCATACATCGACCGTCATCGACTATAGCAATTGGCCCCAAGGACAAAGGGTTGTCAACGCAGGAGACGGCAACTCGGAGAATGCCTTCTTGCTACGCACTCTTCCTCTCGGTTTCCTCAAACCGCCTTCTTCCTTCTTCGAAAATGACAGCAACCGCGAAGTCCCACTTGAG…
NCU00538	NcraOR74A_LGI: 8,086,655 - 8,093,804 (+)	N. crassa OR74A	4	6981	3858	PAP/25A associated domain family	nucleotidyltransferase activity	null	null	97	0	MDAQPAAAELKHHYQTNLWTRLPAEPAISKTTSIYAPESVIAYFPSHLELLPILLPQHLSISQDKLQYYNRLVSSSRGGGSCLDTLQSPTAISLTQSQPVARSKSSSKVSTKDGLSGKLSVLSCHGNRTVKHTENAERVPITSAKEMSVKMSGKKQPDQNGLHGLPARPPLPTDQMNHLPATVTSSVPSTPHQHARKFSFESRDPSPGATQNHSPRSAYSETNGNVPSLRPLPPRLGGCRFETAIPFSRRRMPYSIGADRLDPVDPDKIKSRLAEDHEAKLTTTLRELYDSLIPTPEVERKRKKLVQKLEKILNDEWPGHDIQVNLFGSSGNLLCSDDSDVDICITTPWKELESVCMIAELLHKHGMEKVVCVSSAKVPIVKIWDPELQLACDMNVNNT…	CGACTGTGGAGGTACCGACTGCCGTCACCATTTCTTTCTCTCGACTCCTTCCGGTCTTGAACTCGTCGGTATCTCTTTCTGCACCTCTGACATCCAAGCAGAGCAGGGTCAGATCGCATTACTTTGACCTCCTTCCCGTCCTGTCGAGATTCAGTGACCAGGTTGACGCTTGACGGTCGACACCACCTATCCGTCACCTCTGTCGCTGCACCTTACCTCACTTCACTCACCCGCTCGCACTGCACCCACCACGGCATTGCACATTCGTCTGGATTGGAATTTCGTCCAAACCGGAGCGGCGCTTTCAACTGATCTTCCGCTTCCCGCCCACAACCACGCAACCACCCACTCAGGTTCAGCGAAGCGAACTGCGAAGCGGTAGAGGCACTTCAAGGCACC…	ATGGACGCCCAGCCGGCCGCGGCTGAACTCAAGCATCATTATCAAACAAACCTGTGGACGCGTCTACCCGCCGAACCTGCGATATCGAAGACGACCTCGATTTACGCTCCAGAGTCTGTCATTGCATACTTTCCCTCTCATCTCGAGCTCTTGCCGATTCTGCTCCCGCAACACTTGAGCATCTCCCAGGATAAGCTGCAGTACTATAACAGGCTTGTTTCTTCCAGCCGAGGAGGCGGCAGTTGTCTGGATACCTTACAATCGCCGACTGCGATTTCGTTGACGCAATCTCAGCCTGTCGCGCGGTCGAAATCATCTTCCAAGGTGTCGACCAAGGACGGCTTGTCCGGGAAGCTCAGCGTCCTGAGCTGTCATGGGAATAGGACAGTCAAGCACACA…
NCU00541.1	NcraOR74A_LGI: 8,070,739 - 8,074,130 (-)	N. crassa OR74A	6	2283	1071	unspecified product	null	null	null	34	1	MPLRVHALRDDEVDRAIDNLVKSGKMFGMPGGRRGRMGAGPGPRPHSMVDFNDARGPHQPSNLQTFYAAQRHQPSRGSNEAEQMMQAKRRLAAQRERELRNYHQEQQYNRSVLADSSSQFGAAKPDRTLSPGSGMSEEERRKLIASQRSALYGEQGFPDAGVYGEENAGPRFGLTAGQNLRGASPMAFDYNQVPPGFPPQSQIEGAQGTQSAGPHERSRANSNTSPQSNPSGGKGIFDAPIGHQANRTSASSPGGSPPRQSAPGSKPGQNTVAPIGTRPSTSNTATNPALNKGSTTSLASPLSQSYNGTANNEAGNNGSAAPASATTEGPNVGLSGWGTRSNGWGKVGNVQASVWG	GCGACTGCGACTTTTCCCTTCCTCTCCTCCTGTTTTGTTCTGGTTTGGATCTCGACTGCCAATTGCTTTTTCCATCCCGCTCCCGACCCCTTGGCCCGTCTGTCGATTCAGCATAGAGGGAACAAGGTTGCCGACGACAGAGTCAACTCCAGACCGAGATCCCACCAACTTGGTCTCTCCTATCCAGGTTGCCATCCTCTTGCTGCGGCCTTCCGATATATAAACGCCCGACGTCGTCCTCGATCCACACCGAGTCCACCGATATAATGTCCGGATACTACGAACCCCCTCAACCCCAATGGCCTCCCGCCGGCGGCCAAGTTTCGGGCTGGGAACACCAGACCCCTCCTCCTCCGCCCGCACGGTCCGGTGCTAGCTCTGCCGTCCCCCGCGAGGAGT…	ATGCCTCTACGTGTACATGCACTGCGGGATGATGAGGTCGACCGCGCGATCGACAACCTCGTCAAGAGCGGAAAGATGTTTGGGATGCCTGGTGGCCGCCGCGGCCGCATGGGAGCTGGACCTGGTCCCCGTCCCCACTCCATGGTCGACTTCAACGATGCGCGCGGCCCTCACCAGCCCTCCAACTTGCAAACCTTCTATGCTGCCCAACGTCACCAGCCCTCGCGCGGCTCCAACGAGGCGGAGCAGATGATGCAGGCCAAGAGGAGACTGGCTGCCCAGCGGGAGCGGGAGCTTAGGAACTACCACCAAGAGCAACAATACAACCGAAGCGTCCTTGCCGACTCATCCTCGCAGTTCGGTGCTGCCAAACCGGATCGTACCTTGAGCCCAGGCAGC…
NCU00541.2	NcraOR74A_LGI: 8,070,739 - 8,074,547 (-)	N. crassa OR74A	6	2633	1245	unspecified product	null	null	null	34	1	MSGYYEPPQPQWPPAGGQVSGWEHQTPPPPPARSGASSAVPREESAAFAYQLEEVDRAIDNLVKSGKMFGMPGGRRESFPVPGPARFYPDFGGRMGAGPGPRPHSMVDFNDARGPHQPSNLQTFYAAQRHQPSRGSNEAEQMMQAKRRLAAQRERELRNYHQEQQYNRSVLADSSSQFGAAKPDRTLSPGSGMSEEERRKLIASQRSALYGEQGFPDAGVYGEENAGPRFGLTAGQNLRGASPMAFDYNQVPPGFPPQSQIEGAQGTQSAGPHERSRANSNTSPQSNPSGGKGIFDAPIGHQANRTSASSPGGSPPRQSAPGSKPGQNTVAPIGTRPSTSNTATNPALNKGSTTSLASPLSQSYNGTANNEAGNNGSAAPASATTEGPNVGLSGWGTRS…	AGATGATGACACAGGCGGCTCTAAGAGCCTCAAAGGCCTCTTAGCAATATCATCATTCTCAGTCATCTCGAAATTTCGGTTTGCGCTTCGGTTTGTTGTACTTAGTGCTGACGCTTGTGAAGGCATCGAGGGAACGAAAGGACTTTCTCCCACCAGTCGACGATGAGTGCGAAAAAAAAGGGGATCACACCTGCACACCCTGACAGACCTGACCTCTCCTGGCTCGAAGAACCACCACGTCAGGCAGATCGACCCACGTTCCGCACATTCGCCGGGACTAGCAACCTCCATCTCCCCGGTCTTTTCCTCTGTCGCAACCCTCCACTTTCCCACTTCTAGCCTACGCGTATCAGCGGTCGTAGTGTACTGCCAGTGCTGCCCACTCTTCTCCTAAAAACG…	ATGTCCGGATACTACGAACCCCCTCAACCCCAATGGCCTCCCGCCGGCGGCCAAGTTTCGGGCTGGGAACACCAGACCCCTCCTCCTCCGCCCGCACGGTCCGGTGCTAGCTCTGCCGTCCCCCGCGAGGAGTCCGCCGCTTTTGCTTATCAGCTCGAGGAGGTCGACCGCGCGATCGACAACCTCGTCAAGAGCGGAAAGATGTTTGGGATGCCTGGTGGCCGCCGTGAGTCGTTTCCTGTTCCCGGCCCAGCCAGATTCTACCCAGACTTCGGCGGCCGCATGGGAGCTGGACCTGGTCCCCGTCCCCACTCCATGGTCGACTTCAACGATGCGCGCGGCCCTCACCAGCCCTCCAACTTGCAAACCTTCTATGCTGCCCAACGTCACCAGCCCTCG…
NCU00542	NcraOR74A_LGI: 8,067,713 - 8,070,158 (+)	N. crassa OR74A	1	2446	1272	DUF914 domain membrane protein (mitochondrial carrier-36)	null	null	null	103	0	MANNTITPSSSEPEMTQIKSYGATTLVTAEQTTSNTSGAAPNNNAVLTGLDEPDLVALGIQKLEAQNVHWYSYLLTVDFWLVILIGQILSLCITATNTFSSFLSELGTSIPAIQTIFVYALIFLVYFPIALYKTGGPRKFFEQTWRNSWKYIILSFLDVEGNYFTVLAYRYTNLLSAQLLNFWSIVCVVIISFALLKVRYKWFQIGGILICCGGMGILLASDHITGSNGGPGVNMLKGDLFGLLGATLYGISNVYEEWFVSKRPVYEVLSFLGFFGVIINGVQAAIFDRQAATDATWNGPVAGYLVGYTFAMLIFYSLAPLILRMGSAAFFDISLLTANFWGVIVGVKVFHYVIHFMYPIAFVCIILGLVVYFLAGSVLGDSKKPWLGADQSEGVAGVG…	TGCAGGTCAGGTCATTCAGCTGCGCACCAGAGTATATCAACCACACCCTTTCCCCGGCATATTGTCTGCTGTTTTTTCTTCTTTTCTTTTCCACTCTTCCATCACGGACTTCCATCACCCGCCTCTTCTCCCACCCTTTCTTCCTTATTGTAGCTATTACCATAGGAAAAGAAAGACCGTTTTCGCCCATCTTTATCGTCTCTCTCTCTTCCCTGTCTGACCTCCAGTGACAACAATCGCCCGCGACTCGTTCGTCACCTGGGTTGACCAATTTGGATCCGACTCTTTCAGTCACCCCTAAAGCTCCCACGACAGCAACCACATGTACAACACGACATCGGCGTCTTCCGACACCCTGATCAACTCGGCACAAAACGAGGCCTACTTGTGCCGAGTCAT…	ATGGCCAACAACACCATCACCCCCTCCAGCTCCGAGCCGGAAATGACCCAAATCAAAAGTTACGGCGCCACCACCCTCGTCACCGCCGAGCAGACCACCTCCAACACCAGCGGCGCCGCTCCCAACAACAATGCTGTCCTCACCGGCCTTGACGAACCTGACCTCGTCGCCCTCGGCATCCAGAAGCTCGAAGCGCAAAACGTGCACTGGTACTCGTACCTCCTGACCGTCGACTTCTGGCTGGTCATCCTCATCGGGCAAATTCTCTCTCTCTGCATCACGGCAACCAACACCTTCTCCTCTTTCCTTAGCGAGCTGGGAACCTCGATCCCCGCCATCCAGACCATCTTCGTCTACGCCTTGATCTTTCTCGTCTACTTCCCGATTGCCCTTTACAAG…
NCU00545	NcraOR74A_LGI: 8,059,740 - 8,064,262 (+)	N. crassa OR74A	3	4402	3330	hypothetical protein	null	null	null	3	0	MVSLFGIKFGDKKKGKPERAAAGDNSCADSEKSVSLQRAITNESSRSDAAASPILPPPGIAPYAHGIGAQNHATSSMSNLADLHSNNASGVKHYASDANLRAKFGAMNGSAASLAHGPGPVLSPRPQTANAKSKPWDNSDLPDIPTIKKASTAPVAPKSPLNQVATDFPAIPMSTNVVHSPVERKVEAGVRLVQSDDDAEDVQGPISKDQQILERNVGEDKISDEMSPTEPLARPHYTSLLDPLNGPGPVLKNIDERPSSRGGMQDAPGPVFRGNIDERPGSRGGVHGGPGGPGPVFRGNIDQRPGSRGGMHDGPGGPAPIFRGNIDQRPGSRGGMPMSGPNGPPRPFPAPGHGPPRHGPPTHGLPHPPAPRTGAPGPRGPGPHPGPHPGPPRQGPPYR…	CTCCACCCACGCGACGTTCATTTGACGGCGCAATCCCAAATACCGCACGACGCCCTCGACAGCGGCCTTCTTTTCCTCCTTTTTCATCTCTTCTCCCGCTTCCCTTCGCACCCCTGTCGAGAAGCGCACGGTTGCTGGTGATAGCAGCAACCTGCCAACCTTGTTTATCGTCCGTCTAGTCTTTCCTCTCCCGTCACTCTCCTTCACAACAGCAACAACAACAGTCATTCGACAACCTTCCCATTTGGGATCTGATCACTCGTTTTATCTTTTCTCTCTCAGTTATTTTTTTATTTTATTTTTTTATTTTGATTGTCCTAAGTCTGTCGCCAATTGGCTGCTGCAATTCGACATCCACGTCCCTGCGACCACACCAACACGTTCATTTTACACTCCCGC…	ATGGTATCGCTATTCGGTATCAAGTTCGGCGACAAGAAAAAGGGGAAGCCCGAAAGAGCAGCGGCGGGGGACAACAGCTGTGCGGACTCTGAGAAATCGGTATCCCTGCAACGAGCCATCACCAACGAAAGCAGCCGATCCGATGCAGCGGCATCCCCGATTCTTCCTCCGCCTGGCATCGCTCCCTATGCGCACGGCATCGGCGCCCAAAACCACGCCACTTCGAGCATGTCCAACCTTGCCGACCTGCATAGCAACAACGCTTCCGGCGTCAAACACTATGCCTCGGATGCGAACCTGCGGGCCAAGTTTGGCGCCATGAACGGGTCTGCGGCAAGCTTGGCACACGGCCCGGGTCCGGTTCTGTCGCCGCGCCCCCAAACTGCGAACGCCAAGAGC…
NCU00547	NcraOR74A_LGI: 8,055,321 - 8,057,397 (+)	N. crassa OR74A	3	1944	1944	hypothetical protein	null	transmembrane transport	integral to membrane	89	1	MAFYRDYEEEGVVLGQQRASSPLSLFTNDSTPLLQSPVPELSYAVIDINPRITYTARGRADTIGTSSTDTAVDSNANNADDADQEQYNSLLEARRKRLKAKIIPLCLSVMFLLDLSVGLSVPPTNAVEESIICRNLHPDVVSRFENSTASILLSDNPACKEDDVQSYLATLQGWQATFDCIPSILMTVPFGILSDKWGRRPVLALALLGSMLQMFALSTILFLPNIFPIWTVWLTSSFLLIGGGGGIIAAMLYTFISDIVPIAERATLFFQMHATYLTARMISGPIAGSLMITSPWIPLVLSLGLMTLAAATTLVFPETRHLKAQASSTKRLDNEDISTYPSTEDEGVGKPMLSSSLPRLSPLTQPQAQQPITTRINGLATSLHSFTHFLTTNKKICIL…	ATGGCTTTTTACAGAGATTATGAAGAGGAAGGAGTGGTACTAGGTCAGCAACGAGCTTCTTCTCCACTGTCTCTATTCACAAATGATTCCACCCCTTTGTTGCAATCCCCAGTTCCAGAACTCAGCTACGCCGTCATCGATATCAATCCCCGGATAACTTACACCGCGCGTGGGAGAGCAGATACCATTGGCACCTCATCTACCGATACCGCCGTTGACTCCAATGCCAACAACGCCGACGATGCAGACCAAGAACAGTATAACTCCCTACTCGAGGCCCGAAGAAAACGTTTAAAGGCCAAAATCATTCCGCTTTGTCTCAGCGTCATGTTCCTCCTTGACCTCAGCGTTGGGCTCAGTGTGCCACCAACTAACGCTGTGGAGGAGAGCATCATTTGT…	ATGGCTTTTTACAGAGATTATGAAGAGGAAGGAGTGGTACTAGGTCAGCAACGAGCTTCTTCTCCACTGTCTCTATTCACAAATGATTCCACCCCTTTGTTGCAATCCCCAGTTCCAGAACTCAGCTACGCCGTCATCGATATCAATCCCCGGATAACTTACACCGCGCGTGGGAGAGCAGATACCATTGGCACCTCATCTACCGATACCGCCGTTGACTCCAATGCCAACAACGCCGACGATGCAGACCAAGAACAGTATAACTCCCTACTCGAGGCCCGAAGAAAACGTTTAAAGGCCAAAATCATTCCGCTTTGTCTCAGCGTCATGTTCCTCCTTGACCTCAGCGTTGGGCTCAGTGTGCCACCAACTAACGCTGTGGAGGAGAGCATCATTTGT…
NCU00548	NcraOR74A_LGI: 8,052,130 - 8,053,356 (-)	N. crassa OR74A	5	961	627	MutT/nudix family protein	hydrolase activity	null	null	81	1	MSQGKARVISTELLPNSEAEWKRLVKTTYIGQDGVTRTWEHAERTTRPEGSPFDGVSVVAILEKDTGREILLEKQYRPPLDKICIELPAGLVDKEETAEQAAVRELKEETGYVAQALTTSPIMFNDPGFCNTNFKLVEVSVDMSLPENQNLKPELEENEFIEVFHVKLDGLWDECVRWEAQGYALDARLASFAKGIQIAQKFGLVSRP	TGATTGACACGGCACCAACCGCAATCCGCTTGGAGGTGTCCCACGGGCCGCCACAATCTTTACCTACCTCAGCTGTAGGCCACTTTCCAAGCGGCCTTGGGGTAACGCAAAGGTTCATCCGCTTTGCTCAGCTGCTACTTACCACCTTCTATCAGAGGAACTCGAACAGTCAGACAGCTGGTAGTGACCAGTGCGAAATTACTCGAAAAAATGTCGCAAGGCAAGGCGAGAGTGATCTCTACCGAGCTTTTGCCTAACAGTGAGGCCGAGTGGAAGAGACTAGTCAAGACAACCTACATCGGCCAGGACGGCGTCACCCGGACATGGGAACACGCGGAGCGGACCACTCGTCCCGAGGGCAGTCCCTTTGACGGTGTAAGCGTTGTTGCCATTTTGGAA…	ATGTCGCAAGGCAAGGCGAGAGTGATCTCTACCGAGCTTTTGCCTAACAGTGAGGCCGAGTGGAAGAGACTAGTCAAGACAACCTACATCGGCCAGGACGGCGTCACCCGGACATGGGAACACGCGGAGCGGACCACTCGTCCCGAGGGCAGTCCCTTTGACGGTGTAAGCGTTGTTGCCATTTTGGAAAAGGACACTGGCCGCGAGATTCTTCTCGAGAAGCAATATCGTCCACCTCTTGATAAGATCTGCATAGAGCTTCCTGCTGGCTTGGTAGATAAAGAGGAAACAGCCGAACAGGCTGCTGTCCGGGAGCTCAAGGAAGAGACAGGCTATGTTGCGCAAGCTTTGACGACGTCGCCGATCATGTTTAACGACCCCGGGTTCTGTAACACCAAC…
NCU00549	NcraOR74A_LGI: 8,048,175 - 8,049,622 (-)	N. crassa OR74A	1	1448	1122	glutathione transferase omega-1 (glutathione S-transferase-6)	protein binding	null	null	126	0	MLPICIPLPDRNPKLDTLLSALTYLHVPTLSKLPRTLSSSIRTPFVRKLNTRSPPVPLQVHHCTMFSASSSNPSTQKPASVDTSLQGSPTGAAALFASSHSSPHPLKLYGGWFCPFVQRVWITLAEKNIPHQYIEINPYHKAPEFLALNPRGLVPTLAVPTSTDPKTGKVKEVKPLYESLVLCEYLDEAYADENVYGDRLLPQDDAYERARCRLWIDHISSRVVPAFYRFIQHTPDKPYTIDEIRTEFHGHLKAFAKEMLHASSPSSSPGPFFLGDKFSLVDIMLAPWAKRLFLIDHYKPGGVGIPPSGQRGSEVDEEIWKRWEEWYKAVTERESVKKTWSEDEQYVGAYKRYAEDTTQSEVGRATRSGRGLP	CCCATTTCCCCCTCTCCTCTCGCGAATCCCTCTTCTCAATCACGTCATTAGATACCTCTGACCCCATCCTGTTTGGTTGATTGTAGTGTACATCATATGCTGCCCATATGTATCCCACTACCGGACAGGAACCCCAAGCTTGATACCCTCCTCTCCGCATTGACCTACCTCCATGTGCCAACGCTTTCCAAGCTCCCGCGAACTCTCAGCTCCTCCATCAGAACCCCATTTGTCCGGAAGCTCAACACAAGATCGCCCCCGGTCCCCCTTCAAGTCCACCATTGTACCATGTTCTCCGCCTCTTCCTCTAACCCCTCCACCCAAAAGCCGGCTTCGGTCGACACCTCCCTCCAAGGCTCGCCCACCGGCGCCGCCGCGCTCTTCGCTTCCTCGCACTCT…	ATGCTGCCCATATGTATCCCACTACCGGACAGGAACCCCAAGCTTGATACCCTCCTCTCCGCATTGACCTACCTCCATGTGCCAACGCTTTCCAAGCTCCCGCGAACTCTCAGCTCCTCCATCAGAACCCCATTTGTCCGGAAGCTCAACACAAGATCGCCCCCGGTCCCCCTTCAAGTCCACCATTGTACCATGTTCTCCGCCTCTTCCTCTAACCCCTCCACCCAAAAGCCGGCTTCGGTCGACACCTCCCTCCAAGGCTCGCCCACCGGCGCCGCCGCGCTCTTCGCTTCCTCGCACTCTTCTCCACACCCCCTCAAGCTCTACGGCGGGTGGTTCTGTCCCTTTGTCCAGCGAGTCTGGATCACCCTCGCCGAGAAAAACATTCCGCACCAATAC…
NCU00550.1	NcraOR74A_LGI: 8,042,979 - 8,048,148 (+)	N. crassa OR74A	5	4815	3627	unspecified product	null	null	null	34	1	MSQYPPYPGPYNGYGQYHGQPPPQPPPQSPYGYQHPPNFSVPPPVTAPPPYNAAPLFPPPGQPGFGIDTNRNISQGAFDYNSMQIPGLGIGGPPATSTPFGVPPIPSPWGRPPPSFQNYQPPPMMPQQPTQPSAPRAFGGYSGPSQPVAAGPSSNGPVNRPANLPPKLPPKPPARVTREIEIEEGELSEGQFEDLYEPAPPITVNTNIKKASKPIPAPVESQPTSAVDTPDANFYGNDEDEGEIPAKDGRGGVPGSTRERSGSYSPFLSPRELQSGNPTPQNGDKNMPAPQSVPDRTKAIGNANGRAPLVPGLQFAASSFSNSATPKNTEQSVSAPQTAPGNSSAPKTLQTVQKEAQLAILRLLPLGVKYQNYIEEGIDEKVVQKLYNNLHLDIPKPAS…	ATCGCACATGCACTTTGAACTCTTCAGTCTTTCCCGCTGCAACCCAAACTTTGGACTTTTTTTTTGGGGATCCACGTCCGTCACAACGTTTCCAGACAAGGAAACGACCTCCATCAACTCAAATAACCCGCGCGCCTTCATCCTCTTGAAGCTCGTGCCGGCTATCTGATTGATTGCATGTCTCCTTGGGACCCGACAGCAGAGAGTAAACCAAAGCTGCAGTCGTACGGACAGGATTGTGGTCCGTCGTCGAACTAACATTGTAGGGTGTACGGTATTGAAATTCCATCTTCATTCATCCCTTTCACGCGCCGCACGACGGGAATCTATACGCCCTCCTTCATCTGAACTTCTCAAGTCTCTGCTTGACCGATCATACCAAAGACCGTCGCGTCTTTC…	ATGTCTCAATATCCCCCCTACCCAGGACCCTACAACGGCTACGGCCAGTATCACGGCCAACCGCCTCCCCAGCCGCCTCCCCAATCGCCGTACGGATACCAGCATCCTCCGAACTTCTCGGTCCCTCCTCCCGTTACAGCTCCTCCTCCATATAACGCCGCCCCATTGTTCCCGCCTCCGGGTCAGCCTGGATTCGGAATTGATACGAATCGCAACATTTCGCAGGGCGCATTTGACTATAACTCGATGCAAATCCCGGGCCTTGGAATTGGTGGCCCACCTGCTACGAGCACGCCTTTTGGCGTCCCACCTATTCCCAGTCCCTGGGGTCGACCGCCGCCGTCGTTCCAGAACTATCAGCCGCCGCCCATGATGCCTCAGCAGCCGACGCAGCCCTCT…
NCU00550.2	NcraOR74A_LGI: 8,042,981 - 8,048,148 (+)	N. crassa OR74A	4	4867	3681	unspecified product	null	null	null	34	1	MSQYPPYPGPYNGYGQYHGQPPPQPPPQSPYGYQHPPNFSVPPPVTAPPPYNAAPLFPPPGQPGFGIDTNRNISQGAFDYNSMQIPGLGIGGPPATSTPFGVPPIPSPWGRPPPSFQNYQPPPMMPQQPTQPSAPRAFGGYSGPSQPVAAGPSSNGPVNRPANLPPKLPPKPPARVTREIEIEEGELSEGQFEDLYEPAPPITVNTNIKKASKPIPAPVESQPTSAVDTPDANFYGNDEDEGEIPAKDGRGGVPGSTRERSGSYSPFLSPRELQSGNPTPQNGDKNMPAPQSVPDRTKAIGNANGRAPLVPGLQFAASSFSNSATPKNTEQSVSAPQTAPGNSSAPKTLQTVQKEAQLAILRLLPLGVKYQNYIEEGIDEKVVQKLYNNLHLDIPKPAS…	CGCACATGCACTTTGAACTCTTCAGTCTTTCCCGCTGCAACCCAAACTTTGGACTTTTTTTTTGGGGATCCACGTCCGTCACAACGTTTCCAGACAAGGAAACGACCTCCATCAACTCAAATAACCCGCGCGCCTTCATCCTCTTGAAGCTCGTGCCGGCTATCTGATTGATTGCATGTCTCCTTGGGACCCGACAGCAGAGAGTAAACCAAAGCTGCAGTCGTACGGACAGGATTGTGGTCCGTCGTCGAACTAACATTGTAGGGTGTACGGTATTGAAATTCCATCTTCATTCATCCCTTTCACGCGCCGCACGACGGGAATCTATACGCCCTCCTTCATCTGAACTTCTCAAGTCTCTGCTTGACCGATCATACCAAAGACCGTCGCGTCTTTCCA…	ATGTCTCAATATCCCCCCTACCCAGGACCCTACAACGGCTACGGCCAGTATCACGGCCAACCGCCTCCCCAGCCGCCTCCCCAATCGCCGTACGGATACCAGCATCCTCCGAACTTCTCGGTCCCTCCTCCCGTTACAGCTCCTCCTCCATATAACGCCGCCCCATTGTTCCCGCCTCCGGGTCAGCCTGGATTCGGAATTGATACGAATCGCAACATTTCGCAGGGCGCATTTGACTATAACTCGATGCAAATCCCGGGCCTTGGAATTGGTGGCCCACCTGCTACGAGCACGCCTTTTGGCGTCCCACCTATTCCCAGTCCCTGGGGTCGACCGCCGCCGTCGTTCCAGAACTATCAGCCGCCGCCCATGATGCCTCAGCAGCCGACGCAGCCCTCT…
NCU00551	NcraOR74A_LGI: 8,034,040 - 8,042,305 (-)	N. crassa OR74A	3	8135	7257	myo2-like (myosin-3)	ATP binding, motor activity, protein binding	null	myosin complex	587	1	MSVRNNPFARNNAPPQQGPNAPGLGRPRSAIFTNPAAPVMPSAGPAAGATPPTPPTHIRSLSHASSTPTLVQPIPIRPGQKSSLPGSTTFAPSFIKTDDMRKHADIVKGIEGEDFSGKKYVWLKDPQAAFVKGWVVEELPENKLLVQCDDGSQREVDAETVDKVNPAKFDKANDMAELTHLNEASVVHNLHTRYQSDLIYTYSGLFLVAVNPYCPLPIYTNEYINMYKGRNREDNKPHIFAMADEAFRNLVDEHENQSILVTGESGAGKTENTKKVIQYLAAVAHPDPSGRTRGSQHSNLSAQILRANPILEAFGNAQTVRNNNSSRFGKFIRIEFSSNGSIAGAFIDWYLLEKSRVVHVNANERNYHIFYQLLKGADRKLKQELLLDSMDVKDFTYTR…	ATCGTCCCCATCGTCCCCATCGTCCCCATCGTCGTCGACCGCCTTCCTGGAAGTTGTTTGTTTGCTTCGGCCTGACTGAGGTGTGGTTGGAGATCAAGCTACAGTACACACCTACCTCTCGTACTCTTCTCTCCAAGACTCTCTCTCCCCGACTCTTTCTCTCTTCTCAAAACCGAGAAGCCGATGTCTGGGACATTGGTTTCTGGATTCAACACATCTTCGTAATTGAATCTTGTCTCTTATGGGCGTCTTACTGCTTCCAGCTATATCGCCTTGTCTAATCCTACTTCCAACACGACTTGCTGCGTCCTTTTTGTCGCCTTCAGCTTCAATCTTACCTTAGCCAGCGCCGTGCAGCCTTTCAGCCTTTCAGCCTTTCAGTATCGTATCCCTCGCATC…	ATGTCGGTACGCAATAATCCTTTCGCGAGGAACAATGCCCCGCCGCAACAGGGACCGAATGCCCCTGGCTTGGGCAGGCCAAGATCCGCCATCTTCACGAACCCAGCGGCGCCCGTGATGCCCTCCGCCGGTCCAGCTGCTGGCGCTACTCCGCCTACACCGCCAACCCACATTCGCAGTCTTTCCCATGCCTCGAGCACGCCCACACTCGTCCAGCCGATACCGATACGCCCAGGGCAAAAGAGCTCCCTGCCCGGCTCGACTACCTTTGCCCCGTCCTTCATCAAGACGGACGACATGAGGAAGCATGCCGACATAGTCAAGGGAATCGAAGGCGAGGACTTCTCGGGCAAAAAGTATGTCTGGCTTAAGGATCCCCAGGCAGCCTTTGTCAAGGGA…
NCU00552	NcraOR74A_LGI: 8,029,857 - 8,032,395 (-)	N. crassa OR74A	3	2354	1788	albino-1 (al-1)	oxidoreductase activity	carotenoid biosynthetic process, chlorophyll biosynthetic process, oxidation-reduction process, photosynthesis	null	24	0	MAETQRPRSAIIVGAGAGGIAVAARLAKAGVDVTVLEKNDFTGGRCSLIHTKAGYRFDQGPSLLLLPGLFRETFEDLGTTLEQEDVELLQCFPNYNIWFSDGKRFSPTTDNATMKVEIEKWEGPDGFRRYLSWLAEGHQHYETSLRHVLHRNFKSILELADPRLVVTLLMALHPFESIWHRAGRYFKTDRMQRVFTFATMYMGMSPFDAPATYSLLQYSELAEGIWYPRGGFHKVLDALVKIGERMGVKYRLNTGVSQVLTDGGKNGKKPKATGVQLENGEVLNADLVVVNADLVYTYNNLLPKEIGGIKKYANKLNNRKASCSSISFYWSLSGMAKELETHNIFLAEEYKESFDAIFERQALPDDPSFYIHVPSRVDPSAAPPDRDAVIALVPVGHLL…	CATCACTTGTCTTAAAAAGTTCAGTTTCGGGATTGTTTCTCTCCGGAACGGTCCGTTCAAACCTTCATATACCCGTTGGATGTGCTTGTGAAAAGCTCTTGCTCCCACCACCACCATCTGCCTTGACTGTGTGCTTTCTACTTTGTTCAAAGTATCTTAAAGGGTAATCTTGCCTACGTGGAATTTCTCCAGCTTTCTTGGACTTCTGTATCTCTATACCCTCTAGACTCTTCAGATCTTCTCGGCTTTCTGTGCAGAGAGAAGGAGCGACGATAAGAACGATAACGACGACGACGAAAGAGCTAAGCAAAAAAAATACCAGACTTACAGACAAAATGGCTGAGACTCAGAGACCACGAAGCGCCATTATCGTTGGCGCAGGAGCAGGCGGTATCGCCG…	ATGGCTGAGACTCAGAGACCACGAAGCGCCATTATCGTTGGCGCAGGAGCAGGCGGTATCGCCGTCGCGGCCCGTCTGGCCAAAGCCGGAGTAGACGTCACAGTTCTCGAAAAGAACGACTTCACAGGAGGCCGCTGCAGTCTCATCCACACAAAAGCTGGCTACCGCTTCGACCAAGGTCCCTCACTCCTCCTCCTACCGGGTCTCTTCCGCGAGACCTTTGAAGATTTAGGCACCACTCTCGAGCAGGAAGATGTCGAGCTCCTCCAATGTTTCCCCAACTACAACATCTGGTTCTCCGACGGCAAGCGCTTCTCGCCCACCACCGACAACGCCACCATGAAGGTCGAGATCGAAAAGTGGGAAGGCCCCGACGGCTTCCGCCGCTACCTCTCGTGG…
NCU00553	NcraOR74A_LGI: 8,026,284 - 8,029,718 (+)	N. crassa OR74A	7	3011	2229	rho GTPase activator (Rho-type GTPase-7)	null	signal transduction	intracellular	65	0	MSLGDASAPATSPTPDSGSPVIAAAPAPPTAPTPNDETKSHVQDVLSSEIGIATMLNRLKQSIASAKEFATFLKKRSVLEDEHANGLRKLCKASHESSSRSEHRGGTFAKAYEDMMTIHERMAENGTQFAMSLHQMHEDLLELAGIAEKSRKGWKQSGLTAEQRVADLEAAMRKSKAKYDALAEEYDRARTGDTTGQQKGKMFGFKGPKSAAQHEEDLLRKAQAADQDYQAKVNTVQTERGELINKIRPDTIKALQEIVRECDAGVVLQMQKFASFNEKLLLSNGLSVSPLKHGPDARSLRECVQAINNDKDLDEYLLSQYPRLPPRTGEPKYEKNALLDPANRTTTTPYVPPGGSQQAPSHSREQGSMNSRTGPLNDTPTAPLGHHYGQSSSSIPIIS…	CCCCAACACCCTTCAACCGTCGGGTCAACGACGGCATCTTGGCTTAACCCGCGCGCTCATGATCCCCCCTCCGTACCCTACTCCTCCTGACCAACTGAACGACCCCGACCACGACCCCGACCTTTGACGCGCGAAACTTTTGCATCTCGTATAACATAAAAGAAAAGTTCATCTTTTGGTTATCTACTTAGCATTTCGGCGCCTCGCGACAAAGACACGCTACTCCCGTTACCATCGAATCTGTGCCCGTCGACGCAACACACCCCGAGTTGCCTGTGAGGGTGACAACATATTCGCAATGTCTCTAGGAGATGCGTCTGCGCCAGCAACTTCACCGACACCAGACAGTGGCAGCCCGGTGATAGCAGCAGCGCCTGCGCCGCCTACAGCACCAACACC…	ATGTCTCTAGGAGATGCGTCTGCGCCAGCAACTTCACCGACACCAGACAGTGGCAGCCCGGTGATAGCAGCAGCGCCTGCGCCGCCTACAGCACCAACACCTAACGACGAGACCAAGTCGCATGTTCAAGATGTGCTTTCTTCAGAGATTGGCATCGCGACGATGCTCAACCGGTTGAAACAGAGCATTGCGTCTGCAAAGGAATTCGCGACCTTTCTGAAAAAGCGCTCGGTACTCGAGGACGAACATGCGAACGGCCTCAGAAAACTCTGCAAAGCATCCCACGAGAGCTCATCCCGCTCGGAACACAGGGGCGGAACATTTGCCAAAGCCTATGAAGACATGATGACGATCCACGAGCGCATGGCCGAAAACGGGACCCAGTTCGCCATGTCCCTC…
NCU00554	NcraOR74A_LGI: 8,022,785 - 8,025,159 (+)	N. crassa OR74A	3	2136	1089	homoserine-1 (hom-1)	N-acetyl-gamma-glutamyl-phosphate reductase activity, NAD binding, NADP binding, aspartate-semialdehyde dehydrogenase activity, oxidoreductase activity, acting on the aldehyde or oxo group of donors, NAD or NADP as acceptor, protein dimerization activity	cellular amino acid biosynthetic process, cellular amino acid metabolic process, isoleucine biosynthetic process, lysine biosynthetic process via diaminopimelate, methionine biosynthetic process, oxidation-reduction process, threonine biosynthetic process	cytoplasm	76	0	MSQFPTRNVGVLGCTGSVGQRFILLLQNHPVLKLVAVGASSRSAGKKYRDAVRWKQSTPISAEFGDLVVRDCKASEFADCDIVFSGLDSDVAGDVEKEFQHANIAVFSNAKNYRRDPLVPLVVPTVNLNHLDLIPHQRKTLGLEKGFLVCNSNCAVIGLVAPFAALQARFGKIDTVSVVTMQAVSGAGYPGVSSMDIIDNVVPFISGEEDKLETEAQKILGSLNADATAFEDQKQLRVSAACNRVPVLDGHTACVSLRFAQRPPPSAEEVKEAMRSYVSDAQKLGCPSAPEPPIKVFDEADRPQPRLDRDLCKGYTVSVGRVREDESGIFDIKFVALSHNTVIGAAGSSILNAEAAIFKGLI	TGGACACGGACGCTGCTTGGCCCCGTTCCTGTCCCTGAAACCAAGCGACGACAGTGAGGTGTGCTGGACAAGTGGAAGTCCCCCAAGTTCCACGCTTGGGGCTCCCGTGCTTGGCCCCACACCCACACGAGTGCATCACAGCTCCGATCGCCGGAGTGTAGGAGAGGAACCCTGTGGCGGGGCGCCGAGCCGATGGCGACTCATCTGTGAGAGGCAACGAGAGAAAAAAGTTGCGGAGCAGATCCCGCCGCTGTCTGGGCAGAAAGAGCGCCATTGACTCACCTTCCTATCTGAACCATAATCCTGCCCAACATCTTTCCTGTTCTGGTTGCTTGATCCATTCCATTCTGTTCGTTGAATCATATTGTTTAGTTCCCAGCCCAGATCGTCATCATGTCT…	ATGTCTCAATTTCCTACCAGAAACGTTGGTGTCTTGGGCTGCACTGGCTCCGTCGGTCAGCGCTTCATCCTGTTGCTCCAGAATCATCCTGTTCTGAAGCTCGTCGCCGTCGGCGCCTCCTCCCGCTCCGCTGGCAAGAAGTACCGCGATGCCGTCCGCTGGAAGCAATCCACCCCCATCTCTGCCGAGTTCGGTGACCTAGTCGTCCGCGACTGCAAGGCCAGCGAATTCGCCGACTGCGACATCGTCTTCAGCGGTCTCGACAGCGATGTTGCCGGCGACGTCGAGAAGGAGTTCCAACACGCCAACATTGCCGTCTTCTCCAATGCAAAGAACTACAGACGCGACCCCCTCGTGCCCCTCGTCGTCCCGACCGTCAACCTCAACCATCTCGACCTG…
NCU00556	NcraOR74A_LGI: 8,015,286 - 8,017,394 (+)	N. crassa OR74A	1	2109	1725	RNA binding protein	nucleic acid binding	null	null	63	0	MNGDHRQNVNAPGATSSVTVNANSFASLASNRASPFSSTATTNTMAAPSYLPRPSAAQAAQAFNIRQGMTSPVGYYTPGKPFDREAAKSVGTPFATTPSPTYSVARIRKLPANFTEDQLRLMMALSKDLVKAELLPADMSDDAGFRTAILTFKTLEGAQETRQLLNGKTNMTNDAEMIVEIIQSDSAASSARFSIDTSVSAVTSAVTSPTALTAPSSRQVSRFNGTFQSLDRMSPPLNTAYGSTELGSPEATAHYQNLFSAQSPIGNYLTDGSRATGKTLINNDSADDDETGEILKEIGGFAEGGPQQRRSTSSQLPITRMANLSLNTSVPTTMPQSMSHYSQSNMGAMGAHSATMSPTNMMGGPVPMMPHAQPYRQHPPANPADMNPPCNTLYVGNLP…	ATGAACGGGGATCATCGTCAGAACGTGAACGCTCCGGGCGCAACCTCCTCCGTCACTGTTAACGCCAACTCTTTCGCTTCCCTGGCCTCCAACCGCGCGAGCCCTTTCTCGTCCACTGCGACAACCAACACAATGGCCGCTCCATCCTACCTACCACGGCCTTCCGCCGCTCAGGCTGCCCAGGCCTTCAACATTAGACAAGGCATGACCTCTCCGGTCGGCTACTACACACCTGGCAAGCCCTTCGATCGCGAAGCTGCCAAGTCTGTCGGAACCCCGTTTGCCACGACGCCCTCCCCAACCTATTCTGTCGCCCGCATTCGCAAGTTGCCCGCCAATTTCACCGAAGACCAGCTGCGCCTCATGATGGCCCTCTCCAAGGATCTCGTCAAAGCTGAA…	ATGAACGGGGATCATCGTCAGAACGTGAACGCTCCGGGCGCAACCTCCTCCGTCACTGTTAACGCCAACTCTTTCGCTTCCCTGGCCTCCAACCGCGCGAGCCCTTTCTCGTCCACTGCGACAACCAACACAATGGCCGCTCCATCCTACCTACCACGGCCTTCCGCCGCTCAGGCTGCCCAGGCCTTCAACATTAGACAAGGCATGACCTCTCCGGTCGGCTACTACACACCTGGCAAGCCCTTCGATCGCGAAGCTGCCAAGTCTGTCGGAACCCCGTTTGCCACGACGCCCTCCCCAACCTATTCTGTCGCCCGCATTCGCAAGTTGCCCGCCAATTTCACCGAAGACCAGCTGCGCCTCATGATGGCCCTCTCCAAGGATCTCGTCAAAGCTGAA…
NCU00557	NcraOR74A_LGI: 8,011,728 - 8,013,088 (-)	N. crassa OR74A	4	483	402	hypothetical protein	null	null	null	0	0	MFVVDDGFRGDPSTRHPQSHGIRKWGKRMGIEIDFPSPFDLLLLLHSSGRNAVPGENEKRRNSSVTSGRRGTTGQGASGALVSRHARNLQKWKQYQSSTRALHHEKDTVPIQVRTGHQGQATDTSTTSMDTMN	CAAGTGGCAGCTGCGGTATTCAGAAGAGTTATCACCGGACTTGGGTAGGCAGATCCGGACAAAGGCGAAATCTAAAAGCAAATGTTTGTTGTCGATGATGGTTTTCGAGGCGATCCCTCGACACGGCACCCCCAATCCCATGGGATTCGGAAGTGGGGCAAACGAATGGGCATTGAGATCGATTTCCCATCTCCATTTGACCTGCTTCTGTTATTGCACTCTTCCGGACGCAATGCAGTGCCTGGCGAGAACGAGAAGCGACGAAACTCCAGCGTGACATCGGGGCGTCGCGGTACAACTGGGCAGGGTGCCTCGGGTGCCCTTGTGTCCCGTCATGCCCGTAACCTCCAGAAGTGGAAGCAATATCAATCTAGTACACGGGCATTACACCATGAGAAG…	ATGTTTGTTGTCGATGATGGTTTTCGAGGCGATCCCTCGACACGGCACCCCCAATCCCATGGGATTCGGAAGTGGGGCAAACGAATGGGCATTGAGATCGATTTCCCATCTCCATTTGACCTGCTTCTGTTATTGCACTCTTCCGGACGCAATGCAGTGCCTGGCGAGAACGAGAAGCGACGAAACTCCAGCGTGACATCGGGGCGTCGCGGTACAACTGGGCAGGGTGCCTCGGGTGCCCTTGTGTCCCGTCATGCCCGTAACCTCCAGAAGTGGAAGCAATATCAATCTAGTACACGGGCATTACACCATGAGAAGGATACTGTACCTATTCAAGTGCGCACGGGGCACCAGGGCCAGGCGACGGACACTTCCACTACCTCTATGGACACAATGAAC…
NCU00558	NcraOR74A_LGI: 8,003,665 - 8,007,055 (+)	N. crassa OR74A	7	1959	1959	hypothetical protein	null	null	null	29	0	MAPLRPRVANACEACRCLASKRECIFKTGPRKRRPRGSRINADQNSTTTTSKTNSNSKTSTTAKTTIKTSNPSSLQKQSPLPSPFPGPSRTFTIDVPIPTASVDIAISLESLRLNHEGFMDHICPDLSTGIDSEGDDGIYDYDYDYGSDGEPVGSVVSSHASHASSLPVGASAATPGSSSTSASGGGFRSGKGNTKMVGQGAGLGSGGSSRSLASLSVQPQFNVDSASRLLDTFRNVMLWHFPCVLVDHVVYNNNEKEEVKVELEEATVASLARERPFVLLAVLAAASSTRTLQGHSLYDEEFRKILGLKFVAGGERSLELLQGLAVYVACFATSWNRTPSMSFTSYTSKCCDILEKYSITKGDRILPWLVRLQQLCEETNDLRKPQRGAGGLPQPTES…	ATGGCTCCTCTTCGGCCCCGTGTTGCCAATGCTTGTGAGGCTTGCAGGTGCTTGGCTTCCAAAAGAGAGTGTATCTTCAAGACTGGTCCCAGAAAAAGACGGCCTAGAGGGTCGAGGATAAACGCCGACCAAAACTCCACAACAACAACCAGCAAGACCAACTCCAACTCCAAAACATCAACAACAGCTAAAACCACAATCAAAACTTCAAACCCCTCCTCCCTCCAAAAACAATCTCCCCTCCCCAGCCCATTTCCCGGTCCTTCCCGTACCTTCACCATCGACGTCCCCATCCCCACCGCCTCCGTCGACATAGCCATCAGCTTGGAGTCTCTCCGTCTTAACCACGAGGGGTTTATGGATCACATTTGCCCCGACCTCAGCACCGGGATCGACTCT…	ATGGCTCCTCTTCGGCCCCGTGTTGCCAATGCTTGTGAGGCTTGCAGGTGCTTGGCTTCCAAAAGAGAGTGTATCTTCAAGACTGGTCCCAGAAAAAGACGGCCTAGAGGGTCGAGGATAAACGCCGACCAAAACTCCACAACAACAACCAGCAAGACCAACTCCAACTCCAAAACATCAACAACAGCTAAAACCACAATCAAAACTTCAAACCCCTCCTCCCTCCAAAAACAATCTCCCCTCCCCAGCCCATTTCCCGGTCCTTCCCGTACCTTCACCATCGACGTCCCCATCCCCACCGCCTCCGTCGACATAGCCATCAGCTTGGAGTCTCTCCGTCTTAACCACGAGGGGTTTATGGATCACATTTGCCCCGACCTCAGCACCGGGATCGACTCT…
NCU00559	NcraOR74A_LGI: 7,998,602 - 8,002,999 (+)	N. crassa OR74A	2	4210	2187	hypothetical protein	null	null	null	8	0	MEVETQFRDFNFPELLAQSLEESEVFFNTKSMTAGYPCQGLAAATHVDEDYPYRTSDQMTIQGQGPNHHHRRTSSRTSSHYKSVAPQSVQQSLHEGTERRLAADMPRYHEQFGAADDSSDTSSDSSVEMMPPSIRTRQQSVVTTTTSISGCSSSPFSSKPHSPSSNSSKPTPNRQGTWFDDEPDPMSGSGEPDMANDRYVAPRPQTARGFNDTILGKDVPSSPSSSTTPFPNAVPVALPIHLTENGDRPRTSSGQSCIGKPRIIDIHPPVVPKRKSSLRRLHVQEPPAVPAFCQQEGLASDADSLQDSMVQTRGITLLPSPTLPVLSTPGGRTIIDASKRPSLELYIKKKVPHSQTLPEEVGASRKESARHERPSGDSVQDLRSKLDVKTSTGHVQDWI…	GTTCCTGAGCTCAGATGCGGTTTGTGAGCAATTGGAGGCCAATCAAGGGCAATCCAAGAATACTTAGTACCACACCACCTTGCCTAGTTCCCCTCAATCCTCGTTATGTTTATTTTTTTCCCCGCTGCGTCACTCGTCACTCCAGACCCTTTCCCCTCTTTCTCAACATTCCTTTTTCTCGACGATCCCTTCTCCATTGGTTCGCCCTCGCAAACCGGTGGGATAAGGGGAAGAAAATATCTGATTTATGTTGACTGACGCACACCTCGTGGCTCGTGCGAATAGCTTCCGCCCACCAACTCCACTCCCCGTCAAGTATGGAGCAGACAAGAAAGACACTATCCGGACAGGAACAAGCCAACAACATGCCACCATGTCACGGTGAACACGAAATATTGT…	ATGGAGGTTGAGACGCAGTTCAGAGACTTTAACTTCCCCGAGCTCCTGGCCCAGAGCTTGGAGGAATCCGAGGTTTTCTTTAACACCAAGTCTATGACCGCCGGTTACCCATGCCAAGGTCTCGCAGCAGCGACCCACGTGGATGAGGATTATCCGTATCGAACATCAGATCAAATGACAATCCAAGGCCAGGGACCAAACCACCACCACCGCCGAACCTCCTCTCGCACTTCATCCCATTACAAATCTGTGGCCCCTCAGAGTGTCCAGCAATCGCTTCACGAGGGCACGGAGCGCAGATTGGCGGCAGACATGCCCCGGTACCATGAGCAATTTGGGGCCGCAGACGACTCTTCTGACACCTCCAGTGATTCATCCGTAGAGATGATGCCACCTTCG…
NCU00560	NcraOR74A_LGI: 7,996,217 - 7,998,254 (-)	N. crassa OR74A	2	1941	1239	WD domain-containing protein	protein binding	null	null	79	0	MLSEEFVSAICGAPLSSNTSIAKDVGIYGHTLSPTYSVKYNFKKSSAPVNCVAVSDSHVYAAQENKAYVHVYSRIRGNQEAFVAFPERIRCLTLAGDVLVLGTAEGRLMLWETSTGRLVSTPARHVQAVSCVIATPFHVLTGSDDSDIHVWSLSSLLELTPSSAEHEPERSLSNHRAAITALSVNASVSYDTNLCVSASKDKSCIIWNYQTGDALRTLLFPTSPLCMSLDPAGRAIIVGCEDSSLYMAEFFKGDSKALLGAQSEDAATVMQISQPFGATQPTGAGPASCLAFSYDGTTLLTGHPKGQIMKWDVVDNKAPVELTNLNAAVTNLVFVSPFESKGGNKATKTSTIVKPNQAERAYTVTTQLEADLRSPTRVDELVNSTGFSQQALENAIAEF…	CCACATCACATCTTGACAACACCACCATTGGTTCTTGGGAGGAAGAGGCACATCTGGAATACAGCGTATCTTCAAGACCTGCAGCATCCTGAACTCCTTCGGGATTTCTTGCATCAGATCAACCAGTCAACACCCCGTTTCAGAATCCAGATCTTATCCGCCGGCGTGAGGACGGTAACTTCAAATTTTGTGTTGTACCAATCACTGCACACGACATCCACCAAAGAAGGACGGAAGAGGAAACATACCTTTCGTCAACCTGCGTTTTCGTCAGGATTCACGACACATCTCTACACTTACAGCAAAAGTCACGCGTCTGCCACGCCTGTCGCATTCCGCGGCTGCTTCCAAAAAGGGTCCGAAAAGGTCAAATCGGGACAAGGTCCTGACCTACGGAAG…	ATGCTGTCGGAAGAATTCGTTTCGGCCATCTGCGGCGCTCCTCTGAGCTCCAACACGTCCATCGCCAAGGACGTGGGCATCTACGGCCACACTCTGAGCCCTACCTACTCAGTCAAGTACAACTTCAAGAAGAGCTCGGCGCCGGTGAACTGCGTTGCCGTCAGCGACTCACACGTCTACGCTGCTCAAGAAAATAAAGCCTATGTCCACGTTTACTCAAGGATACGCGGCAACCAGGAGGCCTTTGTGGCCTTCCCCGAAAGAATTCGGTGCTTGACTTTGGCTGGTGACGTCCTCGTACTGGGCACAGCAGAAGGTCGGCTCATGCTTTGGGAGACATCCACCGGCCGCTTAGTCTCAACCCCAGCGCGCCACGTCCAAGCAGTCTCCTGCGTGATA…
NCU00561	NcraOR74A_LGI: 7,994,041 - 7,996,188 (+)	N. crassa OR74A	2	1996	1344	hypothetical protein	null	null	null	29	0	MVSFPQWTTYPIPGVSLSAGGLLALADLSTVAQRTAITGGSSWLDSLLLAPGLHYQQAADELAKWSASSATAVIDAGSGTEPRPSITRGNGSEETKSLAPATFRINNAATLLYLQKIARPGQTVTLDVGTIPAIRQRLRIRRSESGFHATIWAEDDLPDLGWLSHVLYLISPVLTIIAIVLVILFQDWWTLASLLALMVSRILNIYIIKQRSKPCPISFPPFPFHPFHPSPSSGSDHHEPNPITSLLISLGSDSPSHPSTCSIRLRGLSEDLYAITATAWLRAKTHVEGYLEATAKVLVYMVAAFSGNMTQVGAIIMMVLLLATAGLLALSNANAKMFRVNGRVVVGEGGRVLLGGGETGDGKGKGKEMTAGGGEVLQRQRRKTGGLGPGVYPVAGEGD…	ACAACATCCAACGAAGCCTCCAAGATACCTATCATCAGATTATAGGCTGCCTTGGCAGGGCTTGCTAGGCAGTCTGGCGTCATGGGCTCGCCCTCTCATGTATGGTGAAGTATCACAATTGGGGCGGTATGTATTGTTTTATATCGCCTGTTCACCTGCGTACAGCTAGTATTTTATCACAGTCGTAAAGGCGGGTGTCTCCCGTCGCGGCTTCCTTCGATTGATGGAGTGACTGCTCAATTCCAAGTCACTTCAGTTGAGAGCCTAAAAGAACGAGAAGCCCATTGATTTTGAGTCGTTCTGGAGCCTCTCTCGTCGACTTCAGATTCAGCTGTTCTGGGTTCAAAGCCTACGACCATAACAACGACAACCTTCAGCCCTAAAACCAACAGCGGAGAC…	ATGGTTTCCTTCCCACAGTGGACCACCTACCCCATCCCTGGCGTATCGCTCTCCGCCGGCGGTCTCCTAGCTCTCGCCGACCTCAGCACTGTTGCCCAGCGCACCGCCATCACCGGCGGCTCCAGCTGGCTCGACAGCCTGCTCCTTGCTCCGGGTCTACACTACCAGCAAGCTGCCGATGAACTCGCCAAGTGGTCCGCATCCAGCGCTACCGCCGTTATCGATGCCGGGTCTGGGACGGAGCCCAGGCCTAGTATAACTAGAGGAAATGGCAGCGAAGAAACTAAGAGTTTGGCGCCGGCGACCTTCCGCATCAACAATGCTGCCACGTTATTGTACCTTCAAAAGATTGCTCGCCCAGGACAAACGGTCACTTTGGACGTTGGCACTATTCCGGCT…
NCU00562	NcraOR74A_LGI: 7,991,327 - 7,993,627 (-)	N. crassa OR74A	1	2301	1737	hypothetical protein	null	null	null	28	0	MRPRLLLPRGDLARPCSPAIHSTTTRFFTQSASLRVGVQTRPQLGFLNVPVTTQQYRYLTTERKARLKYDIKQGIKITSYFWMAGACCFAIAFALVQETLEARYPSPHEWSMLSRIFFRGAFCERDQTDPSRTTDWVHVTNWIKSVVDRLEDPNIDGKGLKDAPSDRPKGTKDISSMSENWRRGYYEAMMLYAKAAENVEKWVTDKTQNLTIPNDYVIGPSNPNPRPLPNENYRPPKEDDCVPTFESPNEIYMRILCTEGLTNRQRMEAGLAYATWLEFKQITGPANIILEDAVHLAASEQALLTGGHYPLDTKSYTLIDAAGHHPSSNLLQSITALATFRARNGDVSSALPMLVSILQARKALPTSDPRRIPPLPQKKQTWAGAVLALLKEPPYPDPP…	GGACAAGAATTGTCACTCTGCATTTTGGTCTTGAAACAACATAGTAAATAACAAAACAAAAGGCCTGAGCAAAGTCGATTGACGGCATCATCTCAGCGCCAAACCACGCCAATACAGGCAAGATGCATTGATGTGAACAGACCACGAGATCTCACAGTAGGACACCTCAATTGTTGCCCTTGAGGTTGCAACTTCTGAACCTAACCCCCTTCTCCGCCTCTCCTCCTGAGCTCTCGAGCTTTCGTCTCGCAATGCGCCCGCGACTCCTTCTCCCTCGCGGGGACTTGGCCCGGCCATGCTCCCCGGCGATACACTCGACGACCACCCGATTCTTTACACAGAGCGCATCACTTCGCGTGGGAGTTCAAACAAGACCCCAACTCGGCTTCCTCAATGTGC…	ATGCGCCCGCGACTCCTTCTCCCTCGCGGGGACTTGGCCCGGCCATGCTCCCCGGCGATACACTCGACGACCACCCGATTCTTTACACAGAGCGCATCACTTCGCGTGGGAGTTCAAACAAGACCCCAACTCGGCTTCCTCAATGTGCCCGTGACCACTCAACAATATCGCTACCTGACGACCGAGCGCAAGGCGCGACTCAAGTACGACATCAAGCAGGGAATCAAGATCACTTCATACTTCTGGATGGCCGGCGCTTGCTGCTTCGCCATAGCATTCGCCCTTGTCCAGGAAACTCTCGAAGCCCGATATCCATCACCACACGAATGGAGCATGCTGAGTCGGATTTTCTTCCGCGGAGCCTTCTGCGAGCGAGACCAGACCGACCCGTCCCGCACA…
NCU00563	NcraOR74A_LGI: 7,988,940 - 7,991,363 (+)	N. crassa OR74A	4	2211	1350	hypothetical protein	null	null	null	30	0	MFRRRWSGLPAEPKFAPDLKKLSYFINEEDEVRYVHDPDFYFKYFSTKNTRYNDCQRFAFDQAVNQIIDSRLEAEGLKEVLLPLGVASKDEPHAKIRLSEDLSSKSRVVIIFGQSCQDFGILAHRVASGQGGLNKGSMVNIVKALKQQKSSATDDAAPGIILANPGDLWWWPEGKKGLSEFARHQIPGSSLVHWGWHHDPARNSISENANPTEHLKYIFEKVVPQFVNDKAKIDVIALGDMSDEVEQYLDNDDVWAKIGHRLNALVVLGGFYDMREAKCPGFKKFMDQRGRAYIMNQDPLDTLIAGPEGGSRAVTGYVGYGCPTYSVGPDAFVMELVLVEAGSAVLKWLQDVALDKDYVNERVHIFFPEEEEDDGKWPGWDKDDNDESKGSKRIEEQDH…	TTCTATCAGTCTACGGATGATTGCTCTCGTTTGCAGCAACCTTGAGCCTGCCAAAAGAAACACCTGCATGTTGAAGCGGCTTTCGGTTTGTGTGCGACTGTTTCCTATGAAAATTGTTTGTCAAGCAAGTTATCTCTATGATGGGATGGGGAAGGTCTGGATGAGATGGGCAAGAGACCCTACAGTATGTCAACACCTTGACGGTTGCAATGTCATCGCGGTTTGGCCATTCATCTGAGGAGAGGGAGTCGAGTGTCTCGTTCGTTGTCTGTTTACCTTCTCATGTTCGCTCGTTAGTATCATCCCATTCCGTACTCCGACTTCGCCTATCTCGTTCTGTGCCTGAGAAGGGAAGAACAACTGCTGGGCTCCTTCCGTCCCATCTTCAACCGCTTCCGT…	ATGTTTCGTCGCCGTTGGTCAGGCCTTCCGGCTGAACCAAAGTTCGCCCCAGATCTCAAGAAGCTCAGTTATTTCATCAACGAGGAAGATGAAGTTCGCTACGTGCATGACCCCGACTTCTACTTCAAGTATTTCTCGACCAAGAACACGAGGTACAACGACTGCCAGCGCTTCGCATTCGACCAGGCAGTCAACCAAATCATCGACTCACGGCTGGAAGCCGAGGGTCTAAAGGAAGTCCTCCTCCCGCTCGGGGTTGCCAGCAAAGATGAACCTCACGCCAAGATCCGTCTCAGCGAGGATCTCTCTAGCAAGTCACGCGTCGTGATCATCTTCGGCCAGTCTTGCCAGGACTTTGGCATTCTGGCACACCGTGTCGCTAGCGGACAGGGTGGTCTC…
NCU00564	NcraOR74A_LGI: 7,987,089 - 7,988,190 (-)	N. crassa OR74A	3	903	342	mitochondrial 40S ribosomal protein MRP2 (mrp-3)	structural constituent of ribosome	translation	intracellular, ribosome	51	0	MSMFRAKKLDLGCFTNVRVLRDHSKRKAFLEAEPERQALRYVIRNTTLPARTRAVAQLQLTQMHAYTRPTQIRNRCILGGKSRGILRDFKMTRYNFRMNALMGNIPGVKKASW	CACGCGGCAGGGCTGGACGGCAAGCGCACAGGCCACTGGCCGCCGTGGGAGCCGGGGAGAGTGACTGCGGCTAGCGGGCGACGACGCCGGAGGGAAGCAACGACTGCAGTGCCTGTGACATCGATTTACGCGCCTCGATCCGCCGCTATCGACGCCCATCTCCGACTCAGCCCGCCAATCTGCCCCAGAACACCAAACCGCCAAAATGTCCATGTTTCGTGCCAAGAAGCTCGACCTCGGGTGCTTCACCAACGTCCGGGTCCTTCGTGACCACTCCAAGCGCAAGGCCTTTTTGGAGGCCGAGCCTGAGAGACAAGCCCTGCGTTACGTTATTCGCAACACCACCCTCCCTGCCCGTACCAGGGCCGTCGCCCAGCTCCAGCTCACCCAGATGCATGC…	ATGTCCATGTTTCGTGCCAAGAAGCTCGACCTCGGGTGCTTCACCAACGTCCGGGTCCTTCGTGACCACTCCAAGCGCAAGGCCTTTTTGGAGGCCGAGCCTGAGAGACAAGCCCTGCGTTACGTTATTCGCAACACCACCCTCCCTGCCCGTACCAGGGCCGTCGCCCAGCTCCAGCTCACCCAGATGCATGCCTACACCAGGCCCACGCAGATCCGGAACCGCTGCATCCTTGGTGGAAAGAGTCGAGGTATCTTGAGGGACTTCAAGATGACAAGATACAATTTCCGTATGAACGCCCTGATGGGTAACATTCCGGGTGTCAAGAAGGCCTCTTGGTAA
NCU00565	NcraOR74A_LGI: 7,984,539 - 7,987,238 (+)	N. crassa OR74A	2	2639	1293	lipoic acid synthetase (lipoic acid-1)	4 iron, 4 sulfur cluster binding, catalytic activity, iron-sulfur cluster binding, lipoate synthase activity	lipoate biosynthetic process	null	80	0	MASPVPIQRLQAPLRRSLARAAALSTRSYATIPSGPSSQPTSQESSSAASASAPATKPRPTYFKDTTLASLDDFIANQSSAAPLAPSEAYTLRTAEVGPAGKKRTITRLPEWLKTPIPSAGANPEFAKIKADLRGLNLHTVCEEARCPNIGECWGGSNKAAATATIMLMGDTCTRGCRFCSVKTSRKPPPLDPHEPENTAEALARWGLGYVVLTSVDRDDLADGGARHFAETIRRIKQKKPTLLVEALTGDFAGDLDMVKIVAESGLDVYAHNVETVENLTPYVRDRRATFRQSLKVLEHVKKVRGKEGIITKTSIMLGLGETEEELWEALRELRKVDVDVVTFGQYMRPTKRHLAVEKYITPDEFELWRQRALDMGFLYCASGPLVRSSYKAGEAFIE…	CTGAAAAGTCGCACGTGAAAACGCACTAGCCAGTAGCCACGGATCCGGTATTTTCCAACATGCACAAGAACGATCTCGAAGACTTAACTTTACCGCCTCAAGGTCTATAGATCTATGTATGTACATATCTACCCGAGAGACAAGTAAAGCTTAAGCTGGCGAGGTGATGACACGGTGAAGAGCCTGTCTTTCCCCTGAGTACTCCTGACTACGACACTTCACCGACTGCGCAGAGCTTACACTTAACCGCATTGGCACGGCATGTTCTCCTGTGTCGGGTCGGTTGTGTTGCAGCTTCGTTTCATCGACCATCTACATTATACATTCTTCACAATACCACTCACTACATATCTCGTACCTGGCCCCTCATACTCAACCGTCGAAGATGCCCGACTCACC…	ATGGCTTCACCGGTCCCGATCCAGCGTCTCCAGGCGCCTTTGCGGAGGTCTCTTGCGCGCGCCGCCGCCCTGTCGACTCGGTCATACGCCACCATCCCCTCTGGCCCATCCAGCCAGCCGACATCGCAAGAGTCATCATCAGCTGCATCCGCATCCGCGCCCGCAACCAAGCCGCGCCCGACCTACTTTAAGGACACCACTCTCGCTTCCCTCGACGACTTTATCGCAAACCAATCGTCAGCCGCTCCTCTCGCACCCAGCGAAGCTTACACCCTGCGCACAGCCGAAGTCGGACCCGCCGGCAAGAAGCGTACCATCACCCGCTTGCCTGAATGGCTCAAGACACCCATCCCAAGTGCTGGCGCGAACCCCGAATTTGCCAAGATCAAGGCCGACCTG…
NCU00566	NcraOR74A_LGI: 7,982,228 - 7,984,062 (-)	N. crassa OR74A	4	1206	351	synaptobrevin	null	vesicle-mediated transport	integral to membrane	93	0	MSDAPYDPYIPSGQHGAAGQQGAGNNAGTARLQQQIDDTVGVMRENINKVSQRGERIDALQTKTDDLAISAQGFRRGANQVRKKMWWKDMKMRICLIVGIIILLVIIIVPAVVATR	ACAACAGCGCATGAGATTGAGCGTGAATACCATTAGTATCTCCCGTACCCTAGCCCTCTTCTCTGCTAGCGGCAACCCAATCACTTAGGTGAATTCAAGCCGCCCGGCTGCAGTGTCCTCTGACCTCGTTCCTGCGCCCTCAAACCCAAACGTCTTGCAACCTCCAGACCACCTCACCAGCCCTTTCTGATTGCCAACCTTCTGCATTCCAACAAGGAAACCCGACCTCCCCTCCCTACAACGTCCAGCGAAATCACGACCCTTTCCGCAACGTAACCCGCGACACACCCTCAACACCATCACATCCTCCTTTTCCAGAGCTCGCGCTTGAAGCTCAATTGACAGCAACCGATCTATTGCGTATTCAGCCACCCTCAAAAACAATGTCCGACGCTCCGT…	ATGTCCGACGCTCCGTACGACCCTTATATCCCCAGCGGCCAGCATGGCGCCGCCGGGCAACAAGGTGCCGGCAACAACGCGGGAACCGCCAGACTGCAACAGCAAATCGACGACACTGTCGGAGTGATGCGCGAGAACATCAACAAGGTCTCTCAGCGTGGTGAAAGGATCGACGCTCTTCAAACCAAGACCGATGACCTCGCTATTAGTGCACAAGGCTTTCGTCGTGGTGCCAACCAGGTCCGCAAGAAGATGTGGTGGAAGGACATGAAGATGCGCATCTGCTTGATTGTGGGCATCATTATCTTGCTCGTAATTATCATTGTCCCAGCAGTCGTTGCTACGCGCTAA
NCU00567.1	NcraOR74A_LGI: 7,977,907 - 7,981,502 (-)	N. crassa OR74A	2	3540	2616	unspecified product	N-acetyl-gamma-glutamyl-phosphate reductase activity, NAD binding, acetylglutamate kinase activity, oxidoreductase activity, acting on the aldehyde or oxo group of donors, NAD or NADP as acceptor	arginine biosynthetic process, cellular amino acid biosynthetic process, cellular amino acid metabolic process, oxidation-reduction process	cytoplasm, mitochondrion	92	1	MYSACAVALRAGARRVVRRVPKSARALPRAAAARRQISTTAARSTDLTTRGMIVQTLSSVGSKREVQQYLSLFTSVSSQRFAVIKVGGAILTDYLDELCAALKFLYTVGLYPVIVHGAGPQLNRLLEDAGVEPQFEEGIRVTDAKTLRVARDLFLQENLKLVNKLEEMGVHAQPLTTGMFRADYLNKEKWGLVGKVTGVNKQAIETAISNGYLPILTSMAETDDGQILNVNADVAAAELARALEPLKVVYLSEKGGLFDAGGQKISAINLDEEYEHLMSQAWVKYGTRLKIKEIKELLDTLPRTTSVAIIHPEELQKELFTDSGAGTLIRRGSKLQASTSLSEFKDLEALKSVLIRDREGPDAKETVEKYLDFLKENPFKAYFDSSMNALAIVLPASEG…	TTGCCCCTCCTCCACACTTGACGGGACTGGACTTGGCCAGAGTGCCAGGGCAGCCCCCCTCACTCGCCAGGCCTGCATGGGGCATTGGGCCGACTGCAACCAAGTCTTGCAAAATTAAAAACATTGAACCCCCCCGAACGCCGGCTCCTTCTTCCCGAAGACAAATATTCATACCAAACCCATTGATCTTTGGCAAGGGATTTGGGAGTCAGCTTAGGGTCCTCTCCTCTCCTCTCCGTTGTTTTCTTTAGTTCCTTGCCTGTCAATGGTTGGTGATTTGCGCGCCAGTTAACCAGACAACTGAGTCTTTTTTTAAAGTTTTCTCTCCACATTCTTTCTAGTTACGATCTAGAGCAGCCAGGGCAGCCTATTAGTCACTCCTCGGTACAACGCCATACC…	ATGTACTCCGCTTGCGCTGTTGCCCTCCGGGCCGGAGCCCGTCGCGTTGTTCGCCGGGTTCCTAAGAGCGCTCGTGCTCTCCCCCGCGCTGCCGCCGCTCGCCGTCAGATCTCTACCACGGCCGCTCGCTCGACCGATCTTACTACCCGGGGCATGATCGTCCAGACCCTGTCCTCGGTCGGGTCAAAGCGCGAGGTCCAGCAGTACCTCTCTCTCTTCACCTCGGTCTCCTCCCAGCGTTTCGCCGTTATCAAGGTCGGCGGCGCTATCTTGACCGACTATCTCGACGAGCTTTGCGCCGCTCTCAAGTTCCTCTACACTGTCGGTCTCTACCCCGTCATTGTCCATGGCGCTGGTCCCCAGCTCAACAGGCTCCTCGAGGATGCTGGTGTTGAGCCC…
NCU00567.2	NcraOR74A_LGI: 7,977,907 - 7,981,684 (-)	N. crassa OR74A	3	3335	2616	unspecified product	null	null	null	92	1	MYSACAVALRAGARRVVRRVPKSARALPRAAAARRQISTTAARSTDLTTRGMIVQTLSSVGSKREVQQYLSLFTSVSSQRFAVIKVGGAILTDYLDELCAALKFLYTVGLYPVIVHGAGPQLNRLLEDAGVEPQFEEGIRVTDAKTLRVARDLFLQENLKLVNKLEEMGVHAQPLTTGMFRADYLNKEKWGLVGKVTGVNKQAIETAISNGYLPILTSMAETDDGQILNVNADVAAAELARALEPLKVVYLSEKGGLFDAGGQKISAINLDEEYEHLMSQAWVKYGTRLKIKEIKELLDTLPRTTSVAIIHPEELQKELFTDSGAGTLIRRGSKLQASTSLSEFKDLEALKSVLIRDREGPDAKETVEKYLDFLKENPFKAYFDSSMNALAIVLPASEG…	CGGGGTTGTCATCGGCGCCGTTTGCCTTTATGTTCTTCTCTTCAACACATGATCATCGACCAGTTGATGTGGTGATTTTGTCTGTACCTTGCCATCAACATCTCGATCTACAGTTTTCTCTCCACATTCTTTCTAGTTACGATCTAGAGCAGCCAGGGCAGCCTATTAGTCACTCCTCGGTACAACGCCATACCAGTCGCCAGCCCATCCTCATATCCTCCGCCGAGCGCATCACCGGTTGCCCGATCGCTTCGATAGTCTCCTCGAGTTAACGAGCCGCCGAAACAAATACCAAATCTTTCAACATGTACTCCGCTTGCGCTGTTGCCCTCCGGGCCGGAGCCCGTCGCGTTGTTCGCCGGGTTCCTAAGAGCGCTCGTGCTCTCCCCCGCGCTGCCG…	ATGTACTCCGCTTGCGCTGTTGCCCTCCGGGCCGGAGCCCGTCGCGTTGTTCGCCGGGTTCCTAAGAGCGCTCGTGCTCTCCCCCGCGCTGCCGCCGCTCGCCGTCAGATCTCTACCACGGCCGCTCGCTCGACCGATCTTACTACCCGGGGCATGATCGTCCAGACCCTGTCCTCGGTCGGGTCAAAGCGCGAGGTCCAGCAGTACCTCTCTCTCTTCACCTCGGTCTCCTCCCAGCGTTTCGCCGTTATCAAGGTCGGCGGCGCTATCTTGACCGACTATCTCGACGAGCTTTGCGCCGCTCTCAAGTTCCTCTACACTGTCGGTCTCTACCCCGTCATTGTCCATGGCGCTGGTCCCCAGCTCAACAGGCTCCTCGAGGATGCTGGTGTTGAGCCC…
NCU00568	NcraOR74A_LGI: 7,973,115 - 7,975,292 (+)	N. crassa OR74A	2	2117	1695	hypothetical protein	aspartic-type endopeptidase activity	null	integral to membrane	105	0	MASPEASAVNATGTILPSPVPDATPYTFHWEMLLRPEVLWFDAQVIFGALAVIWLGAHGSLRRPPSAAPPESEDKDEKKKKSKEDEQFTEGLTASDAIMFPILAGAVLIGLYYLLEWLKDPNLLNKILRGYMSFAGIAGLGKLSGDALEILTSLIFPSVWSDRSNRLYYVDPKRRSQVLVDPTTNQAMITDKKSPFPGVFSMVRLPPGINRLAWEIRHLFTEKWTVRLAAHGVGSFKSQIKFNHLLGFLVSIAITTAYHLVQWHVLSNILGAAMCYAAFGMLSPTSFGIGTAVLWGLFFYDIVMVFYTPFMITVAKKVDAPIKLVFKSSSGFSMLGLGDIVVPGLVMALALRFDLYMFYKRQIQYQPVDASSKQASSTDQAASSTNEMQFRRTKAPFVE…	AGTCAACCCGACAACAACCTGGAACCTAATTGTGGAACCCAAGGCCGCTTCCGTTGTTCCCTTCCAGGGCAGGTTGGACACGCAGCTTTATCTCAACACCAACCCAACATCCCACGTTGACGGCATTATCCACGTTGACGGAATTATCTCATCTTTCTCACTGCTACAAAAAGCATTCGATACTCGGTGTTCATATCTCATTCATAACGACAGATTACGGCAAATAGAAACGCATGAGTATCGCGAGTTGACTAGGATATCACCATGGCTTCTCCTGAAGCTTCGGCCGTCAACGCGACAGGTACTATCCTTCCATCTCCGGTTCCAGATGCCACACCATACACTTTTCATTGGGAGATGCTCCTTAGGCCAGAAGTTCTTTGGTTTGATGCTCAGGTT…	ATGGCTTCTCCTGAAGCTTCGGCCGTCAACGCGACAGGTACTATCCTTCCATCTCCGGTTCCAGATGCCACACCATACACTTTTCATTGGGAGATGCTCCTTAGGCCAGAAGTTCTTTGGTTTGATGCTCAGGTTATCTTCGGCGCCTTGGCTGTAATATGGCTTGGTGCTCATGGCTCCCTCCGCCGACCTCCCTCCGCTGCCCCACCAGAGTCCGAAGACAAGGACGAGAAGAAGAAGAAGTCAAAGGAAGACGAGCAGTTCACGGAAGGACTGACTGCCTCTGATGCCATCATGTTTCCCATTCTGGCCGGCGCAGTTCTCATTGGGCTCTACTATCTGCTAGAGTGGCTTAAGGATCCCAACCTGTTGAACAAGATACTGCGAGGTTACATGTCT…
NCU00569	NcraOR74A_LGI: 7,972,000 - 7,973,017 (-)	N. crassa OR74A	2	964	405	SOH1 family protein	RNA polymerase II transcription cofactor activity	regulation of transcription, DNA-dependent	mediator complex	74	0	MASDPMSVNSSAREPPAPPGSGADEPKYGGYTRFELELEFVQALGNPLYLNHLASRKLLSNPAFIAYLDYLQYWSRPPYLKYITYPGPTLKNLELLQQEKFRQDIISPDLVERLRLEGMKAGIDWHRESFPSTA	CACTAATTTGCCACATCCGGGCCGCCCTCGAGGAATTGTTGGTGGAACAAAACAGTCTCGCCTTCCTTCCGGGCACTCACGGGCCGTTGAGGCTTTCGTCCAACACAAACGACCATTTAAGAGCAGCCACTGCTCACGTCTACTTGTACTGCCCATCGCATTCACTTGACAAAGAGGCGCAAACATCTAGACACGTTCCTAGGTATCCAGCTCATTCACAGATTGGAACACTGTAACAAACACTCATTTTTTACGTCATGGCATCCGATCCCATGTCAGTAAACAGTTCAGCAAGGGAGCCACCTGCGCCTCCGGGATCAGGGGCAGACGAGCCCAAGTATGGAGGATATACACGGTTCGAACTCGAACTGGAGTTTGTTCAAGCACTTGGCAACCCGC…	ATGGCATCCGATCCCATGTCAGTAAACAGTTCAGCAAGGGAGCCACCTGCGCCTCCGGGATCAGGGGCAGACGAGCCCAAGTATGGAGGATATACACGGTTCGAACTCGAACTGGAGTTTGTTCAAGCACTTGGCAACCCGCTGTACCTGAACCATCTTGCGTCCAGGAAGCTACTCAGCAATCCTGCTTTCATCGCCTACCTCGACTATCTCCAGTACTGGAGCCGCCCACCTTACCTCAAGTATATCACCTACCCTGGGCCTACCTTGAAGAACCTGGAGTTGCTGCAGCAGGAAAAGTTCAGGCAGGACATCATCAGCCCAGACCTGGTCGAGCGTCTCAGGCTAGAGGGCATGAAGGCCGGAATCGACTGGCATCGAGAGAGTTTTCCAAGCACG…
NCU00570	NcraOR74A_LGI: 7,971,411 - 7,972,281 (+)	N. crassa OR74A	3	759	339	DNA-directed RNA polymerase III polypeptide (rpo-16)	DNA binding, DNA-directed RNA polymerase activity, nucleic acid binding, zinc ion binding	transcription, DNA-dependent	null	76	0	MPIVFCPFCANLLILSRADTGGNRLECRTCPYEHPIDKPIYSRKNFPRKEKEDVFGGPGAWDNAQKGKVQCDSGTCNGNEAAFFQVQIRSADEPMTTFYKCMTCGHRWRDNN	CCTACACTGACTATTTACACTCTAACAACTTATATCACTACCTTAAAGCCCAGCAAGTGGTAGACATAAACACCGGTCTTGGCCAGCTGTTTTCACAAAAGGTACCAGCTTACGGCGACGCCTCTTCTCATCAGGATCGTCAACAAGACTTTTGGCAACCGCTCGACTCATCTCACTTGCTATTCATAACGGACGATAACACACAACAAACAAATCCAGTCCCTTCATCAATAGCAAACATGCCTATCGTCTTTTGCCCATTCTGCGCCAACCTCCTCATCCTCTCCCGAGCGGACACGGGTGGCAACAGGCTCGAGTGCAGAACCTGTCCTTACGAACACCCCATCGACAAGCCCATCTACTCCCGCAAGAACTTCCCGCGCAAGGAGAAGGAAGACG…	ATGCCTATCGTCTTTTGCCCATTCTGCGCCAACCTCCTCATCCTCTCCCGAGCGGACACGGGTGGCAACAGGCTCGAGTGCAGAACCTGTCCTTACGAACACCCCATCGACAAGCCCATCTACTCCCGCAAGAACTTCCCGCGCAAGGAGAAGGAAGACGTGTTTGGTGGTCCAGGCGCTTGGGACAATGCACAAAAAGGCAAGGTCCAGTGTGACAGCGGAACTTGCAATGGCAACGAGGCAGCCTTCTTCCAGGTTCAAATTCGTAGTGCTGATGAACCGATGACGACGTTCTACAAGTGTATGACTTGCGGGCACAGGTGGAGAGACAACAACTAG
NCU00571	NcraOR74A_LGI: 7,969,552 - 7,971,130 (-)	N. crassa OR74A	2	1432	627	hypothetical protein	protein binding	null	null	58	0	MAGKDEEHEGASISEQLIEACRRNNTDLLSEILADKSDEEISSLLNNTTTVMGNHLYHEAALRGNYEIIDMLLDQPGFECDPVNRLEGDTPLHSAVRWINSEPEAQREFGNELVDMMLEAGSNPRVKNKGGLTALQLVDPRNKGLRELIQKHEYALLNAGDFVSAEDVKPQQGQQAVLDVEEEDEDAEFSGSDDEERAEWERRRAARK	ACGACACTGCCACTGCCACCTCCTAACCAGCCCGTTAGGTAGAGGTACGGAATGCTTCCATCCCGTCCTTCATACAACCACCACCACCACCACGACTGGAGATATCTCATAGAATACAGTACACTGTACCCTACAAACAGTCGTTCGCCGCCCTCTTATTACCCCGAAGATCCCTCATTGAGCGTTACGCGATCCCGATCCTTTTATAGGAATCGACCGATTACCTGATTCGACAGCCTGGCCACTTCCATACCGTACATCCACTCTCCCCCGCCGACCCATTTCCACGATTCCCGCTCGTAATTAGCAATTCCAGGCCAATCTTACCTCTCTACTTTGGACAACTCTCGCCGTCATCCCTCTTCGCTTTCACCGTCGTTTTCGCTACTTGTGCTTCTT…	ATGGCCGGAAAGGACGAAGAACACGAGGGTGCCTCCATCTCCGAGCAGCTCATTGAAGCTTGCCGGCGTAACAACACTGACCTCCTCTCGGAAATTCTCGCCGACAAATCCGACGAAGAAATCTCCTCCCTCTTGAACAACACGACCACCGTGATGGGCAACCACCTCTACCACGAAGCCGCGCTCCGTGGCAACTACGAGATAATCGACATGCTCCTCGACCAACCAGGCTTTGAATGCGATCCCGTCAACCGACTCGAGGGCGACACCCCGCTGCACAGCGCAGTCCGATGGATCAACAGCGAGCCGGAAGCGCAGCGCGAGTTCGGCAACGAGCTGGTGGACATGATGCTGGAGGCCGGGTCGAACCCGCGCGTGAAAAACAAAGGCGGCTTGACG…
NCU00572	NcraOR74A_LGI: 7,967,492 - 7,969,276 (+)	N. crassa OR74A	2	1705	1485	thaumatin family protein (gh64-3)	null	null	null	31	0	MVTEKSPIIIAPGQKGIRKPTPDIEGHSPATYKQPRGGSLGCFMRGALGFLLILHEQTTGVAAQSFDPTRLPTTLVSKAPVVSPTWKSPPAVTPTSKPPPAVGPTSIASSVPIPRSSSITGTSNPTSTPPNPTPIPLVITNSCPDTIWPGIGTQNGIGPEVGGFELAPGETKPLFVSPDWQGRVWGRTNCSFNADGTGPSNLNGVNGNGAACMTGDCFGRLNCEFTGQVPVTLAEFNLLGGINSDQTFYDISLVDGYNLPLGIIYIPAANTTWIPPNLTNCVCIASAGFLDPPSRSGLYYTNKTFPIPWESDQTNPSVGGWCPWDLQEYPPSKPGDGIYPYPDDSIQRPVFDPCLSACAATGNPEDCCTGKYDDPSVCTPSLYSENAKTVCPDAYSYAF…	ATCATCAAAGGCGCCTTACTAGAAAATACTCACAGAGACAGAGAGCATCATCATCCTGCCCGCTTTACCTTTGCTTGCCACACCATCTTCTCTTGGTGACCGCTCGAGAAGACGGACACCACCATGGTCACCGAAAAGTCACCTATCATCATAGCGCCTGGTCAGAAGGGTATCCGAAAACCAACACCAGATATCGAAGGTCACTCGCCCGCCACCTACAAACAACCTCGCGGGGGCAGTCTCGGATGCTTTATGAGAGGTGCTCTGGGCTTCCTACTTATCCTCCATGAACAGACCACCGGCGTGGCAGCGCAGAGCTTCGACCCAACTCGTCTACCTACAACGTTGGTCTCAAAAGCTCCCGTTGTGAGTCCCACTTGGAAATCTCCTCCTGCTGTT…	ATGGTCACCGAAAAGTCACCTATCATCATAGCGCCTGGTCAGAAGGGTATCCGAAAACCAACACCAGATATCGAAGGTCACTCGCCCGCCACCTACAAACAACCTCGCGGGGGCAGTCTCGGATGCTTTATGAGAGGTGCTCTGGGCTTCCTACTTATCCTCCATGAACAGACCACCGGCGTGGCAGCGCAGAGCTTCGACCCAACTCGTCTACCTACAACGTTGGTCTCAAAAGCTCCCGTTGTGAGTCCCACTTGGAAATCTCCTCCTGCTGTTACTCCTACTTCGAAGCCGCCTCCCGCTGTCGGCCCAACATCGATCGCTTCCTCTGTCCCTATACCCCGTAGCTCTAGTATAACGGGCACTTCGAATCCGACCTCGACCCCGCCAAACCCGACC…
NCU00573	NcraOR74A_LGI: 7,963,422 - 7,966,830 (+)	N. crassa OR74A	4	3230	2247	hypothetical protein (hsp70-3)	null	null	null	127	0	MSSMNSRLKGFGFGKRKSTASIQPNPDHQQQSPTPPPGVAPQLSQLFQARPGPAPSVASNSSQQSLPQMNHPGAGPRPPSYSANYPPGPPGPVGRTSPLTNQGPTRTPPSQMVGGPPPINTGAPPVSGYPPPVMGGGPPPLQGGPPGYAGAQGYPPPPQPTGPVAPYRSAAAEVEGNSRSKAQLIVGIDFGTTFSGVAFAFATNNEAKEDIITEWPGAGSYTKQKIPTVLYYDQYQKVVGWGPDIADALAPTGYPKPGVQKVEWFKLQLMLSGNTYIDPINLPPLPPGKSEIDVAADYLFKLRQAMRAALLKTLGEVFNREERNIRYYLTVPAIWNDAGKAATRAAAIQAGFLRDENDNRLTLVSEPEAAALFCSKTGLLNLKVHDAVLIVDCGGGTVD…	CCGAGTTTGTTCAATGCCCTGTAGATTCGCTGGGTCATCCCTGGCTGGATATCTCTACAGGTACACTACAAAAGTCACGAACACGGCAGGAGTGCGGATTAGTCGCCCAGACGGAAGGAATCGCAGGCAGGCTTAGACAACTTAACCGAAGACAACAACAACACCAACAACGAGCCAAGCGCAGTTGCAGCCCCCCCATCCACAAAGCCACTGCAACCTGACACCCGACCCTGCCTCTTGTGTCCTAATTTCTCACGCCCGCTCGCCGCCATCTGCCTCTGTCTCTCTCGCAGCAGTCAGGTCTTGCTTCCTCCAGTCCCGCGTCCAGTCATTCAGTCGCCCATTCAGCTTTGCGGTCCTCGTTCCCGTCCCCGTCCGTACGGTCCCGTCCCATTCTTT…	ATGAGTTCTATGAACTCTCGCCTGAAAGGCTTTGGTTTTGGCAAACGCAAATCGACCGCCAGCATACAGCCGAATCCTGATCATCAGCAGCAGTCGCCCACCCCGCCCCCCGGAGTAGCCCCTCAATTATCGCAGCTCTTCCAGGCCCGCCCGGGTCCTGCGCCCTCCGTTGCGTCCAACTCGTCTCAGCAAAGTCTTCCTCAAATGAATCATCCAGGCGCCGGACCACGGCCGCCCAGTTACTCCGCGAACTATCCGCCAGGTCCTCCCGGTCCTGTTGGCCGGACCAGTCCTTTGACGAACCAAGGCCCGACCCGCACGCCGCCGTCGCAAATGGTCGGCGGTCCCCCACCCATCAACACTGGGGCTCCCCCTGTCTCCGGCTATCCTCCGCCCGTC…
NCU00574	NcraOR74A_LGI: 7,960,959 - 7,961,642 (-)	N. crassa OR74A	3	384	384	hypothetical protein	null	null	null	0	0	MAVPICCDFLSSPAKTPAQCSAATLSGCDGAACRFNDIAGLVRGAKGHHQHRLGRGLPMDVILALSAAPAAQLFDYCSSDPRVSSAGAGRRPCPISNVLIEKPHSRKKLNLDVVPWLDVSATRILRR	ATGGCTGTGCCTATCTGCTGCGACTTCCTCTCGTCGCCTGCCAAAACTCCTGCTCAATGCTCAGCCGCAACCTTGTCTGGTTGTGATGGAGCTGCCTGCCGGTTCAATGACATTGCTGGGTTGGTTCGAGGAGCAAAGGGACATCATCAACACCGTCTCGGCCGCGGGCTTCCGATGGATGTGATCCTTGCACTGTCGGCAGCTCCGGCCGCCCAACTCTTCGACTACTGTTCATCGGATCCACGTGTTTCCAGCGCCGGCGCCGGCCGTCGGCCCTGCCCCATCTCAAACGTCCTTATCGAAAAGCCTCATTCTCGGAAGAAGCTCAATCTGGACGTCGTACCTTGGCTCGATGTCTCCGCTACTCGAATCTTACGGCGATGA	ATGGCTGTGCCTATCTGCTGCGACTTCCTCTCGTCGCCTGCCAAAACTCCTGCTCAATGCTCAGCCGCAACCTTGTCTGGTTGTGATGGAGCTGCCTGCCGGTTCAATGACATTGCTGGGTTGGTTCGAGGAGCAAAGGGACATCATCAACACCGTCTCGGCCGCGGGCTTCCGATGGATGTGATCCTTGCACTGTCGGCAGCTCCGGCCGCCCAACTCTTCGACTACTGTTCATCGGATCCACGTGTTTCCAGCGCCGGCGCCGGCCGTCGGCCCTGCCCCATCTCAAACGTCCTTATCGAAAAGCCTCATTCTCGGAAGAAGCTCAATCTGGACGTCGTACCTTGGCTCGATGTCTCCGCTACTCGAATCTTACGGCGATGA
NCU00575	NcraOR74A_LGI: 7,953,683 - 7,958,506 (-)	N. crassa OR74A	5	4004	2313	glucokinase (glucokinase-2)	ATP binding, phosphotransferase activity, alcohol group as acceptor	carbohydrate metabolic process	null	153	2	MISRIREVPLPLPMQADDASSASFTGGAVLDMPGVTRRRRSVNSSTAPDPAAAHKAGVQARGSADDSRYHHGLSRLESSLDYSTEAGNPNISKSRSEEKEARKRQTDAGADIPSSPGSPPSPRAAVFTRFRSTGPSAVSKSQAKREWSQSCRGVLTSLIRVLSSSVVFLAVVFVLRALLPDSALHYSSFLSRQSTLTPLTTKATFSPPALSQQAHQPQPPAVCEIHPPFPTPAPVSSPLTMALETQTKTVVGQFDYSDEDVNKGVVEFLRQMAEGLEKDGASMSQIPTYVTAVPNGTEKGLYMAVDLGGTNFRVCSIQLNGDTTFRLTYTKVAIPRELMVAKTAEELFAFLAKQVEIFLRTHHGEHFEAHIRRRMTMSSPEGFKDENVFRLGFTFSFPV…	GGGAGAGACCTGGAGACGTGGGAGGGCGCACCGCACATCACCCACATCTCCACTGTTGTCGGCCCGTATAGGCCATGTCCACACGGGGAAGCACACGCTAGGAGCGACAGAGACCAGGTACCCCTTGGGCCATGCCTCTACGTAGGTGCCATCGAAACCCAGAGAATCTCCACATCTATATCAAGGCATCGCGTCGCTCGCTGTCAGTGTCACCGAACCCGCCGTGCTTGGGTCGTCCGGCATTCCGCTCCTTTTTGTTGTTGTGAACTCGCCCGGACACGGAGCGTGTGTGCAAATACGGGACGGACCCGGTCGAGAGGTTTGAACTTCCGAAGCGGTGAGCATCCCGGCTGCGTATTGGCACGGCTTTGCAGCTCGTTCTTTATTTTCCCGGTTCTG…	ATGATTTCCCGCATCCGAGAGGTACCTCTACCTCTACCTATGCAAGCCGACGATGCGTCGTCCGCAAGCTTCACAGGCGGCGCCGTGCTGGATATGCCTGGTGTGACAAGGCGGCGGCGCTCTGTAAATTCTAGCACGGCGCCTGACCCCGCGGCGGCACACAAAGCTGGTGTCCAGGCTCGTGGCTCTGCTGACGACTCACGTTATCATCACGGGCTGTCCAGACTTGAAAGCAGCCTAGACTATAGCACAGAGGCAGGCAACCCCAACATCTCGAAATCACGCAGCGAAGAAAAAGAGGCCCGAAAGAGGCAGACGGATGCCGGTGCCGATATTCCCTCCAGCCCAGGCAGCCCTCCCTCGCCTAGAGCTGCCGTCTTCACTCGCTTTCGTTCCACC…
NCU00576	NcraOR74A_LGI: 7,951,415 - 7,953,485 (+)	N. crassa OR74A	1	2071	1485	hypothetical protein	N-acetyltransferase activity	null	null	97	0	MSRGQQPSILSFFQPRQQQQQQPQHAPDCVNGAATTASMLPKTPVPPPPAPPPSSLTSAPPPQQVPARPGLGLVTATLPANIPVLPSPPSIPSQANIVAVAEHHIAALRRINSLLLQVAYPDAFYAKVLEPLASGLFSRVILWSDDPTSEPKVIGGVVCRLEPNPFLDPNGQPQAPRIQQNQPGPSAPIDYPYHAIYIQSLALLSPYRSLGLAAAALEHIIASASILPAAGSTINVRTIYAHVWTENEEGLQWYGQRGFRTEGRDPVRGYYFKLRPDTAWIVRRDIGEHGRQAQAQEPLGAANYSLPKRNPNHLLQQQQQQQQQQQQQQQQQQQQQQQQQQQQQQQQPTGMIMTSSTTTATASATATGVLAAAVNLPSLTTPPPKTPVAPPPSSSTSTS…	CGGTTATTTACATACACTCCCCTCGTCGTGACCACGACAACATTGGTCATTTTCCTCTTTCAGCCGTTCTTTCCCTCTTTATTTTTCAAAACCGCTTTCTCCCTTTATCGTCCTTTGTAAATTCTGCTTTCTCGGTTTCCACCTACTTTCAGCATGTCGCGTGGTCAACAACCCTCGATACTGTCATTTTTCCAACCCCGGCAGCAGCAGCAACAACAACCTCAACATGCCCCAGACTGCGTGAACGGTGCAGCAACAACGGCAAGCATGCTTCCGAAAACCCCCGTACCACCACCACCAGCTCCTCCTCCCTCTTCTCTCACCTCGGCCCCACCGCCGCAACAAGTTCCAGCTCGTCCCGGCCTTGGGCTTGTCACGGCTACTCTCCCGGCCAACATC…	ATGTCGCGTGGTCAACAACCCTCGATACTGTCATTTTTCCAACCCCGGCAGCAGCAGCAACAACAACCTCAACATGCCCCAGACTGCGTGAACGGTGCAGCAACAACGGCAAGCATGCTTCCGAAAACCCCCGTACCACCACCACCAGCTCCTCCTCCCTCTTCTCTCACCTCGGCCCCACCGCCGCAACAAGTTCCAGCTCGTCCCGGCCTTGGGCTTGTCACGGCTACTCTCCCGGCCAACATCCCCGTTCTCCCATCCCCACCGTCGATCCCCTCGCAAGCCAACATAGTCGCGGTGGCCGAGCACCACATAGCCGCCCTCCGCCGGATCAATTCGCTCCTCCTTCAAGTCGCCTACCCAGACGCCTTCTACGCCAAGGTTCTCGAACCGCTTGCC…
NCU00577	NcraOR74A_LGI: 7,948,274 - 7,950,663 (-)	N. crassa OR74A	2	2321	1197	hypothetical protein	null	null	null	29	0	MSSEGDRTGRAGIVVAPEDVGSLDKLAYSVVDDLLYNILHDLVLKVHQDEKTAKMRTAAIKVEKLAMENSDLSTPDARPEIVVETDAALYKDGHVTLKGNPLKTTKEILCPRCQLPRLLHPTDGKGAQKPDPNVTYCKRHPYIEKPGFDIYGQTWVQPGPGRGKKKKDMEKKMDPNDPAAVAAMEGSAKDRPPNVLSFPSATCSKCKRCILVTRLNNHMGSCIGNSGRNASRAAAQKISNGGSNGGSQNNDNTPPASQKGTPVPTSRATSPRKRDGDEFDEDGDEADPISAKKKKLKPTALPKKVILKTKSTPPLKKDKIKTSSMLSVEQSVDDDDVKNSTVQVVPKKTTPAKGASPVKKLKIGLGTKPQLNAPGKKLGKKEKDHETESTGRMSSPPH	CTCACACGCCTGAAGCCCACTACAACTTGTGCATGGACACAACTACCACAAAACCGCGACCTGCCGAATATCGCCGTGGATGGACATTTTTCCCATCAACCAAGCTTTGGGCACGAAATTCCGTCACCACCTACAATAACGTCAATCTTTCAAACACCACTCCATCTCACGGGCGTATCGGCTTATTTACGGCTTCCGAACATATTGCGGCTTAGTCAATTGAACATTGCCACACAATACCGGTCCCAGTCGGTATTGAACCTTCCTGCCCCCATCACCACTGGAGGCTTTCGAGAACGAACACGCACCACTAAGTGCAGTTTGACGGTTTCGGCTTGCCGCAGCCGAGTTGAACGACCCGTGGATGCTTCAAGGCCACCTCTTCGTGCGTGGACCAAA…	ATGTCGTCAGAAGGGGACAGGACCGGCAGGGCTGGTATTGTCGTTGCCCCTGAAGATGTCGGGAGTCTAGACAAGCTCGCATACTCCGTTGTGGACGATTTGCTTTACAATATCCTTCACGACCTAGTCCTCAAGGTACACCAAGACGAAAAAACCGCGAAGATGAGGACGGCGGCCATCAAAGTCGAAAAGCTCGCTATGGAGAACTCCGATCTATCGACCCCTGATGCGCGGCCCGAGATTGTCGTGGAAACCGACGCTGCTCTGTACAAGGACGGACACGTTACGTTGAAGGGCAATCCGCTAAAGACTACAAAGGAGATTTTGTGTCCACGGTGTCAACTCCCCCGTCTGCTTCATCCTACAGATGGCAAAGGAGCCCAAAAACCAGACCCGAAC…
NCU00578	NcraOR74A_LGI: 7,947,261 - 7,948,456 (+)	N. crassa OR74A	3	953	492	peptidyl-prolyl cis-trans isomerase-like 1 (ppi-1)	peptidyl-prolyl cis-trans isomerase activity	protein folding	null	96	0	MATDVAVETTMGTFTLELYTNHAPKTCKNFATLADRGYYDSTVFHRIIKDFMIQGGDPTGTGRGGSSIYGEKFEDEIHPGLKHTGAGVLSMANAGPNTNGSQFFITLAPTPWLDGKHTIFGRVKKGMGVIRRMGMVPTDKEDRPATEVKIVKARVVREEDMEA	TTTAGAACCTTGTCGAAGGACGACTTCACAATTTCACATTGACAACGAATTTTACATACAAGACCAGGTATCGCAGATTATTGAGATCAATATTAACCAAGTGAGCTCAAACAAAAAAACTCACAAAACAACCACCAACAAACACACCGCAACCGATTACCTAGAATAAAAAGCCATCAATAGCTGCTATCAAAAATGGCCACCGACGTCGCTGTTGAAACCACCATGGGCACCTTCACCCTAGAACTCTACACCAACCACGCCCCCAAAACGTGCAAGAACTTTGCCACTCTCGCCGACCGCGGGTACTACGACTCCACCGTCTTCCACCGAATCATCAAGGACTTTATGATCCAAGGCGGCGACCCCACGGGGACCGGCCGGGGTGGTTCCTCCATC…	ATGGCCACCGACGTCGCTGTTGAAACCACCATGGGCACCTTCACCCTAGAACTCTACACCAACCACGCCCCCAAAACGTGCAAGAACTTTGCCACTCTCGCCGACCGCGGGTACTACGACTCCACCGTCTTCCACCGAATCATCAAGGACTTTATGATCCAAGGCGGCGACCCCACGGGGACCGGCCGGGGTGGTTCCTCCATCTACGGCGAGAAATTCGAAGACGAGATCCACCCTGGCCTGAAACATACCGGCGCGGGGGTGTTGAGCATGGCGAACGCGGGCCCGAATACCAACGGGAGCCAGTTTTTCATTACGCTAGCGCCGACGCCTTGGTTGGATGGGAAACATACGATTTTTGGACGCGTGAAAAAGGGAATGGGGGTTATCAGAAGGATG…
NCU00579.1	NcraOR74A_LGI: 7,942,175 - 7,946,937 (+)	N. crassa OR74A	3	4451	3717	unspecified product	phospholipid binding, protein binding	null	null	120	2	MSETGESLHKRSKSAARSLLSRRKPPVDDDMASDDGRRASGSYSTPQNIQIPSQQASRGHSSRLSTTGSVLGRTVSNHQASPSVGGARSPSMLFDKGAAASLESSVRKFRIVEALRNGDTASISRAIRDTAEHNPRMSISSAITGPLEDTTILHLAIQCAEQTVVEYVLSDGAGSLDINARDKDGNTPLHIAAQQGRTHIVRQLLEHKDINDAIANHQGRLPIDLARNPDIFQQLQLARSLFAEDKVRQVQDLILHGDFKTLEEVLEEPRFKTVLDINSTEFAAESATVESGGTLLHEAARRRNTKLIQVLLLHGADPFRRDRNGKLPQDVTKDEITKAMLKKSPAAVAAQRGIQEKAVLGSATHGAAAAASGDPMAGREAREMKGYLKKWTNYRKGYQ…	CAACCGTACCCAAGAAGAGACCCAAGCTCCTTGCTCAAATCAATGCTTTGACCCGCAATACGGAGTCTCATAATTATGTGGCATAGTGAAACACGTTGTCGATACCAAGCAGCGTAGCTAGGTGTCCTCTGGTCCCTTTTTCTGACGGCAATCTCTGGAGGTCTGGACTTCTTGTTACCTTGATCTCAGTGTTGCTGTTGCAACTTGCAACTTCAACAACAAACAAACAAACAGTCTTCCCTGTCTATCCTTATCCTCGAGTCCCGTCCATAGTGCGGGGGTAACCTGTGCTAGCGACACTTTCACACTCTCTTTGCATTTCTTGATTCAGTCCCTCTTCACCTGGCAACACCTTTTTAATTCACAAAACTCCGATCGCAATGTCTGAGACCGGCGAAA…	ATGTCTGAGACCGGCGAAAGCCTCCACAAACGATCCAAATCCGCCGCCCGCTCGCTCCTTAGCAGGCGCAAGCCGCCCGTCGACGACGACATGGCCTCCGACGACGGCCGGAGAGCGTCTGGCTCTTATTCTACACCTCAGAACATCCAAATCCCCAGCCAACAGGCGTCCAGAGGTCACTCTTCCAGACTGTCTACCACTGGCAGCGTCTTAGGCCGAACCGTCTCGAACCACCAAGCCTCACCTTCCGTCGGCGGAGCAAGGTCGCCATCCATGCTTTTTGACAAAGGAGCCGCGGCCTCTCTTGAGTCCTCCGTACGCAAGTTCCGTATCGTTGAAGCTCTTCGCAACGGCGACACAGCCTCGATTTCCAGAGCCATCCGCGATACTGCCGAGCAC…
NCU00579.2	NcraOR74A_LGI: 7,942,175 - 7,946,946 (+)	N. crassa OR74A	3	4533	3627	unspecified product	phospholipid binding, protein binding	null	null	120	2	MASDDGRRASGSYSTPQNIQIPSQQASRGHSSRLSTTGSVLGRTVSNHQASPSVGGARSPSMLFDKGAAASLESSVRKFRIVEALRNGDTASISRAIRDTAEHNPRMSISSAITGPLEDTTILHLAIQCAEQTVVEYVLSDGAGSLDINARDKDGNTPLHIAAQQGRTHIVRQLLEHKDINDAIANHQGRLPIDLARNPDIFQQLQLARSLFAEDKVRQVQDLILHGDFKTLEEVLEEPRFKTVLDINSTEFAAESATVESGGTLLHEAARRRNTKLIQVLLLHGADPFRRDRNGKLPQDVTKDEITKAMLKKSPAAVAAQRGIQEKAVLGSATHGAAAAASGDPMAGREAREMKGYLKKWTNYRKGYQLRWFVLEDGVLSYYKHQDDAGSACRGAINM…	CAACCGTACCCAAGAAGAGACCCAAGCTCCTTGCTCAAATCAATGCTTTGACCCGCAATACGGAGTCTCATAATTATGTGGCATAGTGAAACACGTTGTCGATACCAAGCAGCGTAGCTAGGTGTCCTCTGGTCCCTTTTTCTGACGGCAATCTCTGGAGGTCTGGACTTCTTGTTACCTTGATCTCAGTGTTGCTGTTGCAACTTGCAACTTCAACAACAAACAAACAAACAGTCTTCCCTGTCTATCCTTATCCTCGAGTCCCGTCCATAGTGCGGGGGTAACCTGTGCTAGCGACACTTTCACACTCTCTTTGCATTTCTTGATTCAGTCCCTCTTCACCTGGCAACACCTTTTTAATTCACAAAACTCCGATCGCAATGTCTGAGACCGGCGAAA…	ATGGCCTCCGACGACGGCCGGAGAGCGTCTGGCTCTTATTCTACACCTCAGAACATCCAAATCCCCAGCCAACAGGCGTCCAGAGGTCACTCTTCCAGACTGTCTACCACTGGCAGCGTCTTAGGCCGAACCGTCTCGAACCACCAAGCCTCACCTTCCGTCGGCGGAGCAAGGTCGCCATCCATGCTTTTTGACAAAGGAGCCGCGGCCTCTCTTGAGTCCTCCGTACGCAAGTTCCGTATCGTTGAAGCTCTTCGCAACGGCGACACAGCCTCGATTTCCAGAGCCATCCGCGATACTGCCGAGCACAACCCTCGCATGAGCATTTCGTCCGCCATTACCGGCCCTCTCGAAGACACCACGATTCTCCATTTGGCTATCCAGTGTGCCGAACAGACT…
NCU00580	NcraOR74A_LGI: 7,939,640 - 7,941,454 (-)	N. crassa OR74A	2	1679	1089	acyl-CoA thioesterase (acyl-CoA thioesterase-1)	null	null	null	71	0	MGKSEEESKEAPRPTLIRPPPEDLSKAPIENTLEVIELAVIGPNIFTNARQPWHPPGARGIYGGAVIAMCLAAGQKTVPSDFLVHSMHCYFLLAGSAELPILFHVELVRDGRSFATRTVQARQKGRCIFTTTISFVREGSSGPRGSQVSHASSMPIDEKTGRPCQPPPEDYDGEPELVRSGPNPFQSARIEVTNADSPRPQDKKTRQWYRAKGKISAEGGQQAHLTALAYVSDSYFIGTIGRIHKLWRFPFHPEDFDQLPEDVQERVRALHEWEGLGDPKDMVGRPEIGMMVSLDHSIYFHEPAKVRADEWMLSEMESPWAGDGRGVVTQRIYNKDGMLLATCVQEGLVRLEKNPGKTDSKL	ATACGATCAACCCAGACAACAATGCAGTACCTCGGCAATTATGGGAATTCCACCACGGCTGACCTGGCCTCCCCTTGGCTAATGATTTTTGTTGATACAAAACATTCTGCCATCAAATATCCATACTGTATTTCTTAACTTATACCGATGGTGGTCTTGTTATTCCATCCGTTATACTTTTACTCGGCTTGCTACCAATTGGTGTGAAAACAAGCCTGGTCTCATTGGCATCCTCAAGTGTTTACATACTCTCTGTCGTCTTACATCTAGATCTCATTACCGTGTGACATACACTTGACACTCGGGGCGTCACATTGTGCCCAACTTTTCCATTCCCTCGCAATCATAAATTTCAACACAATGGGAAAGTCAGAAGAGGAATCGAAAGAGGCTCCTCGC…	ATGGGAAAGTCAGAAGAGGAATCGAAAGAGGCTCCTCGCCCAACCCTCATTAGGCCGCCGCCCGAGGACTTGAGCAAGGCGCCTATCGAGAACACTTTGGAGGTCATAGAACTGGCCGTGATCGGACCTAATATCTTCACCAATGCGCGCCAACCATGGCATCCCCCCGGTGCCCGCGGCATCTACGGTGGCGCCGTGATCGCCATGTGTCTCGCAGCCGGCCAAAAGACCGTCCCATCTGACTTCCTTGTCCATTCCATGCACTGCTACTTCCTACTCGCTGGCTCCGCCGAACTGCCCATCCTCTTCCACGTCGAGCTCGTCCGAGACGGCCGCTCCTTCGCCACGCGAACCGTTCAAGCGCGCCAAAAGGGCCGCTGCATCTTCACCACCACCATC…
NCU00581	NcraOR74A_LGI: 7,936,222 - 7,937,814 (-)	N. crassa OR74A	2	1446	1047	phosphopantetheinyl transferase	holo-[acyl-carrier-protein] synthase activity, magnesium ion binding	macromolecule biosynthetic process	null	73	0	MSDNKMSEPPNNPVVIQWILDTRSWFPSAAKTRDLEVHASRPLSLLTPTERASVLKYFHVRDAKMALASALLKRYAIARLAGVAWSSTTPGFTRDERTTKPIWRDPATGAQPVAFNVSHQAGIVALVAVADYPGPGAQSEAGAEVEVGVDVVCTSERRDRDQDLIRKEGWGSFVDMHADVFAMGETTYLKYQVLSAVPGLVERGAGGGPPTPEQVADGKLRAFYALWALREAYVKLTGEALLAEWLGELEFRYFRPSWPTPAWDVPAVETKEGEEEGEDAQVLRKFEIRFRGKKVEDVNMCLRSMGPDYMVATAVRTPEDPNVGLRWRLGPYETLALDDLLNFADSAV	ACCACGGCTCCCGGACTTGCATGATTGTGCGACCGGGACCAGCTTGTCAGCTCTGTCAGCTCGACTTACTTTCTCACCCATTATCACTGTTTCAGCTCCCACTTGTCTTGTCCCGTTCCTCCCGAAATCATCCCATATTCGTGCTTCAATTTGTCACGGACCGGTGAGAATGAGCTGATGTCTGAAACACAACGACCAATTTCTCCCATCCTGCCCGAAGTAACCCGTCTCAAGAGCAACTCACAAATTCAAAAACCCACCTGCCACTCGAACACACAAAGTACCGAACAATGAGCGATAACAAGATGTCGGAACCACCAAACAATCCCGTCGTAATCCAGTGGATCCTCGACACCCGGTCCTGGTTTCCCTCAGCCGCTAAGACCCGTGATCTCGAAG…	ATGAGCGATAACAAGATGTCGGAACCACCAAACAATCCCGTCGTAATCCAGTGGATCCTCGACACCCGGTCCTGGTTTCCCTCAGCCGCTAAGACCCGTGATCTCGAAGTCCATGCATCCCGTCCCCTCTCCCTCCTCACCCCTACCGAGCGCGCCTCCGTGCTCAAATACTTCCATGTCCGCGACGCCAAAATGGCGCTCGCCTCCGCTCTGCTCAAGCGGTACGCCATCGCGCGCCTGGCAGGCGTGGCCTGGTCATCCACCACGCCCGGGTTCACGCGCGACGAGCGCACCACCAAGCCCATCTGGCGCGACCCTGCAACCGGTGCACAGCCAGTTGCCTTCAACGTGTCGCACCAGGCCGGAATCGTCGCGCTCGTGGCTGTGGCGGACTATCCC…
NCU00582	NcraOR74A_LGI: 7,931,586 - 7,935,778 (+)	N. crassa OR74A	2	4094	2238	cryptochrome (cry)	DNA photolyase activity	DNA repair	null	21	0	MAPSKVVIYAMRRELRLSDNPIFHHLSNPESKHGFSHLLPVYVFPAQQIDLSGFVPKGSENPHPAPKSAVGGYARCGPYRAKFLAESVWDLKTSLQSIGSDLLVRAGPYKDVIQSLVEGLKAKECQVGAVWMTSHEGSEEKSEEKTVASFCAKSGIDFKLWDDEKYLIHDRDTGITHLNDLPDVFTTYRKQIEPLREKARKTLPVPEKGALPAYPDIDMIPSQQPPFNIPGTCEELVDAVVRPVKNFLKDLPDFPEKAESSHPFRGGETSAHKRIDHLVLSGGMKSYKDSRNGLLGPDFSTKLSAYLAQGCVTARQIHHALVAYEDGTGTKYKGADGFGEGDNQGTETVRMELLWRDYMRLCHQKYGDKLFRVEGFNGKHTDYEGEDKKYGWRTANTSI…	TTCCTTCCTTCCTTCCTTCCTCCTCCATTCTTGTGAGTCTCTCGCTCCTTCGCACATGTTTCTGTTGTATGTAGTGTACGGGGCAAATCCAGAGGTATGTACACTACATACCAAGGGAAGGAAGGACTGCGAGCTAGCAGATACCATAGTAGTAATATTGCCCCTGGACTACTACTGGATGCAGATGCGTCATGGTCTAGGCATGCGGCAACCGGTTAACGGCCGGGGAAATGACAATGGAATGGCGACACCTTCTGCTTACCTAGGTCTGCCGCCATTGACTTCCACTTCGATGTCCACACTCCTCCTCGACTGCACACGGATAACCACGACGCTGTGGAAATGGAGTGAACAGGGACCCTGCATCCTGACTTGCAACCGCGGTCCTTGAGGGGAATG…	ATGGCACCGTCAAAGGTTGTCATTTATGCGATGCGCAGGGAGCTTCGCTTGTCAGACAACCCTATATTCCACCACCTCTCCAACCCAGAGTCGAAACACGGGTTTTCACACCTTCTCCCCGTGTACGTCTTTCCTGCACAACAGATCGACCTCTCCGGCTTTGTTCCAAAGGGGAGTGAAAACCCCCATCCTGCCCCCAAAAGCGCCGTTGGAGGGTATGCAAGATGTGGACCATATCGTGCCAAGTTCCTGGCAGAGTCGGTTTGGGATCTGAAGACAAGCCTTCAGTCGATTGGCAGTGACCTCCTCGTCCGTGCCGGACCATACAAGGATGTCATCCAGTCTCTCGTCGAAGGGCTCAAAGCAAAGGAATGCCAAGTTGGAGCTGTATGGATGACA…
NCU00583	NcraOR74A_LGI: 7,931,551 - 7,932,266 (-)	N. crassa OR74A	4	375	375	hypothetical protein	null	null	null	1	0	MKKAPGVSSDGHEELAMCGAQEHSGIARSIDGGRESIIGFHSPQGPRLQVRMQGPCSLHFHSVVVIRVQSRRSVDIEVEVNGGRPSSQSFLPLKHVRRSERLTRMEEEGRKEGSWHWAAEALIG	ATGAAGAAGGCCCCAGGAGTCTCCTCCGATGGACATGAGGAACTGGCGATGTGTGGGGCCCAAGAGCACAGCGGGATCGCGAGAAGCATCGATGGTGGACGGGAATCCATCATTGGTTTCCATTCCCCTCAAGGACCGCGGTTGCAAGTCAGGATGCAGGGTCCCTGTTCACTCCATTTCCACAGCGTCGTGGTTATCCGTGTGCAGTCGAGGAGGAGTGTGGACATCGAAGTGGAAGTCAATGGCGGCAGACCTAGCTCGCAGTCCTTCCTTCCCTTGAAACATGTGCGAAGGAGCGAGAGACTCACAAGAATGGAGGAGGAAGGAAGGAAGGAAGGAAGCTGGCACTGGGCTGCTGAGGCTCTGATCGGATGA	ATGAAGAAGGCCCCAGGAGTCTCCTCCGATGGACATGAGGAACTGGCGATGTGTGGGGCCCAAGAGCACAGCGGGATCGCGAGAAGCATCGATGGTGGACGGGAATCCATCATTGGTTTCCATTCCCCTCAAGGACCGCGGTTGCAAGTCAGGATGCAGGGTCCCTGTTCACTCCATTTCCACAGCGTCGTGGTTATCCGTGTGCAGTCGAGGAGGAGTGTGGACATCGAAGTGGAAGTCAATGGCGGCAGACCTAGCTCGCAGTCCTTCCTTCCCTTGAAACATGTGCGAAGGAGCGAGAGACTCACAAGAATGGAGGAGGAAGGAAGGAAGGAAGGAAGCTGGCACTGGGCTGCTGAGGCTCTGATCGGATGA
NCU00584	NcraOR74A_LGI: 7,924,267 - 7,926,022 (+)	N. crassa OR74A	1	1756	993	hypothetical protein	null	null	null	31	0	MAARIRYNPQQQRRVLAVALAQPSTATPRASVIGFRGSCKTLPTTYSPVTHQLRLLSTSKSWRQTEPPQPQPIHPQPELAPQPKKRSRVWKIIGYGSLLLFGVSFGLGFRAIVSPPPPLVPGSKLDLMETKIIHRQAENLKIVQELQADPAWESWDAYETLSPEHRAQHISAGAMAGSKGIGGYHRVFYNKDTGECVSVIFFGPATTGWPGVVHGGCLATLLDESCGRAAFKKWGGRSGLTANLKLNYVSTTNATKFYVIRVKPRSDDELPEKERGKSHYKIFLDASIHDAKTGKATVVAEALFVGGKGKSGKGGLTVSGLADQGENARF	GAACTCTCAGGCACAGAACTGCACAGCACAGACAGGCACTCTTTCAGTGGTGGATCTCCCCGGAGACCTTGATGCACAATGCACGGACCCTTGCCGAGACGGCAGCCCCCGGAGATCCGTCCGGGGGATTAGCCAATCACAAGAGCCGGAGATGGTCGTCGCAAGTCAGCCAGGGCAATTCAACCGTGTCGACCCAGGCTCGGCAACAGCAACGCAACACCATCGTGGCCCAATCTTACTACACTACGTACTCTACTCAGGACGACCGACGCCTTTTCTCGGTCGGCCTCATCCAGCCATAATCAGCAATTGAAACTGAAAGGTCCAGAACACTCTTTGGACCCGGAACCCTGGCCCCTGGGACAGGCATCCTGAAACCCCTGTGGCCAACATCGTACC…	ATGGCTGCCAGAATACGGTACAACCCTCAACAGCAGCGCCGGGTTTTGGCCGTGGCACTAGCGCAACCCTCAACAGCCACTCCACGCGCTTCTGTGATCGGTTTCAGGGGATCGTGCAAGACTCTTCCAACAACTTACTCACCAGTAACACATCAACTCCGGCTCCTTTCGACTTCGAAGTCATGGCGCCAAACTGAGCCGCCTCAGCCACAACCCATTCATCCACAGCCTGAGCTCGCCCCTCAACCCAAGAAGCGCAGTCGTGTATGGAAGATCATCGGCTATGGGTCTCTCCTCCTCTTCGGCGTCAGCTTCGGCCTCGGCTTCAGAGCGATCGTTTCTCCCCCGCCCCCTCTGGTTCCGGGCTCCAAGCTTGACCTCATGGAGACCAAGATCATC…
NCU00585	NcraOR74A_LGI: 7,920,916 - 7,924,255 (-)	N. crassa OR74A	3	3212	1809	albino-2 (al-2)	intramolecular lyase activity, transferase activity	biosynthetic process	null	29	0	MYDYAFVHLKFTVPAAVLLTAIAYPILNRIHLIQTGFLVVVAFTAALPWDAYLIKHKVWSYPPEAIVGPRLLGIPFEELFFFVIQTYITALVYILFNKPVLHALHLNNQQNPPAWMRVVKVTGQVVLVALSVWGWNAAQVHQETSYLGLILVWACPFLLAIWTLAGRFILSLPWYATVLPMFLPTFYLWAVDEFALHRGTWSIGSGTKLDFCLFGKLDIEEATFFLVTNMLIVGGMAAFDQYLAVIYAFPTLFPKVNRYPTTHMLLQSRLINTSRYDLERIEGLREAVERLRLKSRSFYLANSLFSGRLRIDLILLYSFCRLADDLVDDAKSRREVLSWTAKLNHFLDLHYKDADATEDPKKKAERIDAYIKTAFPPCAYQALHLLPTHILPPKPLYDL…	CCCGATCATCACAGGGTTCTCTGCCATCTCAATCGACGACGGGACCTTAGTTTTCTTTCACCATCACCAAACTCGCCTCCAGCTTCAACCGCCCGTCAGCTACTAGTTATCACACCCCACCCCAACGCTTACTCAATGATCGGCCGGCCCAGTACCACTTTCTGGGTCTCTGCTGCATGATATTGCGCGTCACATATGCGACGTCCTTTGATTGCACAAAATATCCCTGATCGCCGCACGAGCTGTCGATAGCCGAGCACACCATAGAGATCAGATGGATTGAGCAATGAACTCATCCTGTCATCTCAAGCTCACGCACATAAGAAAGCGCTCCGGAGAAGAACCGACCGTACTTCCATTGTTCGGATGACGGGCTTTGCTTCTGTCTGTCTATCTGTC…	ATGTACGACTATGCTTTTGTTCACTTAAAATTCACGGTACCCGCGGCGGTACTTCTCACCGCTATCGCCTACCCCATTCTCAACAGGATACATCTCATCCAAACAGGCTTCCTCGTCGTCGTCGCCTTTACCGCCGCTCTGCCATGGGATGCCTACTTGATTAAGCACAAAGTATGGTCTTACCCACCAGAAGCCATTGTTGGGCCGCGTTTGCTTGGAATTCCCTTTGAAGAGCTGTTCTTCTTTGTGATACAGACTTACATCACGGCGCTCGTATACATCCTCTTCAACAAGCCGGTGCTGCACGCGTTGCACCTCAACAATCAACAAAACCCGCCAGCATGGATGAGGGTTGTCAAGGTTACCGGCCAGGTAGTCCTCGTAGCCTTGTCGGTATGG…
NCU00586.1	NcraOR74A_LGI: 7,917,286 - 7,919,672 (-)	N. crassa OR74A	5	1926	822	unspecified product	null	null	null	33	2	MNKSRPLLALLSLFFIAISLILLWFVILSGITRTSPLRQTYFLRADTSGISGARDVSQWTYFKVCGLNNLDCGPARPALPLGDAWDSNPAGAPAGLTGKYGGHTTSHYFWYMWRFGWVFFLLALFFETLAFFSGFLACLGRVGAAVSGMIASLALVMFSIAVSLMTATFVKMRNHFHRDGREAHLGRYAFGFAWGAWAALAISTVLFLLAMLKRDKNHYVNRRATYATEGHDHVVADGPVTGPSERRKRGVFNWGRRSNSGKSFDGRRVKDDY	TCGACAACCACAAAGCCTTCATTCTGACCCGTTCATATGATGATCAGTGGGTAAGTAGGGTAGAGGTAGGCTCAGCTTGGCGGGAAGTCAATGAGACCGAGGGATTGGATTCTTTCCATCCATCCCTTCAACATTGCCACATAAAACCCTCCAGCCGCACTGTTTTCCAGCTCTATATGATTTTGATGTCTTTGAACTTGACCCTTATTCCATCCAGAAGTAATACCCTGTGATACCCCAGAGCCGTTCTCAGTATCGTGATAAGTCGTTGGGTGGTAGAACCACCTTGATCTGTTATCATTTTCCCACTTATATACTCTCGACCCTTCGGATACCCAGCAAACATACCTATCCAACGCATTTCTTTCAGCAACAAACCTATCTAAACCGCGGGTGCTT…	ATGAACAAATCTCGCCCCCTCCTCGCCCTACTCTCCCTCTTCTTCATCGCCATCTCCCTCATCCTCCTATGGTTTGTCATCCTCTCCGGCATCACGCGGACCTCGCCCCTTCGACAGACATACTTCCTTCGCGCCGACACCAGCGGTATCAGCGGCGCCCGCGACGTCTCACAATGGACATACTTCAAGGTGTGCGGCCTCAACAACCTGGACTGCGGCCCCGCCCGTCCTGCGCTGCCCCTCGGTGATGCCTGGGATAGCAACCCTGCTGGTGCGCCCGCTGGTCTTACGGGCAAGTATGGCGGACACACCACCAGCCATTACTTCTGGTACATGTGGCGTTTCGGCTGGGTCTTCTTCCTGCTTGCGCTCTTCTTCGAGACCTTGGCTTTCTTCTCG…
NCU00586.2	NcraOR74A_LGI: 7,917,288 - 7,919,267 (-)	N. crassa OR74A	4	1616	822	unspecified product	null	null	null	33	2	MNKSRPLLALLSLFFIAISLILLWFVILSGITRTSPLRQTYFLRADTSGISGARDVSQWTYFKVCGLNNLDCGPARPALPLGDAWDSNPAGAPAGLTGKYGGHTTSHYFWYMWRFGWVFFLLALFFETLAFFSGFLACLGRVGAAVSGMIASLALVMFSIAVSLMTATFVKMRNHFHRDGREAHLGRYAFGFAWGAWAALAISTVLFLLAMLKRDKNHYVNRRATYATEGHDHVVADGPVTGPSERRKRGVFNWGRRSNSGKSFDGRRVKDDY	GATACCCAGCAAACATACCTATCCAACGCATTTCTTTCAGCAACAAACCTATCTAAACCGCGGGTGCTTTCATCACTTGTCTTGGGTCAGTACATAAGGTGGTACAACATTCCCAACCTTTAAACCTAATAACAACCTACTCTTCCTGTTACAACCATTATTATCAATCTAAAAGTCTTTACAGACAACAGTTCATCAAGATGAACAAATCTCGCCCCCTCCTCGCCCTACTCTCCCTCTTCTTCATCGCCATCTCCCTCATCCTCCTATGGTTTGTCATCCTCTCCGGCATCACGCGGACCTCGCCCCTTCGACAGACATACTTCCTTCGCGCCGACACCAGCGGTATCAGCGGCGCCCGCGACGTCTCACAATGGACATACTTCAAGGTGTGCGGCC…	ATGAACAAATCTCGCCCCCTCCTCGCCCTACTCTCCCTCTTCTTCATCGCCATCTCCCTCATCCTCCTATGGTTTGTCATCCTCTCCGGCATCACGCGGACCTCGCCCCTTCGACAGACATACTTCCTTCGCGCCGACACCAGCGGTATCAGCGGCGCCCGCGACGTCTCACAATGGACATACTTCAAGGTGTGCGGCCTCAACAACCTGGACTGCGGCCCCGCCCGTCCTGCGCTGCCCCTCGGTGATGCCTGGGATAGCAACCCTGCTGGTGCGCCCGCTGGTCTTACGGGCAAGTATGGCGGACACACCACCAGCCATTACTTCTGGTACATGTGGCGTTTCGGCTGGGTCTTCTTCCTGCTTGCGCTCTTCTTCGAGACCTTGGCTTTCTTCTCG…
NCU00586.3	NcraOR74A_LGI: 7,917,288 - 7,919,267 (-)	N. crassa OR74A	4	1638	822	unspecified product	null	null	null	33	2	MNKSRPLLALLSLFFIAISLILLWFVILSGITRTSPLRQTYFLRADTSGISGARDVSQWTYFKVCGLNNLDCGPARPALPLGDAWDSNPAGAPAGLTGKYGGHTTSHYFWYMWRFGWVFFLLALFFETLAFFSGFLACLGRVGAAVSGMIASLALVMFSIAVSLMTATFVKMRNHFHRDGREAHLGRYAFGFAWGAWAALAISTVLFLLAMLKRDKNHYVNRRATYATEGHDHVVADGPVTGPSERRKRGVFNWGRRSNSGKSFDGRRVKDDY	GATACCCAGCAAACATACCTATCCAACGCATTTCTTTCAGCAACAAACCTATCTAAACCGCGGGTGCTTTCATCACTTGTCTTGGGTCAGTACATAAGGTGGTACAAGTAGGTGCACTGCATCGACGACCATTCCCAACCTTTAAACCTAATAACAACCTACTCTTCCTGTTACAACCATTATTATCAATCTAAAAGTCTTTACAGACAACAGTTCATCAAGATGAACAAATCTCGCCCCCTCCTCGCCCTACTCTCCCTCTTCTTCATCGCCATCTCCCTCATCCTCCTATGGTTTGTCATCCTCTCCGGCATCACGCGGACCTCGCCCCTTCGACAGACATACTTCCTTCGCGCCGACACCAGCGGTATCAGCGGCGCCCGCGACGTCTCACAATGG…	ATGAACAAATCTCGCCCCCTCCTCGCCCTACTCTCCCTCTTCTTCATCGCCATCTCCCTCATCCTCCTATGGTTTGTCATCCTCTCCGGCATCACGCGGACCTCGCCCCTTCGACAGACATACTTCCTTCGCGCCGACACCAGCGGTATCAGCGGCGCCCGCGACGTCTCACAATGGACATACTTCAAGGTGTGCGGCCTCAACAACCTGGACTGCGGCCCCGCCCGTCCTGCGCTGCCCCTCGGTGATGCCTGGGATAGCAACCCTGCTGGTGCGCCCGCTGGTCTTACGGGCAAGTATGGCGGACACACCACCAGCCATTACTTCTGGTACATGTGGCGTTTCGGCTGGGTCTTCTTCCTGCTTGCGCTCTTCTTCGAGACCTTGGCTTTCTTCTCG…
NCU00587.1	NcraOR74A_LGI: 7,913,654 - 7,917,043 (+)	N. crassa OR74A	3	3055	2052	unspecified product	ATP binding, protein kinase activity, transferase activity, transferring phosphorus-containing groups	protein phosphorylation	null	180	3	MSDHDPDHGPASPNEYDDESNPASPGSVDESSEASTPMDPPSSGSDAMPGFTPEGDLPRRVPSLRTISDPQHTNSMSPSSSVPGTLNAARRPAASAANLPTDLMAKARALHQQRMGMAPRPSMSPQNSGLGMGPMGSGMGGMGSMGGMGHSMNLNMNHGGPAPGGLPGGLRLPPGIARPPPQGFPKSAPAIAGLGAKKAPSLSERRAMKLGGLPGGPGSPVTATPKLSDMGAEDAKAPAINGEGRGSKLSDFKNYIDAEKGWITFADAATITRTGVNFANGQTFRISLDEVEVMDELGKGNYGTVYKVRHSKPKLPRFGQGLNTKQSLSRQASASDADVSDISPLSPVTAAARGISGKVMAMKEIRLELDESKFSTILKELVILHECASPYIIDFYGAF…	CTAGGAACCTCGAGTGACCTCAACCAAGAAGTTGGTGAAGTCCTACATCCAAAACCCGCCCGCCAGCCAACGTCGATACCACCTCACCTCCATCATTTTGTGTCCCCTACTGAGGTACCTCCCTACTTTAGTTGGACTGGATCTTGGACCGGGTCCATAGTCGATATCGACCTTTCACTCCGCCGGGCACTACCTACGTCGACTACAGGCCAGCCATCGTAGCGTGGTGCTTTGTCATCGGTTGCGAACATCGTCACCTTGCAGCTCTTTGCGAGACCAGAGCCAAATCTTTGGATGTTGCGCTTTCGATTATCTCTTCTCTGACGCCCTCTCCCCCTTCCTACATAACCTGTACGAAAACTCCTCCCCTTCGACGACGACGACGACTATACCGACCCA…	ATGTCGGACCACGATCCCGATCACGGCCCAGCTAGCCCAAATGAATATGACGATGAGAGCAACCCGGCTTCGCCAGGCTCAGTCGACGAGTCGTCTGAGGCAAGCACGCCCATGGACCCGCCAAGCTCAGGTTCAGATGCGATGCCTGGTTTCACACCAGAAGGCGACCTGCCTCGCAGAGTGCCATCATTACGGACCATCTCCGACCCGCAACACACGAATTCAATGAGCCCTAGTTCGAGTGTTCCTGGGACATTGAATGCCGCACGAAGACCTGCGGCATCCGCAGCAAATCTTCCAACGGACCTCATGGCAAAGGCACGAGCTCTGCATCAACAGCGGATGGGCATGGCTCCCCGACCCAGCATGTCGCCGCAGAACAGTGGACTGGGTATGGGC…
NCU00587.2	NcraOR74A_LGI: 7,913,714 - 7,916,943 (+)	N. crassa OR74A	3	2892	2052	unspecified product	null	null	null	180	3	MSDHDPDHGPASPNEYDDESNPASPGSVDESSEASTPMDPPSSGSDAMPGFTPEGDLPRRVPSLRTISDPQHTNSMSPSSSVPGTLNAARRPAASAANLPTDLMAKARALHQQRMGMAPRPSMSPQNSGLGMGPMGSGMGGMGSMGGMGHSMNLNMNHGGPAPGGLPGGLRLPPGIARPPPQGFPKSAPAIAGLGAKKAPSLSERRAMKLGGLPGGPGSPVTATPKLSDMGAEDAKAPAINGEGRGSKLSDFKNYIDAEKGWITFADAATITRTGVNFANGQTFRISLDEVEVMDELGKGNYGTVYKVRHSKPKLPRFGQGLNTKQSLSRQASASDADVSDISPLSPVTAAARGISGKVMAMKEIRLELDESKFSTILKELVILHECASPYIIDFYGAF…	CGCCAGCCAACGTCGATACCACCTCACCTCCATCATTTTGTGTCCCCTACTGAGGTACCTCCCTACTTTAGTTGGACTGGATCTTGGACCGGGTCCATAGTCGATATCGACCTTTCACTCCGCCGGGCACTACCTACGTCGACTAGCCAGCCATCGTAGCGTGGTGCTTTGTCATCGGTTGCGAACATCGTCACCTTGCAGCTCTTTGCGAGACCAGAGCCAAATCTTTGGATGTTGCGCTTTCGATTATCTCTTCTCTGACGCCCTCTCCCCCTTCCTACATAACCTGTACGAAAACTCCTCCCCTTCGACGACGACGACGACTATACCGACCCAACCTCTTGTTCGAGTTGCCTCTCGACCAGAAAATCGCTTCTCCCACGCTGCCTCGACATACTC…	ATGTCGGACCACGATCCCGATCACGGCCCAGCTAGCCCAAATGAATATGACGATGAGAGCAACCCGGCTTCGCCAGGCTCAGTCGACGAGTCGTCTGAGGCAAGCACGCCCATGGACCCGCCAAGCTCAGGTTCAGATGCGATGCCTGGTTTCACACCAGAAGGCGACCTGCCTCGCAGAGTGCCATCATTACGGACCATCTCCGACCCGCAACACACGAATTCAATGAGCCCTAGTTCGAGTGTTCCTGGGACATTGAATGCCGCACGAAGACCTGCGGCATCCGCAGCAAATCTTCCAACGGACCTCATGGCAAAGGCACGAGCTCTGCATCAACAGCGGATGGGCATGGCTCCCCGACCCAGCATGTCGCCGCAGAACAGTGGACTGGGTATGGGC…
NCU00589	NcraOR74A_LGI: 7,907,356 - 7,910,393 (-)	N. crassa OR74A	3	2884	1740	auxin Efflux Carrier superfamily	null	transmembrane transport	integral to membrane	64	0	MGLLNIRSPTSLRTAVTTAGDSLNDFSISTTAPFTVFAPGEHDSHPSLPHIVLLVFGAVLEVVCVSLPGYIIARLGHFDAEKQKFLANLNVMLFTPCLIFTKLASQLNADKLIELGVIPIIFVIQTFVSYMVSVGVAKCFGFNKRASNFVTAMGVFGNSNSLPISLVISLSQTLKGLHWDRIPGDNDDEVAARGILYLMVFQQLGQLVRWSWGFHVLLAPKSKYDEYNNETIEEGRYRDEPDEDEEAAQLIQGLDSTHEIGEESYAHGYRSPTMQSDNSEVYEPAGRTPVIGSSRTSPSDSGEDDSDTIRKVNNDNSAVSDRDERPNGIMSFPRISHAHEREVPKGFPARVKALAKKAAVSVGASVTGVARTVFSALPAPLQTVLIKIYRGMGRFGAGL…	CACTTTCCACCTGACAGTCACCGCGCGGCACTACCGGAAGCCAAGGGCTAGGCTGATGTCGCCTGTGTGCCACACGGAGGGATAGCTACGCAGTCCAAGACTTCCAAGACCCCAAAGCCTCCAGCCGCCACTCCTACCTAACACGGACCCCCCAGCCTGTTCTTATCTTTCAACCCGTCTGCCTCAAAGAGCGTCCGAGGACTCATCATCGGTTGTTGGAGCCCATCGTCCTTCGTAGAGTTTCTGTTTCTTTCAAAAGAATTGGTCAAGCTATTGGGAAACGCCTTCCTGTTCATACTAATCACATCATCTTTGCATCTACCTACCTTACCTAGGTACCTGGTAACAAGGGAAGCATTTTCGGCCCCTGCAAACCACGGACTCCAGCGCTTACAACCT…	ATGGGTCTCCTCAACATCCGATCGCCGACGTCATTGCGGACGGCCGTGACCACCGCTGGCGATTCGCTCAACGACTTTTCGATATCAACTACCGCACCCTTTACCGTCTTCGCGCCCGGCGAACATGACTCTCATCCGTCTCTTCCCCATATCGTGCTCCTCGTCTTCGGGGCCGTCCTCGAGGTAGTATGCGTCAGTTTGCCGGGATACATCATTGCCAGGCTTGGCCACTTCGACGCTGAGAAGCAAAAGTTCTTGGCAAACCTTAACGTAATGCTATTTACGCCATGTCTTATCTTCACCAAGCTTGCATCTCAACTTAACGCCGATAAGCTGATTGAACTGGGCGTCATTCCTATCATATTTGTGATCCAGACGTTCGTCTCGTACATGGTCTCG…
NCU00590	NcraOR74A_LGI: 7,905,980 - 7,907,550 (+)	N. crassa OR74A	2	1464	789	hypothetical protein	FMN binding, pyridoxamine-phosphate oxidase activity	oxidation-reduction process	null	36	0	MNQQIPLNYEASAGNTHMRITSELPPEVVQCLENARFLHLATCVDNMPHVSLMNYTYLPSSPYSDSPIIVMTTNPASKKMNNLVANPNVSLLVHDWVSHRPSTSHQRRPSSGSPGPSEHRSSSLAALLFNLNTSAVSSISATINGSARLVDRGSEEERFYREKHLENNTFDSDPQPSSILSSIRRGSTAGQPTSMSRGGQGAGEEGDYGRERYVADEEVRVVVVGIRDVRIADWKGTVQDWVIAPPEGRSEGTNETLVNGIR	CCGGTTTGTGACAACAATCATCAGTGGAAATAATATCGAGAGAACACCTATGGACACCCAGTGAACAATGGTTCATCGCATCAAAGTATGTGGAAGCAACCCGTTCTCGCCATCTGGGTCTTATAAGCTTCATACCTAGAGGTAGTTAAGCGTTTCGCGCAAGCCAGCTTCACGTCTTATTGACATCGACCCACCCGAAACGGACGGATCCTCTGCTCCACCTGCGCGGGAGAAATCCATCATTCCACTTGGCGGACCGCCACCCCACAAACAACCACCACCACCTTGATGGCATAGACTCATTATATACCACAACACAACACACCGACGACCAAACATCATAGCTATACACACATCGCAACAACACAAAGCAAGAAGGTTCACGCCAGCAGACGCAAT…	ATGAACCAACAGATACCCCTCAACTACGAGGCCTCAGCCGGCAACACCCACATGCGCATCACCAGCGAGCTCCCGCCCGAAGTCGTCCAATGTCTCGAGAACGCGCGCTTCCTCCACCTAGCCACTTGCGTCGACAACATGCCTCACGTCTCGCTCATGAACTACACCTACCTCCCCTCTTCGCCCTATTCCGACTCTCCCATCATTGTCATGACCACCAACCCCGCCAGCAAGAAGATGAACAACCTGGTTGCGAACCCGAACGTTTCTCTGCTAGTTCACGATTGGGTCTCCCACCGCCCCTCCACCTCCCACCAGCGTCGTCCCTCCAGCGGTTCTCCCGGTCCCTCGGAACACCGCTCCTCTTCTCTCGCGGCCCTTCTCTTCAACCTCAATACC…
NCU00591.1	NcraOR74A_LGI: 7,902,755 - 7,905,805 (-)	N. crassa OR74A	4	2859	2232	unspecified product	ATP binding, biotin carboxylase activity, catalytic activity, ligase activity, metal ion binding	metabolic process	null	226	2	MRSIKRTSRRLPASLRAVPTSVPGLGARFLSTTAPTSSTVTINGSTDTSVTPISSVLIANRGEIALRVARTAASMGIRTTTLYTDIDAASQHAKCTPYALSLGAPSAYLDGPRIVELAKQHGIQALHPGYGFLSENPAFAKACEEAGIVFVGPPAKAMTDMGDKARSKEIMNASGVPCVPGYHGSEQSVEQLKAKAADIKYPVLLKSVKGGGGKGMRIVRNADEFEAQLKSARAEARASFGEGGEVMLVEKYIVRPRHVEVQIFADRHGNCVALGERDCSVQRRHQKILEESPAPLLDDVTRKDLWDKARKAALAVDYVGAGTVEFILDKDTNEFYFMEMNTRLQVEHPVSEMVTGTDLVEWQFRVAAGEKLPLTQGEIEARILERGAAIEARIYAENP…	AAATGACGTTTCCCCGAACTTTCACTTTTCACCCTCTTTCTGGGGAAAGGTTGAGGACATCGCGACTTCATATCACGATTGAGAAGGAATGGCCTCTGCGGCTTCTGGTTCCCATGGTCTAAAGGTTTTGGTCACGAGGTTGACGGCTAAGACGAATCCGATCTTGTAAGTGGCAGGGGATCAACGGCTAGTGTCGGGCCTCCTCACACGGCTGTCTCAAGCAACCTCGGGAAGATGGACGATAACCTATTGGCGTGGGAAGCACTACCCAGATCTCGAAAAAGGTAGGACAGTGACGGTCTAGCAGACAGAGACGGGTTGGGATTTCTCTGTTCGGCTTATTGTCAGTTTTTGTTTCTGTTGTTTCCGTGTGCTCTTCTCCTCCGTCTTCACTCTTTT…	ATGCGATCCATCAAACGGACTTCACGCCGTCTCCCGGCCTCTTTGCGCGCCGTTCCCACCTCTGTACCTGGCTTGGGAGCCCGCTTCCTCTCGACAACCGCCCCTACCTCGTCGACAGTCACGATCAATGGCAGCACAGATACGTCGGTAACTCCCATTTCATCCGTTCTCATTGCGAACCGTGGTGAGATAGCTCTCCGCGTTGCTCGAACGGCGGCGTCTATGGGCATCCGCACCACGACCCTCTACACTGATATCGATGCCGCTTCCCAACATGCCAAGTGCACCCCCTATGCCCTCTCCCTCGGCGCTCCCTCGGCCTACCTCGATGGGCCACGCATTGTTGAGCTCGCAAAGCAACATGGCATCCAGGCTCTCCACCCGGGTTACGGTTTCCTG…
NCU00591.2	NcraOR74A_LGI: 7,902,755 - 7,905,805 (-)	N. crassa OR74A	3	2929	2232	unspecified product	null	null	null	226	2	MRSIKRTSRRLPASLRAVPTSVPGLGARFLSTTAPTSSTVTINGSTDTSVTPISSVLIANRGEIALRVARTAASMGIRTTTLYTDIDAASQHAKCTPYALSLGAPSAYLDGPRIVELAKQHGIQALHPGYGFLSENPAFAKACEEAGIVFVGPPAKAMTDMGDKARSKEIMNASGVPCVPGYHGSEQSVEQLKAKAADIKYPVLLKSVKGGGGKGMRIVRNADEFEAQLKSARAEARASFGEGGEVMLVEKYIVRPRHVEVQIFADRHGNCVALGERDCSVQRRHQKILEESPAPLLDDVTRKDLWDKARKAALAVDYVGAGTVEFILDKDTNEFYFMEMNTRLQVEHPVSEMVTGTDLVEWQFRVAAGEKLPLTQGEIEARILERGAAIEARIYAENP…	AAATGACGTTTCCCCGAACTTTCACTTTTCACCCTCTTTCTGGGGAAAGGTTGAGGACATCGCGACTTCATATCACGATTGAGAAGGAATGGCCTCTGCGGCTTCTGGTTCCCATGGTCTAAGTAACGCACCGAAAGCGTGGTAATTAGGAGGAATTCCCAAAGATCCACTAACCGCAATCATCAACAACAGAGGTTTTGGTCACGAGGTTGACGGCTAAGACGAATCCGATCTTGTAAGTGGCAGGGGATCAACGGCTAGTGTCGGGCCTCCTCACACGGCTGTCTCAAGCAACCTCGGGAAGATGGACGATAACCTATTGGCGTGGGAAGCACTACCCAGATCTCGAAAAAGGTAGGACAGTGACGGTCTAGCAGACAGAGACGGGTTGGGATTTCT…	ATGCGATCCATCAAACGGACTTCACGCCGTCTCCCGGCCTCTTTGCGCGCCGTTCCCACCTCTGTACCTGGCTTGGGAGCCCGCTTCCTCTCGACAACCGCCCCTACCTCGTCGACAGTCACGATCAATGGCAGCACAGATACGTCGGTAACTCCCATTTCATCCGTTCTCATTGCGAACCGTGGTGAGATAGCTCTCCGCGTTGCTCGAACGGCGGCGTCTATGGGCATCCGCACCACGACCCTCTACACTGATATCGATGCCGCTTCCCAACATGCCAAGTGCACCCCCTATGCCCTCTCCCTCGGCGCTCCCTCGGCCTACCTCGATGGGCCACGCATTGTTGAGCTCGCAAAGCAACATGGCATCCAGGCTCTCCACCCGGGTTACGGTTTCCTG…
NCU00592	NcraOR74A_LGI: 7,901,123 - 7,902,774 (+)	N. crassa OR74A	1	1652	1335	pre-mRNA-splicing factor cwc-25 (msp-6)	null	null	null	81	0	MGSGDLNMKKSWHPQRSGNVAATQKAEAEAIAERKKLQQRLQEIEEERRKEEIQKALEAAGGKRKIDRVEWMYSGPTDGQAGDSAETEAYLLGKRRIDKLLQDNDTKKALSKQSQQDVLSAAGPAPVVTNARDVATKIREDPLLAIKRQEQQAYEAMMNDPIKRRQLLASMGIDDSQIAAKGGKEQRRHKHRSHHHRSDRHRDRDDDRDRDSARDRDRDRHSRRRRSDSRDRSRSRSPRRRSDSEEDRSKQRRRDSPDRTRRRDRDQSRSRGNRDRDDDRSRRHRFPQGRSRSRSGSPGGRSSRRREYSRERDSGGPSSRRDDRNSRDQNRPRRDYAKEDEQPKYDGGLNKGGRRQQQPDGDHKNAEEERAKKLAAMQAAATDLDKAREERLKALAEAE…	CGCGATTCTTAGTTCGCCGACAGGCCATTCACAGATCCGTTGCGTCTATCGATTTCCGATCAACCGCCCAATTTCCCCAAACCTACCACAACAACAACAACAACAACAACAACAACACAACCACCACTATTCGCCTGCTGCATCAGCAGCACCAACACCGCCAAGATGGGTTCCGGAGACCTGAATATGAAAAAGAGCTGGCATCCCCAACGATCGGGGAACGTCGCCGCCACCCAAAAGGCCGAAGCCGAAGCGATCGCCGAGCGCAAGAAACTACAACAGCGGCTACAAGAAATCGAAGAAGAGCGGCGCAAAGAAGAAATTCAGAAAGCGCTCGAAGCCGCCGGCGGCAAGCGCAAGATCGATCGCGTCGAATGGATGTACAGCGGCCCGACCGAC…	ATGGGTTCCGGAGACCTGAATATGAAAAAGAGCTGGCATCCCCAACGATCGGGGAACGTCGCCGCCACCCAAAAGGCCGAAGCCGAAGCGATCGCCGAGCGCAAGAAACTACAACAGCGGCTACAAGAAATCGAAGAAGAGCGGCGCAAAGAAGAAATTCAGAAAGCGCTCGAAGCCGCCGGCGGCAAGCGCAAGATCGATCGCGTCGAATGGATGTACAGCGGCCCGACCGACGGACAGGCTGGCGACTCTGCTGAAACCGAAGCCTACCTGCTCGGCAAGCGGCGAATCGACAAGCTCCTCCAGGACAACGATACCAAGAAGGCGCTTTCGAAACAATCCCAGCAGGACGTTCTGTCGGCGGCCGGCCCGGCGCCGGTGGTGACTAATGCGCGCGAC…
NCU00593	NcraOR74A_LGI: 7,898,816 - 7,900,885 (-)	N. crassa OR74A	2	2014	1473	COP9 signalosome-2 (csn-2)	protein binding	null	null	100	0	MSDDDFMQDSDQEYDFEYEDDEEEDTGDVDIENKYYNAKQTKTSDPEEALQEFLSIPPLEQEKGDWGFKALKQAIKLEFKLKRYQEATEHYEELLTYVKSAVTRNYSEKSIDNMLNYIEKGYDDPKAVQCIEKFYSLTLQCFQSTNNERLWLKTNIKLARLLLDRKDYHAVARKLRELHNACRKSDGTDDPSKGTYSLEIYALEIQMYSETRNNNQLKVLYQKALKVRSAVPHPKIQGVIRECGGKMHMSEENWKEAQSDFFEAFRNYDEAGDLRRIQVLKYLLLTTMLMKSDINPFDSQEMKPYRNDPRIFAMTELVDAYQRDDIYRYEDVLQKNTDLLADPFIAENIDEVTRNMRTKGVVKLIAPYTRMRISWLAERLRITEPEVMDILSFLIVDGR…	AGCGACACCCCACAGTCACTGCCGTCTCCGCTTGACGAAGCTCATCCCCACTCGAGCTTCAGCCTTACCAGAGGCAGCGCGACCACTGCACTGTCCACACTGACTGCACCTGTGCCATCTTAACACCTACCGTTTGTCACTTTACGTTCAGTCTTGTTTACTTCGTCACCGCATACAACAGTCCTCGGTTTTCACGCAAAAGTACGCATTCTTTCTCCAATATTCCTCAATCTCCTCGATCTCCCATCATCATACCACCGGATTCTTCACGTCCTCGTTTACGTCAGCAACCATGTCCGACGACGATTTCATGCAAGACTCCGATCAGGAGTATGACTTCGAGTACGAAGATGACGAGGAGGAGGATACCGGCGATGTCGATATCGAAAACAAGTACTA…	ATGTCCGACGACGATTTCATGCAAGACTCCGATCAGGAGTATGACTTCGAGTACGAAGATGACGAGGAGGAGGATACCGGCGATGTCGATATCGAAAACAAGTACTACAATGCCAAGCAGACCAAAACATCAGATCCCGAGGAAGCTCTCCAAGAGTTTCTAAGCATACCGCCGCTCGAGCAGGAAAAGGGAGATTGGGGTTTCAAAGCACTGAAGCAGGCCATCAAGCTTGAATTCAAACTTAAGCGATACCAAGAGGCAACCGAGCACTACGAAGAACTCTTGACCTATGTCAAGTCCGCCGTAACGAGAAATTACTCCGAAAAGTCCATCGACAACATGCTCAACTACATCGAGAAAGGATACGACGATCCCAAAGCCGTGCAGTGCATTGAGAAA…
NCU00594	NcraOR74A_LGI: 7,893,783 - 7,895,191 (-)	N. crassa OR74A	3	372	372	hypothetical protein	null	null	null	1	0	MGTELEAPNPAIDRKDCQSSVIVTGYVPYNPITYLICVLVGPQSTTDDVVLSRVPGLPPLFEQHLERCYRDNLSGRLSHDVRISAAYQAESVLAQVDGPSLAEGSLAQTLTSQKKHGVMLSCA	ATGGGGACGGAGCTAGAGGCTCCAAATCCCGCCATCGACAGAAAAGACTGTCAAAGTAGTGTCATCGTCACCGGATATGTACCCTACAACCCCATTACATACCTGATATGTGTTCTGGTGGGACCCCAGTCAACGACTGACGACGTCGTGCTCAGCCGTGTTCCGGGTTTGCCGCCTTTGTTTGAGCAGCACCTTGAGCGCTGCTACCGTGACAACCTCTCTGGACGCTTGTCCCACGATGTGCGGATATCGGCCGCATATCAAGCAGAGAGTGTCTTGGCACAGGTCGATGGTCCGTCATTGGCAGAAGGTTCCCTAGCGCAGACACTCACAAGCCAGAAGAAGCACGGCGTGATGCTGTCCTGCGCATGA	ATGGGGACGGAGCTAGAGGCTCCAAATCCCGCCATCGACAGAAAAGACTGTCAAAGTAGTGTCATCGTCACCGGATATGTACCCTACAACCCCATTACATACCTGATATGTGTTCTGGTGGGACCCCAGTCAACGACTGACGACGTCGTGCTCAGCCGTGTTCCGGGTTTGCCGCCTTTGTTTGAGCAGCACCTTGAGCGCTGCTACCGTGACAACCTCTCTGGACGCTTGTCCCACGATGTGCGGATATCGGCCGCATATCAAGCAGAGAGTGTCTTGGCACAGGTCGATGGTCCGTCATTGGCAGAAGGTTCCCTAGCGCAGACACTCACAAGCCAGAAGAAGCACGGCGTGATGCTGTCCTGCGCATGA
NCU00595	NcraOR74A_LGI: 7,886,396 - 7,891,296 (-)	N. crassa OR74A	6	4331	2001	ubiquitin thiolesterase (ubiquitin-7)	null	null	null	64	0	MYQPESAAYISLSAGYGNAHGLPDYTFEQTSIGGGGGSGGGLGRGGGAEAAATAAGAAAVGSAIAAPGTTGAIFSPGPAGPRGSISGNSVPSGPASRPLFTTHAGNSFHPHHSSPHSLPPHHTSSHGGHSQHHQHQQSHSPLSYVSHSLSPSVGGSTSPSSPASISQLPPQQQHHHHHHHQHPQQQQYQHSRFDSQVPRYQSPSSIHQQQHHIKMEAIGDDHSDLAAAQGYQEYQPELNGLPVGDKLPSTAITEEYAKADPVYVQKTRSLPAVYSHYRPMLGDGNCGWRAIGFGYFETLIKLGNKAQVDGERERLESLNEYIQHHGGFDPMVFVDFVEETDELLKRISDKLNVPEEAMSEVMHAFTDAEKSNAIIYHLRLLASSWLKENRGSHEAFITT…	ACCAGTTTCGCCCTGCGTACAGCCGGGATCCATGGGTATTCCGTACGGACAACTACATAAAGTTGCGGAGCACATATTTTCCTGAACCCGAATCGTAGCCATGACCAGGCTCTCTCCTCCGTCACAGATGAGAGAACTACAAGAGTGGGAAGAGGAGATGCCTCGCCTGGGCAATTACGAAACCACGGATCTCGACTTGCTGCCCGCTTGGGCTGATACAGCTGGCTTGGGGCTTATGGCCCGGATTGCGGGAAGCAAAAGCAACCAGCAACGACAGCGTGGAAGAGGATTGATGGCGGAGGACGAGAAGAAAACTGGGACGCGGACAACCAGTAGCCAGCGGCCCAAACGGCCAACGGCGGATAGGGCAGCCACAGCAATAAGGAAAAGAAAGCAATA…	ATGTATCAGCCCGAATCTGCAGCGTACATATCTCTCTCGGCGGGATATGGTAATGCACACGGACTTCCCGACTACACATTCGAACAGACATCAATAGGTGGAGGTGGTGGTAGTGGTGGTGGTCTTGGACGTGGAGGCGGCGCGGAAGCGGCCGCTACAGCAGCAGGCGCCGCCGCTGTTGGGTCAGCAATAGCTGCCCCTGGAACCACTGGGGCAATCTTCAGTCCAGGTCCAGCCGGGCCCAGGGGCAGTATCAGCGGTAACAGCGTCCCCAGCGGCCCCGCATCCCGACCCTTGTTCACAACCCACGCGGGCAACTCGTTCCATCCCCATCACTCGTCGCCGCACTCGTTACCACCGCATCACACCAGCAGCCACGGCGGGCACAGCCAACACCAT…
NCU00596	NcraOR74A_LGI: 7,884,077 - 7,886,307 (+)	N. crassa OR74A	2	2137	1155	lipoyltransferase (lipoic acid-2)	catalytic activity	cellular protein modification process	null	76	0	MHLLHLRLPYRAPSLYPPYALASRLQDHLRRSLLDLKDNRPGSKPYTPTIISFTPLPTYTLGRRQASPLTGDEATRLSAPVYYPSSPLASGGSSPLMSAPIQRIDGEHGTVKLPVSILHSPRGGLTTYHGPGQVVLWPILDLISSQHNKYTVRCYTRLLEKTTISTLWKAFGIHSFTTDDPGVWVRSGAAWAPSPEETGEGEKTEKEEKGEACALAGTTEKSFVGEDEGPLAKVAALGVHLRRHVSGLGTAINVDMPGPEVTREALNPWARFVPCGLEGKTVTSVRGELDKAKGNPQATQRYEGMLNPPAVAGAWAENLARNIGVEEVKTVGEDEVVSLLEELVSGKATQEEVGEEEREFVRLIREQLDREGERGAGGESDGGK	ACGGAAAGTCAGACCACTGCACTTCTTGCACTTTTGTCTTCCTGTTTCGACTGATTATCGCGGTTGTATATTTTCAAGAAACAGCCCTCGCCATGACTGCTGTTGCCATTGGTTTTGTCGACCTTGGGGCCCAAGGCAGGAGGGGGCACTGCTGGATTCCTGCGTCAGTGTCACCCAACTGGCGCGTGCCTGGCTTGTTCCTTCCTAGAGAAAGCAAACTACGGATCCACCGCGCGCAAGAAAAGAGACCGGAGGAAGGAGTCGGGGCAATGGTCGGTTTCGGGGAGGTGAAGACAACTTCCGTCCGGAGACATACTTTCATACTCCGCTTTACGGAATCTACCGCCGTCCAGTGACCGGCATCACGTTGACCATAAGCAGGAGGAGAAAACAGAGAAG…	ATGCATCTCCTGCATCTCCGCCTGCCCTACCGGGCCCCGTCTCTCTACCCTCCCTACGCCCTAGCCTCACGCCTGCAAGACCACCTCCGCCGCTCCCTCCTCGACCTCAAGGACAACCGTCCGGGCTCGAAACCCTACACGCCAACGATTATCTCCTTTACCCCCTTGCCCACCTACACTTTAGGCCGGCGCCAAGCCAGTCCACTCACCGGTGATGAAGCAACACGTCTATCAGCGCCCGTGTATTACCCATCTTCACCCTTAGCTTCGGGGGGGTCGTCCCCATTAATGTCAGCACCAATTCAACGAATAGATGGGGAACACGGAACAGTCAAACTCCCAGTCTCAATCCTTCACTCCCCCCGTGGCGGCCTAACCACCTACCACGGCCCAGGGCAA…
NCU00597	NcraOR74A_LGI: 7,881,744 - 7,883,756 (+)	N. crassa OR74A	3	1605	1050	deoxyribose-phosphate aldolase 2 (deoxyribose-phosphate aldolase-2)	null	null	null	63	0	MGPPQDHSYKRRRIEADETPNSGRQPSSLSAASAKPARFKPTAARDWTISVAVPTSVITDCVTREQRTTWAGRIARACAVFSVDEIVIYDDSPVESRPASTDHEGYTGDVDPAHFLEHLLNYLETPPFMRKLLFPMHPNLRSQGLLPNLDMPHHPYKGEWMPYREGLTLEAQPKGGKGTVVDIGLEDTVTIDEELPPKTRVTLKMPVGEYGSPEPVHPAVPRTEGGYFWGYTVRKAATLSDVFTQSPYEEGYDLSIGTSERGQSLHRAFPEHKEANFTHLLVAFGGPRGLEYAAMNDPELSKIGIHGPRTKELFEHWVNVLPNQGSRGIRTDEAMLIALTGLRRLWDNS	GCAAGAATCAGCTTCCAAAAACTCGTGTGTGTTGTCGTCCGTACTACTTGCAACGTGAAATCCGCCGTACAGCCATCCACCCGTTTTCCCAATCAGTTGTTCTGTGAACACTCAGACACGTGCTTCAAGATGGGACCCCCGCAAGATCACTCATACAAGAGGCGGCGCATTGAGGCCGACGAGACTCCTAATTCCGGACGCCAACCATCTTCCCTCAGCGCAGCATCTGCCAAGCCAGCACGTTTCAAGCCTACCGCCGCGAGAGATTGGACCATCTCAGTCGCGGTACCTACTAGTGTCATCACCGATTGCGTAACTCGTGAGCAAAGGACAACATGGGCAGGCCGTATTGCGAGAGCCTGCGCGGTTTTCTCTGTCGACGAGATTGTCATATACGAC…	ATGGGACCCCCGCAAGATCACTCATACAAGAGGCGGCGCATTGAGGCCGACGAGACTCCTAATTCCGGACGCCAACCATCTTCCCTCAGCGCAGCATCTGCCAAGCCAGCACGTTTCAAGCCTACCGCCGCGAGAGATTGGACCATCTCAGTCGCGGTACCTACTAGTGTCATCACCGATTGCGTAACTCGTGAGCAAAGGACAACATGGGCAGGCCGTATTGCGAGAGCCTGCGCGGTTTTCTCTGTCGACGAGATTGTCATATACGACGACAGCCCGGTCGAGTCTCGACCTGCAAGCACCGATCACGAAGGCTATACCGGCGATGTGGACCCCGCGCACTTCCTCGAGCATCTCCTCAACTACCTCGAAACACCGCCCTTTATGCGCAAGCTCCTG…
NCU00598.1	NcraOR74A_LGI: 7,880,427 - 7,881,568 (-)	N. crassa OR74A	3	1017	654	unspecified product	electron carrier activity, protein disulfide oxidoreductase activity	cell redox homeostasis, glycerol ether metabolic process	null	180	3	MSATVKVGSSTQWRQILSSSAIVVADFYADWCGPCKMIAPVFESLSAKYSKPNKITFCKIDVDSQQEVAQQYGVRAMPTFLILHNGSVIETIQGANPPALTAAVDKAVKLAGGAAGGGAVFKTAGHRLGGSGVAGSRPGTSVARPFKWDFNSLIKTIIAFIGLYVTSLFSLDPYKAAESSPFNKKNSPPQSQSYTGSAASKKPAPRATFKTLSDLGN	GCAACCTCCTTGTGTAACAGCGCTTACTACACTACAATCGTCGTCATCCCGGCTCCCGGATACAGACAAAGGCCAGATCACGAGAAGACATTCTTTTATCGCTACCGCACCAAACATCATCGCGCGATTGCTTCTATCACTGGAAACCTTCATAAAATCCCCAGAGTTTGAAATGAGCGCAACTGTTAAAGTCGGATCCTCAACGCAATGGCGTCAGATCTTAAGCTCGTCAGCCATCGTAGTTGCGGACTTCTATGCCGACTGGTGTGGCCCATGCAAGATGATCGCTCCAGTGTTTGAGTCGCTGTCGGCCAAATACTCCAAACCCAACAAGATCACATTCTGCAAGATTGACGTCGACAGCCAGCAGGAAGTGGCCCAGCAGTATGGCGTGCGCGC…	ATGAGCGCAACTGTTAAAGTCGGATCCTCAACGCAATGGCGTCAGATCTTAAGCTCGTCAGCCATCGTAGTTGCGGACTTCTATGCCGACTGGTGTGGCCCATGCAAGATGATCGCTCCAGTGTTTGAGTCGCTGTCGGCCAAATACTCCAAACCCAACAAGATCACATTCTGCAAGATTGACGTCGACAGCCAGCAGGAAGTGGCCCAGCAGTATGGCGTGCGCGCCATGCCGACCTTCCTCATTTTGCACAACGGCTCTGTGATCGAAACAATTCAGGGAGCCAACCCGCCAGCTCTTACGGCCGCTGTTGATAAGGCTGTCAAGTTGGCCGGCGGTGCTGCGGGTGGTGGTGCTGTGTTCAAGACCGCCGGACACCGACTCGGCGGCAGTGGAGTA…
NCU00598.2	NcraOR74A_LGI: 7,880,443 - 7,881,503 (-)	N. crassa OR74A	2	999	717	unspecified product	electron carrier activity, protein disulfide oxidoreductase activity	cell redox homeostasis, glycerol ether metabolic process	null	180	3	MSATVKVGSSTQWRQILSSSAIVVADFYADWCGPCKMIAPVFESLSAKYSKPNKITFCKIDVDSQQEVAQQYGVRAMPTFLILHNGSVIETIQGANPPALTAAVDKAVKLAGGAAGGGAVFKTAGHRLGGSGVAGSRPGTSVARPFKWDFNSLIKTIIAFIGLYVTSLFSVRDHCHPSRIWTRFTNKVLIQLDPYKAAESSPFNKKNSPPQSQSYTGSAASKKPAPRATFKTLSDLGN	ACAAAGGCCAGATCACGAGAAGACATTCTTTTATCGCTACCGCACCAAACATCATCGCGCGATTGCTTCTATCACTGGAAACCTTCATAAAATCCCCAGAGTTTGAAATGAGCGCAACTGTTAAAGTCGGATCCTCAACGCAATGGCGTCAGATCTTAAGCTCGTCAGCCATCGTAGTTGCGGACTTCTATGCCGACTGGTGTGGCCCATGCAAGATGATCGCTCCAGTGTTTGAGTCGCTGTCGGCCAAATACTCCAAACCCAACAAGATCACATTCTGCAAGATTGACGTCGACAGCCAGCAGGAAGTGGCCCAGCAGTATGGCGTGCGCGCCATGCCGACCTTCCTCATTTTGCACAACGGCTCTGTGATCGAAACAATTCAGGGAGCCAACCCGC…	ATGAGCGCAACTGTTAAAGTCGGATCCTCAACGCAATGGCGTCAGATCTTAAGCTCGTCAGCCATCGTAGTTGCGGACTTCTATGCCGACTGGTGTGGCCCATGCAAGATGATCGCTCCAGTGTTTGAGTCGCTGTCGGCCAAATACTCCAAACCCAACAAGATCACATTCTGCAAGATTGACGTCGACAGCCAGCAGGAAGTGGCCCAGCAGTATGGCGTGCGCGCCATGCCGACCTTCCTCATTTTGCACAACGGCTCTGTGATCGAAACAATTCAGGGAGCCAACCCGCCAGCTCTTACGGCCGCTGTTGATAAGGCTGTCAAGTTGGCCGGCGGTGCTGCGGGTGGTGGTGCTGTGTTCAAGACCGCCGGACACCGACTCGGCGGCAGTGGAGTA…
NCU00599	NcraOR74A_LGI: 7,877,442 - 7,880,395 (-)	N. crassa OR74A	1	2954	2613	37S ribosomal protein Rsm22 (mitochondrial ribosomal protein-77)	methyltransferase activity	translation	null	38	0	MLSAGRFQNRCPGCRQQVLSFYDALLQQRTRVAARPLLRPSPTSPAARRGLVRHLSSTRSVFQEATQKTAGATSTEPELSREDAEYDAETFVRQARQTFKHTLPYGYFTEEEYKIYERLYGAPLRETVPEDVGIPQLGGVNTGRQNGPQHTLFAETESGHFEEVEYTIEQPPVEESDVEAVAELRPLTEAQIDYLNVTANNKREFAALMRLQRDFEAASLRPLEEIVEEEEVQQKEEVGHYEEEEGIEEDEEERFLPEQSINDRVHSHTAIGIFRTKPSTLLLPKATFTEPIKDLLSRTNPSHVREHAEKVFGGPGLPHSPATPATKKNLGQKPVAMQAGHHRMSAIEADTYITTVLPGLYATTTSILVEVRKRLGSDWLQGLLTNGTGPRVLDVGAGG…	GTGACAACCCCTCTTCGTGTAAATAGGGGGCCGGTGATAGGTCACTGTCACGTGTAAACGTGTGGTCCGTGTATCCACTAAAACTTTAGGATAGTCAGAGGACCCTTCTCTGCGACGAAGATAATTGCAATTTTTTGTTCTTGTCCTGAAACCTTTGAATATCCACGACCAAACATATCCTTAAGTCCCGGCGATTCAACATGCTATCGGCGGGCAGATTTCAAAACCGATGCCCTGGCTGTAGGCAGCAAGTCTTGAGCTTTTACGATGCTCTTCTGCAGCAGCGCACCAGGGTGGCTGCCCGGCCACTTTTACGCCCATCCCCCACCAGTCCCGCAGCGCGTCGCGGTTTGGTTCGACATCTATCTTCCACCAGATCAGTTTTCCAAGAAGCGACAC…	ATGCTATCGGCGGGCAGATTTCAAAACCGATGCCCTGGCTGTAGGCAGCAAGTCTTGAGCTTTTACGATGCTCTTCTGCAGCAGCGCACCAGGGTGGCTGCCCGGCCACTTTTACGCCCATCCCCCACCAGTCCCGCAGCGCGTCGCGGTTTGGTTCGACATCTATCTTCCACCAGATCAGTTTTCCAAGAAGCGACACAAAAAACTGCCGGCGCTACTTCGACAGAACCCGAGTTAAGCCGCGAAGATGCCGAATACGATGCCGAAACGTTCGTACGCCAAGCACGTCAGACTTTCAAGCACACGCTTCCCTATGGCTACTTTACAGAAGAAGAATACAAGATCTATGAGCGACTATACGGCGCACCACTTCGCGAGACAGTACCAGAGGATGTCGGA…
NCU00600	NcraOR74A_LGI: 7,873,371 - 7,875,966 (-)	N. crassa OR74A	5	2285	624	rho-type GTPase-3 (rho-3)	GTP binding, GTPase activity	GTP catabolic process, protein transport, signal transduction, small GTPase mediated signal transduction	intracellular, membrane	54	0	MPCGLGGSKTVQRKLVLLGDGACGKTSLLNVFTRGYFPTVYEPTVFENYVHDIFVDNVHIELSLWDTAGQEEFDRLRSLSYDDTDLIMLCYSVDSKDSLENVESKWQGEIAENCPGVKIVLVALKCDLREATEDEEDGGANEDGAQREKKPMISYDQGLEVARRIKALRYLECSAMRNRGVNEAFTEAARVALSVKKDREESKCVVM	CTAGAATGGGCCAGCGGACGCCCCCTGCACCGTGCGGAGGAATAGGTCGACCGACGAGTCCTGCCTCGCTCCATTCCAATTTCGCTGACCTCATCTCCGACTTCAATTTCGTCCACAAGTTGCCTCCTTCACTTTATACGCTGTCGACCAAACTCCCTTCGCTTTTCCACTGCACTTCCTGATCCCTTTTTGCCCTTCTCTTTTCCCTTCTTTCCGTTCCCGTCCTGTTCTCTCCCCCCGCCCGCTGCCTCACTCCCAGCGACTCACACTCTCTTGCGGCGGCATACGCACAACGACACAGTTTCAAGTTTTCCAACTACTTTCCCTCGATTACGACCTGCCCAGCATTCCCCGTTGCTGTACCCCAGAAACCCCGTATCGGCCTTCCTCTACTTTTCT…	ATGCCTTGCGGACTCGGAGGGTCGAAAACAGTGCAGCGCAAGCTCGTCTTGCTCGGCGATGGTGCCTGCGGAAAAACCTCACTGCTCAACGTTTTCACAAGAGGCTATTTCCCCACTGTATACGAGCCGACAGTCTTCGAGAACTATGTGCACGACATTTTCGTCGACAATGTCCATATTGAACTGTCATTGTGGGATACCGCCGGCCAGGAAGAATTTGACAGGCTACGAAGTCTATCATACGATGACACCGACTTAATCATGCTTTGCTACTCTGTCGACAGCAAGGACTCGCTCGAAAACGTCGAAAGCAAATGGCAAGGCGAGATTGCTGAAAACTGCCCGGGCGTCAAGATTGTCTTGGTCGCGTTGAAGTGCGACCTGCGCGAGGCGACCGAG…
NCU00602	NcraOR74A_LGI: 7,869,898 - 7,872,683 (-)	N. crassa OR74A	1	2786	1869	siroheme synthase (porphyrin-3)	methyltransferase activity, uroporphyrin-III C-methyltransferase activity	metabolic process, siroheme biosynthetic process	null	82	0	MASSNLPTAPSAYHTTLLTAQDCREHVHLIIGSNPLAASRVAQSLSVGAKPILIAPVESDMTPTAADSQQNQKRELHHNLANYISSGALTHLDRPFADEDLTTLGRSEVDNVVDAVFVTQHDQLLAERISALCKRKRIPVNVLDNPALCSFSLLSVHVDGPLQIGVTTNGRGCKLASRIRREVASALPKGLGAACARLGDVRRRIITEDAEARTAAGSAIAAAVNEGVDDSIDQSATFNKLVTELDVQAEAAKTRRMRWLAQVCEYWPLKKLVEITDDDVESILQAYPGFSSDNSSASPQPVLPGAVSEGGSSSTTTTSSSSNGRIGRIFLAGSGPGHPDLLTRATYKAIQSADLILADKLVPSGVLDMIPRRTPVSIARKFPGNADRAQEELLEQALE…	TGGGGAAAGTGTGACTTTTGGAAACGACACGACATGACTACGACCGACCGGCCGGAGTCCGGAGGTAGGTTTAGTAAGTAGGAGGAAGAGTACATAAAGTCAAGAACCCCCGTAACCTATAAACTTCTAAGCCCCCTCGATCAGAAACCCGAGTACGTATAATCTATCTGTTGTTTTGGGGAATACCTATCCGTGAACAACTCATCCCATCCCTTTAATACCCCACGATTCTTTATTTACCTTGTCTTTGACAACCACCTTTCCTCAAGTATAACTTCGAGATCAAGCAACCAAGCAATCAAGCTCGTTTTACACACAAAGTCTACGGAACTTGGTCGGTCCCGAGTGCTTTTTCTAGAAGAGGGTTCTTTTCAGAGAAACTCCCACGTCCAAGCCTCA…	ATGGCATCCTCAAATTTACCTACGGCTCCTTCAGCCTACCATACTACCCTTCTTACGGCACAAGACTGTCGGGAACATGTTCACCTCATCATCGGTTCCAATCCGCTGGCGGCATCCCGAGTCGCCCAGTCACTCAGCGTGGGCGCAAAACCCATTTTAATTGCTCCGGTAGAGTCGGATATGACACCAACAGCAGCGGACTCACAACAGAATCAAAAGCGGGAGCTACACCACAACCTGGCCAACTACATCTCTTCTGGAGCCCTAACGCACCTGGATCGGCCTTTTGCGGACGAGGACCTCACTACGCTCGGTCGGTCTGAGGTGGACAATGTCGTGGACGCCGTTTTTGTGACACAACACGACCAATTGCTGGCCGAGCGGATATCAGCCCTGTGC…
NCU00603	NcraOR74A_LGI: 7,866,343 - 7,866,842 (-)	N. crassa OR74A	2	444	444	hypothetical protein	null	null	null	2	0	MPSKEESMGGQTSFSSSEDTSPLGEKAAYTPPEDTQQDGSSETSEVSMVVHNESISEDVAPPKILLNDGPAQNVPDYTIDNSRVASYVTECQADHSRLFEAKHNNCNVIEDRQTEMAARLITIMRPLEGFAGLYPATILEATEELID	ATGCCCAGCAAGGAAGAAAGCATGGGCGGCCAGACTTCATTTAGTTCTTCTGAAGATACATCACCTTTGGGAGAAAAGGCCGCGTATACTCCGCCGGAAGATACACAACAGGACGGGTCATCCGAGACATCTGAAGTCTCTATGGTCGTTCACAATGAATCCATCAGCGAGGATGTCGCCCCGCCTAAAATCTTATTAAACGACGGTCCGGCACAGAACGTACCGGACTATACGATTGATAACTCGCGGGTCGCTTCCTACGTTACCGAATGTCAGGCCGACCACTCCCGCCTGTTCGAAGCCAAGCACAACAACTGCAATGTCATCGAAGACAGACAGACGGAGATGGCGGCACGCCTGATTACCATCATGAGGCCGCTTGAAGGTTTCGCCGGCCTA…	ATGCCCAGCAAGGAAGAAAGCATGGGCGGCCAGACTTCATTTAGTTCTTCTGAAGATACATCACCTTTGGGAGAAAAGGCCGCGTATACTCCGCCGGAAGATACACAACAGGACGGGTCATCCGAGACATCTGAAGTCTCTATGGTCGTTCACAATGAATCCATCAGCGAGGATGTCGCCCCGCCTAAAATCTTATTAAACGACGGTCCGGCACAGAACGTACCGGACTATACGATTGATAACTCGCGGGTCGCTTCCTACGTTACCGAATGTCAGGCCGACCACTCCCGCCTGTTCGAAGCCAAGCACAACAACTGCAATGTCATCGAAGACAGACAGACGGAGATGGCGGCACGCCTGATTACCATCATGAGGCCGCTTGAAGGTTTCGCCGGCCTA…
NCU00604	NcraOR74A_LGI: 7,863,271 - 7,865,666 (-)	N. crassa OR74A	2	2242	1512	hypothetical protein	catalytic activity	null	null	63	0	MAQPSSNPTCSGTANIILRSSEDDPEHMLPHQRKAAMKKTKARSVLEIDGRTGEGGGQLVRIACAIASVITQPIRITNVRGNRERGGLKAQHVASIEWLARVTDAEVNGLSVGSTTLEFKPRQSPATSKLFTGIHDRTVKIAADSAAASTLLIFQAIFPFLLFAGGNTSKKQDQPEHIDVEISGGTNISFSLSYEYLDQVLLPSLEQAFGIVVERKLKTRGWNLGKMQRGTVALRVHPIRVGDSLRLRNPTACTMKGRNRQGEDFDLEAIDVSIVAPTDMHESLSQALVQNLGDLFPAVEVIFKLMEDSGANSRIYVLLVARSWPSDDEGASAGTVLRWGRDILTSMPKAANSKKSKNKGDNSLSSHAGTGGLASMSKSVATKVARTLYDEVSTGGVVD…	CGCACAACACCCATGCAAACCTTTGACTCACCTCGCCGAAAACCTTTCCGTCATCACCTTCACTTCACAACCCAAGTAAAGTGTATTTCGCATCCTTCATCGTGCAAGCGCTAGAAACCTAACTTCGTCGGATGTAACTAACGTCCTCGGATTTTTCCACCTACAAATAAATTCCCCCGCGCGCGTGGGTAATTTCTTTCCTCTCACCAGGAAAGGTCACCACGGCATCTTGCGCACCGCGCAAAACTTGAACCCTCCGAAACCAAGCCACATTCACACATCCTCGCTGAACAAACTCGCCAGGTTGTTGACATCGACTGAAAACAATCACCCCCCGTCAGAACTCACATTTACTGCGAGCACAAGCCGGATCCATCCCACCTGCGACAGCGTCCAAAC…	ATGGCGCAACCATCTAGCAATCCCACTTGCTCTGGGACAGCAAACATCATTTTGCGTTCAAGTGAAGATGATCCGGAGCACATGTTGCCCCACCAGCGAAAAGCCGCTATGAAAAAGACCAAGGCGCGATCGGTCCTCGAGATTGACGGCAGAACAGGCGAGGGAGGTGGACAGCTGGTCCGCATAGCATGCGCGATTGCTTCCGTTATCACTCAGCCTATTCGCATCACTAACGTGAGGGGAAACCGCGAACGCGGGGGACTCAAAGCTCAACACGTAGCTTCCATCGAATGGCTTGCTCGCGTAACCGATGCAGAAGTTAACGGCCTTTCCGTCGGTAGCACTACACTAGAGTTCAAGCCGCGGCAAAGCCCCGCAACTTCCAAGCTCTTTACCGGT…
NCU00605	NcraOR74A_LGI: 7,860,748 - 7,863,265 (+)	N. crassa OR74A	3	2354	1533	ThiF domain-containing protein	catalytic activity	null	null	82	0	MSSFLSNSSNQSKLQLATVALASAAVTAGAIYGYQQSRHGERLNRLKKSIPNPAGDAEPELQRVTRQGPVPKLDKEDEHNQALAHRAQNGDFDDELILEQLARNRVFLGDEGLAKLRNSFVVIVGCGGVGSHAATTLARSGVSKLRLIDFDQVTLSSLNRHAVATLADVGIPKVQCLQRRLIAITPWVRFDLRLQKFDGSVAPELLGAWEKDGQMPDFVIDAIDNIDSKVELLKYCYDNNLPVISSMGAGTKSDPTRIMVGDIGTSTDDGLSRATRRRLKLLGVTSGIPVVYSTEKMGEGKAALLPLPEEEFKKGDVGDLAALPDFRVRILPVLGTMPAVFGYTVANHVILKISGYPLDYIPQKGRDKMYDGIQAFVQASEEKIIRAVTGGPRELCIGL…	CACGAGAGCTGTTGATCGGTGCCACGATATACCGATAATCCGAGTCTCGATCGATGAGACACCCATAACACAACATGTCGTCCTTTCTGTCCAATTCATCAAATCAATCGAAGCTCCAGCTTGCGACAGTTGCCCTCGCCTCTGCGGCTGTTACTGCTGGCGCGATTTACGGATACCAGCAATCTCGTCACGGCGAGCGCCTCAATCGCCTCAAGAAGTCGATCCCCAACCCAGCTGGCGATGCTGAGCCCGAATTGCAGAGGGTAACCCGCCAAGGTCCCGTCCCCAAGCTCGACAAAGAAGATGAACACAACCAAGCCCTCGCCCACCGAGCCCAAAATGGCGACTTCGACGACGAACTGATCCTCGAGCAACTAGCCCGTAACCGTGTCTTCCTCG…	ATGTCGTCCTTTCTGTCCAATTCATCAAATCAATCGAAGCTCCAGCTTGCGACAGTTGCCCTCGCCTCTGCGGCTGTTACTGCTGGCGCGATTTACGGATACCAGCAATCTCGTCACGGCGAGCGCCTCAATCGCCTCAAGAAGTCGATCCCCAACCCAGCTGGCGATGCTGAGCCCGAATTGCAGAGGGTAACCCGCCAAGGTCCCGTCCCCAAGCTCGACAAAGAAGATGAACACAACCAAGCCCTCGCCCACCGAGCCCAAAATGGCGACTTCGACGACGAACTGATCCTCGAGCAACTAGCCCGTAACCGTGTCTTCCTCGGCGACGAAGGGCTCGCCAAGTTGCGCAACTCCTTCGTCGTCATCGTTGGTTGCGGCGGAGTTGGCTCGCACGCC…
NCU00606	NcraOR74A_LGI: 7,858,582 - 7,859,522 (-)	N. crassa OR74A	2	886	789	short-chain alcohol dehydrogenase	oxidoreductase activity	metabolic process	null	68	0	MSSAQGKTVLATGAAGGLGKVIAETFLAAGANVIICDVNQQRNSAVEEEWTRTYADRFLIKQTDVSNEAAVQELIDASVAKFGRLDVLVNNAAIMDDFSPAGDCSKELWDRVMAINLTGPFLTTKAAVKQFEKQKQAGGIIINIGSNASYMGFQSGAAYTVSKAGIMALTKNTAGFYADKGIYTMALLLGGLTGTNIVDSFAKGMHMEMYQKVMANQSPFEPGKNDTPLESIAKYCLFLSQSDIAPVSNGSCVVFNKNWPVA	CCGTTCTTATAAATCACCATTCCTAACATATCATTGCAAGCAAGATGTCCTCCGCTCAGGGCAAGACTGTTCTCGCTACCGGCGCCGCCGGTGGTCTCGGCAAGGTGATTGCTGAGACCTTCCTCGCTGCTGGCGCCAACGTTATCATCTGCGATGTCAACCAGCAGCGTAATTCGGCTGTCGAGGAGGAGTGGACCAGGACCTATGCCGACCGCTTCCTTATCAAGCAAACCGACGTGTCCAATGAGGCTGCGGTCCAGGAGCTCATCGACGCTTCCGTCGCCAAGTTCGGCCGCCTCGACGTCCTTGTCAACAATGCGGCCATCATGGATGACTTTTCCCCGGCTGGCGACTGCTCCAAGGAGCTTTGGGACCGCGTCATGGCCATCAACCTTACCG…	ATGTCCTCCGCTCAGGGCAAGACTGTTCTCGCTACCGGCGCCGCCGGTGGTCTCGGCAAGGTGATTGCTGAGACCTTCCTCGCTGCTGGCGCCAACGTTATCATCTGCGATGTCAACCAGCAGCGTAATTCGGCTGTCGAGGAGGAGTGGACCAGGACCTATGCCGACCGCTTCCTTATCAAGCAAACCGACGTGTCCAATGAGGCTGCGGTCCAGGAGCTCATCGACGCTTCCGTCGCCAAGTTCGGCCGCCTCGACGTCCTTGTCAACAATGCGGCCATCATGGATGACTTTTCCCCGGCTGGCGACTGCTCCAAGGAGCTTTGGGACCGCGTCATGGCCATCAACCTTACCGGTCCTTTCCTCACCACCAAGGCCGCGGTGAAGCAATTCGAGAAG…
NCU00607	NcraOR74A_LGI: 7,857,817 - 7,858,572 (+)	N. crassa OR74A	2	652	246	hypothetical protein	null	null	null	8	0	MKFITAILTLAAVAVASPTGTNPPQCTPATYSCAKNPNTHAEGWQVCDVDSKWVYAGDCPPKTVCKFLEANGSPYCIPATW	CCTCAGTCATCAAACCAAACTTAAGAAAAGGTCTCCAAGCAAACAACAGCTGAAAATCTTCAACCAAACGCTACCTCACAAAAAATCGAAATGAAGTTCATCACCGCCATCCTCACCCTCGCTGCCGTGGCCGTCGCCAGTCCCACCGGCACAAACCCCCCTCAGTGCACGCCGGCCACCTACTCGTGCGCCAAGAACCCTAACACCCACGCCGAGGGTTGGCAGGTCTGCGATGTCGACAGCAAGTGGGTGTACGCCGGTGACTGTCCCCCGAAGACTGTCTGCAAGTTCTTGGAGGCCAACGGAAGCCCGTATTGCATTCCTGCTACGTGGTAAAGCGGGGGATGGATGGAGGTTGAAACTCGAGAGATGGGAGTCGAGTGGCGGGTATCCCGCGTA…	ATGAAGTTCATCACCGCCATCCTCACCCTCGCTGCCGTGGCCGTCGCCAGTCCCACCGGCACAAACCCCCCTCAGTGCACGCCGGCCACCTACTCGTGCGCCAAGAACCCTAACACCCACGCCGAGGGTTGGCAGGTCTGCGATGTCGACAGCAAGTGGGTGTACGCCGGTGACTGTCCCCCGAAGACTGTCTGCAAGTTCTTGGAGGCCAACGGAAGCCCGTATTGCATTCCTGCTACGTGGTAA
NCU00608	NcraOR74A_LGI: 7,853,272 - 7,856,250 (+)	N. crassa OR74A	2	2910	2037	AMP-binding enzyme	catalytic activity	metabolic process	null	520	4	MLCRPRLTSPAFRRSLFKAWRNSQTYRPRCQTARSISGLVKSIAQGPTDPPLLHDTIPQHFASVVSQHGDRPAVIARSPTAIPDAFPNLAPDQLPEALETAHTYEELDRVSNRLAHSLRSLGVKKGDRVAVSLGNCAEYAAITYAVFKLGAILVPLNPGFNAKQVSAALNHLNVELLIIGAITDLAYKPCRGRSNLPLLRDIVPDIESGRIEAPHVPSLRTVVVLDNTPSHPASEFPPLSSCRSLIPFSILMDGSGAPVTPDSPLCPSETINIQFTSGTTSHPKAAMLTHTGILNNGALIANRMGLEPTDSMVVPPPLFHCFGCILGYMATATTGAAILFPSPAFDPLASLRMAADHKATGLYGVATMFVAMLELIGAQSHLSDPLIPLKDIEDFPNHL…	CTTGACATACTCTCGTTGGAGAACATGACCTCAGGGCACATGTTGCATCTCGCCAGCAGCGACCATGGTACCTCTAGGATATCCAGGGGCAAAGCCACTGGCAGATGCAGATGAACTGCTAAGCAAATGCAGGAGAGAAATCTGGGGGAGGAATCTGGGGAAGCTCCCGTCTCCCGTCTCCCGTCCGAGCCACGCCCCAAGGAATGTAACCTCTCTCATGACCTTACCTACCCCGCACTACCTCATTACTCTTACCGCCCACCGCCAGCACACTACTGTACCCCGTCTCAGTCCTTGTTCTGGCGGCGGCCGCCTTTCCCTGTTGAGAGCAAAAAGGGGAGGGGCAAGTCCCGAAACCAGACCGAAGATCGCCTGGTCAGCAGCGTGCAACGGTGATGG…	ATGCTCTGCCGACCTCGGCTGACCAGCCCGGCCTTCAGACGAAGCTTGTTCAAAGCATGGCGAAATTCACAGACCTATAGACCGAGATGCCAGACGGCGAGGTCAATCAGCGGATTGGTAAAGAGTATTGCCCAAGGCCCAACTGACCCACCATTGCTTCACGACACCATTCCTCAACACTTCGCTTCCGTCGTCTCCCAACATGGTGACCGTCCTGCAGTGATAGCGCGATCGCCAACGGCTATCCCCGATGCCTTCCCGAATCTCGCGCCCGACCAGCTTCCCGAAGCTCTAGAAACGGCCCATACATATGAGGAACTTGATCGGGTATCCAACCGTCTTGCGCATTCCCTACGGTCGCTTGGCGTAAAGAAAGGCGATAGAGTGGCCGTTAGCTTG…
NCU00609	NcraOR74A_LGI: 7,850,599 - 7,852,850 (+)	N. crassa OR74A	3	2093	1119	Och1 homolog (gt32-3)	null	null	null	63	0	MLTFRRALVAAAFFLTIFYLISSSSSNPPSTTTPAVPKTDADVETAKHASTTAVTDKSSSGANAAQQNPQGQRPIQDMSRMTLYEKLAYQFPYDVESKFPAYIWQTWKWTPAHGEFNFRDQEATWTQQHPGFIHEVITDKVAVHLIRLLYASVPEVVEAYNALPLPVLKADFFRYLILLARGGIYSDIDTYAIRSAVEWIPDSVPKDAIGLVIGIEADPDRPDWKEWYSRRIQFCQWTIQSKPGHPVLREVVSRITNVTLAMKRNGTLRGVVDKNVIEFTGPALWTDVIFEYFNDQRYFDMTHSAGSIDWKNFTGMEASKRVGDVVVLPITSFSPGVGQMGAKEYDDPMAFVKHDFEGTWKPESERHIGENK	GGCAGCTGCTTCGTAACCCTTTCAACAAAATCGATTCTCTCGAGCTGTCGGCCAGGACAGCGCCCCTGTTACGCAAATCCGTCACCAAAGGACTTTTTGTCCTGATCATCGTTCAAAGATTGTGTTGTCTGTAAAGAGTCATCGGTTACTTTTCAGGATCGGCCGTCACTACAGATTGATCTGACGCCCATTCCTACGACACCAACACTATTACCTGCACCGGCTGCCCTCGATTCAACTTCCACTTCCAAACCTCGAACTTTACACCACCAGATCGGATCAGACTTCTGCTACGCAACGCGTCGATGCGCGTCACCACACCTTAGAGGTAGCAGCCAAGTGTTTCCACAGCGTCTGGCGGCCGGTCAAAACGTTACGCTTGTCCAGTCGCTTGGTCAA…	ATGCTCACCTTCCGCCGCGCCCTGGTGGCAGCGGCCTTCTTCCTCACCATCTTCTACCTCATATCTTCATCCTCGTCGAACCCTCCATCAACAACGACACCAGCTGTCCCTAAAACCGACGCCGATGTCGAGACAGCCAAGCATGCATCAACCACTGCTGTGACGGACAAGAGCTCCTCGGGCGCCAACGCCGCTCAACAAAACCCCCAGGGCCAACGACCGATCCAAGACATGTCACGAATGACACTGTACGAAAAGCTCGCGTATCAGTTTCCCTACGATGTCGAATCCAAGTTCCCCGCCTACATTTGGCAGACGTGGAAGTGGACACCAGCACACGGCGAATTCAACTTCCGCGATCAGGAGGCCACATGGACACAGCAACACCCTGGGTTCATT…
NCU00611	NcraOR74A_LGI: 7,836,568 - 7,839,994 (+)	N. crassa OR74A	3	3280	2340	hypothetical protein	null	null	null	71	0	MASQKPQVDIGQGFVNYLRKQARSRQKPAVCNLCNLDLPAVTDHVQFEAHIKSVHAQLYNSKTTEKEKEDWLNAQWKASQPTNISERNPGIDVSSRSGKAASPGDANRPSNWGKNAGQESANVAQAQPDRAFRTKSPSPSNKRESSRSQSPPKRSKTSGRQGASALTDDARAEFDRGPTQKGMLWDPQNDTTRTRTQPYDKSNVATSHKLPLAASQAKSRRQSQQSQNAPSRAPAQSEDMSIGFLKQPETRAISQEQLVTEVKGIYAGLVMVESKCIEVDNAQNAETDPANKPINHEQWQALIALHRTLLHEHHDFFLASQHPSASPALRRLAAKYAMPARMWRHGIHSFLELLRHRLPGSLEHMLTFIYLAYSMMALLYETVPAFEETWIECLGDLSR…	GAGGACCAACACCAATTCTTTTTTTTAAATATGGTAACAGGAAGGCCACTTTGTTGCTAGGCTCAGAACTTGGATTTGTCGTACCAAGTCGTTCGTTTGCTATGTTCGCCAGTACCGCGCGGCGCTGATAGACTGTTACCTTACTACACCACTGCTGTCCCGTCCTGTCGCCCAAACTCCTGGCAGTTCGCGTCTCAGCTTCATGAGGACTACTTACCCTTGCAAAAACACTTATCTCGATCTATTGTCACCCCGCTCTCCTCGACGACAACACCCCCGGCAAGCTACTTGCGGTCGACTTTCCGACAGAAATCGCTCGCAACCATCTTTGTCAGCTTTTGAGCCTCCGTAGGACAACGTGGCTCCTCACAGCATCCTGTATTGATCTCGGCATCATCG…	ATGGCCTCACAAAAACCCCAGGTCGACATTGGACAAGGCTTCGTCAACTATCTAAGAAAACAAGCACGATCTAGGCAGAAACCGGCAGTTTGTAATCTTTGCAATTTAGACCTCCCAGCCGTCACCGACCATGTGCAATTTGAGGCTCACATCAAATCGGTTCATGCTCAACTTTATAACAGCAAAACAACAGAAAAGGAAAAAGAGGACTGGCTGAATGCGCAATGGAAAGCATCTCAGCCTACAAATATAAGTGAGAGAAACCCAGGTATAGACGTTAGTTCTAGATCCGGAAAGGCAGCTTCTCCCGGAGACGCCAACCGGCCGTCAAACTGGGGAAAAAATGCTGGCCAAGAATCGGCCAATGTGGCGCAAGCGCAACCAGACCGTGCTTTCCGA…
NCU00614	NcraOR74A_LGI: 7,826,382 - 7,831,405 (+)	N. crassa OR74A	2	4963	2919	DUF1620 domain-containing protein	null	null	null	83	0	MHLPTQLSALLLVALPSAVRAVFQDEVGHIDYHYELLGLPQRETTFFHKPRRDDKASLLYTLSDVGVLGAVNPSSGAVLWRQLLNGTITDGGGFLRAGEGQNWLASAYGQSVHAWDAVNGRNKFWMDFAGEVKDLEVMEMTENNRKDILALFDENESTVLRRLSGNDGRVVWEYKETSGDVPLQVSTNVEKAFVISLRGSAGAYNIKVTILDALSGKREDELVLGTKADVHDKDDVILVGANSAAPIIAWTDDTRQQLRVSVLGQKTRQEFALSADTISVEIHAPHIVQSQPHFLVHSKTSTGHTAEVYHVDLRTNVITKAYQLPFTSGPGAFSTSSNGANVYFTRITDEELVIFSSISDTVLGRWPLKTTESRLVALHGVSEVVKKAGTDSYAVRSAA…	GGTTGTTTCAACGTCACAATCCGCCTTCCCAACGTTGAGAGGAGCCAGGCAGCTCCATCCAATTGTCCTCTCGCGTCATCTGTCTCTTTGCACTGGGTCGGTGTTTTCTGCTGCCCAATTCGAGCTTCTCTCAAGCATCGTCAACAAAATTGATTGCTTTTGCCACGACACTTTCAAGCCACTCAAATGCTAATGGCGATCGCGTTTCCGTAACTGCTCTTCTCCAACCTATCAATTCCCAACATTCCTGGCCACGGGCCAAACCGATATGCACCTCCCGACCCAGCTATCGGCGCTCCTCCTGGTCGCGCTGCCATCTGCGGTGCGTGCTGTCTTCCAGGATGAGGTCGGCCACATCGACTACCATTACGAACTCCTGGGCCTCCCCCAACGTGAAAC…	ATGCACCTCCCGACCCAGCTATCGGCGCTCCTCCTGGTCGCGCTGCCATCTGCGGTGCGTGCTGTCTTCCAGGATGAGGTCGGCCACATCGACTACCATTACGAACTCCTGGGCCTCCCCCAACGTGAAACCACCTTCTTCCACAAGCCGAGGCGAGACGACAAGGCGAGCCTGCTCTATACACTAAGCGACGTTGGCGTGCTCGGGGCCGTCAATCCCAGCAGCGGGGCCGTCCTTTGGCGACAACTGCTCAATGGCACCATCACGGACGGCGGCGGCTTCTTGCGCGCGGGCGAAGGCCAAAACTGGCTGGCCAGCGCCTACGGCCAGTCGGTACACGCGTGGGACGCCGTAAACGGGAGAAATAAGTTTTGGATGGACTTTGCGGGGGAGGTCAAG…
NCU00616.1	NcraOR74A_LGI: 7,821,362 - 7,823,808 (+)	N. crassa OR74A	3	2310	1125	unspecified product	null	null	null	3	2	MAPGGPSQSVVISGRVTKSVLSTPGKPKPSQSSNTGSTGTGRSGKTPRWKYGFCPKCDFGHLVRKQISLDHPDQNIAGKYRLSCSDKERKGCTYYKIWNTDPMLTAPPPPSKKAICPQCTMGRLVKKCLNPFNFKEQWMECDRKDAAERPCDYREDVHGKAFQNTGALPGTQPTGRPSDSDHDHDGKKLDKGKAPERHPANMARPGTRGLEHEPGPARAAEMAIDLTEDGQLTPERSLSPVPVALTVSDAAAADSIDSAPGPGKDTKSIVVETAADILSSQTVVDLVSDMSSQVSDMAGPGEGSPKQVEVLAKPQNQASGKQQYTYQDEFDSSDDEELARLTDYIYTSARKPSPQVGVKPESPSSPIAKIERDD	GATGTCGATGTCCCTTGAAATCCTGTCCATCTTCAGGATCCTCGCTGTTGTGCCTTTCTGCCATGGGTTTTGAATCATCTCGTCGATCGAAGTTCAAAAGCGGAGTAAGCCTCAACGGGCACTGCTTATCTTCCTCTACCCCAACCCAGGAAGTTTATCTAGTGTACCAGCTACCTCACCAATAACTGTGGGTGCGGGTGGTGGGACTGTTGATGGGACCCTATCGTAACGCCAAGACAGAGAGCCATTGTTTCCCCCGGTTCCCATACTCTTTGTGCATAGCATGCCCGTTCACCGAGCAACCGGTAATCAGGTTCTGTTACTCCCGACATATCAGGTATGGGTTGCAATAGCGATATTGGGTTGGTTAAGCGCCTTCATGCGTGGGATCAAGCTATT…	ATGGCGCCCGGAGGCCCATCGCAGTCCGTGGTTATCAGCGGCCGGGTGACCAAGTCAGTGCTGTCAACTCCAGGAAAGCCAAAACCATCACAGAGTAGCAATACTGGCAGCACAGGCACCGGGAGATCTGGGAAAACTCCCAGATGGAAATATGGTTTTTGCCCGAAATGCGACTTCGGCCATCTCGTGAGGAAGCAAATCAGCCTGGACCATCCCGACCAGAACATTGCCGGAAAGTATCGACTCAGCTGCAGCGACAAAGAGAGAAAGGGTTGCACGTATTACAAGATCTGGAACACAGACCCCATGCTTACAGCTCCACCGCCGCCCTCCAAAAAGGCCATCTGCCCGCAGTGTACAATGGGTCGACTCGTCAAGAAGTGCTTGAATCCCTTCAAC…
NCU00616.2	NcraOR74A_LGI: 7,821,619 - 7,823,808 (+)	N. crassa OR74A	2	2135	819	unspecified product	null	null	null	3	2	MLTAPPPPSKKAICPQCTMGRLVKKCLNPFNFKEQWMECDRKDAAERPCDYREDVHGKAFQNTGALPGTQPTGRPSDSDHDHDGKKLDKGKAPERHPANMARPGTRGLEHEPGPARAAEMAIDLTEDGQLTPERSLSPVPVALTVSDAAAADSIDSAPGPGKDTKSIVVETAADILSSQTVVDLVSDMSSQVSDMAGPGEGSPKQVEVLAKPQNQASGKQQYTYQDEFDSSDDEELARLTDYIYTSARKPSPQVGVKPESPSSPIAKIERDD	CGGTTCCCATACTCTTTGTGCATAGCATGCCCGTTCACCGAGCAACCGGTAATCAGGTTCTGTTACTCCCGACATATCAGGTATGGGTTGCAATAGCGATATTGGGTTGGTTAAGCGCCTTCATGCGTGGGATCAAGCTATTCGCTATGCGCTCAATCATTAGAGCTTTGGATTGGCCTGTCGGTAGTTGAGGCTGGGCTCAAGGTGCGCCATCAAGGCACACAAGGAAGGCGAGGCAGAAAGGTTGTTCGTTATTAACTTTCAGCTCGTTACTCCTCGCAGACCTGAAACTTCCTCAGATCAATCTCAATACCAAACCGCCCAACCCTCTGAACTTTTTCCGATCTTTAACTAACGCGTGTGGAGATTTCTAACCATGGCGCCCGGTCAGAGGCCCAT…	ATGCTTACAGCTCCACCGCCGCCCTCCAAAAAGGCCATCTGCCCGCAGTGTACAATGGGTCGACTCGTCAAGAAGTGCTTGAATCCCTTCAACTTCAAGGAACAGTGGATGGAGTGCGACAGAAAAGACGCAGCGGAACGGCCATGCGATTACCGCGAAGACGTGCACGGCAAAGCATTTCAGAACACGGGAGCGCTACCCGGAACACAACCTACGGGACGCCCCTCCGACTCCGACCATGATCACGATGGGAAGAAGCTGGACAAAGGGAAAGCGCCTGAACGGCACCCAGCGAATATGGCAAGGCCAGGAACACGGGGTCTAGAACACGAGCCTGGACCAGCTCGAGCTGCAGAAATGGCCATAGACCTTACTGAAGATGGTCAATTAACGCCCGAA…
NCU00616.3	NcraOR74A_LGI: 7,821,619 - 7,823,808 (+)	N. crassa OR74A	2	2131	1125	unspecified product	null	null	null	3	2	MAPGGPSQSVVISGRVTKSVLSTPGKPKPSQSSNTGSTGTGRSGKTPRWKYGFCPKCDFGHLVRKQISLDHPDQNIAGKYRLSCSDKERKGCTYYKIWNTDPMLTAPPPPSKKAICPQCTMGRLVKKCLNPFNFKEQWMECDRKDAAERPCDYREDVHGKAFQNTGALPGTQPTGRPSDSDHDHDGKKLDKGKAPERHPANMARPGTRGLEHEPGPARAAEMAIDLTEDGQLTPERSLSPVPVALTVSDAAAADSIDSAPGPGKDTKSIVVETAADILSSQTVVDLVSDMSSQVSDMAGPGEGSPKQVEVLAKPQNQASGKQQYTYQDEFDSSDDEELARLTDYIYTSARKPSPQVGVKPESPSSPIAKIERDD	CGGTTCCCATACTCTTTGTGCATAGCATGCCCGTTCACCGAGCAACCGGTAATCAGGTTCTGTTACTCCCGACATATCAGGTATGGGTTGCAATAGCGATATTGGGTTGGTTAAGCGCCTTCATGCGTGGGATCAAGCTATTCGCTATGCGCTCAATCATTAGAGCTTTGGATTGGCCTGTCGGTAGTTGAGGCTGGGCTCAAGGTGCGCCATCAAGGCACACAAGGAAGGCGAGGCAGAAAGGTTGTTCGTTATTAACTTTCAGCTCGTTACTCCTCGCAGACCTGAAACTTCCTCAGATCAATCTCAATACCAAACCGCCCAACCCTCTGAACTTTTTCCGATCTTTAACTAACGCGTGTGGAGATTTCTAACCATGGCGCCCGGAGGCCCATCGCA…	ATGGCGCCCGGAGGCCCATCGCAGTCCGTGGTTATCAGCGGCCGGGTGACCAAGTCAGTGCTGTCAACTCCAGGAAAGCCAAAACCATCACAGAGTAGCAATACTGGCAGCACAGGCACCGGGAGATCTGGGAAAACTCCCAGATGGAAATATGGTTTTTGCCCGAAATGCGACTTCGGCCATCTCGTGAGGAAGCAAATCAGCCTGGACCATCCCGACCAGAACATTGCCGGAAAGTATCGACTCAGCTGCAGCGACAAAGAGAGAAAGGGTTGCACGTATTACAAGATCTGGAACACAGACCCCATGCTTACAGCTCCACCGCCGCCCTCCAAAAAGGCCATCTGCCCGCAGTGTACAATGGGTCGACTCGTCAAGAAGTGCTTGAATCCCTTCAAC…
NCU00617	NcraOR74A_LGI: 7,819,531 - 7,821,161 (+)	N. crassa OR74A	2	1577	771	phosducin family protein (plp-2)	null	null	null	80	0	MAAPGDQRIAVPIDDPNADTEWNDILRKHGVIPEKPPSPTPMIQEAIEEARRLAHENRLEGKDLDELDELEDEEDEEFLEIYRQQRMKELSALQKKSVHGSVYPLSKPEYSREVTDASQNGPVFVLLTSSLGTNVESRVLSELWRQAAREYGDIKFCEMRASQAIENYPERNCPTILVYNKGDIVKQVVTLMTMHGVKTNMLDIDKLLVDVGAIPDNDMRVAKRRREAQDAEEEKLFSKNIRSTSDHKEEDDDDWD	GGGGACGGCCCACTGGACTGGGGCGGGCTGGCGGACAAGGCGGGGCAGTGATGAGATGGGGATGTCAACAGAGGAGCAGACCGCCCGCGTAAGGTAGTGGAAATGCCAGCGAGGCCAGACAGCTCCAAAGGGGTCACTTTTCGAATCGCAAAGCAACATCTCCGTCCCAAGCAACCGTTCTTCTTGCAAACACCTTTACACCACCAAAGTCGCGACACCAGTTCACAGTTGCGCGCCGGCTACCCTCTAGATTCCAGGCCCATTCCTTTCTGACAAGCTCCGGCTCCGTGAACATCCTCGGCATTTTCCCAAACACTCCGCAAATTCGCCCCTCCTTCAAGCCGACAATACCCCTCGACCGCCACGCACGTTCGAGATGGCCGCCCCGGGAGACCAGCG…	ATGGCCGCCCCGGGAGACCAGCGCATAGCTGTTCCTATCGACGACCCTAACGCCGACACAGAATGGAACGATATCCTTCGCAAGCATGGTGTCATCCCCGAGAAGCCCCCTAGCCCGACGCCTATGATTCAGGAAGCTATCGAGGAGGCGCGCCGACTTGCACACGAGAACAGGCTTGAAGGCAAGGACCTGGACGAGCTTGACGAACTAGAAGACGAGGAGGACGAAGAGTTCCTGGAGATTTACCGCCAGCAGAGGATGAAGGAGCTCAGCGCACTGCAAAAGAAGTCGGTACACGGCAGCGTCTACCCCTTATCTAAGCCCGAATACTCCCGCGAAGTCACCGATGCGTCACAGAATGGACCAGTGTTTGTCCTCCTTACCTCCTCCTTGGGCACC…
NCU00618	NcraOR74A_LGI: 7,817,742 - 7,819,365 (-)	N. crassa OR74A	3	1296	249	40S ribosomal protein S27 (crp-6)	structural constituent of ribosome	translation	intracellular, ribosome	80	0	MVLAVDLLNPSPASEARKHKLKTLVPAPRSFFMDVKCPGCFTITTVFSHAQTVVICQGCTTVLCQPTGGKARLTEGCSFRRK	GCCTAGCCACTTTTGCGTGTGCTCCTCACAGACCGAAAATTTGCCTGAACTTTTGTGTCTTGCTAGGTTCGACCTCCCCTCTTTTTCAACCACCAACGAGCACAAATCTGCCGCCAATCCCACCAGATTTCATCATTCAACCGAAAGCTCGTTGTCTCGACATCGAATAATCAGTCAAGATGGTTCTCGCCGTTGATCTCCTCAACCCCAGCCCGGCTTCCGAGGCCCGCAAGCACAAGCTCAAGACCCTTGTGCCTGCCCCCCGCTCCTTCTTCATGGACGTCAAGTGCCCCGGCTGCTTCACCATCACCACTGTCTTCTCCCACGCCCAGACCGTCGTCATCTGCCAGGGCTGCACCACTGTCCTTTGCCAGCCCACCGGTGGTAAGGCTCGCCTCA…	ATGGTTCTCGCCGTTGATCTCCTCAACCCCAGCCCGGCTTCCGAGGCCCGCAAGCACAAGCTCAAGACCCTTGTGCCTGCCCCCCGCTCCTTCTTCATGGACGTCAAGTGCCCCGGCTGCTTCACCATCACCACTGTCTTCTCCCACGCCCAGACCGTCGTCATCTGCCAGGGCTGCACCACTGTCCTTTGCCAGCCCACCGGTGGTAAGGCTCGCCTCACCGAGGGCTGCTCTTTCCGCCGCAAGTAG
NCU00619	NcraOR74A_LGI: 7,815,540 - 7,817,118 (-)	N. crassa OR74A	1	1579	951	hypothetical protein	null	null	null	28	0	MSNSRTKRQFAGAASDPAQRSITSFFKTTQTSDDSQFDSTSGASPATAAAPLNGPVLSPTIRSSLLNVGMRVRKSVPEGYKTGKIASGFPSWMDDSNNTNNRNHISGSGASALAGNNGHNRPVSAAPSAPPAAASANRELTPFCGIHKIGGYAVQDSNNNNNSAALSSQDSNASSTISNPSSIRFAMTQVQDAANRKRIHEDGSSEEGGAGLFGEDMDWRRREEFYDDQDEERAPRSLEPMAWCGGGNKTNTIANDRRVMAVPKRRGSQFTQTTINFGGYVPQSSGVAPVDDFEEAPFLDYGLSHYGGRSGHMDMD	TGTCACACCCCCTTCGAAGCACTTCCCACGTCATCTTCCTGCTCTTCCCACCACCACCACCAAAAGGAAACTCTCCCGACACCACCAAACAAACGCTCTTCAATCCCATACACAGCCTTCAGTCTGATTACGAATCCAAACCGTAATTACCTTCCGAAATCCAAACCCAAATCATCTTCCGAACAGCGTCAGATCCACCAGCCGACAAACTAACCAATTCCAATGTCCAACTCCCGAACCAAACGCCAGTTCGCCGGCGCAGCGAGCGACCCGGCCCAACGGTCAATTACCTCATTTTTCAAGACGACACAGACCAGCGATGACTCGCAATTCGACTCTACCAGCGGTGCATCGCCCGCGACGGCCGCTGCTCCGCTAAATGGTCCAGTCCTCTCGCCC…	ATGTCCAACTCCCGAACCAAACGCCAGTTCGCCGGCGCAGCGAGCGACCCGGCCCAACGGTCAATTACCTCATTTTTCAAGACGACACAGACCAGCGATGACTCGCAATTCGACTCTACCAGCGGTGCATCGCCCGCGACGGCCGCTGCTCCGCTAAATGGTCCAGTCCTCTCGCCCACTATCCGATCAAGTCTTCTGAACGTTGGCATGCGCGTGCGCAAGTCCGTCCCGGAGGGCTACAAGACCGGCAAGATTGCCTCAGGGTTTCCCTCCTGGATGGACGACAGTAACAACACCAACAACAGAAATCATATTTCGGGCTCCGGCGCAAGTGCATTGGCAGGAAACAACGGTCACAACCGTCCAGTATCGGCCGCGCCTTCTGCACCCCCCGCCGCC…
NCU00620	NcraOR74A_LGI: 7,813,660 - 7,815,365 (+)	N. crassa OR74A	2	1581	1581	hypothetical protein	null	null	null	25	0	MGPKRHHDALTYSDNDEPAPQPVAKRRKEHSSAKSKSTEPKTDSTYGQRAAFPGLDEPATLSDEDLEFEDQDDALAYLRSVRQEANGIPHLLVAPKAGPQLPPYLSNDSSNNVDRSIYHDGLGDSRGYYQDGAYTATPDNLVEPVPEDDDNYDNYGYGGANYDEDSSIDSSTDTSRAHALLTTNRHLAREAYFASLISQFSALRSMLHQPPPSSLLAALDKDHGYQVGSFGPKSRTFRVWTNRIRYTDPVPAQVAAMDRFGALKLLRVILGGKFIRRGCELRERTSRWIWALLARLPDRGEMDHLDIGWVRELGKRAVLMMVSIAQMAALKEEVEGDLEGQELLIGDDDGEEEQEEEEEVVLVEMEPGTSNEGGGRVEKEGQTVEKDVVESTTEEDSSK…	ATGGGCCCCAAGCGACACCACGATGCCCTCACATACTCTGATAACGATGAGCCAGCACCGCAACCCGTAGCCAAGCGGCGGAAAGAGCATTCCTCTGCCAAATCCAAATCGACGGAGCCAAAGACCGACTCTACATACGGCCAACGCGCCGCCTTCCCTGGCCTCGACGAACCTGCTACGCTCAGCGACGAAGACCTGGAATTCGAGGACCAAGACGATGCCCTCGCCTATCTCCGTTCTGTTCGGCAAGAGGCGAACGGCATACCTCACCTCCTCGTAGCTCCCAAAGCTGGGCCGCAGCTCCCGCCGTACCTCTCGAATGATTCATCAAACAACGTGGACAGAAGCATCTACCACGACGGCCTCGGCGATTCCCGTGGCTACTACCAAGACGGCGCC…	ATGGGCCCCAAGCGACACCACGATGCCCTCACATACTCTGATAACGATGAGCCAGCACCGCAACCCGTAGCCAAGCGGCGGAAAGAGCATTCCTCTGCCAAATCCAAATCGACGGAGCCAAAGACCGACTCTACATACGGCCAACGCGCCGCCTTCCCTGGCCTCGACGAACCTGCTACGCTCAGCGACGAAGACCTGGAATTCGAGGACCAAGACGATGCCCTCGCCTATCTCCGTTCTGTTCGGCAAGAGGCGAACGGCATACCTCACCTCCTCGTAGCTCCCAAAGCTGGGCCGCAGCTCCCGCCGTACCTCTCGAATGATTCATCAAACAACGTGGACAGAAGCATCTACCACGACGGCCTCGGCGATTCCCGTGGCTACTACCAAGACGGCGCC…
NCU00621	NcraOR74A_LGI: 7,807,080 - 7,813,160 (+)	N. crassa OR74A	3	5952	4422	TORC1 growth control complex subunit Kog1	binding, protein binding	null	null	89	0	MTAVSLHASHPGSAEFGQRQPSAPTPTSGRYARPGFPSSTATSPSRHTMNNPARQSSVTMSQVHPQRPEDGNQRVATNGTSHPAAHNQLPLRSNIQRRMSDSSPAPLFRRPSSAPDDNNQTSPGTTLHGGQSDDDDHMPVARPAKAPLTRSKSEYGLRLERESPIEQVDEEYHDWGARHGFEDHYQSEEVISQLANSWYMYFTDKRHETTGKPKTPAFEIQDWRMRDRLKTVSAAIAVCLNIGVEPPDQLRTTPGARLEAWQDPTVPPVSKALENIGKALQSQYETLAIRTRYKQYLDPSIEETKRFSVSLRRSAKDERVLFHYNGHGVPKPTASGEIWVFNKNYTQYIPVSLYDLQQWLQAPTIYVWDCSEAGNILTNYHRFVEKHEQEEEEAAQRDP…	CGACAACACACAGGCAAGGAAGCGGTTCCCTCTGCCGACATCATCACGGCCGGCATTGCCAGTTCAAAGCAGTAGGAGTTGCGTGTAGTTTCGTATTGCCCAAGTCTCACCAACTGCTATTGCGATATCCTCGGTATACCAAGTAGTGGAAACACAGGCAATTTGCTGGCAGTGACAATTGGTAGGCTCTGGTTACACAAGCGGAAGCGCATTTCACCCACTGCAGTGGGAATCTACGTCTATAACCCGCACGCAGCTGCCTCTGATAAAAGTCTAGCTAGATTGACTGACCCAATCCCATCTCTCAAACCTACAGCGCAAAGACCGGCATCATCCAACGAAAGTCACGACGGCACTACTACTGCCACCAAACTACTACCACCAGGCTACCTTGGTCAG…	ATGACTGCTGTTTCTCTTCACGCCTCCCACCCCGGCTCCGCAGAATTTGGCCAGAGACAGCCCTCTGCTCCCACTCCCACCTCTGGCCGTTACGCGAGGCCCGGCTTTCCGTCATCAACTGCTACATCACCATCCCGCCACACAATGAACAACCCAGCTCGTCAAAGTTCAGTCACAATGTCACAAGTCCATCCTCAGAGGCCAGAAGACGGCAACCAGCGCGTCGCGACAAACGGGACCTCTCATCCTGCTGCCCATAACCAGCTGCCACTTCGATCCAACATACAGAGACGCATGTCCGATTCCTCACCAGCGCCCTTGTTTCGACGCCCCTCCAGCGCCCCCGACGACAATAACCAAACATCTCCTGGAACCACGTTGCATGGCGGGCAATCTGAT…
NCU00622	NcraOR74A_LGI: 7,798,248 - 7,803,937 (-)	N. crassa OR74A	4	5470	4476	cell polarity protein	protein binding	null	null	68	0	MAFLFKSKKNHDRGPGSRDGIPGPGSASSTQSATARVRDEKGSRSTPTGSLNSLDNDGSVGSPEQQNYGRPRGQTLEGQHQHQQQAPSQMQSREPPQQPPNDLPFRNGANPNPMPMANPNASLYPWSQRRLTYTTSQPSPFPRYGAAVNSVSSKEGDIYVMGGLINSSMVRGDLWMIEAGGSMACYPLATTAEGPGPRVGHASLLVGNAFIVFGGDTKIDESDVLDETLYLLNTSTRQWSRALPGGPRPAGRYGHTLNILGSKIYVFGGQVEGYFMNDLAAFDLNQLQMPSNRWEMLIATTEPGTTPQGNVPPARTNHSMVTFNDKMYLFGGTNGFQWFNDVWCYDPSTNAWTMLECIGYIPVPREGHAAAIVDDVMYIFGGRTEEGADLGDLAAFRIT…	CTGAACGCCAAACAAGCTTTTTGGACCCGACAAAAAAAGCAAGACTACGTTATTTTCGCTGTGTTACAGCACGCCGTGGTGCCATCTTTTTGCCATTTACGAGCATTTGCTAATTGCCAACATCCCCGTCATTTCAATTCAGCAGAAATTCGATCGCTTGTTTACCCCCCCGGCTCCACCTCCATTTACAGACGACAGGCCGGCCGACCGATGCTTGCCCCCAGCCATCTCCAAAATCGACGAGCCTTCAACTCCCTCCTCCGTCAGCGTCAGTGAACTTGTCGCGGTCCACGGTTTCACGGTCACGGCTTACGGTCACGGTCCAGTGTCATCGGTGTTCCTGGTGTGCTTTCACTCAGATTCTTCCAGCACGAGCCTCCTGTTTGATTGTAAGCGTCT…	ATGGCCTTTCTTTTCAAGTCCAAGAAGAATCACGACAGAGGGCCAGGTAGCCGAGATGGTATTCCGGGACCGGGGTCGGCTTCGTCAACCCAGAGCGCGACTGCGCGCGTCAGGGACGAGAAGGGCTCCCGATCAACACCTACCGGTAGCTTGAACTCCCTCGACAATGACGGTAGCGTAGGCAGCCCGGAGCAGCAAAACTATGGCCGCCCTCGGGGCCAGACCCTCGAAGGGCAGCATCAACATCAACAACAAGCGCCCTCGCAGATGCAATCCCGGGAACCCCCGCAACAGCCGCCGAACGATCTTCCTTTTCGCAATGGCGCCAACCCCAACCCAATGCCAATGGCAAACCCCAACGCTTCGCTTTACCCATGGTCGCAAAGGAGGTTAACATAT…
NCU00623	NcraOR74A_LGI: 7,796,352 - 7,797,833 (+)	N. crassa OR74A	3	1204	747	integral membrane protein (peroxisomal membrane protein-1)	null	null	integral to membrane	31	0	MPKPAAPAKKDDNEPSPIIKATLQAAVIAGISNILAQAISAYKDGTPLVIDWVPVFQFFLFGVISTPPNFLWQELLETTFPSHHVSPTREAIASASASDEKALDREASLGTLVEPRLNKGNTFIKWLLDQTVGAAVNTLLFSMFMRGTQAAMQHRATSTFGASPDQSLWFLIDSFKRGNAIQYHGVNWNWVWEESKREFWGLMVASWKFWPFVSIVNFAVLKTVAARSLAGNLAGIAWGVYMSLFAAQ	ATGCCCAAGCCAGCAGCTCCCGCAAAGAAAGATGATAACGAGCCATCGCCTATCATCAAAGCCACGCTACAAGCGGCAGTCATTGCGGGAATATCAAACATTCTCGCCCAGGCCATCAGTGCCTACAAAGACGGTACACCTCTGGTGATTGACTGGGTGCCAGTGTTCCAGTTCTTCCTCTTTGGTGTGATCTCTACGCCTCCCAATTTTTTGTGGCAAGAACTCCTTGAAACCACCTTCCCATCCCACCACGTCTCCCCCACGCGCGAAGCCATCGCCTCCGCCTCCGCCTCCGACGAAAAGGCTCTCGACCGCGAAGCCTCTCTCGGCACGCTCGTCGAACCGCGTCTCAACAAAGGCAACACCTTCATTAAATGGCTGCTCGACCAAACCGTGGGG…	ATGCCCAAGCCAGCAGCTCCCGCAAAGAAAGATGATAACGAGCCATCGCCTATCATCAAAGCCACGCTACAAGCGGCAGTCATTGCGGGAATATCAAACATTCTCGCCCAGGCCATCAGTGCCTACAAAGACGGTACACCTCTGGTGATTGACTGGGTGCCAGTGTTCCAGTTCTTCCTCTTTGGTGTGATCTCTACGCCTCCCAATTTTTTGTGGCAAGAACTCCTTGAAACCACCTTCCCATCCCACCACGTCTCCCCCACGCGCGAAGCCATCGCCTCCGCCTCCGCCTCCGACGAAAAGGCTCTCGACCGCGAAGCCTCTCTCGGCACGCTCGTCGAACCGCGTCTCAACAAAGGCAACACCTTCATTAAATGGCTGCTCGACCAAACCGTGGGG…
NCU00624	NcraOR74A_LGI: 7,794,129 - 7,795,971 (+)	N. crassa OR74A	3	1718	969	yif1-like (yif1)	null	null	null	79	0	MQRSGYGQSPPLHHPVPQHVSTVPQLRSPPPPTSQPHSGYDGSPYQQQGRAPSGNMFGQYGNFINDPAAQLASQFGQTAFKQGQEYLEQNVNRFVSVSALKHYFNVTNSYVINKLYLVLFPWRHKPWSRKQTVGPGGQEGWYLPPRDDINSPDMYIPVMSLVTYIFLQTLIAGLRGQFQPELFGYIATTALVVVIVEILGLKLGCYLLSISNESQLLDLVAYSGYKFVGVIVTISIAEIVNGGKGTGGVIGWTVFGYTFFANALFLMRSLKYVLLPENNNNAQGPMQTMPTEGRAKRSQRLQFLFFYAYIVQLFFMWILSRP	CTCCCCGACAGAGCTAGGTGCCTGGCAAAGCCACGCAACGCGGTCAACACGAGCACGCAGTACCAACCTCCTACTAGCACCACGAATTCCATACCGATCGACCGGCGAAAAGAGTCCCAAGACCGTGACTAACATCCAAACTCTCCCTTTCACTTTAATACAACTTCACCAACCGACAAGATGCAGCGATCCGGCTACGGGCAATCGCCCCCTTTACACCACCCTGTCCCGCAACACGTCTCAACCGTTCCTCAGCTACGATCGCCACCGCCGCCCACGTCGCAACCTCACTCCGGCTATGATGGAAGCCCTTACCAACAGCAAGGGCGGGCACCGTCAGGAAACATGTTTGGCCAGTACGGCAACTTTATAAACGACCCGGCAGCGCAGCTGGCCTCG…	ATGCAGCGATCCGGCTACGGGCAATCGCCCCCTTTACACCACCCTGTCCCGCAACACGTCTCAACCGTTCCTCAGCTACGATCGCCACCGCCGCCCACGTCGCAACCTCACTCCGGCTATGATGGAAGCCCTTACCAACAGCAAGGGCGGGCACCGTCAGGAAACATGTTTGGCCAGTACGGCAACTTTATAAACGACCCGGCAGCGCAGCTGGCCTCGCAGTTCGGACAGACAGCGTTCAAGCAGGGACAGGAATACCTCGAGCAGAATGTCAACCGCTTCGTCAGTGTCTCGGCGCTCAAGCATTACTTCAACGTCACCAACTCCTACGTAATAAACAAGCTCTATCTTGTCCTGTTTCCCTGGAGGCATAAGCCCTGGTCCCGCAAGCAGACAGTA…
NCU00627	NcraOR74A_LGI: 7,772,227 - 7,776,413 (-)	N. crassa OR74A	5	3905	1710	hypothetical protein	null	null	null	28	0	MASRSRVEFDDYYRESPRRAPSRGPSRAPSRGPPVRYADEDIDIHVHDRTPAFLREDRRSDAGQLVLRQREVETVERPRRRSPSPVHMHERIVHRARSVSPEPRRRTEESDIHIHSIDRVRESSRPPADRIRASTRIIERQRSPSPPRMDRLEIRETQRERQRPRSPSPDRNIREHIRIVEREREKEREPSPPPQPQQPQVIKGPVIEREVITHYRDIDHGMISVRPPSRPASPVRRKQPQLSETEIDIYTSRKDTEIDIHRHASRSRGRSQERRSPRNAYDDDLLIHADTGRLHVDVERRRSVSRSGRRAHSEAPPHIDFDDEARYITSKIDSRGQMGEAYNGITKDWTIIDVPPGTERVRLDGAGGASAEVTWQKYSGVRRSQFIPERDERSVVSAS…	CAACTTTCCACTTCTCGAGCTTGACACAGCGAAAGCCACGGTAAGGCGACGGCATCGCCAGCTCCGGGTCACTAGCCTTGCACGCTTCCTGTTTCCAAGGCTGAGTGTTCGGGAAATGATGGTGACTGCCGGGTGGCTTTGCTGGTGGGAAGATTCTAGACTTTGAGCTTGACGGGATGGAGGAACCAAACTGCGCAAACCCATCGGCCATCGTGAGGTAATCCTGAGTAACGTAACCCGAATAAAATCAAGCACAATATGAACACACGACACACAGCGTATCACTCACATGCGTGGTTGAGTTGAAATCGTGTCGCAATGAAACTTGATATTGTCCCTGCTGCTGTTTCTAGGGGACCAGCCCCTCCAGACCCTCCAGGTCTCACACAGCCCGGTACG…	ATGGCCAGCAGAAGCCGGGTCGAGTTCGACGACTACTACAGGGAGTCCCCCCGCCGCGCTCCTAGCCGCGGTCCCAGCCGTGCTCCTAGCCGTGGCCCTCCTGTCCGCTACGCGGATGAGGACATCGATATTCACGTCCATGACCGTACTCCCGCCTTCCTGCGTGAGGACAGGCGCTCCGATGCAGGTCAGCTGGTGCTGAGGCAGAGGGAGGTTGAGACTGTTGAGCGTCCCAGGCGAAGGTCACCCAGCCCTGTGCACATGCACGAGCGCATCGTCCACAGAGCTAGGAGCGTCAGCCCTGAACCCCGGAGACGCACAGAGGAGTCGGACATTCATATCCATTCCATCGACCGTGTCCGCGAGTCTAGCCGCCCTCCTGCTGACAGGATTCGCGCA…
NCU00628	NcraOR74A_LGI: 7,769,330 - 7,772,077 (+)	N. crassa OR74A	1	2748	2040	hypothetical protein	RNA polymerase II transcription cofactor activity	regulation of transcription from RNA polymerase II promoter	mediator complex	40	0	MPLAFYGTTNNDTGTLHFQYLEVIIRTMDSPLNLRPRPPNSRGPQTIADFIRRVNAEPGGFRALNEEEVRRNVIAERNGLHHEDVEMVTDQEADDDSKKPDIIAARHNIIMSLGQAIQISSNFLDFISLLLSKEIPTQAAVSISPWLRSQVPIGSIGATQLDAPTPLTQSRVADNKLITIGKRLVALNEAADTALAAANRLRQEINSETKYWQEVLTVSQKGWSTARLPQEPHDMGVKFGFSNAAPLFKNNSVAPLKRAEDGSVRLEYGRMGSKSERLQATLLHNGEVVGRSSLPRPLPDDAPLDDRVKEARNTIFAQELWHEINREGRTLHGHHVRLEQSAVTCALDPNRTISFELVGLDDQDHSRAPLPGDLDAETASITLHLLLSNAHRQNQLKRS…	ACTGCAGTGTGACTGGACTGTCGCCCGGCGGCCCGCAATGGACGGGAACGGCACGGATGCAGTGGTCTGTGCGTCCCTGCCGTGCACGGCATCCGGCAGGTACTGTAGCTTCCACTGGCACTTCCGTAATGGACGCTCCAGTCCGTCGCCTTGACCTTCGAAACTAGTAGTATCGCATGCCCCTGGCTTTTTACGGCACAACCAACAACGATACTGGTACTTTACATTTTCAGTATTTGGAGGTCATTATACGGACCATGGACTCTCCCCTCAACCTACGGCCACGGCCGCCAAACAGCAGAGGGCCCCAAACAATCGCCGACTTCATCCGACGCGTCAACGCAGAGCCCGGTGGTTTTCGAGCTCTCAACGAAGAGGAAGTGCGCAGGAACGTCATTG…	ATGCCCCTGGCTTTTTACGGCACAACCAACAACGATACTGGTACTTTACATTTTCAGTATTTGGAGGTCATTATACGGACCATGGACTCTCCCCTCAACCTACGGCCACGGCCGCCAAACAGCAGAGGGCCCCAAACAATCGCCGACTTCATCCGACGCGTCAACGCAGAGCCCGGTGGTTTTCGAGCTCTCAACGAAGAGGAAGTGCGCAGGAACGTCATTGCCGAGCGCAATGGGCTTCATCACGAGGATGTCGAAATGGTTACCGACCAGGAGGCCGATGACGACTCCAAGAAACCCGACATCATTGCTGCTCGCCACAACATCATCATGAGCCTCGGCCAGGCCATCCAGATCTCCTCGAATTTCCTCGACTTCATCTCGCTCCTTCTCTCCAAA…
NCU00629	NcraOR74A_LGI: 7,764,287 - 7,768,767 (-)	N. crassa OR74A	3	4350	2538	embden-meyerhof pathway-3 (emp-3)	6-phosphofructokinase activity	glycolysis	6-phosphofructokinase complex, cytoplasm	94	0	MPIFDRAIFSRPLSILNNPFPALFALVLLSASSLGIRLLLSSTTPHKVPPAKMSSAPIKMAPRKKIAIMTSGGDSPGMNAVVRSCVRMAIHMGCDAYCVYEGYEGLVRGGDFIKQMDWFDVRGWLSEGGTLIGTARCMAFYERAGRLTAAKNMILNGIDALIICGGDGSLTGADRFRAEWPSLLEELVSTGELTAEQIQAYKHLNIVGIVGSIDNDLSGTDATVGCYSALARICLCIDMIEATASSHSRAFVVEVMGRHCGWLALMAAVATGADFLFIPEKPREDNWREEMRSVIQQHRRLGKRKTIVLIAEGALDKFGNKITPEEVRDLLADKNGLALDTRITTLGHVQRGGTAVAYDRMLATLQGVEAVKAVLEATPETKTCFIAITENKIVRKPLM…	GTCGCGGCGGGCACGGCGGGCTCCATACGATTGACGTTGTTAATGGCCATCCCACCCCGCCGGTTATGTCATCGAATGACCCAATTGCTCTTGCTGGGGCTGCAAAAACCCCTCACCACCAAGACTACCTACCCCAATCCGCCGAGCACTCAGAGACCTGCACCACCACCACGCTTCACCACGTCTTCATTTGACATGTCAGAATTCCCCCGAGATACTTGAAGGCTCTGTGGATGAGAGCGAGGTGTTTGCTGTGCTGTTTCGACTCGGACAATTCGCCCGGGCACTGCATGTTAGAGTCGAGGTTCCTGTCCAGTGAGGCCGCTGGAGAGGTGTCAATGACCCCGCCATTGCCCGCCGCTCACGATAAGATAAGAGCTCTCTCTTTTGTTAGCACCA…	ATGCCCATTTTTGACCGAGCCATCTTCTCTCGGCCATTGTCTATCCTCAATAACCCGTTCCCGGCGCTCTTTGCCCTCGTCCTCCTTTCGGCCTCCTCGCTAGGCATCCGACTCCTGCTGAGCTCGACTACCCCTCACAAAGTACCACCAGCAAAGATGTCGTCAGCACCCATCAAGATGGCGCCCAGAAAGAAAATCGCCATCATGACCTCGGGCGGCGATTCCCCCGGCATGAACGCTGTGGTACGCTCGTGCGTCCGCATGGCCATCCACATGGGCTGCGACGCCTACTGCGTCTACGAAGGCTACGAGGGTCTGGTTAGAGGTGGTGACTTCATAAAGCAGATGGACTGGTTTGATGTGCGCGGCTGGCTCTCGGAAGGCGGCACCTTGATCGGT…
NCU00630	NcraOR74A_LGI: 7,761,717 - 7,764,889 (+)	N. crassa OR74A	4	2920	1749	hypothetical protein	null	null	null	14	0	MALFGAMSIPKPLLTLLLVAASVTPSEATMASWWNSVASQVVVLNETTGQYRYTRCNTMGMDTVYYSSTGGNYLNFTQSPPKAGSPLAGTGWYDQTNTWASLFYFDESNSLRNAIFKCDPSTGLYMDAESGFYPVVAGGAPAPHTNSGIAAFLRDQNRGYRLYYHDEDMHLNELSYDPDTTTWSWEGTINHDVPGSNAIAAVDGRDQGNFTVFTPRDDKNIQITQWGLDNNWYISTTPHPLKGNFSTSSTPSSSFKIDYSAPSNYSLPFWTGQPKSIGISFYTAAKRNVYYIGSDKSLYRLTTQNYVWGLAENQSKAYWPQADEANAELTVVSAIIQETKNAKVRIYYLVGGKLAEVALNGNDNAWKQWRTVPEWDPNDGAKQPTSSTTSGGGGGTTTT…	CCAATTCCATGTCTTGGCATCTGACAGGATTCAGACCTCGATCATTGCACTGCAGCCGCTAGTAGAGACTCTCTGGCCATCACTCGCTCGCCGCCGCTCACTCGCGCGCAATGTTACACCTCTGCATGGCTCTAAAATGCTAGCTCAGTCTCCGCGAGTGAGGCGTACACAAGTGGCATGTCCCGCTCTAGGTGCGCAACCGCGGCCTTCTATGTCCCGAAACATTGGAGATTGCCTGTTCCTGGGATGGGGCTGTCAAGCTAGGGGGTCATCAAACCGTCAAATCTGGAGGCGCAGCAGGGTCAAAACTTCGAACAAGCATGGAGGTGATGATAAGGCTGGAGCCCAGGATGTGTCCGCGTCTCGAAAGGACTCGGAGTCTGGAAGTTGATGCATGGC…	ATGGCTCTTTTCGGCGCCATGTCAATACCTAAGCCGCTGTTGACGCTTCTGCTGGTGGCGGCTTCGGTCACGCCCTCTGAGGCTACCATGGCATCGTGGTGGAACTCGGTCGCTAGTCAGGTTGTCGTCTTGAACGAGACCACTGGCCAATACAGATACACCAGATGCAATACCATGGGAATGGATACTGTCTACTATTCAAGCACGGGCGGCAATTATCTCAATTTCACCCAAAGCCCGCCCAAAGCCGGCAGTCCTTTGGCCGGCACCGGCTGGTACGACCAAACAAATACCTGGGCATCATTATTCTACTTCGATGAATCCAATAGCCTTAGAAATGCCATCTTCAAGTGTGATCCGTCGACCGGTCTTTACATGGACGCAGAGTCAGGATTCTAC…
NCU00631	NcraOR74A_LGI: 7,754,686 - 7,760,277 (+)	N. crassa OR74A	2	5512	3645	chromatin remodelling factor 9-1 (crf9-1)	ATP binding, DNA binding, helicase activity, nucleic acid binding, protein binding, zinc ion binding	null	null	71	0	MTTPSRATAFSTRASLRQTRTGSPSPNPQPQPTAEAKDLADLEINLTIQLELRAQLQEGPETDESKAILIETNDKICDIVSNMDRIRASRGSPMYAGFRGTADGGRSPAGTATAQQRARQQGNQVRQQQTQRGLNPQQHPPQRPPQRQQQQQHQQQGQQRPLQGLYQQEQENLQQHPQQHESRVDGSEDAQNSFSGFVPRERKRSIGTSLGNDALNDTGRSSKRTASGSGTSDHSTFSDPFNASTFAGNGIDPFDDNFGFDNGFDFGPLIDLTDDVDVDALLGQQFAQATSTSSATLTPTSPSAPYQSNQVSYHGPQAGIPHNTSLPAPQIPASVRQLYNTPDLLPDINNIWNGPFHNPAVSSRSSTSRSSRPARPQLPSSSNSIFSSDNRSLAFPSLP…	GTTTGGTGGTCTGAACCGAATCGATTGCGGCAACGAAGAAGTCGGCACTTGTGTTGGCGTTTGTGATTGCTTTTTCGCAAGGGACTGGAAACAATCTGCCAACCAATCCAATTCAAAGCAAACGCTTTTCCTCCGAATAACACAGCCTCCTTCCACCTGATTCTGAATTTGACTCCTCACAATCGGCGCAACTTTCCGAGTCAGCGTCGTACACGAGGATTACACAAGTTTCTTGCCCTCTGTTTCTCACCTCACCTTTCCTTTCCGCACGCGGCTCGCTTTGGCTTTTATATGTCAGCTTGAAGCTGCAGTTTCGCTTGAAGCTGGACTCGTCCAATACCTGCATCACCCACACAAATACAAAGGTGTGCTCAAGACCGCGATCTTGTTAAACGGAGC…	ATGACAACCCCCAGCCGAGCAACAGCGTTCTCGACGCGCGCCTCTTTGCGGCAGACACGAACTGGATCACCCTCCCCGAACCCCCAGCCTCAACCCACTGCTGAAGCTAAAGACCTTGCCGACTTGGAAATAAACTTGACTATCCAGCTAGAACTGCGGGCTCAACTCCAAGAGGGGCCAGAGACTGACGAGAGCAAGGCCATTCTCATCGAAACCAATGACAAGATCTGCGACATTGTTAGCAACATGGACAGGATTAGAGCTTCTCGTGGTTCCCCAATGTATGCGGGCTTTAGGGGTACGGCGGATGGGGGGCGATCTCCAGCTGGCACTGCTACAGCACAACAACGAGCACGTCAACAGGGCAACCAAGTTCGTCAACAACAGACACAGAGGGGG…
NCU00632	NcraOR74A_LGI: 7,751,057 - 7,753,888 (+)	N. crassa OR74A	2	2763	2361	type I phosphodiesterase/nucleotide pyrophosphatase	catalytic activity	metabolic process	null	73	0	MSLRSLNTTTAPAASRDRSQSLLSPSDYDADAISIRSEQDTDSEDDERQLRARNSRELLAHDRLVLMEEEELEQMVTETRRKQELERTVSNLPIPNPLRMLARRMSDVSPSRSRSSSSAPGASTDDLVADKRNKRRARRQVKRDRLLAEAQHGEDGELMYEMEEGAMKDGSSTGDSSDREDSDDVDRRGLLHFADAKARRKRDWCRWILIYSLIIVAFAILFLTAWKLSLTQRGNATSRRPLVSNGTAMFAPTTIIFSLDGFRADFLNRGLTPRLSSFIKEGVSPLYMLPSFPSVTFPNHYTLATGLYPEAHGVVGNTFWDPTLREEFYYTDPARSMDPKWWRGEPFWVSAQKQGLKTAIHMWPGSEAHVLDIEPTYMDRYNGKEKLGNKVDRILGFLD…	CACAACTTCGATGCATCATTTCATCCGCAGTCTAACAGCCAACTACTTTAGACAATGCTACCCCAATTCCATCTCTGATCAGAGATTTACTCCCGAAACCTCTCCTTGAATCTCGAACCAGCGAACCCGCGTCGAGATGCGAACATGTCCCTCCGATCGCTGAACACGACAACAGCCCCTGCGGCCAGCCGAGACCGCTCGCAATCGCTGCTCTCCCCCTCCGATTACGATGCCGATGCGATTTCAATTCGGAGCGAACAGGACACCGACAGCGAAGATGACGAACGCCAGCTCCGTGCGCGTAACAGCCGCGAGCTTCTTGCCCATGACCGCCTCGTCTTGATGGAGGAGGAAGAGCTGGAACAGATGGTGACCGAGACCCGGCGGAAGCAAGAGCTG…	ATGTCCCTCCGATCGCTGAACACGACAACAGCCCCTGCGGCCAGCCGAGACCGCTCGCAATCGCTGCTCTCCCCCTCCGATTACGATGCCGATGCGATTTCAATTCGGAGCGAACAGGACACCGACAGCGAAGATGACGAACGCCAGCTCCGTGCGCGTAACAGCCGCGAGCTTCTTGCCCATGACCGCCTCGTCTTGATGGAGGAGGAAGAGCTGGAACAGATGGTGACCGAGACCCGGCGGAAGCAAGAGCTGGAACGCACAGTCTCTAACCTGCCAATCCCCAATCCTTTACGAATGCTTGCGCGCCGCATGAGCGATGTTTCGCCGTCACGATCTAGAAGCTCCTCTAGCGCGCCGGGAGCATCAACGGACGATCTGGTGGCCGACAAGCGGAAT…
NCU00633	NcraOR74A_LGI: 7,749,003 - 7,750,626 (+)	N. crassa OR74A	1	1624	1113	hypothetical protein	null	null	null	85	0	MAQPLAITAADTEFCEATPEQRELAWKLNGAAWARPMSIETYVAQEFHLSEQELTKDGRCKYWVLHLTGYPRQVIASCETTRKKVLISENGVSREGYGYGIASVYTNPDYRRQGMAATLLRRVQEAMDRDSDLSVLYSDIGRQYYSNLGWHVVPRDELTLTYIAPASTSDNETPTLQHSQPGSIRYLRLEDLRTLCEVDELHLSARFDRIPADGARHVAFLPSFAQISWQVARAEFVAGKLLDGTPENVGAITSNGRAWIYWSHDWKRKKLKILKVVTVLESTQQQRIYDIRVLVEAALVEATTWGLGTVLLWNPDEETAMGCKAVGDVHPHDIDVVIDENVDHSISSLRWAGGKHKNTVWEDNYYYCWC	GGGGAACGTACGAGATGGGTGTTTCAAGCAACTGTCGGGCTGAGCAGCCTTGCTTCTATATACCTTGAATCTCCGGACCTCAGACTACATCTTTCCGTCCTTCAGCTGTGGTTGCTGTCCTCATTCGAGTCTCTTCCCCCAACAATTAACTTAATCTCAACTCGCATTGACGCTCTTCCTCTGCCGCTGACAACCAACCGTCATTTGCAAATTGCTGCACAGCCAGCGCAGTCATCATGGCACAACCGCTAGCCATTACGGCAGCCGATACCGAGTTTTGCGAGGCCACACCGGAGCAGCGAGAGCTAGCATGGAAGCTTAACGGCGCTGCTTGGGCGCGACCCATGTCCATTGAAACCTATGTTGCGCAGGAATTTCACCTTTCGGAACAGGAGCTTA…	ATGGCACAACCGCTAGCCATTACGGCAGCCGATACCGAGTTTTGCGAGGCCACACCGGAGCAGCGAGAGCTAGCATGGAAGCTTAACGGCGCTGCTTGGGCGCGACCCATGTCCATTGAAACCTATGTTGCGCAGGAATTTCACCTTTCGGAACAGGAGCTTACCAAGGACGGGCGTTGCAAATACTGGGTACTGCACCTGACGGGATATCCTCGGCAGGTCATCGCGAGTTGCGAAACTACCAGAAAGAAGGTCTTGATTTCAGAAAACGGCGTTTCGCGAGAGGGCTACGGCTACGGTATTGCCAGTGTGTACACCAACCCAGACTACCGCCGCCAGGGCATGGCCGCAACCTTGCTCCGCCGTGTGCAGGAAGCAATGGATCGGGACAGCGATCTT…
NCU00634	NcraOR74A_LGI: 7,746,115 - 7,747,981 (-)	N. crassa OR74A	3	1648	429	ribosomal protein L14 (crp-47)	structural constituent of ribosome	translation	intracellular, ribosome	84	0	MADIQIGSSAWRLVEVGRVLKLEGGSLATIVEIVDHKRVLVDGPSSDPKLAAPRGVVSLSRTLLTPLVVEKLPRGARTGAVKKAWEAAGIDAKWKESNWAKKQLQQERRKALTDFDRFKVMRLKKQRRFEERKALAKIKASA	TGAGGTGAATGGTCAAGGCCATGATAAGTTCCACTGCATTTGCTGGTTGTTATCGATAAGACCCACTTACACTGGAGCCTGGGCCGGGATAACCCCGCGCTAGTTGGGGCAGACACCCTTGCGTCAGGAACCTTGCGAGCCAAGCCACGGAGACGGAAAAACCTGTGTCCGCAACTTTTCGCCTAGCCCTGCCAATTACTGGAGCGCACACAAAAATTGGTCTGGATATCGATGCAAGGTGGATGACTTGGACTCTTTGACGGCCTCGTAACCAGCATCAAAGACCGACAAGAAAAATGGCGGATATCCAGATCGGTTCCAGCGCCTGGCGCCTCGTCGAGGTTGGCCGTGTCCTCAAGCTCGAGGGCGGCAGCCTCGCGACCATCGTCGAGATCGTCG…	ATGGCGGATATCCAGATCGGTTCCAGCGCCTGGCGCCTCGTCGAGGTTGGCCGTGTCCTCAAGCTCGAGGGCGGCAGCCTCGCGACCATCGTCGAGATCGTCGACCACAAGCGCGTCCTTGTCGATGGCCCCTCGTCCGACCCCAAGCTCGCTGCCCCCCGCGGCGTCGTTTCCCTCTCCAGAACCCTTCTCACCCCCCTCGTCGTCGAGAAGCTTCCCCGTGGTGCCCGCACTGGTGCCGTCAAGAAGGCCTGGGAGGCCGCTGGCATCGATGCCAAGTGGAAGGAGAGCAACTGGGCCAAGAAGCAGCTCCAGCAGGAGCGCCGCAAGGCCCTCACCGACTTCGACCGCTTCAAGGTTATGCGCCTCAAGAAGCAGCGCCGCTTCGAGGAGCGCAAG…
NCU00635	NcraOR74A_LGI: 7,744,417 - 7,745,928 (-)	N. crassa OR74A	4	1111	603	nascent polypeptide-associated complex subunit alpha (npc-1)	null	null	null	77	0	MADPRVEELPEEEVKKTQVEDLDNSSDDESDIEAGDSSLPAGSQAVIHSRNEKKARKAIEKLHLQRVPGITRVTLRRPKNILFVINNPEVYKSPNSNTYIVFGEAKIEDLNASAQAAAAQQLASQSAEHDHAGHTHEHEEAGKAKEEEEEDEGEEVDAEGIEDKDIELVMTQANVSRKKAIKALKENDNDIVNSIMALSI	GCAAGCTGGGCAGTGGCTGCTGTGCCCGGTCGAGCGATCACACACCGGGGCCGGGGGCGTGCACGCACTTTTGGTGAATTTTGGATCCCGAACTTTTTCTCTCCCACCACGCCTTGCGACCCCTTCACAACCCCGCATATCAAACCTTAGCGGTATTTTCTCAACAATCTATCAAAATGGCCGATCCCAGAGTTGAGGAGCTCCCCGAGGAGGAGGTTAAGAAGACCCAGGTCGAGGATCTCGACAACTCCAGCGATGACGAGTCCGATATCGAGGCTGGCGACTCCAGCCTTCCCGCTGGCTCCCAGGCCGTAATCCACTCCCGCAACGAGAAGAAGGCTCGCAAGGCCATTGAGAAGCTGCACCTCCAGCGCGTGCCCGGCATCACCCGCGTCACCC…	ATGGCCGATCCCAGAGTTGAGGAGCTCCCCGAGGAGGAGGTTAAGAAGACCCAGGTCGAGGATCTCGACAACTCCAGCGATGACGAGTCCGATATCGAGGCTGGCGACTCCAGCCTTCCCGCTGGCTCCCAGGCCGTAATCCACTCCCGCAACGAGAAGAAGGCTCGCAAGGCCATTGAGAAGCTGCACCTCCAGCGCGTGCCCGGCATCACCCGCGTCACCCTCCGCCGCCCCAAGAACATTCTCTTCGTCATTAACAACCCTGAGGTTTACAAGTCTCCCAACAGCAACACCTACATCGTCTTCGGTGAGGCTAAGATTGAGGACCTCAACGCCTCTGCCCAGGCCGCCGCTGCCCAGCAGCTCGCCAGCCAGTCCGCTGAGCACGACCACGCCGGC…
NCU00636.1	NcraOR74A_LGI: 7,741,433 - 7,744,089 (-)	N. crassa OR74A	5	2284	522	unspecified product	null	null	null	85	1	MAARNAALKVDWAKITTSLGLRGQTAASLQAFKKRNDDARRKLQQLSELPTTVDFAAYRSTLKNQAIVNEIEKRFTSFKPATYDVNRQLKAIEAFEVEAIKNAEATKTKVDLELKDLEKTLTNIETARPFDELTVDEVAAAEPSIDEKTSKLVSKGRWSVPGYKERFGDLSVL	CGTGAGTATGAACACACTGAATGCGCACGGAAACGTCAGCTCCAGAGCGTCAGTGCCGTTTGTTCAGCGAGAAATTCAACTGGGCCACCAGACGAACTGTTATAGCTTCCATTCACTTGACAAATGCTCAATTTTCTGGCTTGGCGCAAAAGTTGTAAAGAACATCTTCGCCGTGAGTCGCGACCCGATCATCCCACTGGGGTAGAGTCACGTGACGGCTTCGCGATCGCCCGCATAGGCCTGCTTCAACTCTTTGCCGAGTGCAAGCAACGATACTGGCAGCGATTGACCTCCACTCCCTGACCACCTCAGAACCACCGCAAAAATGGCCGCACGGAACGCAGCTCTCAAGGTCGACTGGGCCAAGATCACCACCTCCCTCGGCCTTCGTGGTCAGAC…	ATGGCCGCACGGAACGCAGCTCTCAAGGTCGACTGGGCCAAGATCACCACCTCCCTCGGCCTTCGTGGTCAGACCGCGGCCAGCCTCCAGGCTTTCAAGAAGCGCAACGACGACGCCCGCCGCAAGCTCCAGCAGCTCTCGGAGCTCCCCACCACCGTCGACTTCGCCGCCTACCGCAGCACCCTCAAGAACCAAGCCATCGTCAACGAGATCGAGAAGCGCTTCACCTCTTTCAAGCCCGCCACCTATGACGTGAACCGCCAGCTCAAGGCCATCGAGGCCTTCGAGGTTGAGGCCATCAAGAACGCCGAGGCCACCAAGACCAAGGTCGACCTTGAGCTCAAGGATCTCGAGAAGACTCTCACGAACATCGAGACTGCCCGTCCCTTCGACGAGCTT…
NCU00636.2	NcraOR74A_LGI: 7,741,433 - 7,744,089 (-)	N. crassa OR74A	4	2336	522	unspecified product	hydrogen ion transmembrane transporter activity	ATP synthesis coupled proton transport	mitochondrial proton-transporting ATP synthase complex, coupling factor F(o)	85	1	MAARNAALKVDWAKITTSLGLRGQTAASLQAFKKRNDDARRKLQQLSELPTTVDFAAYRSTLKNQAIVNEIEKRFTSFKPATYDVNRQLKAIEAFEVEAIKNAEATKTKVDLELKDLEKTLTNIETARPFDELTVDEVAAAEPSIDEKTSKLVSKGRWSVPGYKERFGDLSVL	CGTGAGTATGAACACACTGAATGCGCACGGAAACGTCAGCTCCAGAGCGTCAGTGCCGTTTGTTCAGCGAGAAATTCAACTGGGCCACCAGACGAACTGTTATAGCTTCCATTCACTTGACAAATGCTCAATTTTCTGGCTTGGCGCAAAAGTTGTAAAGAACATCTTCGCCGTGAGTCGCGACCCGATCATCCCACTGGGGTAGAGTCACGTGACGGCTTCGCGATCGCCCGCATAGGCCTGCTTCAACTCTTTGCCGAGTGCAAGCAACGATACTGGCAGCGATTGACCTCCACTCCCTGACCACCTCAGAACCACCGCAAAAATGGCCGCACGGAACGCAGCTCTCAAGGTCGACTGGGCCAAGATCACCACCTCCCTCGGCCTTCGTGGTCAGAC…	ATGGCCGCACGGAACGCAGCTCTCAAGGTCGACTGGGCCAAGATCACCACCTCCCTCGGCCTTCGTGGTCAGACCGCGGCCAGCCTCCAGGCTTTCAAGAAGCGCAACGACGACGCCCGCCGCAAGCTCCAGCAGCTCTCGGAGCTCCCCACCACCGTCGACTTCGCCGCCTACCGCAGCACCCTCAAGAACCAAGCCATCGTCAACGAGATCGAGAAGCGCTTCACCTCTTTCAAGCCCGCCACCTATGACGTGAACCGCCAGCTCAAGGCCATCGAGGCCTTCGAGGTTGAGGCCATCAAGAACGCCGAGGCCACCAAGACCAAGGTCGACCTTGAGCTCAAGGATCTCGAGAAGACTCTCACGAACATCGAGACTGCCCGTCCCTTCGACGAGCTT…
NCU00638	NcraOR74A_LGI: 7,737,323 - 7,738,815 (+)	N. crassa OR74A	1	1493	687	hypothetical protein	null	null	null	4	0	MLRSFRSHKSMRSGHSFSSKVEHARYPSDASSMDSRSSTTSSNGRMAFDPLRCHPPDLTVTHRPSLNISEAGPRRPSRSLPEPHHAQHHYTTTPRVHHHSHQPTTPTTVIYDGFDFGFHPNKSTPGTSAPAHGSAGVASPSSPTPSTDSFSSSFSSDSMDSNYCVGLTVAPKPRQGPQKEVSAAMARPRGLDAADDFIKRGGWKRRGVIFELEAPMADEEECFDLDMD	ATGCTCCGAAGTTTCCGGAGCCATAAATCCATGAGGTCCGGCCACTCGTTCAGCAGCAAGGTTGAACACGCCAGATACCCAAGCGATGCTTCATCCATGGATTCCCGCTCCTCTACCACCAGCAGCAACGGGAGGATGGCCTTCGATCCCCTGAGATGCCATCCTCCCGACCTAACCGTCACTCATCGGCCATCTCTGAACATCAGTGAGGCTGGACCACGCCGGCCCTCGCGCAGTCTGCCCGAGCCACATCACGCTCAGCATCACTACACGACAACGCCACGTGTACATCACCACTCTCACCAGCCTACCACGCCAACAACGGTCATTTACGACGGCTTCGACTTTGGCTTTCACCCCAACAAGTCAACACCAGGTACATCAGCTCCAGCACATGGT…	ATGCTCCGAAGTTTCCGGAGCCATAAATCCATGAGGTCCGGCCACTCGTTCAGCAGCAAGGTTGAACACGCCAGATACCCAAGCGATGCTTCATCCATGGATTCCCGCTCCTCTACCACCAGCAGCAACGGGAGGATGGCCTTCGATCCCCTGAGATGCCATCCTCCCGACCTAACCGTCACTCATCGGCCATCTCTGAACATCAGTGAGGCTGGACCACGCCGGCCCTCGCGCAGTCTGCCCGAGCCACATCACGCTCAGCATCACTACACGACAACGCCACGTGTACATCACCACTCTCACCAGCCTACCACGCCAACAACGGTCATTTACGACGGCTTCGACTTTGGCTTTCACCCCAACAAGTCAACACCAGGTACATCAGCTCCAGCACATGGT…
NCU00640	NcraOR74A_LGI: 7,731,792 - 7,732,287 (+)	N. crassa OR74A	2	300	300	hypothetical protein	null	null	null	1	0	MPFGGVQKVSAGEGGELSYVLGATLTKAEAAHSVLFPRQFGEQYLTPVEPPTTGDSGTKMANAAGAPAADICAIGLGHMSRRGSNGRENSLSWRDRIKI	ATGCCCTTTGGGGGAGTACAAAAGGTCTCAGCAGGAGAAGGCGGCGAACTGTCTTATGTTTTGGGCGCAACTCTCACTAAGGCCGAGGCAGCACACTCAGTCCTGTTTCCACGCCAATTTGGAGAGCAGTACCTTACCCCGGTCGAGCCACCGACGACGGGTGACTCAGGAACCAAAATGGCTAATGCTGCTGGTGCACCTGCAGCAGATATCTGTGCAATTGGGCTTGGACATATGTCCAGAAGGGGGAGCAATGGGAGGGAGAACTCTCTCAGCTGGAGGGATAGAATCAAAATCTAG	ATGCCCTTTGGGGGAGTACAAAAGGTCTCAGCAGGAGAAGGCGGCGAACTGTCTTATGTTTTGGGCGCAACTCTCACTAAGGCCGAGGCAGCACACTCAGTCCTGTTTCCACGCCAATTTGGAGAGCAGTACCTTACCCCGGTCGAGCCACCGACGACGGGTGACTCAGGAACCAAAATGGCTAATGCTGCTGGTGCACCTGCAGCAGATATCTGTGCAATTGGGCTTGGACATATGTCCAGAAGGGGGAGCAATGGGAGGGAGAACTCTCTCAGCTGGAGGGATAGAATCAAAATCTAG
NCU00641	NcraOR74A_LGI: 7,730,996 - 7,731,423 (+)	N. crassa OR74A	2	345	345	cytochrome c oxidase-assembly factor cox-16 (cox-9)	null	null	mitochondrial membrane	52	0	MTFQSKKFPSTANTNTFAAKYRAMMKKHPFLLFGLPFMSVIVAGSFILTPAAAIRYEKYDRKVRQVSREEELGLGQRKRRVDIREEYYRLAAKDLDNWEQKRVERLKGESDGLL	ATGACGTTCCAAAGCAAAAAGTTTCCCTCGACGGCGAACACCAACACCTTCGCCGCCAAATACCGTGCAATGATGAAGAAGCACCCCTTCCTTCTCTTTGGTCTTCCCTTCATGTCGGTTATTGTTGCCGGCTCCTTCATCCTTACCCCTGCCGCCGCAATTCGCTACGAGAAGTACGACCGGAAGGTCCGACAGGTGTCGCGTGAAGAGGAGTTGGGTCTGGGTCAGAGGAAGCGCAGGGTGGACATTCGGGAGGAGTACTACAGACTGGCGGCGAAGGATCTCGACAACTGGGAACAAAAGCGTGTCGAACGCCTGAAGGGAGAGTCCGATGGTCTGCTTTGA	ATGACGTTCCAAAGCAAAAAGTTTCCCTCGACGGCGAACACCAACACCTTCGCCGCCAAATACCGTGCAATGATGAAGAAGCACCCCTTCCTTCTCTTTGGTCTTCCCTTCATGTCGGTTATTGTTGCCGGCTCCTTCATCCTTACCCCTGCCGCCGCAATTCGCTACGAGAAGTACGACCGGAAGGTCCGACAGGTGTCGCGTGAAGAGGAGTTGGGTCTGGGTCAGAGGAAGCGCAGGGTGGACATTCGGGAGGAGTACTACAGACTGGCGGCGAAGGATCTCGACAACTGGGAACAAAAGCGTGTCGAACGCCTGAAGGGAGAGTCCGATGGTCTGCTTTGA
NCU00642	NcraOR74A_LGI: 7,726,326 - 7,730,632 (+)	N. crassa OR74A	7	3962	3006	glycosylhydrolase family 35-1 (gh35-1)	hydrolase activity, hydrolyzing O-glycosyl compounds	carbohydrate metabolic process	null	45	0	MRPLSVLLAVSAAAGLGHAETLKPQTLLQDIVTFDNSSLFIKGERLMIFSGEVHPFRLPVPSLWLDIFQKVKALGLNTVSFYLDWALLEGEPGIFRGEGIFDYSAFFEAAKEAGMYLIARPGPYINAEASGGGFPGWLQRIKGHLRTADPEYLAATDNYVANVDKLIAKYQITNGGPIILYQPENEYTGAASGVKFPDPDYMQYVIDQARNAGIVLPMMSNDASWTGGHNLPGSGKGEVDIYGHDGYPLGFDCKNPTTWPLGNLITQYRAQHLKFSPSTPYTVPEFQGGSFDPWGGYGFDQCEQLINHEQVRVFYKNMFASGVTIFNLYMIFGGTNWGNLGHPGGYTSYDYAAAIAEDRTVSREKYSELKLEANFLKVSPGYLTATPDTSNRTGIYSPN…	GGTCGATGTAGCCTTCTTCCGTCCAGCGCCAAACTTCCAGTAGCATTGGCCGCCTTTTCTTCCCGGTCAACAACGTCTTCTCATATGACTTCATCTGCAGCGAATTCGAGATGCACCGATACACGGCCAAATACCCCACGAATCACGCACCAGCTTCCGGCCCTTTGAGGTCGGTCCAACTTGTAAACTTCAGCATGCGAACCTGAAATGCCGCTGATCTTATCTCGTTCCTGCGCCTACCGTGCATCTCCCGCCTCGGCTTAATGCCAAAACCCACCACAATCGAGCCGGCATCCGATGCGCACAACATGGCGCTGGGTCGCAATGCTCAACAACACAGCGGATGGGTGTCGTTCGGCTACGGCGTCACCAAGGGACTACCGCATCTTTTCTATCAAA…	ATGAGGCCGCTCTCCGTCCTGTTGGCCGTGTCTGCAGCGGCAGGTTTGGGACACGCCGAGACCTTGAAGCCGCAGACACTTCTTCAGGATATCGTCACGTTCGATAACTCTTCGCTATTTATCAAAGGTGAGCGGTTGATGATCTTCAGCGGCGAGGTCCATCCTTTTCGCTTGCCTGTTCCGTCACTATGGCTGGATATCTTCCAGAAGGTCAAGGCTCTCGGCCTCAATACCGTCTCATTCTATCTCGACTGGGCATTACTGGAGGGAGAACCGGGAATCTTCCGTGGTGAAGGTATCTTTGACTATTCGGCATTTTTCGAGGCGGCCAAGGAGGCGGGCATGTACCTAATCGCGAGACCTGGACCTTACATCAATGCCGAGGCGTCTGGAGGCGGC…
NCU00643	NcraOR74A_LGI: 7,723,694 - 7,725,569 (-)	N. crassa OR74A	2	1784	1092	L-arabinitol 4-dehydrogenase (ard-1)	oxidoreductase activity, zinc ion binding	oxidation-reduction process	null	28	0	MASSASKTNIGVFTNPQHDLWISEASPSLESVQKGEELKEGEVTVAVRSTGICGSDVHFWKHGCIGPMIVECDHVLGHESAGEVIAVHPSVKSIKVGDRVAIEPQVICNACEPCLTGRYNGCERVDFLSTPPVPGLLRRYVNHPAVWCHKIGNMSYENGAMLEPLSVALAGLQRAGVRLGDPVLICGAGPIGLITMLCAKAAGACPLVITDIDEGRLKFAKEICPEVVTHKVERLSAEESAKKIVESFGGIEPAVALECTGVESSIAAAIWAVKFGGKVFVIGVGKNEIQIPFMRASVREVDLQFQYRYCNTWPRAIRLVENGLVDLTRLVTHRFPLEDALKAFETASDPKTGAIKVQIQSLE	TTGAATTAAAGGGTTCTCCAAGTTCTGCCGGCTAAAGGTCTAGGCAGTCCTGGGAAATACACTAGTCCCGGACTGGCCTGTCTTAGAGGAAGTGGAGACCTCGCGGCGGGCAGTCAGGAACTTAAACTCAATGCGGGGTCCAAGTGGATGTCTCGAGACTCCATCGCGACATTGAAGAGCGACATCATTTGGGCGTTTATAACCGTCACCAACCGCCACGGCTGTTTCAAAGCCTGGACTGGGCTGGAACGATTTTCGTTCCAGGCGCTCAATTTCTTATCTTCATCCACATGACCTTCATCAGATAAAAGAAGCCTCGAATCGGCGTTCAGGATAGCCATTCCTCCACAGCACTATGCTAACGCGGGATGAAGGCAGGCCGGGGAGCGGAGAGCGGGC…	ATGGCTTCTAGCGCTTCCAAGACCAACATTGGCGTTTTCACCAACCCTCAGCATGATCTGTGGATCAGCGAGGCCTCTCCCTCTCTCGAGAGCGTCCAAAAGGGCGAAGAGCTGAAGGAAGGCGAGGTCACTGTTGCCGTCCGAAGCACAGGCATTTGCGGATCCGACGTCCACTTCTGGAAGCATGGTTGCATCGGCCCCATGATCGTCGAATGCGATCATGTCCTCGGCCACGAGTCGGCAGGCGAGGTCATTGCTGTCCATCCCAGCGTCAAGAGCATCAAGGTCGGCGACAGGGTTGCCATTGAGCCCCAAGTCATCTGCAATGCCTGCGAGCCCTGCCTGACTGGCCGTTACAACGGATGCGAGCGCGTTGACTTCCTCTCTACGCCCCCTGTG…
NCU00644	NcraOR74A_LGI: 7,721,242 - 7,723,313 (-)	N. crassa OR74A	3	1900	564	ATP synthase subunit G (ATP synthase-3)	hydrogen ion transmembrane transporter activity	ATP synthesis coupled proton transport	mitochondrial proton-transporting ATP synthase complex, coupling factor F(o)	56	0	MSFALVSRRSALTFGRRAVRFESTTSEKATEAAKKTAAKASEGLSRVSSAAGPVLAKYAKTLQSTLGRVGGRTGKLIAFAERQTPFVIYYSKVAAELGRIVFRGQSMTPPSVSTFKAYFQNFVKSVQSGSFFSNAGASLQNVRNISRTQVAAAGVLLAECLGFFTIGEMIGRMKLIGYHGETHAAAH	ATTTTTCCCGACCCGCAATTCCCGCTCGCCCTTGGCTCTGTGTGCAGGTGCGCAATATCCCTCTACAACAAGCAGCACACGGAACCAAGCCGGAACCCCGACCACACTCCGTGCGCCTCACTCTCTCCACTCCCCTGCACAGGCAAAGGCTTCACTTTCTCCTCCGACATCACCACATCCTTTCTCCGGCCCCTTCCTCCCCCGCACCGCCAGCGACCCCGACCGCCCGGCCCCCCTTCCAGAAACCGACCAATTCGTCAGTCGTCTTCTCCATCCGCGATCCGCAAACATGTCATTCGCCCTTGTTTCCCGGCGCTCGGCCCTCACCTTCGGCCGCCGCGCGGTCCGCTTCGAGTCTACCACCTCCGAGAAGGCTACCGAGGCCGCGAAGAAGACTGC…	ATGTCATTCGCCCTTGTTTCCCGGCGCTCGGCCCTCACCTTCGGCCGCCGCGCGGTCCGCTTCGAGTCTACCACCTCCGAGAAGGCTACCGAGGCCGCGAAGAAGACTGCTGCTAAGGCTTCCGAGGGTCTCTCCCGCGTCAGCTCCGCCGCCGGCCCTGTCCTCGCCAAATATGCCAAGACCCTCCAGAGCACCCTCGGCCGCGTCGGTGGCCGCACCGGCAAGCTGATTGCCTTCGCCGAGCGCCAGACCCCCTTCGTCATCTACTACAGCAAGGTCGCTGCTGAGCTTGGCCGCATTGTCTTCAGGGGCCAGAGCATGACTCCTCCCTCCGTCTCTACCTTCAAGGCCTACTTCCAGAACTTTGTCAAGTCCGTCCAGTCCGGCTCTTTCTTTTCC…
NCU00645	NcraOR74A_LGI: 7,718,028 - 7,719,664 (-)	N. crassa OR74A	5	399	399	hypothetical protein	null	null	null	1	0	MFSYVPSSGLQVDKFKSKQAYPSYLPSKPAKQNSFSFHVISLQNPTKLGDAEVSKKDSYASDKKTYKFKVRYYYPLVDMTLGHGNPGHSAAPVQGAGPGLCCIASSYSAQAGCRLDDSGWPGGQWAAGLLNR	ATGTTCAGTTATGTACCGAGTTCCGGGCTACAAGTGGACAAGTTCAAGTCCAAGCAGGCATACCCTAGCTACCTACCTAGCAAGCCAGCAAAGCAAAATTCGTTTAGCTTCCATGTAATCTCTCTCCAGAATCCAACCAAGCTCGGCGATGCCGAAGTCTCAAAGAAGGATAGCTACGCTTCTGACAAGAAGACTTACAAGTTCAAAGTCCGATATTACTATCCCCTGGTTGACATGACTCTCGGCCACGGAAATCCCGGTCATTCGGCAGCGCCGGTACAGGGTGCCGGTCCCGGGCTATGTTGTATTGCGTCGTCGTATTCTGCCCAGGCCGGCTGCCGGTTGGATGATTCCGGATGGCCGGGTGGTCAGTGGGCGGCTGGGCTACTCAACAGGTGA	ATGTTCAGTTATGTACCGAGTTCCGGGCTACAAGTGGACAAGTTCAAGTCCAAGCAGGCATACCCTAGCTACCTACCTAGCAAGCCAGCAAAGCAAAATTCGTTTAGCTTCCATGTAATCTCTCTCCAGAATCCAACCAAGCTCGGCGATGCCGAAGTCTCAAAGAAGGATAGCTACGCTTCTGACAAGAAGACTTACAAGTTCAAAGTCCGATATTACTATCCCCTGGTTGACATGACTCTCGGCCACGGAAATCCCGGTCATTCGGCAGCGCCGGTACAGGGTGCCGGTCCCGGGCTATGTTGTATTGCGTCGTCGTATTCTGCCCAGGCCGGCTGCCGGTTGGATGATTCCGGATGGCCGGGTGGTCAGTGGGCGGCTGGGCTACTCAACAGGTGA
NCU00646.1	NcraOR74A_LGI: 7,714,560 - 7,717,529 (+)	N. crassa OR74A	8	1784	981	unspecified product	null	null	null	33	1	MPASHTLGSSNQDSYPSYRAMEGHHGPGGPNLVPGYMENGRFYGEYKKGQYMFPIDELEKDRLDMFHHFFLLARNQQLFSAPFPNQESPRILDLGCGTGIWAIDMQDKYPVLGQVTGADLALIQPEFIPRNLVFKPMDIEEPWLELSGCAYDLIHLRTLNGSISDWPFVYDQIYRHLKPHCGFVEQVEIDWVPRSDDRSLPPDSHFLRWAEALVEAMDRAGRPMRLDSHRVQQQMRQAGLVDLHEQVIKVPINGWPEDAHEREIGRWFNLGLTQGLEALTLAPFTRILGYTPDAARNLISHVKEEIRSRKIRAYCTLHIFTARRPA	CTGTCACGGTACCGCGCATGTACTGTGGCCCACGTCGGTACCTCTACATACATACCCATTGCATGCATTAAGTACACCTCAACCGCCGATTCTGCACCCAACGCAAAACGCAGGGCAGCCCATCAAGCGACACAAGCACCTCAATCAAATCACCACTACATACAGTCCAGAATTACTTCGATCCGACCTGGAGATCTCAAATTGCCCATTCAAAACTCTGCCAGTCCGTTGGCTCACCTGCATCATTGAACTACCTCTACCTCATCATACGTACCTCGGCCGTCATCTTTGCTCTGTCGCCGACCGCTATCTAGCACGTTCCCCCTTCTCTTCTTTTTTTTTCTTTTTGCGCTCCCTTTTCTCGACACTTCCGGCGGCTTCATCTCTCTTTTCGTCTCA…	ATGCCTGCCTCTCATACCTTGGGATCTTCAAACCAGGACAGTTATCCGTCTTACAGAGCAATGGAAGGTCATCATGGGCCCGGGGGACCCAATCTAGTCCCTGGGTATATGGAAAACGGACGCTTCTATGGGGAGTATAAGAAAGGGCAATACATGTTCCCTATCGATGAGCTGGAGAAAGATAGACTCGACATGTTTCATCATTTCTTTTTGCTCGCTCGCAACCAGCAACTCTTCTCAGCACCGTTCCCGAATCAGGAAAGTCCGCGGATCCTCGACCTGGGATGTGGAACCGGAATATGGGCAATTGATATGCAAGATAAATATCCAGTGCTTGGTCAAGTCACTGGTGCGGATCTTGCTCTTATCCAGCCAGAATTTATCCCGCGCAACCTCGTA…
NCU00646.2	NcraOR74A_LGI: 7,715,562 - 7,717,622 (+)	N. crassa OR74A	8	1561	981	unspecified product	null	null	null	33	1	MPASHTLGSSNQDSYPSYRAMEGHHGPGGPNLVPGYMENGRFYGEYKKGQYMFPIDELEKDRLDMFHHFFLLARNQQLFSAPFPNQESPRILDLGCGTGIWAIDMQDKYPVLGQVTGADLALIQPEFIPRNLVFKPMDIEEPWLELSGCAYDLIHLRTLNGSISDWPFVYDQIYRHLKPHCGFVEQVEIDWVPRSDDRSLPPDSHFLRWAEALVEAMDRAGRPMRLDSHRVQQQMRQAGLVDLHEQVIKVPINGWPEDAHEREIGRWFNLGLTQGLEALTLAPFTRILGYTPDAARNLISHVKEEIRSRKIRAYCTLHIFTARRPA	GCTACCCTCTTCACTTTCCGGGTTGCTTCTTATAAGTCCCGGTCAAAGCCTTGTTTGTTGCGAGGCTCCTTTCTTGTCCTTCTCTACCCTTTCGTGTCCTACCTATATACAAACACCACATCTCCTCACCATTTCTCACCTTCAAGGGAACAACACTTCCTGACGGGTCATTGTGCCCTGTTACATAGAAGAGAGAGAGAGAGAGAGTACACTTTGGCTTGCCATACATGCCTGCCTCTCATACCTTGGGATCTTCAAACCAGGACAGTTATCCGTCTTACAGAGCAATGGAAGGTCATCATGGGCCCGGGGGACCCAATCTAGTCCCTGGGTATATGGAAAACGGACGCTTCTATGGGGAGTATAAGAAAGGGCAATACATGTTCCCTATCGATGAGC…	ATGCCTGCCTCTCATACCTTGGGATCTTCAAACCAGGACAGTTATCCGTCTTACAGAGCAATGGAAGGTCATCATGGGCCCGGGGGACCCAATCTAGTCCCTGGGTATATGGAAAACGGACGCTTCTATGGGGAGTATAAGAAAGGGCAATACATGTTCCCTATCGATGAGCTGGAGAAAGATAGACTCGACATGTTTCATCATTTCTTTTTGCTCGCTCGCAACCAGCAACTCTTCTCAGCACCGTTCCCGAATCAGGAAAGTCCGCGGATCCTCGACCTGGGATGTGGAACCGGAATATGGGCAATTGATATGCAAGATAAATATCCAGTGCTTGGTCAAGTCACTGGTGCGGATCTTGCTCTTATCCAGCCAGAATTTATCCCGCGCAACCTCGTA…
NCU00648	NcraOR74A_LGI: 7,701,409 - 7,703,691 (+)	N. crassa OR74A	6	1896	1749	choline transporter (aap-5)	amino acid transmembrane transporter activity	amino acid transmembrane transport	membrane	50	0	MDSSHQPSVDEKRSVRAGGRPEDRDEIVAAVENGVVVNASGYRDQLDRQYSLLGLAGIAITIDNAWIALGSSISVSILNGGPPGLIFGLIVAVFYYSFIGAGLAELASAIPTAGGVYHWATIAGGPKYGRILGFFTGWINFYGWMFDLAALMQITANICISMYSVYHQTTYTYEPWQVYITYLLVLWLSTAVVIFANRVIPHTQKIGMFFVIVGGIITIIVISAMPKRHASDYFVWKSFTENNLTGWPGGLAFLLGVLNGAFTVGTPDAITHMAEELPHPKKDLPKAIGLQIGLGFLYAFCFAIALCYAITDLDALQGGFNTYPLANIYAQATAHADGTTNHGATFGLLFIILCSSLLCCVGTVLANSRIYWALARDNAVPLSPLFSRVNETLSCPIPA…	ATGGACAGTTCACATCAACCATCGGTCGACGAAAAACGAAGTGTGCGGGCCGGAGGACGTCCTGAAGACCGAGATGAGATCGTCGCCGCGGTCGAGAATGGAGTCGTGGTCAATGCTTCAGGTTATCGAGACCAGCTCGACCGACAATACAGTCTGTTGGGCTTGGCTGGCATTGCAATTACCATTGACAACGCCTGGATAGCTCTCGGGTCGTCTATCTCGGTGTCCATTCTTAACGGTGGTCCGCCTGGTCTTATTTTTGGTCTTATCGTCGCGGTTTTCTATTACAGCTTCATTGGGGCTGGACTGGCTGAGCTTGCATCAGCTATTCCAACTGCTGGTGGTGTTTACCATTGGGCCACTATCGCCGGCGGGCCCAAATATGGCCGGATTCTTGGT…	ATGGACAGTTCACATCAACCATCGGTCGACGAAAAACGAAGTGTGCGGGCCGGAGGACGTCCTGAAGACCGAGATGAGATCGTCGCCGCGGTCGAGAATGGAGTCGTGGTCAATGCTTCAGGTTATCGAGACCAGCTCGACCGACAATACAGTCTGTTGGGCTTGGCTGGCATTGCAATTACCATTGACAACGCCTGGATAGCTCTCGGGTCGTCTATCTCGGTGTCCATTCTTAACGGTGGTCCGCCTGGTCTTATTTTTGGTCTTATCGTCGCGGTTTTCTATTACAGCTTCATTGGGGCTGGACTGGCTGAGCTTGCATCAGCTATTCCAACTGCTGGTGGTGTTTACCATTGGGCCACTATCGCCGGCGGGCCCAAATATGGCCGGATTCTTGGT…
NCU00649	NcraOR74A_LGI: 7,697,770 - 7,700,065 (+)	N. crassa OR74A	2	2234	1434	nicotinic acid-6 (nic-6)	nicotinate phosphoribosyltransferase activity, nicotinate-nucleotide diphosphorylase (carboxylating) activity	NAD biosynthetic process	cytoplasm	58	0	MDFNSSLPHPAGVISFLDTDLYKLTMQCAVLKYFKDVPVTYSFTNRTPEKKLSREAFVWLEEQVMKLGNISLSPEELQFLKTHCPYLTEEYLDYLSEFRLRPREQVAVSFRPDGDSDLGDIHYDIKGNWAETILYEIPLLALTSEAYFKFMDTDWDYDGQEEKAYEKGMRLLEAGCVFSEFGTRRRRDYHTQALVFRGLTKAAKEAEKRGLTGKLSGTSNVHLAMRFNIPPVGTVAHEWFMGNAAILGDYKSATEEALSRWVGCYGPGVLGIALTDTFGTPEFLRAFSKPMSASGEPVPQPRDRKISTADAFISAAKDFIKDLHPDKTYAQVFTGVRQDSGDPKEFVKLMRKFYDEQGIKDKKVIVFSDSLDIDRCLEYKEVAEAAGFQPTFGVGTYFT…	GCGCCAGTGACTACTATTGCTCCAGGTTACCATGTGGAGGCGTCTTGGAGTAGATATCACAGGACTTCAGACGCTGATGATCACCAATACCTTCAAGTTACCATACAGACGCCCCGCGTGTTCTCCGACGGGTAAACAAACTAAGAGACTCACTTCGAATGGTCCAAATTATATGATGACAAAGAACACGATCAGTGAACAATGATTTATTAACCAGCAACTCTGGCATTTCTGGCACGTAAAGGGCGAACCCAGAGCGCGCCGAGTGAGAATGCTCAGGATTTCAACTGAAGTCGAAACTGAAGTGCAAGAGGTTGGATTGGCAAAGGAAGCCCGCACTAACAAAAAGAGAACGGCTGATGTCTCCACTCTTACCCACTATTAACGGCATTCCTGAAC…	ATGGACTTCAACAGCTCTTTGCCTCACCCAGCGGGTGTTATCTCGTTCCTCGACACCGATCTGTACAAGTTGACGATGCAATGCGCCGTTCTCAAATACTTCAAAGACGTACCCGTCACCTACTCGTTCACAAACCGCACTCCCGAGAAGAAGTTGTCGCGCGAAGCCTTCGTCTGGCTCGAAGAACAGGTTATGAAGCTCGGGAATATCAGCCTATCCCCCGAGGAGCTCCAGTTCCTCAAGACTCACTGCCCTTACCTAACCGAAGAGTATCTTGATTACCTTTCCGAGTTCCGCCTTCGGCCGCGAGAGCAGGTCGCCGTTTCCTTCCGCCCTGATGGTGACTCAGATCTCGGTGATATCCACTATGATATTAAGGGCAATTGGGCCGAGACTATT…
NCU00650	NcraOR74A_LGI: 7,694,226 - 7,697,784 (-)	N. crassa OR74A	2	3497	2640	Wdr1p (rbg-3)	protein binding	null	null	80	0	MDIHRCRFVPYPASAINAVAFSHSALPPVPAGKKNLQKNIQVRLAVGRANGDIEIWNPLNGSWHQELLIPGGNDRSIDGLVWVTDPDEEMADGKIIHGKSRLFSVGYTNTITEWDLEKSRAKKHASGQHGEIWCLGVQPPSSDLHAPRKLVAGTVDGNLVMYSIEDGDLKFQKSLIRAPSKKVKMVSICFQSRNVVIVGCSNSTICAYDIRNGSLLQQMTLGSDHSSASKNIIVWSVKCLPNGDIVSGDSTGQVCIWDGKTYTQAQRIQSHTQDVLCLAVSADGRRIVSGGMDRRTALYEPVAGQPGRWSKAFHRRYHGHDVKTMASFEGKGMSVVVSGGPDASPVVMPLRAAGKEFHRTLPHLPQTVNVKSASKARFVVSWWDNEVRIWHLSSPSRDL…	AGTAGTCACTGGCGCTTATTGCAAGCTGGAGACTACAGGAGGATGTCCGACGGGACAATGCCTGGCATCCGCATCGATGTTTGAGTGCTTCAAACAGAGACGTCGTTCCTGCCTGCGAAGATGACACAATCAAGAGAAATTGGTGGGGCAATCGGGTCTCGGCGGGGCGATGTTTGGTGTTTTTTGGGCAGGCACGTTCACTGCACGCCCTCGTTGACAGCAACAATGATCCGGGGCCAGGGGGGGTCACAAAGTGCACGGACCACACCTTAATGGTTCACCGACTTGCTTGGCGCAAAAGTTACAAACCGGCAGAAAAAAAAAGTTCACTTCGAGTTCAGAGAACAGAAGATCCGAGTCGCAGAGCGTGCAGGACCCCGCCGTCAACATACCAAGAGG…	ATGGATATTCACAGGTGTCGCTTCGTTCCCTATCCCGCTTCCGCCATCAACGCCGTCGCCTTTTCCCACTCCGCTCTCCCGCCCGTCCCGGCCGGCAAGAAGAACCTCCAGAAGAACATCCAGGTGCGCCTCGCTGTTGGTCGCGCCAATGGCGACATCGAGATCTGGAACCCCCTCAATGGCTCTTGGCACCAGGAGCTGTTGATCCCCGGCGGCAATGACCGGAGTATCGACGGCCTGGTCTGGGTTACCGACCCCGACGAGGAAATGGCCGACGGCAAGATCATCCACGGCAAGTCCCGTCTGTTCAGTGTCGGCTACACCAACACAATCACCGAATGGGACCTCGAAAAGTCCCGCGCAAAGAAGCACGCGAGCGGCCAGCACGGCGAGATCTGG…
NCU00651.1	NcraOR74A_LGI: 7,689,849 - 7,692,821 (-)	N. crassa OR74A	4	2649	1239	unspecified product	damaged DNA binding	nucleotide-excision repair	nucleus	71	3	MAGNNSGGGSYPLDDHVKSVARDLQHRFAQMSNRDQKFDLHVIPDLLSQPVVPEPPAQDDKEAQNFEKYLIAMSHIPLNYENPGLLDEALQQIPLDRLSQEAEEEVELFQAKAASLGRSKPEWSHQECMVRALLRWFRRSFFTFVNNPPCSECLSPTNKIRNVAPTPEERAHSATWVELYACVTCGAYERFPRYTEAWQLLRVKRGRAGDFANVFTMLCRALDIRARWVWCQEDYLWTEIYSEHQQRWVHVDSCEEAWDMPHMYYKNWGKKMSYVIAFSREGAVDVTRRYVGSPDALLPRTRCPEGVLKFIMEEITNLHRPKYAPDGETRLRLYREDVAEDVQLRSLWSATLEQSRRLKAAAAAAARGGRSSPDNKSGANMMGSPATGDIKRPIPEDAP…	GCTCTTTTGAGTTTGTAGGTAGTTGCCGTCTCATCCATATTGAACGGGCGACGAGTTCTGTAGTAAAAAGGGCAGAGACACGTAAGACAGCTGAGGGGACCGTAAGTGCGACCATGGAGAAGTAGCGAACGACACCAGGGACTTTTCTTACTACCATCCATACCTACCTACTCCTGCCCATACCTATCCTCTTCTTCTTGCTTTACTTCTTCCGTTCCGTTGCATCAAGACTTGGGCGGCCGGCACTACTGCTGCTGAGAAGTAGGAGGTATAGCCCAGCCACACCTAGAGGCGCGAATCGCAGCGACGGAGGTGTGTGTGTTTTCTGTGAAGAGGAAGTTACAACCTTCCATTCTTTCGCCTCGGTGCAAGTCTGTACACTCACTCAGTAATCGTTCC…	ATGGCAGGAAACAATTCAGGGGGTGGGAGTTACCCATTAGACGACCATGTGAAAAGCGTGGCACGCGATCTACAGCATAGGTTTGCGCAAATGTCAAACCGGGATCAGAAATTCGACCTACATGTCATACCCGATCTTCTTTCACAACCAGTAGTCCCCGAGCCGCCCGCGCAAGACGACAAGGAGGCCCAGAATTTCGAAAAATACCTAATAGCAATGTCGCATATACCCCTAAACTACGAGAATCCCGGCCTCCTGGACGAGGCGTTACAGCAAATCCCACTCGATAGGTTATCGCAGGAGGCAGAAGAGGAGGTGGAACTTTTCCAAGCGAAAGCCGCAAGCCTGGGAAGATCAAAACCGGAATGGAGTCATCAAGAGTGTATGGTCAGGGCCCTG…
NCU00651.2	NcraOR74A_LGI: 7,689,860 - 7,692,770 (-)	N. crassa OR74A	4	2491	1239	unspecified product	null	null	null	71	3	MAGNNSGGGSYPLDDHVKSVARDLQHRFAQMSNRDQKFDLHVIPDLLSQPVVPEPPAQDDKEAQNFEKYLIAMSHIPLNYENPGLLDEALQQIPLDRLSQEAEEEVELFQAKAASLGRSKPEWSHQECMVRALLRWFRRSFFTFVNNPPCSECLSPTNKIRNVAPTPEERAHSATWVELYACVTCGAYERFPRYTEAWQLLRVKRGRAGDFANVFTMLCRALDIRARWVWCQEDYLWTEIYSEHQQRWVHVDSCEEAWDMPHMYYKNWGKKMSYVIAFSREGAVDVTRRYVGSPDALLPRTRCPEGVLKFIMEEITNLHRPKYAPDGETRLRLYREDVAEDVQLRSLWSATLEQSRRLKAAAAAAARGGRSSPDNKSGANMMGSPATGDIKRPIPEDAP…	CGAGTTCTGTAGTAAAAAGGGCAGAGACACGTAAGACAGCTGAGGGGACCGTAAGTGCGACCATGGAGAAGTAGCGAACGACACCAGGGACTTTTCTTACTACCATCCATACCTACCTACTCCTGCCCATACCTATCCTCTTCTTCTTGCTTTACTTCTTCCGTTCCGTTGCATCAAGACTTGGGCGGCCGGCACTACTGCTGCTGAGAAGTAGGAGGTATAGCCCAGCCACACCTAGAGGCGCGAATCGCAGCGACGGAGGTGTGTGTGTTTTCTGTGAAGAGGAAGTTACAACCTTCCATTCTTTCGCCTCGGTGCAAGTCTGTACACTCACTCAGTAATCGTTCCATAGAGACCAGGCCTACCTACCGACAGCCAGTACCTACGAGGTGGATGCGC…	ATGGCAGGAAACAATTCAGGGGGTGGGAGTTACCCATTAGACGACCATGTGAAAAGCGTGGCACGCGATCTACAGCATAGGTTTGCGCAAATGTCAAACCGGGATCAGAAATTCGACCTACATGTCATACCCGATCTTCTTTCACAACCAGTAGTCCCCGAGCCGCCCGCGCAAGACGACAAGGAGGCCCAGAATTTCGAAAAATACCTAATAGCAATGTCGCATATACCCCTAAACTACGAGAATCCCGGCCTCCTGGACGAGGCGTTACAGCAAATCCCACTCGATAGGTTATCGCAGGAGGCAGAAGAGGAGGTGGAACTTTTCCAAGCGAAAGCCGCAAGCCTGGGAAGATCAAAACCGGAATGGAGTCATCAAGAGTGTATGGTCAGGGCCCTG…
NCU00651.3	NcraOR74A_LGI: 7,689,883 - 7,692,565 (-)	N. crassa OR74A	5	2289	1239	unspecified product	damaged DNA binding	nucleotide-excision repair	nucleus	71	3	MAGNNSGGGSYPLDDHVKSVARDLQHRFAQMSNRDQKFDLHVIPDLLSQPVVPEPPAQDDKEAQNFEKYLIAMSHIPLNYENPGLLDEALQQIPLDRLSQEAEEEVELFQAKAASLGRSKPEWSHQECMVRALLRWFRRSFFTFVNNPPCSECLSPTNKIRNVAPTPEERAHSATWVELYACVTCGAYERFPRYTEAWQLLRVKRGRAGDFANVFTMLCRALDIRARWVWCQEDYLWTEIYSEHQQRWVHVDSCEEAWDMPHMYYKNWGKKMSYVIAFSREGAVDVTRRYVGSPDALLPRTRCPEGVLKFIMEEITNLHRPKYAPDGETRLRLYREDVAEDVQLRSLWSATLEQSRRLKAAAAAAARGGRSSPDNKSGANMMGSPATGDIKRPIPEDAP…	GAGAAGTAGGAGGTATAGCCCAGCCACACCTAGAGGCGCGAATCGCAGCGACGGAGGTGTGTGTGTTTTCTGTGAAGAGGAAGTTACAACCTTCCATTCTTTCGCCTCGGTGCAAGTCTGTACACTCACTCAGTAATCGTTCCATAGAGACCAGGCCTACCTACCGACAGCCAGTACCTACGAGGTGGATGCGCCAAGGTAGACGTCCGAAGCTTTTTCGCCTATCCATCAACAACCACATCGCTTCGCCCCTCGCTGGCCGACATGGCGCTAATACGATGCCTCCCTCTCTTAGCAAACATTCTCGCCATCACTTGCTTACGACGCCGGCCATTCGAGTCTCCAAGCACCTAGCGACGAGGCGCGACACCATTCCAATTCTTCAAATTGCGCGAAACC…	ATGGCAGGAAACAATTCAGGGGGTGGGAGTTACCCATTAGACGACCATGTGAAAAGCGTGGCACGCGATCTACAGCATAGGTTTGCGCAAATGTCAAACCGGGATCAGAAATTCGACCTACATGTCATACCCGATCTTCTTTCACAACCAGTAGTCCCCGAGCCGCCCGCGCAAGACGACAAGGAGGCCCAGAATTTCGAAAAATACCTAATAGCAATGTCGCATATACCCCTAAACTACGAGAATCCCGGCCTCCTGGACGAGGCGTTACAGCAAATCCCACTCGATAGGTTATCGCAGGAGGCAGAAGAGGAGGTGGAACTTTTCCAAGCGAAAGCCGCAAGCCTGGGAAGATCAAAACCGGAATGGAGTCATCAAGAGTGTATGGTCAGGGCCCTG…
NCU00651.4	NcraOR74A_LGI: 7,689,883 - 7,692,759 (-)	N. crassa OR74A	4	2550	1239	unspecified product	damaged DNA binding	nucleotide-excision repair	nucleus	71	3	MAGNNSGGGSYPLDDHVKSVARDLQHRFAQMSNRDQKFDLHVIPDLLSQPVVPEPPAQDDKEAQNFEKYLIAMSHIPLNYENPGLLDEALQQIPLDRLSQEAEEEVELFQAKAASLGRSKPEWSHQECMVRALLRWFRRSFFTFVNNPPCSECLSPTNKIRNVAPTPEERAHSATWVELYACVTCGAYERFPRYTEAWQLLRVKRGRAGDFANVFTMLCRALDIRARWVWCQEDYLWTEIYSEHQQRWVHVDSCEEAWDMPHMYYKNWGKKMSYVIAFSREGAVDVTRRYVGSPDALLPRTRCPEGVLKFIMEEITNLHRPKYAPDGETRLRLYREDVAEDVQLRSLWSATLEQSRRLKAAAAAAARGGRSSPDNKSGANMMGSPATGDIKRPIPEDAP…	GTAAAAAGGGCAGAGACACGTAAGACAGCTGAGGGGACCGTAAGTGCGACCATGGAGAAGTAGCGAACGACACCAGGGACTTTTCTTACTACCATCCATACCTACCTACTCCTGCCCATACCTATCCTCTTCTTCTTGCTTTACTTCTTCCGTTCCGTTGCATCAAGACTTGGGCGGCCGGCACTACTGCTGCTGAGAAGTAGGAGGTATAGCCCAGCCACACCTAGAGGCGCGAATCGCAGCGACGGAGGTGTGTGTGTTTTCTGTGAAGAGGAAGTTACAACCTTCCATTCTTTCGCCTCGGTGCAAGTCTGTACACTCACTCAGTAATCGTTCCATAGAGACCAGGCCTACCTACCGACAGCCAGTACCTACGAGGTGGATGCGCCAAGGTAGACG…	ATGGCAGGAAACAATTCAGGGGGTGGGAGTTACCCATTAGACGACCATGTGAAAAGCGTGGCACGCGATCTACAGCATAGGTTTGCGCAAATGTCAAACCGGGATCAGAAATTCGACCTACATGTCATACCCGATCTTCTTTCACAACCAGTAGTCCCCGAGCCGCCCGCGCAAGACGACAAGGAGGCCCAGAATTTCGAAAAATACCTAATAGCAATGTCGCATATACCCCTAAACTACGAGAATCCCGGCCTCCTGGACGAGGCGTTACAGCAAATCCCACTCGATAGGTTATCGCAGGAGGCAGAAGAGGAGGTGGAACTTTTCCAAGCGAAAGCCGCAAGCCTGGGAAGATCAAAACCGGAATGGAGTCATCAAGAGTGTATGGTCAGGGCCCTG…
NCU00652	NcraOR74A_LGI: 7,684,996 - 7,689,066 (+)	N. crassa OR74A	3	3845	3564	male barren-2 (mb-2)	null	null	null	4	0	MSGPGMEGGRPKLRGASEMKKDMDEHFLRFLRGYASYYAECPPSFKKYLERHVFPACKEADKIDQLQLFLCNPEILDYGLGIEFMGEASHYTIWDYWFQGAEGSVVLPFHPIPDNYKPWPKETEKTMEAAYIIDDPGRALSAGVHDIRLDDQKNGATMSIVPPGPYRSLPTVLSPDGGEDDMFGDIFGQMKELEKLQFPATYGPSTTGVEGGQLVEPIVDRTGPDWTVDSEYEGFRQPPLAVRLEHVNNLLCEEDMYRDLNWAPKFAETVRYLQWLSDEDPKGQLANASQQTQKMHADALQKVRVHEIFDYYNAQPTPLIINPLPKGSLRSTRLNWLGDVHNWPIPSTNPVPDKRDLMPRPTYPRPVEPVNTMLIDEPDNYELFEDFKRDQREVWHDNE…	AAGGAGAAACACGAATTGCACTCATCAAGATGTCTGGGCCCGGCATGGAGGGGGGTCGCCCCAAGCTCCGAGGTGCTAGTGAAATGAAAAAGGACATGGATGAACACTTTCTTCGCTTCTTGCGCGGATATGCAAGCTACTACGCTGAATGTCCCCCTTCTTTCAAAAAGTACCTGGAGCGCCATGTTTTCCCCGCCTGCAAGGAGGCCGACAAGATCGATCAGTTGCAGCTGTTCCTCTGCAATCCCGAAATCCTGGACTACGGTCTCGGAATCGAGTTTATGGGGGAGGCTTCTCATTACACCATTTGGGATTATTGGTTTCAGGGCGCCGAAGGGTCGGTTGTGCTCCCTTTTCATCCTATCCCGGACAACTATAAGCCATGGCCCAAGGAGACAG…	ATGTCTGGGCCCGGCATGGAGGGGGGTCGCCCCAAGCTCCGAGGTGCTAGTGAAATGAAAAAGGACATGGATGAACACTTTCTTCGCTTCTTGCGCGGATATGCAAGCTACTACGCTGAATGTCCCCCTTCTTTCAAAAAGTACCTGGAGCGCCATGTTTTCCCCGCCTGCAAGGAGGCCGACAAGATCGATCAGTTGCAGCTGTTCCTCTGCAATCCCGAAATCCTGGACTACGGTCTCGGAATCGAGTTTATGGGGGAGGCTTCTCATTACACCATTTGGGATTATTGGTTTCAGGGCGCCGAAGGGTCGGTTGTGCTCCCTTTTCATCCTATCCCGGACAACTATAAGCCATGGCCCAAGGAGACAGAAAAGACAATGGAGGCCGCGTACATCATC…
NCU00653	NcraOR74A_LGI: 7,681,794 - 7,684,607 (-)	N. crassa OR74A	4	2299	1767	hypothetical protein	null	null	null	6	0	MILLEDLTNGNKPSEKMNNACLRGIRFTGRGQTELLGVQTRSMSRMQIQNDAGFQDNAHVARPNVPAASASPFGEWTPDIAYGSELWVEGEDLSRIEIAERGIARARLRVEHYRNAPNPAIFQQQLDEEIRKREELDDHDEENTKPISTLASTHREAINRRLELLHEILEQTESEAQRVNIEAAIAGYESGAIPYSRSYTLIWAGRIVDTCPGYGSFTTDRDSRLDTYLDEHGPGWLWHEPPLAAQGKLRAKKGTSLENPLMGRLDTYGQGHYNIKMYFRARKERVMRRGAKRAKKAKEKLPEFNAQPDEKAQVVELSLLLDSGATLPCITPQDLALLGIDPKTYAAQTASELQLGEGTVKRAIYELDVGFRFGEEDWAFHTVPVIVLEGESRLSGMLP…	ATGATCCTGCTCGAGGATTTGACAAACGGCAACAAGCCTTCAGAGAAGATGAACAACGCCTGCTTGAGGGGCATCCGATTTACCGGTCGAGGCCAGACGGAACTCCTTGGAGTTCAGACCCGTAGCATGAGCAGGATGCAAATCCAGAATGATGCGGGCTTCCAAGACAACGCTCATGTGGCCCGTCCAAACGTTCCTGCGGCATCGGCTTCCCCGTTTGGTGAATGGACGCCCGATATCGCCTACGGAAGTGAACTCTGGGTAGAAGGTGAGGACTTGAGTCGCATTGAGATTGCCGAGAGAGGGATTGCACGTGCTCGCTTGCGGGTCGAGCATTATAGAAACGCTCCCAACCCAGCCATTTTCCAGCAACAGCTGGATGAGGAGATCAGGAAGCGG…	ATGATCCTGCTCGAGGATTTGACAAACGGCAACAAGCCTTCAGAGAAGATGAACAACGCCTGCTTGAGGGGCATCCGATTTACCGGTCGAGGCCAGACGGAACTCCTTGGAGTTCAGACCCGTAGCATGAGCAGGATGCAAATCCAGAATGATGCGGGCTTCCAAGACAACGCTCATGTGGCCCGTCCAAACGTTCCTGCGGCATCGGCTTCCCCGTTTGGTGAATGGACGCCCGATATCGCCTACGGAAGTGAACTCTGGGTAGAAGGTGAGGACTTGAGTCGCATTGAGATTGCCGAGAGAGGGATTGCACGTGCTCGCTTGCGGGTCGAGCATTATAGAAACGCTCCCAACCCAGCCATTTTCCAGCAACAGCTGGATGAGGAGATCAGGAAGCGG…
NCU00654	NcraOR74A_LGI: 7,679,389 - 7,681,411 (-)	N. crassa OR74A	1	2023	825	hypothetical protein	null	null	null	10	0	MSSKPDPSGTGHSASSKRFQLPALDFSFAPLTEGTDIPPPEPSPRIRDEATGTSDGEDLEEKNTNGSGNGSLAPPNGKSSRPHVSLLTSPMSSTSGTTKSSSGEDHLTSPTTSSSRNGTIRRMLSRHKLRSPHVNGDETIAENGAAVSPTQEQQQQQQQQQQQTTNARPPSSNRPPSSNNNNEVKKSRRVSGWFGKILGGGDKSSTTRNRRASMMAPFLSSPSSPEPAPVRPLTENKPKGPPPPKIPELSQLKSKLDTKDDGGLLGDDLFRDIK	GGTCGGTCTCGTTTGGGCCCGTTTTCCATCTCTTGCTCTGCTGCTGCAGGCCGGGACCCGACACGGCATTCCTTCCGCTTTCCATCTCTTCCTCTCTCTCTTACGGTACTTCATGTTGAAACCTCTCCCTCCATTTGTTTGTCTTGATTACTCCCGTCCTTGCCATCCACTCGCTCATTACGACAATCACCGGGTCGACGGCGTAGACAGCCAACTTGAAGGAAGTGGAAGACGGAAAAAAAGGACAGGAGCTTGGACCGCGTCGCCCTCTCTCTGGCTCTCTCCTCTCTCCTCTCTCTTCTCGCCTCTTCAGTTCAGAGCCAGATAGTACTCCAATTGGACGTCATTTCCCATTCCTTCGGGGGTAGCTCCTTTTACTGGCGCTCCTTCTCCCTCCTC…	ATGTCGTCCAAGCCAGACCCGAGCGGAACAGGCCACTCTGCCTCCTCTAAACGCTTTCAGCTGCCCGCCCTTGACTTCAGCTTTGCGCCTTTGACCGAAGGTACCGATATCCCACCTCCCGAACCGTCGCCGAGGATCAGGGACGAGGCGACGGGAACATCAGACGGGGAGGATCTCGAGGAAAAAAACACAAACGGAAGTGGAAATGGGTCCCTGGCTCCACCCAATGGAAAATCCAGCAGACCACATGTATCCTTGCTGACGTCGCCCATGTCGTCCACGTCCGGAACCACCAAGTCGTCGTCAGGTGAAGACCACCTCACATCACCCACGACGTCGTCGAGTCGCAATGGAACCATCCGCCGTATGCTCAGTCGCCACAAGCTGAGAAGCCCCCAC…
NCU00655.1	NcraOR74A_LGI: 7,676,339 - 7,678,094 (-)	N. crassa OR74A	2	1628	1302	unspecified product	oxidoreductase activity, transferase activity, transferring acyl groups other than amino-acyl groups, zinc ion binding	oxidation-reduction process	null	95	1	MKTTLTPVARAAAATGRFSGYGHGLRTTTPLLRTAAAAPGLFFRRHKSGPYGYTQAKALVFSRFGEPADVLSVHQHSISPSLPDGSVLIRALACPVNPADVNTIQGTYGVKPKFSPLLGTSDPSVIPGNEGCFEVVSVGNGVRGLKKGDWVIPATTGFGTLRTHALVEDADKKLMKVGGDKGKEGLTPLQVATVSVNPCSAYRMLKDYVDLIQLSVDGFAKGTASGGAWFLQNGANSGVGRSAIQFGKLWGLRSINVVRERNTPEETEELKKELMELGATVVVTESEFLDRSFTQRLKDEWTNGGKDPLMLGLNCVGGKNAAQIVRSLSPKGVMVTYGGMSRQSFPFPTGPQIFKRLRFEGFWLSAWAEENPEEKKRMINEILELMREGKFKAAPAQEV…	CGCACCTTTTCTCAATTTCCACGTTGCGTCGTCCCCTCAGCTCCTCTCGGTTCTCTTTCAACAACAACTGAACAACCCAAACGCCCTTCGCATTAACTACCTCTAGTAGACTGGCTCGGTCTGAAGCTAGACGCGAGACTAGTGTACACACAGACTACAGTACCAACTCAACCTAGCTCCACGAAACAAAAGTAACGACAAAGTCACACCCAAAAAAGCGAAATGAAGACCACCCTCACCCCTGTCGCCAGGGCCGCCGCCGCCACCGGCCGATTCTCCGGTTACGGCCACGGCCTTCGCACCACCACTCCCCTCCTCCGCACCGCTGCCGCCGCCCCCGGGCTCTTCTTCCGCCGCCACAAATCCGGTCCCTACGGGTACACCCAAGCCAAAGCGCTC…	ATGAAGACCACCCTCACCCCTGTCGCCAGGGCCGCCGCCGCCACCGGCCGATTCTCCGGTTACGGCCACGGCCTTCGCACCACCACTCCCCTCCTCCGCACCGCTGCCGCCGCCCCCGGGCTCTTCTTCCGCCGCCACAAATCCGGTCCCTACGGGTACACCCAAGCCAAAGCGCTCGTCTTCTCGCGCTTCGGCGAGCCCGCCGACGTCTTGTCGGTCCACCAACACTCCATCTCCCCCTCTCTCCCCGACGGCTCCGTGCTCATCCGGGCGCTCGCCTGCCCCGTCAACCCCGCCGACGTGAACACCATCCAGGGAACATATGGCGTCAAACCCAAATTCTCTCCGCTGCTGGGGACCTCGGACCCGTCGGTGATTCCGGGCAACGAGGGGTGTTTT…
NCU00655.2	NcraOR74A_LGI: 7,676,342 - 7,678,094 (-)	N. crassa OR74A	2	1629	1302	unspecified product	null	null	null	95	1	MKTTLTPVARAAAATGRFSGYGHGLRTTTPLLRTAAAAPGLFFRRHKSGPYGYTQAKALVFSRFGEPADVLSVHQHSISPSLPDGSVLIRALACPVNPADVNTIQGTYGVKPKFSPLLGTSDPSVIPGNEGCFEVVSVGNGVRGLKKGDWVIPATTGFGTLRTHALVEDADKKLMKVGGDKGKEGLTPLQVATVSVNPCSAYRMLKDYVDLIQLSVDGFAKGTASGGAWFLQNGANSGVGRSAIQFGKLWGLRSINVVRERNTPEETEELKKELMELGATVVVTESEFLDRSFTQRLKDEWTNGGKDPLMLGLNCVGGKNAAQIVRSLSPKGVMVTYGGMSRQSFPFPTGPQIFKRLRFEGFWLSAWAEENPEEKKRMINEILELMREGKFKAAPAQEV…	CGCACCTTTTCTCAATTTCCACGTTGCGTCGTCCCCTCAGCTCCTCTCGGTTCTCTTTCAACAACAACTGAACAACCCAAACGCCCTTCGCATTAACTACCTCTAGTAGACTGGCTCGGTCTGAAGCTAGGTAGACGCGAGACTAGTGTACACACAGACTACAGTACCAACTCAACCTAGCTCCACGAAACAAAAGTAACGACAAAGTCACACCCAAAAAAGCGAAATGAAGACCACCCTCACCCCTGTCGCCAGGGCCGCCGCCGCCACCGGCCGATTCTCCGGTTACGGCCACGGCCTTCGCACCACCACTCCCCTCCTCCGCACCGCTGCCGCCGCCCCCGGGCTCTTCTTCCGCCGCCACAAATCCGGTCCCTACGGGTACACCCAAGCCAAAGC…	ATGAAGACCACCCTCACCCCTGTCGCCAGGGCCGCCGCCGCCACCGGCCGATTCTCCGGTTACGGCCACGGCCTTCGCACCACCACTCCCCTCCTCCGCACCGCTGCCGCCGCCCCCGGGCTCTTCTTCCGCCGCCACAAATCCGGTCCCTACGGGTACACCCAAGCCAAAGCGCTCGTCTTCTCGCGCTTCGGCGAGCCCGCCGACGTCTTGTCGGTCCACCAACACTCCATCTCCCCCTCTCTCCCCGACGGCTCCGTGCTCATCCGGGCGCTCGCCTGCCCCGTCAACCCCGCCGACGTGAACACCATCCAGGGAACATATGGCGTCAAACCCAAATTCTCTCCGCTGCTGGGGACCTCGGACCCGTCGGTGATTCCGGGCAACGAGGGGTGTTTT…
NCU00656	NcraOR74A_LGI: 7,673,303 - 7,676,441 (+)	N. crassa OR74A	2	3082	2745	phosphoinositide 3-kinase (inositol-23)	1-phosphatidylinositol-3-kinase activity, binding, phosphotransferase activity, alcohol group as acceptor, protein binding, transferase activity, transferring phosphorus-containing groups	phosphatidylinositol phosphorylation, phosphatidylinositol-mediated signaling	null	82	0	MPIMEPFSFASSDQLNYPVSIRIMSLEGEETPIPFSTLLERPDLRHVGSNQSPHSDLYVTVQVWAGSKPLTVPVQTPYKWFRNERKWSEWLTLPIDYSTLPENARLAITLWDLSPTGGEGAHGHAIPFGGTTLPLFDKDNQLYKGRQQCFVYRHKQADGNDDTGTPAFIPRRSGVGSSKKGTPSSIVDNDAEEYDRLMDLLKKHEMGEIPRVDWLDQLAFRVIEKRGYGSAKSSLRLKAIQRQQEALASANPDASKPIPVPSDFLLTVELPRFDFPVVFADHEYPPPPISSLQHLSSSQSGLMVKPTPDIQLGPGISRIDADDETSAGRLIRVYDPEVGARDNPAESKHRRLVRSQHRNGILDKDLKPNAKVRDELNQIMSYPPTHSLSPEEKDLIWKF…	GTCGTACAACATACCCATCACAATCCCGCATCTTCACAGAGACTTCAGCCTGACTCCCCATTCCATTTCTTTACACCTCTCTACCTACACATCCCATAACGTACTTCATGTTCGGTTCCGGGGACGGCCACTCCCCGAAATATCTGGAACCATGCCCATCATGGAGCCCTTTTCGTTTGCGAGCTCCGACCAGCTCAACTATCCCGTCTCGATTCGCATCATGAGTCTTGAGGGAGAAGAGACGCCCATTCCGTTCAGCACGCTCCTTGAGAGGCCAGACCTGCGACATGTGGGCTCTAACCAAAGTCCTCACTCGGACCTCTATGTCACCGTTCAGGTCTGGGCCGGATCCAAGCCTCTGACTGTTCCCGTCCAAACACCCTACAAGTGGTTCCGGAA…	ATGCCCATCATGGAGCCCTTTTCGTTTGCGAGCTCCGACCAGCTCAACTATCCCGTCTCGATTCGCATCATGAGTCTTGAGGGAGAAGAGACGCCCATTCCGTTCAGCACGCTCCTTGAGAGGCCAGACCTGCGACATGTGGGCTCTAACCAAAGTCCTCACTCGGACCTCTATGTCACCGTTCAGGTCTGGGCCGGATCCAAGCCTCTGACTGTTCCCGTCCAAACACCCTACAAGTGGTTCCGGAATGAGCGCAAATGGTCCGAGTGGCTAACCCTGCCCATCGACTACTCTACTCTCCCCGAAAATGCCCGTCTGGCCATCACCCTTTGGGACCTCTCTCCAACCGGAGGCGAAGGCGCCCATGGTCATGCCATTCCCTTTGGTGGCACCACACTG…
NCU00657	NcraOR74A_LGI: 7,670,778 - 7,673,073 (-)	N. crassa OR74A	2	2241	1296	hypothetical protein	null	null	null	99	0	MSDEDIYDASPPRARNLEVRNKGKRVSDSNEGPSATRRRIRDPSPPNPDANGDLDEYDPAQSMQERRQIQRKLRDMQREMRENPDQFMQDKSSDALINYFDQSDTIMRDVKQTNEATIDSRGLVFAADLSARRAQRLTSGNIGNGIDVDEFVSKCITYMRHGRGFEDDDAPELTSTQRYRRRPGRAAADTEDEEDMGDEGDMLNWPHLGRYAAVPSVRRPALPGFLSGPLSIEKKVRRMTQRNAPFKINSLIEVRPQELRAEDLKKSDKNDLPSICKNILEQLENKQNAAQDAVESLLNNGEVDDPEQEFLIMEKYALHSSGGIDLLRFVINPRSFGQTVENMFYVSFLLREGGLKLEFDSYGRPSLSAHVHADEHEKAQGRHGTTRHQAIMSIDMDIW…	CGGCTTTGCTCCCACTCACTGTAAACGGAATCGCGTCTTTCTCTTTGGAGGACGCGTCTCCTCTTCCATCCTTCTTTGCTTGCTTCCACTCTCTATTTTCCAGGCTACAAGAGTCGTTCACCTCTGCTCACTGCTCGTGTTTCCGTTCAAGTCGGGAAGAATTCAGTTGAGTTTGTGTACCCGATCATCCGTCTTCAACCACAGTCGAGGCCCCGACAACGAAATCCTGGGCTTGCTGTCTACTACTATCATCTCTTTTCGCCCGACGACAACCATTCCTCACACGACCGAGGTCTGTTGATGTTCAATTTGGCACTTGATAGGCCCAAGGACTTATCGACCGAGAATCATTGGTGCTTTGTCGGCTTATCTGTACACTCTGTACCTACCAAAACACAC…	ATGTCCGACGAGGATATTTACGATGCCTCCCCTCCACGAGCCAGAAACCTGGAGGTGAGGAACAAGGGCAAACGGGTCTCAGACAGCAATGAAGGCCCCTCGGCAACAAGGCGGCGTATCAGGGACCCATCGCCGCCCAACCCGGATGCAAATGGCGATTTGGACGAGTATGATCCTGCCCAATCCATGCAGGAGCGGCGGCAGATCCAGAGGAAGCTACGAGATATGCAGAGGGAGATGAGAGAGAACCCCGACCAGTTCATGCAGGACAAGTCCTCGGACGCCTTGATCAACTATTTCGACCAGTCAGACACTATCATGCGCGATGTGAAGCAGACCAACGAGGCCACCATTGATTCTCGCGGTCTAGTCTTCGCGGCCGACTTGTCCGCTCGTAGG…
NCU00658	NcraOR74A_LGI: 7,658,397 - 7,670,476 (-)	N. crassa OR74A	1	12080	12024	male barren-3 (mb-3)	null	null	null	227	2	MSYPSDGTGPGGGSPNTPGQFLNDVARSSTPKLRKSKARQSLRMDMSEPESPMASPVSGPAVSRLPGPASAPAAGPAAIRLPAPTPAPAADPALVPAAGRRIVPPSASIAVPTTVPYTAPALAPTAAPTSQTPAASAGGSKPKEKQMPEEEDMGAYIFQKMQEAKEASRIAAQGKTKYNPPAQRSYFQSGSGWDDVVEDDSNGGDTGVRVKAGDIADVKVSEDVAEDDYVSDWESEKDAEKEKPKLLHERYVGDGTGARRVIREVKKAYESDEEKEDIANTSDIDESGQPVRVKNKHEVGRYRDMNNPFTFSPFTSQEGHRADNEAAIEEYDRLRDDNEGKTDPTRPLKYKPYDEGTLRDTRFMVAQLSQYKDHAIAVLDNKVDRHSMLRTYIEKAGEP…	ATGTCCTACCCTTCGGATGGGACTGGCCCCGGAGGTGGGTCACCTAACACACCGGGCCAGTTTCTCAACGATGTGGCCCGTTCTTCAACGCCGAAGCTCCGGAAGAGCAAAGCACGACAGTCCCTACGTATGGATATGAGCGAACCGGAAAGCCCTATGGCATCTCCAGTATCTGGACCGGCTGTGAGCCGTCTTCCAGGTCCGGCCTCGGCTCCAGCTGCTGGTCCGGCTGCGATCCGGCTTCCAGCTCCGACTCCGGCTCCAGCTGCTGATCCGGCTCTAGTGCCAGCTGCTGGTCGGCGTATAGTTCCACCTTCGGCCTCAATTGCCGTTCCGACTACGGTTCCATATACAGCCCCAGCCTTAGCTCCTACTGCGGCCCCGACTTCACAGACGCCT…	ATGTCCTACCCTTCGGATGGGACTGGCCCCGGAGGTGGGTCACCTAACACACCGGGCCAGTTTCTCAACGATGTGGCCCGTTCTTCAACGCCGAAGCTCCGGAAGAGCAAAGCACGACAGTCCCTACGTATGGATATGAGCGAACCGGAAAGCCCTATGGCATCTCCAGTATCTGGACCGGCTGTGAGCCGTCTTCCAGGTCCGGCCTCGGCTCCAGCTGCTGGTCCGGCTGCGATCCGGCTTCCAGCTCCGACTCCGGCTCCAGCTGCTGATCCGGCTCTAGTGCCAGCTGCTGGTCGGCGTATAGTTCCACCTTCGGCCTCAATTGCCGTTCCGACTACGGTTCCATATACAGCCCCAGCCTTAGCTCCTACTGCGGCCCCGACTTCACAGACGCCT…
NCU00659.1	NcraOR74A_LGI: 7,655,984 - 7,657,637 (-)	N. crassa OR74A	2	1522	831	unspecified product	null	null	null	47	1	MSNKLVPANPDDVMVIRDVTPNVVTFSVPFLRFGKIPIGGRGTLVRLSNNTLAVFSPVALTPSARSRVSSLGSGQVSYIVATDIEHHIFVSEWARAFPDAKIIGPEGLPEKRAKVTDDERIGHEPFSVVFTKENKKSIKIDDAFDADFEYEYVDAHPNKELVFYYKPDKVLIEADLMFNLPAIEQYSKVPEAEKPHGSLLGRLFQAMNNTEGEAKGIKRFLWYAMSRGDRAGFNESVRRIDGWDFETIVPCHGETIVGNGKEVFEKVFEWHLVDHN	GTCAAAAAATTATCCTACGATATGATAAGAAACCACTCTTCCCTTCTTGCGAGGTCCTAATAAATAAAGAGATCCAAATTTCCTATCACGGTTGCATACCAATCTTCTGTCAGCTTAATATACCTTGTCATCGTCTTCGTTCGATCTGGTTATTGTTATAAACTACGTCAACTATAACATCACCACTGACACAAAACCGCCTCTCCATTCATCCAGCAGCATCCCACCACGAGGAGCCGTCTTCTCTTATTTAGCACCACCACACCTTCCAAGTACCCCCCATTCTCTCCCCGCGGCACCTTCAAATCCCCTCCACCTTCAGGTAACAACAACAAAACGGCTTCAACCAAGCCCTTCATCGCAACCGTCCTCTTCTCCCTCGCCGCCGCCTCTGTAGGT…	ATGTCGAACAAACTGGTCCCCGCGAACCCGGACGACGTCATGGTGATCCGAGACGTCACTCCCAACGTCGTCACTTTCTCTGTGCCCTTTTTGCGGTTCGGAAAGATTCCTATCGGAGGGAGGGGGACTTTGGTCCGTCTCTCCAACAACACCCTAGCAGTCTTCTCCCCCGTAGCCCTCACGCCCTCGGCCCGCTCCCGCGTTTCCTCGCTCGGCTCCGGCCAAGTAAGCTACATCGTCGCCACCGATATCGAGCACCACATCTTTGTATCCGAATGGGCGCGGGCCTTTCCCGACGCCAAAATCATTGGTCCCGAGGGTCTTCCGGAAAAGCGGGCCAAGGTGACCGACGACGAACGCATCGGGCACGAGCCCTTTTCCGTCGTCTTTACAAAGGAA…
NCU00659.2	NcraOR74A_LGI: 7,655,984 - 7,657,704 (-)	N. crassa OR74A	3	1330	831	unspecified product	null	null	null	47	1	MSNKLVPANPDDVMVIRDVTPNVVTFSVPFLRFGKIPIGGRGTLVRLSNNTLAVFSPVALTPSARSRVSSLGSGQVSYIVATDIEHHIFVSEWARAFPDAKIIGPEGLPEKRAKVTDDERIGHEPFSVVFTKENKKSIKIDDAFDADFEYEYVDAHPNKELVFYYKPDKVLIEADLMFNLPAIEQYSKVPEAEKPHGSLLGRLFQAMNNTEGEAKGIKRFLWYAMSRGDRAGFNESVRRIDGWDFETIVPCHGETIVGNGKEVFEKVFEWHLVDHN	TACGCAGCCTCCTTGGGAACCCGTCAGCATCCCACCACGAGGAGCCGTCTTCTCTTATTTAGCACCACCACACCTTCCAAGTACCCCCCATTCTCTCCCCGCGGCACCTTCAAATCCCCTCCACCTTCAGGTAACAACAACAAAACGGCTTCAACCAAGCCCTTCATCGCAACCGTCCTCTTCTCCCTCGCCGCCGCCTCTGTAGGTGCCGTAGTCTACTTCCGCCCCGGGATAGGACGGGACATAGGAGCCAAAATGTCGAACAAACTGGTCCCCGCGAACCCGGACGACGTCATGGTGATCCGAGACGTCACTCCCAACGTCGTCACTTTCTCTGTGCCCTTTTTGCGGTTCGGAAAGATTCCTATCGGAGGGAGGGGGACTTTGGTCCGTCTCTCC…	ATGTCGAACAAACTGGTCCCCGCGAACCCGGACGACGTCATGGTGATCCGAGACGTCACTCCCAACGTCGTCACTTTCTCTGTGCCCTTTTTGCGGTTCGGAAAGATTCCTATCGGAGGGAGGGGGACTTTGGTCCGTCTCTCCAACAACACCCTAGCAGTCTTCTCCCCCGTAGCCCTCACGCCCTCGGCCCGCTCCCGCGTTTCCTCGCTCGGCTCCGGCCAAGTAAGCTACATCGTCGCCACCGATATCGAGCACCACATCTTTGTATCCGAATGGGCGCGGGCCTTTCCCGACGCCAAAATCATTGGTCCCGAGGGTCTTCCGGAAAAGCGGGCCAAGGTGACCGACGACGAACGCATCGGGCACGAGCCCTTTTCCGTCGTCTTTACAAAGGAA…
NCU00660	NcraOR74A_LGI: 7,654,156 - 7,656,172 (+)	N. crassa OR74A	2	1946	1629	glutamyl-tRNA amidotransferase	carbon-nitrogen ligase activity, with glutamine as amido-N-donor	null	null	96	0	MSARIGRLRGLCLRHVSSTRQTSPIQRRSLNQFISRVQQHDQPALEQRQFRLAVKDNIATVSPNSEEETPLTTTCGSNFLANYRSPFEATIVSQLRSRGALLVGKTNLDEFGMGSHSVHTAFGAVAQEGEHEQQAVKHSAGGSSGGSAVAVATGEADIALGTDTGGSVRLPAGYTGVVGFKPSYGMLSRYGVVPYANSLDTVGLLAKEVRPIAELILGGADKVTRGLWAEHDPLDPTSLSHGARRRCASQRDCYTGPLPKDPYPLKNLKFGLPLEYNITELSPSIRHSWSAAAAKLQSLGARLVPVSLPSTRHALSAYYVIAPAEASSNLAKYDGIRYGTRFTSPTESDAAISEGPEGREEEEEGILYARARTAGFGDEVKRRILLGAYTLSSAAMDNY…	GAATCTCTCCCGATTCCCGACCACGGTGAAGATACAGAAACATGGTGATCCAACACCGCAACCGACCCAATTGAGCGCCGAACAGAGCTGGGTCGTGACCAAGAAACCACATGTCAGCTAGAATTGGGCGGCTGCGGGGCCTATGTCTGCGCCATGTGAGCTCGACAAGGCAAACGTCACCCATCCAGCGACGCTCCCTGAACCAATTCATATCCAGAGTGCAGCAACATGACCAACCCGCGCTCGAACAGCGGCAGTTCCGTCTCGCCGTCAAAGACAACATCGCCACAGTTTCCCCCAATTCCGAGGAGGAAACGCCTCTAACGACGACATGCGGCTCCAACTTCCTTGCCAACTACCGCAGCCCCTTTGAAGCCACCATCGTCAGCCAACTACGAT…	ATGTCAGCTAGAATTGGGCGGCTGCGGGGCCTATGTCTGCGCCATGTGAGCTCGACAAGGCAAACGTCACCCATCCAGCGACGCTCCCTGAACCAATTCATATCCAGAGTGCAGCAACATGACCAACCCGCGCTCGAACAGCGGCAGTTCCGTCTCGCCGTCAAAGACAACATCGCCACAGTTTCCCCCAATTCCGAGGAGGAAACGCCTCTAACGACGACATGCGGCTCCAACTTCCTTGCCAACTACCGCAGCCCCTTTGAAGCCACCATCGTCAGCCAACTACGATCGCGCGGCGCTCTCTTGGTCGGCAAGACGAACCTGGATGAGTTCGGCATGGGCAGCCACTCGGTACACACGGCCTTTGGAGCTGTCGCGCAGGAGGGGGAGCACGAACAA…
NCU00662	NcraOR74A_LGI: 7,650,911 - 7,653,684 (+)	N. crassa OR74A	3	2658	867	RNA binding protein	null	null	null	76	0	MSKSEFHRADERRFLDERGSSGPLAPNGLNPATIMEKAVRERIIDSYFYKEQCFGVNEADIVDRVVEHVDFIGGVYGTVQKPSPFLCLAFKLLQLAPSDDILNEYLQFGGEKFKYLRALALFYIRLTRKDQDVYKTLEPFLEDRRKLRRKGRNGTSLTYMDVFVDDLLTKDRVCATSLWKMRKRDILEDLDILEPRVSPLGNIEDLLEEEDEAMRKAEEEQNNNGSESEGEIRSRTRSRSRTPRSRSRSTSYSRSRSPVTRRRSRTRSRSRTPEDRNGRERMDIDGPE	CCACCTCGACAACCTTTTTTTGTGGTTCTCTTCCTGTCCGTAGGAAACGAAACCCCCCAACTGTGCGCAACATAACTATCGTGAAACTACAATCACCGAATACTCTACGCCCTGCGCATACTACGTACCTACACACGACAAGAACATGAGCAAATCCGAATTTCACCGTGCCGATGAGCGACGCTTCCTCGACGAGCGTGGCTCCTCAGGCCCGCTCGCTCCCAACGGCCTCAACCCGGCCACCATAATGGAAAAGGCGGTTCGCGAACGCATCATCGACAGTTACTTCTACAAGGAGCAGTGTTTCGGTGTCAACGAAGCAGACATCGTGGATCGCGTTGTCGAGCACGTTGACTTCATTGGCGGCGTCTATGGCACCGTCCAGAAACCCTCGCCCTT…	ATGAGCAAATCCGAATTTCACCGTGCCGATGAGCGACGCTTCCTCGACGAGCGTGGCTCCTCAGGCCCGCTCGCTCCCAACGGCCTCAACCCGGCCACCATAATGGAAAAGGCGGTTCGCGAACGCATCATCGACAGTTACTTCTACAAGGAGCAGTGTTTCGGTGTCAACGAAGCAGACATCGTGGATCGCGTTGTCGAGCACGTTGACTTCATTGGCGGCGTCTATGGCACCGTCCAGAAACCCTCGCCCTTCCTCTGCCTCGCCTTCAAGCTGCTGCAGCTCGCGCCCTCAGACGACATCCTCAACGAGTATTTACAATTTGGCGGCGAAAAGTTCAAGTATCTACGCGCGCTGGCGCTGTTTTATATCCGTCTTACGAGGAAGGACCAGGATGTG…
NCU00663	NcraOR74A_LGI: 7,649,295 - 7,650,583 (-)	N. crassa OR74A	2	1209	702	hypothetical protein	null	null	null	9	0	MLLTSAQVSIAFSSGIVFIFTAALFLSGYAIQQRTLRDLRAAIKPTPRPSPRTYLPDQFKKVTIELPGGTIFPVQDDGVVVEIKPTPPSEVHQTSETEDENRQKPIPAPQPARESATEKTEMKKTSSARAKKYREQQQLKKQQQHMQQGALVVQQGQQQQQEQDFSKAPNQAEQQETSGSTPIEIPEGMLEHPDPDKRAEKAVSPAERRRLIKEEIKRLAQPEERGYYQRRLW	GAGGATGGAGACGGAAATGTCACGGTGGAAATACACGTTGTTCATGCACAAGAACACCATAACAGGACTCCAGGTAACCTGCATGTGTACCGACGTACCTCACGCTCATTCAATGTTTCTTTTCTTTCGGTGGTGATAATTCCACGTTTTGTTTACATTCGCGCATCGGCTTCCAAGTGGATTTGAAAGCCTCACTCAAGCCTCAGCAAACTCTCCATGCGCTGGCTGTGTGCATCTCCTCGCGGCAGCCAACAAACAGTACCTTGGATAAAACATGCTGCTCACTTCGGCCCAAGTATCAATCGCTTTCTCATCGGGCATCGTATTTATCTTCACTGCAGCCCTCTTTCTAAGCGGGTATGCAATCCAGCAGCGGACACTGCGGGACCTCCGCGCGGC…	ATGCTGCTCACTTCGGCCCAAGTATCAATCGCTTTCTCATCGGGCATCGTATTTATCTTCACTGCAGCCCTCTTTCTAAGCGGGTATGCAATCCAGCAGCGGACACTGCGGGACCTCCGCGCGGCCATCAAGCCAACTCCAAGGCCATCCCCAAGAACATATTTGCCTGATCAGTTTAAAAAGGTGACCATCGAATTACCTGGTGGCACCATTTTCCCGGTACAAGACGATGGGGTTGTGGTAGAGATCAAACCAACTCCGCCCAGTGAGGTCCACCAAACATCGGAAACAGAAGACGAGAACCGACAGAAGCCAATCCCGGCACCACAGCCAGCGCGAGAGTCAGCGACAGAGAAGACGGAAATGAAAAAGACATCATCAGCAAGAGCCAAAAAGTAC…
NCU00664	NcraOR74A_LGI: 7,640,084 - 7,643,505 (-)	N. crassa OR74A	2	3344	720	pre-mRNA-splicing factor isy-1 (msp-7)	null	null	null	69	0	MARNSEKAQSMLFRFREAQAADLGIIDAGRTRRPRSITEQDSIPACEKWRGQVLKEISRKVSRIQDPALSDYQIRDLNDEINKLMREKHMWEVQIRNLGGPNYMRSGGKVYDEAGREIPGGGRGYKYFGRARELPGVKELFEAAARAKQDDEKPLETRDDLRKQVDAAYYGYAPDEEDEKLLAYEAARERQAFENLAKAAAGLEPPPGWEPLPEWELPTMDEVAQELIDRRRRRLLDQL	CGAGGCATCACAGCCTTGCAGCCTTCTGTCTTGTACCAGTACATCATCTTCGAATTTCCGGCAATACGTAAAATCCACGGCTGGCCACAGTTAGACTTTCCACTGCGCCTTCAATCCCCAGCCGATCCTACTTGCCTCGTCTCAGGAGCAAGCTTAGGTTATCAATCACAATACCCTTCCACGCCTAATTTCCCCCGCGCAACCCATAATCACCATCCAAAATGGCACGCAACTCCGAAAAAGCCCAGTCGATGCTCTTCCGCTTTCGCGAAGCGCAAGCCGCCGACCTGGGCATCATCGACGCCGGGCGCACGCGCCGCCCGCGCTCCATCACCGAGCAAGACAGCATTCCCGCATGCGAAAAGTGGCGAGGCCAAGTCCTCAAGGAAATCTCCCGCA…	ATGGCACGCAACTCCGAAAAAGCCCAGTCGATGCTCTTCCGCTTTCGCGAAGCGCAAGCCGCCGACCTGGGCATCATCGACGCCGGGCGCACGCGCCGCCCGCGCTCCATCACCGAGCAAGACAGCATTCCCGCATGCGAAAAGTGGCGAGGCCAAGTCCTCAAGGAAATCTCCCGCAAGGTGTCCCGCATCCAAGACCCAGCCCTATCCGACTACCAGATCCGCGACCTCAACGATGAGATCAACAAGCTCATGAGAGAAAAACACATGTGGGAGGTGCAGATCCGCAACCTGGGCGGACCGAACTACATGCGCTCGGGAGGGAAAGTGTACGACGAAGCCGGGCGGGAGATCCCTGGTGGAGGGAGGGGGTACAAGTACTTTGGCAGGGCGAGAGAG…
NCU00665	NcraOR74A_LGI: 7,640,026 - 7,642,334 (+)	N. crassa OR74A	1	2309	1887	Ser/Thr protein phosphatase (cpd-6)	hydrolase activity	nucleotide catabolic process	null	69	0	MAVKASILVASAIATLARAAQPGAASPIAAPMRDLVWGKLNFLHTTDTHGWHGGHLQEAQYSADWGDYISFAEHLREEADGQGVDLLLVDTGDRVEGNGLYDASNPKGKYYYDIYREQDVDIICTGNHELYHASTADGEHLRTVPNFQDKYVASNLDYIDPKTGLQIPMAQRYRKFQTKNQKLTIVAMGFLFDFTGNANNTVVQPVRETIKEQWFQDAIRENPDVFVVIGHVGVKMPEFKEIFTAIRKQNRLTPILFFGGHVHVRDATAYDSRSFAIASGRYFETIGWMSVDGDLKRTTKDVVAAAVNDDEPPSTEAAEFSFHRRYIDNNLLGLYYHTGLNKSTFPTDHGRNVSQMIAQARKDLDLDYTFGCAPKNLWMTRAPYPSEDSIYTWLEKEVL…	TGATGGGCCAACTCAACGCCCGTCGGCGCTATGACAAACAGCAGACTACTGTGTACAGACGAACCGACACCGACATTGCAGTTGCATAGTACATGACATTACATCAGAAGCCATATTTGTTACGTATAGTGTTACACATCGGTACGCCTTCGTGATGGCTGTCAAAGCCTCAATCCTTGTCGCCAGTGCTATTGCGACACTGGCACGGGCAGCGCAGCCCGGAGCTGCATCTCCCATCGCCGCGCCTATGCGAGACCTCGTCTGGGGCAAGCTCAACTTCCTCCACACGACAGACACCCACGGCTGGCATGGCGGTCATCTTCAAGAAGCACAGTATTCGGCGGACTGGGGTGATTACATATCCTTTGCCGAACATCTCCGCGAAGAAGCAGATGGGCA…	ATGGCTGTCAAAGCCTCAATCCTTGTCGCCAGTGCTATTGCGACACTGGCACGGGCAGCGCAGCCCGGAGCTGCATCTCCCATCGCCGCGCCTATGCGAGACCTCGTCTGGGGCAAGCTCAACTTCCTCCACACGACAGACACCCACGGCTGGCATGGCGGTCATCTTCAAGAAGCACAGTATTCGGCGGACTGGGGTGATTACATATCCTTTGCCGAACATCTCCGCGAAGAAGCAGATGGGCAGGGCGTTGATCTGCTCCTTGTCGACACCGGCGATCGCGTCGAAGGAAATGGACTCTACGACGCCTCGAATCCCAAGGGGAAATACTACTATGACATATACCGCGAGCAGGACGTTGACATCATATGCACGGGGAACCACGAGCTGTATCATGCC…
NCU00666	NcraOR74A_LGI: 7,635,319 - 7,637,764 (-)	N. crassa OR74A	3	2290	1197	hypothetical protein	null	null	null	15	0	MVTTATQAPSRRFPSMIEMASQAPSRRFPSMIEMAETASIRSVAPSYISEVPSYHSDRYSYADPYNLPAEPAPPYSPPAAGWDMAGRLGVLSSLVPATLPDPPEEPRRERSRTRTRAGAGTSSSGSTSRGTSRTASRTSGSRTTSDSTTATTTSTTRHRNRLGNHSAANDSSSTIARLGNNQNRSTTNMRTSAAASSTSLPTTTTTNAGSRPVAGTRTRAQTTPDTPSRSTNSSSPPPRVGLPPVPSGPPSRTDFPVLGDFRIPSLSSMSSNPNLRQYQNVAQRRAAANASTTNLDGLRRALDRIEEERNNPNPSNNAARPRPLEDPYLVGEEAAAKARRERLARENGDILIQENHRWDLFLNLMREQEERQPGWRRFRKNMETRTSKLPFRLGMRAR	TTCCTCTCCCCCGTTCTCTGCGTCAAAGGCTTCGTTTCCCCGCTTTGAACAACGTTGGAATTGCTACAGGAGATCAGGTAATTGTGTCGTCTAGCACGTTGGAGTAACAAGTCTGTGCTGGTTGCCGTTCACCTACACTGACTGCACTGCTTCACCGTCACCGCGCTCAGCTGGCCTTGCTGCTACGCCTTTTCCCTCCCCCGTCCGCTGGCAGCAACTCCCCAACCTTCGTTCCGTTCTGCATTCTTCCTCCCTCTCTATCTTAGTTACTTGTAGCTTGGGGTCGACAAGAGGATCGTAGGAAATAGCAATCATGGTTACCACCGCTACTCAGGCGCCGTCTCGCCGCTTCCCATCTATGATCGAGATGGCCTCTCAAGCACCGTCTCGCCGTTTCCC…	ATGGTTACCACCGCTACTCAGGCGCCGTCTCGCCGCTTCCCATCTATGATCGAGATGGCCTCTCAAGCACCGTCTCGCCGTTTCCCTTCTATGATCGAGATGGCCGAGACTGCCTCAATTCGCTCCGTTGCACCTTCTTACATCTCCGAGGTGCCTTCCTACCATTCGGATCGGTACTCGTATGCCGATCCATACAACCTTCCGGCGGAGCCTGCACCGCCTTACTCACCGCCAGCTGCAGGATGGGATATGGCTGGCCGGCTCGGTGTCCTCTCCTCTCTAGTTCCCGCAACACTTCCCGATCCGCCGGAAGAGCCCCGCCGCGAACGTAGTCGCACCCGTACCCGTGCCGGGGCCGGAACCTCGTCCTCCGGCAGTACTTCTCGGGGTACCTCGAGA…
NCU00667	NcraOR74A_LGI: 7,633,013 - 7,634,733 (+)	N. crassa OR74A	6	1249	504	vacuolar membrane ATPase-11 (vma-11)	hydrogen ion transmembrane transporter activity	ATP hydrolysis coupled proton transport	proton-transporting V-type ATPase, V0 domain, proton-transporting two-sector ATPase complex, proton-transporting domain	144	1	MAEIMADSELAPKFAPFIGMAGIAAAMIFGSAGAAYGTAKSGIGIAGVGTFRPDLIMKCLIPVVMSGIIAVYALVVAVLIAQDLGPPGSGQHYSLFNGFMHLACGLSVGLTGLAAGYCIGIVGDKGVRSFMLQSRIFVGMVLILIFGEVLGLYGLIVALILNTKSKG	CAGTGATATTGATGCACCAGTCAAAAGCCAAGCCTGCATGCACCGAAGATGTTCCTGAGCTTGCACGTGACCGTCCACGCTAACTGTCTGGACGCCAAGCCAGCCTGGGGCAGGCGGCAGTGGTCCAAGCTTCCCGCTGCATTGCTGGAGTGCGTCGTTGCGTCGGCTGTCTCCATTGAACCAGGAAGCAGCGTCTCGAGTCTCCAACTGACGAACATCCCACTCGACCTCACAGCGCCTGGCTCCCCAACTTTTGCCAGTTTCCCTGCGCTTCATACTATCGTCGCCAACATTCTGATTCAGTCTCTTGTCTACAAGCTATAACCATGGCCGAAATCATGGCCGATTCGGAACTTGCCCCCAAGTTCGCGCCGTTCATTGGCATGGCCGGCATCGCAG…	ATGGCCGAAATCATGGCCGATTCGGAACTTGCCCCCAAGTTCGCGCCGTTCATTGGCATGGCCGGCATCGCAGCCGCCATGATCTTTGGCAGCGCGGGCGCTGCATATGGCACAGCCAAGTCTGGCATCGGTATCGCCGGCGTGGGTACCTTCCGGCCGGACCTCATCATGAAGTGCTTGATTCCCGTCGTCATGTCCGGTATTATTGCCGTTTACGCCCTCGTTGTAGCTGTCCTGATTGCACAAGATCTCGGGCCGCCAGGATCCGGCCAACATTACAGCTTGTTCAATGGCTTCATGCATCTTGCATGCGGTCTTTCAGTCGGCCTCACCGGTCTCGCCGCGGGCTATTGCATTGGTATCGTAGGCGACAAGGGCGTCCGTTCGTTCATGCTACAG…
NCU00668	NcraOR74A_LGI: 7,626,563 - 7,631,591 (-)	N. crassa OR74A	3	4911	3756	rho guanyl nucleotide exchange factor 1	Rho guanyl-nucleotide exchange factor activity, small GTPase regulator activity	intracellular signal transduction, regulation of Rho protein signal transduction	intracellular	101	0	MADYHQDPRSRSNHPQYGPPPGSRGGDGYGQRDAAFSNIFGAAPPPGRSHTMTSSVPPPMMHLNEGRTHTMSSTSGASMQRPPQQRPPPPGGPGGGGSGSGERGGYGDPRARLDTNGYGQSQRSVSAGQQVPSAQYLQQQQAARRPPPGAYPPQHAPRGDSVRADSLRGPAPQGFYNNASRSPAQAYYNQPGGRPAPALNSDPYRSQSLASVPRPQMYQGSTPQQSPANAFRQAQYTGSSARTTAQGRIVPERHMEDRAMSMTGYPSYDRDAHQTPSGRVIPNRRAPGSSPDHGPAPSQYPAPGSQSGRTVSITSTTTVDPNGRTMSMASTIAPSIAPTERNEDGTLVHRYSGGASSMTGDRPVTVKIRMPLVYPALLSRVAETFRRKIVVGDRTKNEL…	CACACCTCTGCCCTGGCCTGGCTGTAGGAGTGTAGTTCGACATTCCAGCCCCGTACCCGTACATTGGCGACCTTGACCCTTCAGTTCCTCTCCCCCTCTCCGTCTCCGTCTCCGTCTCCGTCCCCGTCCCCGTCTACCGTGTTCCAATCGACGACAGAGAGGTAGACCAACTGAAGGCCGTGCTTCTTGCTGCGCAGGTGGTCGGCTACACTTGGCGAGTAGATTGCAGATTGCCTGCACAGTTTCGTACCTCTACCGAATCGACCTGTCCATCAGACCTACCTACCTACCTACCTACCTACCCTACCGTACCTGTACAGCGCCCCAGCACCGCCGCCGACCGAAGAACAATCGAAATACCTACGACAGGAGCGAGCGAGCGAGCGAGCACCTCGCATC…	ATGGCCGACTATCATCAAGACCCCCGGTCCCGATCCAATCACCCGCAGTACGGCCCTCCCCCCGGCAGTCGCGGTGGTGACGGCTACGGACAACGAGATGCCGCCTTCTCCAACATCTTCGGCGCCGCCCCGCCCCCCGGCCGATCGCATACCATGACTTCCTCCGTCCCACCCCCTATGATGCACCTCAACGAGGGCCGAACCCATACCATGTCGTCCACGTCGGGAGCCTCCATGCAGAGACCGCCGCAACAGCGCCCCCCACCGCCCGGCGGACCCGGAGGAGGAGGCAGTGGATCAGGGGAAAGAGGAGGCTATGGTGACCCCCGGGCGCGCCTTGACACGAATGGATACGGCCAGAGCCAGCGCTCCGTCTCCGCCGGACAGCAAGTTCCCTCT…
NCU00669	NcraOR74A_LGI: 7,623,497 - 7,625,463 (+)	N. crassa OR74A	3	1814	1401	oligosaccharyl transferase subunit (tiny-3)	dolichyl-diphosphooligosaccharide-protein glycotransferase activity	protein N-linked glycosylation via asparagine	endoplasmic reticulum membrane	79	0	MRTLLSFLLLALASAVAAISTSGNRLLVVLDDVADKANYSKFFADLEEREFKITYETPKSDSLTLFSLGERTYDHVLFLPVRTKGLGPNLTPKTLHDFVNAKGNILLALSANTTTPTSLIALLSELDITLPTDRNSLVVDHFNYDITSATDKHDVLLLPPPKPTRAGIKDFFSEGAGTKLIAFPRGVGAVLGNGQLLNPILRAPRTAYSYNPKEQVEAVNGDDLFAAGQQLSLVSTMQARNNARVTVVGSAEMLQDKWFDASVTKLDGQPVVQTFNREFAKRVSGWTFQEIGVLKVNWVEHHLEEEGAPNDSNPEMYRVKNNVSYTISLSEFAWDHWIGFNVPEHDEIQLEFSMLSPFHRLNLKEESHRLAAVHYHTVFTTPDQHGIFNFMVNYKRPFL…	CGATTGGGGAACATTGAACACGGGCAGCTACCTACCTACCTCTACATACAACTTTCCTTGTGTGTGTTGAACGACAGCATTGAAAGCTATCAACCAAACACCTTACCAGTTCCCATGTGCTGAGTTCTCGAGTCCTTTTTTTTTTTTTTGCCCTCCCCGGATCCAAATAACAATAAGGGACGAATCATGAGGACGCTATTATCCTTCTTGCTGCTTGCGCTGGCGAGCGCAGTGGCTGCCATCAGCACATCTGGCAACAGGTTGCTGGTTGTCCTGGACGATGTCGCAGACAAGGCCAACTACTCCAAGTTCTTCGCTGATCTAGAAGAACGAGAATTCAAGATAACGTACGAAACACCAAAGAGCGACTCCCTAACCCTCTTCAGCCTGGGCGAGCGC…	ATGAGGACGCTATTATCCTTCTTGCTGCTTGCGCTGGCGAGCGCAGTGGCTGCCATCAGCACATCTGGCAACAGGTTGCTGGTTGTCCTGGACGATGTCGCAGACAAGGCCAACTACTCCAAGTTCTTCGCTGATCTAGAAGAACGAGAATTCAAGATAACGTACGAAACACCAAAGAGCGACTCCCTAACCCTCTTCAGCCTGGGCGAGCGCACCTACGACCACGTCCTCTTCCTGCCCGTCCGCACCAAGGGTCTCGGCCCCAATCTGACGCCCAAGACCCTCCACGACTTCGTCAACGCCAAGGGCAACATCCTGCTCGCCCTCAGCGCCAACACCACCACGCCCACCTCGCTCATCGCCCTCCTCTCCGAGCTCGACATTACCCTCCCTACCGAC…
NCU00670	NcraOR74A_LGI: 7,621,952 - 7,623,307 (-)	N. crassa OR74A	3	894	249	NADH:ubiquinone oxidoreductase 9.5 (nuo9.5)	null	null	null	44	0	MSGTIPHFWAQPFRYIRWSAREKPAYFYSCVIAGLGPVFLTVVPPVRKYFGDVNPAPIPVTYPIPTGPRKQLTGYDDDTEEA	GGGGGCCGGACGGCACGCGCACGGCCGCTCTCATCTCGAGTCTCGAAATCGCAGCAGCTGCCGAAGCTCTCAAACGACACGCCCGGACGCCGACCACGCCGACGACGACGATAGCGACGAGAACGAGTGTCCCTCATTCTGTTGACAGGCCACAGTCAGGGCTAGAGAAACGAAAACAAAACAAATACTTCAATACGCAACAACGGCAACGGACGATAGACTAGACAAATATGTCGGGCACAATCCCTCACTTCTGGGCCCAGCCCTTCCGCTACATTCGCTGGTCCGCCCGCGAGAAGCCCGCCTACTTCTACTCGTGCGTCATCGCCGGACTCGGCCCCGTCTTCCTGACGGTCGTGCCACCTGTGCGCAAGTATTTTGGGGATGTCAACCCGGCGC…	ATGTCGGGCACAATCCCTCACTTCTGGGCCCAGCCCTTCCGCTACATTCGCTGGTCCGCCCGCGAGAAGCCCGCCTACTTCTACTCGTGCGTCATCGCCGGACTCGGCCCCGTCTTCCTGACGGTCGTGCCACCTGTGCGCAAGTATTTTGGGGATGTCAACCCGGCGCCGATTCCCGTTACTTATCCTATCCCCACCGGACCTAGGAAGCAACTTACGGGTTATGATGATGATACCGAGGAGGCATAA
NCU00671	NcraOR74A_LGI: 7,612,983 - 7,622,106 (+)	N. crassa OR74A	5	8873	7881	beige/BEACH domain-containing protein	protein binding	null	null	97	0	MLAVRSRQYRSSTSASAAQTSKAAEVLQSLLDRLVATTNAPGANGYPDIDELIDHIRRIHQHIAAARPPSPPQDDFRHLHGFQTLLDVLRSFSGFYNPQKRTESERVGLFDLLHVILATISALFRGHPGNRRYFQDRVEGGGWEALEQIIASIGVGGGDSDLWTNCQLFGKLLSFSLDDQRLDELCRSVAEEGKALEQKPTELESNKQDEAQGQKEEVELQPTEAERWVIIQERLKAIIGSTTVIQNPEIIRTIVGFWESIPRAEGAAASHASMIVLTALSCVASVSFYNLTAIHGTGILSRLLRVLFSENSLLAEAEQKDAAWLCRKLISLGIDELADAQFLLSRQDAVMSEFCLDMSEKHNGPPFVQFDLSLHGHASIELPSLGRTFPPQSAPGYTF…	GGGAGCTTCAATCTTATTTGCACGACCCGCACCTTAGATGTCTCTACCTAGGGACGCGTGGTGGGCATCACAGAAACCACACGCAGCCAAGGACAACAGACCGGCAATTCTATCTTCTTGTGATACTATATTCCAACCAGTCTTTCCATTCTGTTTCTGTTCTTTCCTCTTGATGCCCCAATCCGGCCACCCCGTCTTTGCCATACAACCAAGACGACAACACACAATTGCAGCCGTCCATCTTATGAACTGCTTGAAACCAAAAGACACCTAGGTACGGAGGCTGGACCCCCTGGCTACAGTCGCTTGGCACGCGGTGGATGCTTTTTCGATCTGCATCCCGGCTACGTTAGGCATTGAGCTGGGGATGGTGCTGTGAGGGCTCTCCTCAGACCATTT…	ATGCTCGCCGTGCGATCACGGCAATACCGGTCGTCGACCTCGGCTTCGGCGGCCCAGACCTCCAAGGCGGCCGAAGTCCTCCAGAGCCTCCTCGACCGTCTTGTAGCTACGACGAACGCGCCGGGAGCCAACGGTTATCCCGACATAGACGAGCTGATAGACCATATAAGAAGGATACACCAACATATAGCAGCAGCGCGACCTCCCTCCCCACCACAAGACGACTTCCGCCATCTGCACGGCTTCCAGACCCTTCTCGATGTCCTGCGATCATTCTCGGGCTTCTATAACCCGCAAAAGCGCACCGAATCCGAGCGAGTTGGCTTGTTCGACTTGCTACATGTCATCCTGGCCACCATATCGGCCCTCTTCCGAGGACACCCCGGCAATAGACGCTAT…
NCU00673	NcraOR74A_LGI: 7,606,805 - 7,609,640 (-)	N. crassa OR74A	2	2771	1599	serine protease p2 (spr-4)	identical protein binding, serine-type endopeptidase activity	negative regulation of catalytic activity, proteolysis	null	584	2	MRGLLALSLAACAAAAPAVSHESIHGDAAPILSSSNAEVVPNSYIIKFKKHVTDDKISDHHTWIQKIHSSRMDLKKRSQIPMVDDVFRGLKHTYKIGQDFMGYSGHFDEDTIEAVRRHPDVEYIERDSIVHTMSVSEDVDSEGKCDSDIEKSAPWGLARISHRDTLSFATFNKYLYAAEGGEGVDAYVIDTGTNVEHVDFEGRAKWGKTIPNGDADVDGNGHGTHCSGTIAGKKYGVAKKASVYAVKVLRSNGSGTMADVVAGVEWAAKSHLEQVKAAKDGKRKGFKGSVANMSLGGGKTQALDDTVNAAVSVGIHFAVAAGNDNADACNYSPAAAAKAVTVGASAIDDSRAYFSNYGKCTDIFAPGLSILSTWIGSKYATNTISGTSMASPHICGLLA…	AATCTCCTTGCATGTCTTGCTAGGTGGCTGTCGTTCCCAAGTTCGACGAAAGGCAAAGTACTAGTAGTGTACCTCTAGATTGACCGGGGCTGCCGTACTGTTCGGATTGAGAGGGACGGTGATTGACTGATAAGCCGCGACGTGACCGCTCTTATCGGTCGGATGCAGGCCTGTCGCCCCCTGTGGAGCATGTGCGGGCCCACGCCATTGGCCGCTCCGCCTTTGGCTAGTCCCATTCAGGTTAGGGATGGCCGTCCCCAGGGCCTTGGGGGTGAGTGCCTGCGGGCAGACAGGAGGTTCCCTGAGGCACAGGCAACAGCACCCACCAGCACCAGGCCGATGCACGCTTACGCATCCGTCCTGTTTCCCGTCTTTATCAGGGACGTCCTTCCCGTGCTT…	ATGAGAGGCCTTCTCGCTCTATCGCTAGCAGCCTGTGCTGCGGCGGCCCCAGCAGTCAGCCATGAGTCGATCCATGGCGATGCTGCACCCATTCTTTCGTCCTCCAACGCCGAGGTCGTTCCCAACTCGTACATCATCAAGTTCAAGAAGCACGTCACCGACGACAAGATCTCGGACCATCACACATGGATCCAGAAGATCCACTCCTCCCGCATGGATCTGAAGAAGCGTAGCCAGATCCCCATGGTCGACGACGTCTTCCGCGGGCTCAAGCACACATACAAGATCGGCCAGGACTTCATGGGCTACTCGGGCCACTTCGACGAGGACACCATTGAGGCTGTCCGCAGGCACCCCGATGTCGAGTACATCGAGCGTGATAGCATCGTCCACACCATG…
NCU00674	NcraOR74A_LGI: 7,603,168 - 7,606,176 (-)	N. crassa OR74A	1	3009	3009	hypothetical protein	null	null	null	27	0	MSLFPPTPDTSPRRTQAARSGTKPEASCIPHHGRETSQDLHRRQSVRFMGPCSVKGEKGLGQGAYSHTRRNSMEIGQDTAQLQPNDQDSSSVHSYSLANNVKELSILHQSCQPPKTSPSAPVTGIAADYLHALVSSEDYYTPEDNIASAPSSYRRIRKSRSMFTSEDYESRKSQDDSVSFVNGRVPPTRSTLGNSSYKMVADDKENDPMTGLPPLKTPKSMSFLRTRSTHSRSDTHRASLDQMHSPLEAPSVLGNGSHASERGTPRLVSKASTIFSARNRRAEPRMRKSLRSASWGDDLAETNPNLTLPTTPSGKDDGFKRKARKVSKSLKTKLKSFFSLAKSEDSCTIPVQHIDSQRTHVMDDVVSIHSTASDQEVAEKIEWGSIHQVASKIPSLQIV…	ATGTCACTGTTTCCGCCAACACCCGATACCTCTCCACGTCGGACACAAGCAGCTCGGAGCGGCACTAAGCCTGAAGCAAGTTGCATTCCCCATCACGGACGGGAAACCAGCCAAGATCTTCACCGGAGGCAGAGTGTGCGGTTTATGGGGCCTTGTTCTGTGAAAGGGGAGAAAGGCCTTGGTCAGGGTGCTTACTCCCACACCAGACGAAACTCTATGGAGATTGGCCAAGACACTGCGCAATTGCAACCCAACGATCAAGATTCAAGCAGCGTTCACAGTTATAGTTTGGCCAACAACGTCAAGGAGCTTTCGATTCTACACCAGTCATGCCAACCTCCCAAAACCTCGCCTTCAGCTCCCGTCACCGGTATTGCGGCCGACTATCTCCATGCTCTT…	ATGTCACTGTTTCCGCCAACACCCGATACCTCTCCACGTCGGACACAAGCAGCTCGGAGCGGCACTAAGCCTGAAGCAAGTTGCATTCCCCATCACGGACGGGAAACCAGCCAAGATCTTCACCGGAGGCAGAGTGTGCGGTTTATGGGGCCTTGTTCTGTGAAAGGGGAGAAAGGCCTTGGTCAGGGTGCTTACTCCCACACCAGACGAAACTCTATGGAGATTGGCCAAGACACTGCGCAATTGCAACCCAACGATCAAGATTCAAGCAGCGTTCACAGTTATAGTTTGGCCAACAACGTCAAGGAGCTTTCGATTCTACACCAGTCATGCCAACCTCCCAAAACCTCGCCTTCAGCTCCCGTCACCGGTATTGCGGCCGACTATCTCCATGCTCTT…
NCU00675	NcraOR74A_LGI: 7,596,679 - 7,601,319 (-)	N. crassa OR74A	2	4532	3378	efr-3	binding	null	null	55	0	MNALQQKCRPKHQVLVLKCYPRTIKGAVDVKPNSSELSYLLFYCQSRRAKIQKVGSFLEKKTASDVYHQRIGNVQVTLQILAALIEKSPKDLPLFASCVLSILEQVLKSSDITMVESSIPTFQAFCENHDPTSLAADQAYFRQYVSVVQQYASLASTRPAPGKAQHSKPIALRWRNAGLEAIRSVASSDALSSMVARQYDILVPMILENLWTENEDFLDVLLQRVQGDNNVEDAPLLRRRTSNATAQPSETTGGEPGPNPIAFLGTAVDVDKLAEEDIGVLAMQCLRQVFVAPSRSQTHNPTIALLRFIEERVDQNEQVVKRDAHGKDNGWAIKVFLMAARWAPVADRFTILLTAIEVLTQRPLTDDNLRHHNTQAAMISALLRSDVNLIGLSVMDVLL…	CTGGATCGCGCTAGGTGACTCCAGGCCCCGGATCCGCTACAACAAGATTACCTGCGATTACGCCGACCCAAACAAAGGTCACCTTCATTTTAATCTCCACGCCCCCCGTCAGACCCGACTCTACCAAGGCTTAGCAAAACCAAAAAAAAACTCCGAACGACACCGTTGCCCTATCTCACCCTTTCTCTATCCTGTCTGCTCTCAGCTCTCCGTCTCCGACTCGTCGTCATCCGCGATCCATCACAACGAAGTCCAGGTTTCTCCATGTTGCATGACACAAACGACAACGACCACCCGACGACCCAGGCACCTATCACGTCGCCCTTTGTGAGAGAGCGAACTTGACTGAATCTGCCGAACATCCCGTCAACCGACAATCTCTTCGACCCGAAACCCCTT…	ATGAACGCCCTTCAGCAGAAGTGCCGGCCCAAGCACCAGGTCTTGGTCCTCAAGTGCTATCCTCGAACCATCAAGGGCGCCGTCGATGTGAAGCCTAATTCGAGCGAGCTGAGCTACCTCCTGTTCTACTGCCAGTCGCGCCGCGCAAAAATCCAGAAAGTTGGCAGCTTCCTCGAGAAGAAGACTGCCAGTGATGTCTACCACCAGAGGATAGGTAACGTCCAGGTTACCCTTCAGATCCTCGCTGCCTTGATCGAAAAGTCTCCCAAGGACCTCCCCCTGTTCGCATCATGTGTCCTCAGCATCCTCGAGCAGGTCCTCAAATCGAGCGACATCACCATGGTCGAGTCTTCGATCCCGACCTTCCAGGCCTTCTGCGAGAACCATGACCCTACCTCG…
NCU00676	NcraOR74A_LGI: 7,594,801 - 7,596,527 (+)	N. crassa OR74A	1	1727	1296	F1-ATP synthase assembly protein (ATP synthase assembly-2)	null	proton-transporting ATP synthase complex assembly	null	77	0	MTPAAAAVAAMRMRLAAPLLRQRAAILPSSRTLLSYRDSARAIHSSPPEQAKVVPVYGTGPPPEPPKPAAEFASKSTSSSTHPSHNSGAIPEIKEGTAADPWSRISRRKRQAAMLRAATLPPTAGSSSAPGGIGLLKRRFWKSVHVATKNDMNEIHLDSRPLRRPDTKSIIRLPLTKPSLASALAIEWDQLVSAQQATKQHLIPLTSLVCRALDIADQDSLGKTDIRNAIATVLLRYLDTDSLLCWAPAPEHPEDGRNEAGYTLREVQEEAYSSVVSFLTTRVWPGVTIVPVLDETSIMPRQQEPGTREVVQGWMLGLSAWELAALERATLAGKSLLVAARLVVEWSGDGGNAVVPTPAEEEEEINTKRWGVEEAAKAVSLEVDWQTTQWGEVEDTHDV…	GCGTCCTGTTCGGGAGCTCCAATTTAATCTTTCCGACGATCTTCTTCCGTCCCAGCAGCATCCACTGCCGACGACGACGACGACGACAGCAGTCTCGGCCACGGCAACAATCACCGCTCAGCAAACCCTTGCCCGATTTCCAGACGAGTGGCTAGGTCTTGCTTTCCTCGACCTAAAGCTCTAGACTACTCACCCACTTCCTCCCGCAAGTACCTCGAATCAAGCAGACCGAAACACCTAAAAACACCATGACGCCCGCCGCCGCCGCCGTCGCCGCGATGCGGATGCGTCTGGCCGCTCCTCTCCTCCGCCAGCGCGCCGCCATTCTCCCCTCCTCCCGAACTCTCCTATCCTACCGCGACAGCGCCCGCGCAATCCACTCCAGCCCACCCGAGCAAG…	ATGACGCCCGCCGCCGCCGCCGTCGCCGCGATGCGGATGCGTCTGGCCGCTCCTCTCCTCCGCCAGCGCGCCGCCATTCTCCCCTCCTCCCGAACTCTCCTATCCTACCGCGACAGCGCCCGCGCAATCCACTCCAGCCCACCCGAGCAAGCCAAGGTTGTACCCGTCTACGGAACCGGCCCCCCTCCCGAGCCACCCAAGCCCGCCGCCGAGTTCGCCTCCAAGAGCACCTCATCCTCCACCCATCCCTCCCACAACAGCGGCGCCATTCCCGAAATCAAAGAAGGCACCGCCGCCGACCCTTGGTCCCGCATCTCGCGCCGCAAGCGGCAAGCCGCCATGCTGCGCGCCGCCACCCTGCCCCCAACCGCCGGCTCCTCCTCCGCGCCGGGCGGCATC…
NCU00677	NcraOR74A_LGI: 7,589,237 - 7,591,669 (-)	N. crassa OR74A	3	2288	1734	phenylacetyl-CoA ligase	catalytic activity	metabolic process	null	520	4	MVFYPPPWVPKLPFDPPDSVTIGEFMKNEVYGRRPIDKSKNPWTCGLTGKTYTVKQAFERTELLAKALHKLMGWEPNADLPWDKVICVFSYNTIDYISVLHSVHRLSGIATPANVAYNASELEHQLRSSGAKCLFTCLPVLETALQAAKAVGIPEDRIFLMELPHHSKKLPYKTVDDLVELGRSVPDLEPLQWTKGQGARQVAFLCFSSGTSGLPKAVMVSHRNVIANTMQISLFEDYGRKKKGVKTQVELGLLPFSHIYGLVVVAHCAPWRGDEVIVLPKFEFNEFLQAIERFKINYLPLVPPIIVRMLSSRDTVKKFDLSSVRHVFTGAAPLGKETQDELRKLLPKWKVGQGYGLTETATVVSATSEHDIVQGTSGSLVPGAKVKLVDQDGREVTEY…	ACGGCACCTAGAAGCGGAAAGTTCAGTGCGGAATTGTGGTCACTTTTTCGTCTCCCTGCATCATGTAATGTACAAGCCGTGGATCATGGCCGGGACCTCCAACCGCGGCCAAGACTCGGACAGATGGCGGAAACAACTCGGTGGTGACGGGACTGATGGAGATGGAGGTGGAGGGCGACTGATGAATGGGAAATGGGCGCGGAAAAGGCGCGCAACTTGATGGATTCCTTTTCCCCCTCCTGTGTCCTTTCTCTTCTTTTCTTTTACCAATCTCCCGTCCCTCATTCAGTCTCCATCTCTGTCCGCCCTCCCAGGTCACCCTTGACAAACAGCCGCAGGACTGAACTTCCGTCCGAGTCCCTTTCCTCCACCATACGCTACCTACTCACCAACCCTTCA…	ATGGTCTTCTATCCTCCGCCTTGGGTGCCCAAGCTCCCCTTCGATCCTCCCGATTCAGTCACCATTGGTGAGTTTATGAAGAATGAAGTCTACGGCCGTCGCCCCATCGACAAGAGCAAGAACCCTTGGACATGCGGTCTTACCGGCAAGACATATACCGTGAAGCAGGCCTTTGAGAGGACAGAGCTCCTTGCAAAGGCCCTCCACAAGTTGATGGGATGGGAGCCCAACGCCGACTTGCCCTGGGATAAGGTCATCTGCGTCTTTTCTTACAACACCATCGACTACATTTCCGTCCTTCACTCGGTCCATCGCTTGTCTGGCATCGCAACTCCTGCCAACGTCGCATATAACGCTAGTGAACTCGAGCACCAACTTCGCTCTTCTGGCGCAAAGTGC…
NCU00678	NcraOR74A_LGI: 7,586,379 - 7,588,881 (-)	N. crassa OR74A	2	2439	1815	glutamate decarboxylase (glutamate decarboxylase-1)	carboxy-lyase activity, glutamate decarboxylase activity, pyridoxal phosphate binding	carboxylic acid metabolic process, glutamate metabolic process	null	121	1	MSLSRHVDPEEIIHHLKDIKLQEKGSGSQRQNHLTPYNSSYASQEDIPKYKIPENGTPGDTVYAMLRDELDLDGRPNLNMASFVNTYIEKDAQKLFVENLGKNLSDNDEYPAMISFSDRCVSILAHLWGVQKGEKAIGTATVGSSEAVHLGGLAMKRRWQEKRRAEGKDAYKPNIIMGANAQVALEKFARYFDVEARILPVSAQSNYCLDPALVKENLDENTIGVFVILGSTYTGHYEPVEEIHKILDDFESQTGIDIPIHVDAASGGFVAPFTYAKTGGHKWNFELPRVKSINVSGHKYGLVTPGVGWIVWRDESFLPKHLIFELHYLGGTEYSYTLNFSRPGAQVIVQYYNLIHLGFQGYRAVVENCLSNARLLSKALEATGWYTCVSDIHRPPQKQ…	GGAAAAATAAAGAAAACATCCCTATAAAACATATTGCGTCCATCGATCGGTCTCTTCTAGAGGTCTTGGCTACCTCTCCCGTTTTCGGAACACGGCATTGACTTTCAACCACCAAACACGTCTACGTTGTTCACCAACTTGACCACTTCCCCAGACCCACATTTCACTCATAACCATTATGTCACTAAGCCGTCACGTTGATCCAGAGGAGATCATCCATCACCTCAAAGACATCAAGCTCCAAGAAAAGGGCAGTGGAAGCCAGAGGCAGAATCATCTTACACCCTACAACAGCTCCTACGCCAGCCAAGAAGACATCCCCAAGTACAAGATCCCCGAGAATGGCACTCCAGGAGACACCGTCTACGCCATGCTCAGGGACGAGCTGGACCTAGACGG…	ATGTCACTAAGCCGTCACGTTGATCCAGAGGAGATCATCCATCACCTCAAAGACATCAAGCTCCAAGAAAAGGGCAGTGGAAGCCAGAGGCAGAATCATCTTACACCCTACAACAGCTCCTACGCCAGCCAAGAAGACATCCCCAAGTACAAGATCCCCGAGAATGGCACTCCAGGAGACACCGTCTACGCCATGCTCAGGGACGAGCTGGACCTAGACGGCAGGCCAAATCTCAACATGGCCAGCTTCGTCAACACTTATATTGAGAAAGACGCCCAGAAGCTCTTTGTCGAGAACCTAGGCAAGAACCTCTCCGACAATGACGAATATCCCGCCATGATCTCCTTCAGCGACCGCTGCGTCAGCATCCTCGCCCATCTCTGGGGTGTCCAAAAGGGC…
NCU00679	NcraOR74A_LGI: 7,583,522 - 7,586,085 (-)	N. crassa OR74A	6	1911	1911	hypothetical protein	null	null	null	4	0	MSLLRPDRLPERPKSPLILAREAAEGKSRYGNDGKVRLNITRQQGTSPDRRLNVPVPLPGTRTPESSISGRSTPTNASSPRSATPTPTPTPTQSQLQPQPQPFLSSGRGTRLNIVMLAVGFADDVRHFTAVAVWLRDKFGHRIRVATHPDYQAQVEGCRLEYFSLNGRCKQHGGQYGGGCGDYDAFDAQEWIKSRGPAEREKWKESVYAMLEDSWRACVAPFSDGSPFIADAIVACHKEFAHLHCAEKLGIPVHVLSRIIEIMLWCETGETINKFRTEVLELDPIDFLTAVGMRHRWKIPTTYFRSRTLREKPDDWEHHIYSFGSIEETAVSVHRRLLEDCQPCSLVSGEFASLMARTKYTPVPLSPISAVAVVLGGASEIEELQPWQLSKSRPDLNPD…	ATGTCACTCCTCAGACCAGATCGTCTCCCAGAACGCCCCAAATCCCCCCTCATCCTCGCTCGTGAAGCAGCCGAGGGTAAATCCAGATACGGCAACGATGGTAAGGTCCGCCTCAACATTACCAGGCAGCAAGGGACCTCGCCCGACAGGCGCCTCAACGTACCCGTACCCCTACCAGGAACCAGAACCCCCGAGTCCTCCATTTCCGGGAGGTCTACCCCTACGAACGCATCCTCTCCCCGATCAGCCACGCCAACACCCACGCCAACACCGACGCAATCGCAACTGCAACCGCAACCACAACCCTTTCTTTCCTCAGGCCGAGGCACAAGACTCAACATCGTCATGCTCGCCGTAGGCTTTGCAGACGATGTGCGCCACTTTACCGCCGTGGCTGTC…	ATGTCACTCCTCAGACCAGATCGTCTCCCAGAACGCCCCAAATCCCCCCTCATCCTCGCTCGTGAAGCAGCCGAGGGTAAATCCAGATACGGCAACGATGGTAAGGTCCGCCTCAACATTACCAGGCAGCAAGGGACCTCGCCCGACAGGCGCCTCAACGTACCCGTACCCCTACCAGGAACCAGAACCCCCGAGTCCTCCATTTCCGGGAGGTCTACCCCTACGAACGCATCCTCTCCCCGATCAGCCACGCCAACACCCACGCCAACACCGACGCAATCGCAACTGCAACCGCAACCACAACCCTTTCTTTCCTCAGGCCGAGGCACAAGACTCAACATCGTCATGCTCGCCGTAGGCTTTGCAGACGATGTGCGCCACTTTACCGCCGTGGCTGTC…
NCU00680	NcraOR74A_LGI: 7,580,181 - 7,582,725 (-)	N. crassa OR74A	2	2357	1698	2-methylcitrate dehydratase (mcd-1)	2 iron, 2 sulfur cluster binding, 2-methylcitrate dehydratase activity	propionate catabolic process, propionate catabolic process, 2-methylcitrate cycle	null	43	0	MSAVNRGLRHASKQVRLSQRVSNLSCPRFAGLQSAFRLQNSSSTSTSALPNTRTSSFSTMASLQSAAPGVTPSPAAHKGYDPEITDIADYVLNKNIDSELAFDTARWVFLDTLGCGLEGLRFKECTKLLGPTVPGTVVPNGPKVPGTPYQLDPINAAFNIGTMIRWLDYNDCWLAAEWGHPSDNLGAILAVADWITRTNKAGGNLANGKQFTVRDVLEGMIKAHEIQGCLALLNSYNKVGLDHVVLVKVASTAVVSKMLGLNEKQTADAITQAWVDGQSLRTYRHSPNTMSRKSWAAGDACQRAVNLALKVLKGEPGVPTVLSAPVWGFYDVLFKGKKFEFQRPYGSYVMENVLFKVSYPAEFHSQTAVEASEKIHAQLKAMGKSAADIKEVTIRTHEA…	CCGACCGAATGTGGGGAGAAGAGGTTTCGGCAGACCGCGGTAAAACACGCTGGTTGACCAATTCAAGCTCTTCCGTCTGAGCGACGGCGGCCACGGTCGAGCCGAGTTGGGGTCGGGTGCTACACTAGTAGTCAACCCCGCGCCAATTGTCCCGCCCCCAGGTCAAGAAGGTACACGCTGGTGTTGGCTCGGTGTGTTAAGCCGAGCGAGAGAGTGAAAAGAAACATAAAACGTCTCTTGGCTTCAAGTCTTCTGTTTGTCCGGGCACCTCACTCCCTTTCTTCTCCTTCTTCTTCTCCTTGTCCTCCATCAGCTTCTTCTTCCTTATCTCTTCTTATAAACACCATAATGTCTGCTGTCAATCGCGGTCTCCGCCACGCGTCCAAGCAAGTGCGCCTA…	ATGTCTGCTGTCAATCGCGGTCTCCGCCACGCGTCCAAGCAAGTGCGCCTATCCCAGCGTGTGAGCAACCTTAGCTGCCCCAGATTCGCCGGTCTCCAGTCTGCCTTCAGACTCCAGAACTCTTCCTCCACTTCCACTTCTGCTCTTCCCAACACCCGCACCAGCAGCTTCTCTACCATGGCGTCCCTCCAGTCTGCCGCCCCTGGCGTCACCCCCTCGCCCGCCGCCCACAAGGGCTATGACCCCGAGATCACCGACATTGCCGACTATGTCCTCAACAAGAACATTGATTCGGAGCTTGCTTTCGACACTGCCAGATGGGTCTTTCTTGACACCCTTGGCTGCGGTCTTGAGGGCCTCCGCTTCAAGGAGTGCACCAAGCTTCTCGGTCCCACCGTC…
NCU00681	NcraOR74A_LGI: 7,575,745 - 7,580,257 (+)	N. crassa OR74A	2	4444	3549	GTPase activating protein (guanine triphosphate binding-21)	Rab GTPase activator activity	regulation of Rab GTPase activity	intracellular	92	0	MLNLSSFVQKAQQLLDPTQGLNLTDSDKNPSKASLFQSQFRLPDSQHPLYEITAELTIPPSNVTQGGKDQDRGFHYAGKLHLSEAYLCFSTTPSSFLQSASTSTSSAFTGQTHGGGPSGNGFTFPLSSIRRVERLHSQNFQFALAITTWNGISQDALKDNKDKKEVREQRITIQLAGTRVACERFCDGLKKGLRAAVGNVGKLKKVIGECYSEYLLRPEEQKSANPPDAGLGMIFRYPGDPKKLRDRAKMRLWAEYLRDNGRNVTLIRQPTFHKLIRVGLPNRLRGEIWELTSGSVYLRLENPTLYADTLAKHSGKESLAIDEIEKDLNRSLPEYPGFQSEEGIGRLRRVLTAYSWVNADVGYCQAMNIVVAALLIYMSEAQAFFLLSTLCDRLVPGYY…	TGCCACCTTCGTTTCATCCATCCCACTCAACTAACTGCCCGAGCCGCAAACATCCTCCTCCGCAGACAGACCACTACAGCGCCAGTCGTTACCACGCATTTGACGACACCTCCCACCCCATTGGCATCTCTTGAAATAACACAGATCGCCCAAGCCCCGGCCAGCATCACACAACAGACTGCAAGAGTTAGTGCTCGGCTAAATCTCACAAAGACCAGAGCCAGGGCACTGGAAGGTCAACCCACCGTCACCACCGTCACCACTCTACACCACCCATTCGAGTTCCCCATTACTCCGACCACATATACCCGATCATCCTACTCTTCTTCGCTTCTCGTCGGCGTCTACACCCACCGAGACTTCTCCCGCCGTACACACATTGCAAAAGCAACAAGTGGT…	ATGTTGAACCTATCGAGCTTTGTGCAAAAGGCACAGCAGCTGCTTGATCCGACCCAGGGCCTGAACCTGACCGATTCCGACAAGAACCCGTCCAAGGCCTCCCTCTTCCAGAGCCAATTTCGGCTGCCCGACTCCCAACACCCGCTCTATGAGATCACAGCCGAGCTCACCATCCCTCCTTCAAACGTGACACAGGGCGGCAAGGACCAAGATAGGGGCTTCCACTACGCCGGGAAATTGCACCTTTCAGAGGCCTACCTCTGCTTCTCCACCACGCCTTCGAGCTTCCTGCAGTCGGCTAGCACCTCGACCTCTTCGGCATTTACCGGTCAGACTCACGGCGGCGGACCCAGCGGTAACGGCTTCACCTTCCCTCTAAGCTCTATCCGCAGGGTAGAG…
NCU00682	NcraOR74A_LGI: 7,572,367 - 7,575,420 (+)	N. crassa OR74A	4	2850	1251	protein kinase A catalytic subunit-2 (pkac-2)	ATP binding, protein kinase activity, protein serine/threonine kinase activity, transferase activity, transferring phosphorus-containing groups	protein phosphorylation	null	186	1	MAATVASSHPFGGGLHPLQAKGLLAAAQQRQQQQQTQSQPQLHPCMLSQHHSYQNDQRRNDPSQTQKNNDTSGGFEMATRKPRLSDFHRIRTLGTGTFARVVLVRPANGTEIDRQKVYALKILRKTEVIRLKQIDHVRHERQILQDVTGHPFITSLQASFSDHDFLYLLLDYIPGGELFTYLRKYRRFDEEMARFYAAEIVLVLEYLHEEQGGIAYRDMKPENLLLDADGHIKLVDFGFAKRLGYNDVERPVETYTLCGTPEYLAPEVIQNKGHTTAVDWWALGILIYEFLTGYPPFYHNNPLEIYRQIVEKPVLFPSSTEISEEAKDIIRSFCTVDRTMRLGNMSGGAARVKAHPWFKGVDWEAVEQRRHKGPIIPHLSHPGDASCFDVYPEQDVHNE…	GTGTCCAAGTGAAGCAATGGATCGTGACCGTTGTCTGTTCACACCGTTCCCTTCATACCCATGCCGGGCCTCAGATTCATGACTACACCTACTACCATACAGTAAGGTACTTTTAGTCCCACGATTATAGGACTCCGGTTTCCCACCTTCCCTTTTCTCTACTGCTCTTCGTCACTGGCATCCCGCTGGGCCGGATGGGGCCCGACCTCTACCCGAGAACCAACGAACTTATGTCAAGAACCCCGCCGCCGTAACCTACCACATGAACGTCTTCTCCCGTTCTTTAAACTCTGTCCCCATCTTTTCACTTTCCGCCCCGGCACAGCACTGTAACGATCTGCCATTGACTCTGCCCGGCATTACCTAGTAGCCTGTGGCCCACAGAAGTACAATCTCGAT…	ATGGCGGCCACCGTCGCCTCGTCACACCCATTTGGCGGTGGGCTACACCCACTGCAGGCAAAGGGGTTACTTGCAGCCGCCCAGCAGCGCCAACAACAGCAGCAGACGCAATCGCAACCGCAACTTCATCCCTGCATGCTCTCGCAGCACCACTCTTACCAGAACGACCAACGGCGAAATGACCCATCACAAACGCAAAAGAATAATGATACGAGTGGTGGATTCGAGATGGCCACGCGCAAGCCCCGGCTGAGCGACTTTCACCGTATAAGGACATTAGGAACTGGCACCTTTGCTCGTGTGGTACTCGTCCGACCAGCCAATGGCACCGAAATTGACCGCCAAAAGGTTTACGCATTAAAGATTTTGAGAAAGACGGAAGTGATCAGACTAAAACAG…
NCU00684.1	NcraOR74A_LGI: 7,567,673 - 7,570,176 (+)	N. crassa OR74A	2	2446	1677	unspecified product	null	phosphatidylinositol phosphorylation	null	45	1	MTPSTIDLLILTFNCAKNLINVAVWAAHLKAALSAQGVGKGNGNTLPDVVVFSLQEVAPLAYSFIGPFFLNTYYARYGEALNLAAGQLLEEADEYGTSSDGASGDPYKLIRAKNVGMTAILLFAREPSKIQRIEEAECGFGAADMGNKGAVGLRVTWSDVVDGNDNAITTTTEQAKTTELTFVATHLAAMEWNLKKRNANWRSIVSGLTFANPRNVLPAGEFPSESRAARSTPDRSGAGDTAPVARTRDDSSSADADDHTDLAYGNGDGDSDAQPLLNNPRASASYKSTLQQISIFKPTSHLFLAGDLNYRIDTTTPPPLATYPSFDPSSGNHFSHFLPRDQLTQEREAGRTMHGLSEAPITFGPTYKYDVHPAKGEAVNEEAVKRGDKVNGVPEVPWR…	AACGGCACTGCAGGGAATCAAGACATTTGGTCCCAGGCCAAGCCACACTCGGGACCCCACATAACGATACCTCAACAGCATCTGAATCAGCCGATTCATGACAACCTCTCGTGCGCACCACATAAACTTGTGCTCCGGAGGACTCGGTTCTAGAATTCTAATTTATATTGATTGATCCAACATACATACATCACAAAGATATCTATCCATACTTCAACGTTGAGTGTGCTTGACATATCCGGGGCGTTTGATGTCAACAGACCAAAGCGCACTTTCCTCTTCAACAACAACAGCTGCTGCATCTCTCATTTGGTGAGAAACCAATAACAACAAACGCGCGTCTTAACGCCAGCAGCACTCAGCAAGCCGTCTCCGCGACCATCTCCACGCGATCGCGGA…	ATGACGCCCTCAACTATTGACCTCTTGATCCTCACTTTCAACTGCGCAAAGAATCTCATCAATGTCGCCGTTTGGGCGGCGCACTTGAAGGCGGCTCTGTCGGCGCAAGGTGTAGGAAAAGGGAATGGCAATACGTTGCCGGACGTGGTTGTTTTCTCTCTACAAGAAGTAGCCCCGCTGGCTTACTCCTTCATCGGCCCTTTCTTTTTGAACACGTACTACGCTCGGTACGGGGAGGCGTTGAACCTCGCAGCTGGACAACTACTCGAAGAGGCCGATGAATACGGGACAAGCAGTGATGGCGCCAGTGGTGACCCATACAAGCTCATCCGGGCCAAAAACGTTGGGATGACAGCCATCCTGCTCTTTGCCCGTGAACCTTCCAAGATACAGCGGATC…
NCU00684.2	NcraOR74A_LGI: 7,567,873 - 7,570,156 (+)	N. crassa OR74A	1	2284	1329	unspecified product	null	phosphatidylinositol phosphorylation	null	45	1	MTAILLFAREPSKIQRIEEAECGFGAADMGNKGAVGLRVTWSDVVDGNDNAITTTTEQAKTTELTFVATHLAAMEWNLKKRNANWRSIVSGLTFANPRNVLPAGEFPSESRAARSTPDRSGAGDTAPVARTRDDSSSADADDHTDLAYGNGDGDSDAQPLLNNPRASASYKSTLQQISIFKPTSHLFLAGDLNYRIDTTTPPPLATYPSFDPSSGNHFSHFLPRDQLTQEREAGRTMHGLSEAPITFGPTYKYDVHPAKGEAVNEEAVKRGDKVNGVPEVPWRFASHRWPGWCDRVLYLDVPPWVTATTELEQQPEAEAEREKVKVEVEVYDSLPVVETSDHRPVFFRAKVPVLGEEAMRLPLVSEGEGEREVEEEEEWKRDPRVSMPVAVDVHAWERR…	ATCTATCCATACTTCAACGTTGAGTGTGCTTGACATATCCGGGGCGTTTGATGTCAACAGACCAAAGCGCACTTTCCTCTTCAACAACAACAGCTGCTGCATCTCTCATTTGGTGAGAAACCAATAACAACAAACGCGCGTCTTAACGCCAGCAGCACTCAGCAAGCCGTCTCCGCGACCATCTCCACGCGATCGCGGAAAATGACGCCCTCAACTATTGACCTCTTGATCCTCACTTTCAACTGCGCAAAGAATCTCATCAATGTCGCCGTTTGGGCGGCGCACTTGAAGGCGGCTCTGTCGGCGCAAGGTGTAGGAAAAGGGAATGGCAATACGTTGCCGGACGTGGTTGTTTTGTGAGTAGTCATCCAATCCAAAGCGATGCTGTAATTTTTACTC…	ATGACAGCCATCCTGCTCTTTGCCCGTGAACCTTCCAAGATACAGCGGATCGAAGAAGCAGAGTGTGGATTTGGCGCTGCGGATATGGGCAACAAGGGTGCGGTAGGGCTACGGGTTACTTGGAGCGATGTCGTGGATGGCAATGATAACGCGATAACGACAACAACAGAACAAGCAAAGACGACGGAACTCACCTTTGTGGCCACGCACCTGGCTGCGATGGAATGGAACCTCAAGAAGCGCAACGCCAACTGGCGCAGCATCGTGTCAGGCCTGACTTTCGCCAACCCGCGCAACGTTTTGCCCGCCGGCGAGTTCCCATCCGAAAGCCGAGCAGCGCGGTCGACGCCGGATAGGTCTGGGGCGGGGGACACGGCACCTGTAGCTCGTACTCGGGAC…
NCU00685.1	NcraOR74A_LGI: 7,563,308 - 7,567,354 (+)	N. crassa OR74A	4	3194	1086	unspecified product	ATP binding, protein kinase activity, transferase activity, transferring phosphorus-containing groups	protein phosphorylation	null	127	2	MTTMDLRVGNKYRIGRKIGSGSFGDIYLGTNIISGEEIAIKLESVKAKHPQLEYEARVYKSLAGGVGIPFVRWFGTECDYNAMVLDLLGPSLEDLFNFCNRKFSLKTVLLLADQLISRIEYIHAKSFIHRDIKPDNFLMGIGKRGNQVNVIDFGLAKKYRDPKTHFHIPYRENKNLTGTARYASINTHLGVEQSRRDDMESLGYVMLYFCRGSLPWQGLKAATKKQKYDRIMEKKMTTPTEVLCRGFPNEFAIYLNYTRSLRFDDKPDYSYLRKIFRDLFVREGFQYDYVFDWTVYKYQKNAQAIQQAAGNSSQPQPADSKEAAQAAARKDPQQALRSGSRKPMTGETPETSRAVGGSDRM	GGTCGGTCGGCTGTCCAGAAGTCCCAGTCGGTCCCAGTCACCAAACTGCCTCCTCCTCCCTTCTCGCTGTCTCGTTTCCCTCTTCACATCGTCCTTTCCCTCGCCCCCCGTCTCACCACCGACGACCTAAAATTTCCCGGCGGCGACGACGACGATTGAGCTGCATTTCATCGCCCCCGACGCTCCAACATCACTTAAGCAGCCTTCTTCGGCACGCACGCCCCTCTCGATTATTCATTGCCATCCTGGTCTCGACGACCCTTGAGCACAGCATTCGGTCTGCGACGACCGTTTACAAAAGGAGAACACATCCCGCCGAAGATTACTGATCTTCTGGGATTCGTCTTTCTCCCCTATTAACCGCAAACATGACTACCATGGATCTCCGCGTCGGTAACA…	ATGACTACCATGGATCTCCGCGTCGGTAACAAGTACCGGATCGGTCGCAAGATCGGCTCTGGTTCTTTCGGTGACATTTACCTCGGCACCAACATCATCTCCGGTGAAGAGATTGCCATCAAGCTGGAGAGCGTGAAGGCCAAACACCCTCAACTAGAGTACGAGGCCCGCGTTTACAAGTCTCTCGCCGGTGGCGTTGGTATCCCCTTTGTCCGCTGGTTCGGCACTGAGTGTGACTACAACGCCATGGTCCTCGACCTTCTTGGCCCCAGCTTGGAGGATCTGTTCAACTTCTGCAACCGCAAGTTCTCTCTGAAGACTGTCTTGCTGCTTGCTGATCAGCTCATCTCCCGCATCGAGTACATCCATGCCAAGTCGTTCATCCACCGCGACATCAAG…
NCU00685.2	NcraOR74A_LGI: 7,563,346 - 7,567,352 (+)	N. crassa OR74A	5	3026	1155	unspecified product	ATP binding, protein kinase activity, transferase activity, transferring phosphorus-containing groups	protein phosphorylation	null	127	2	MTTMDLRVGNKYRIGRKIGSGSFGDIYLGTNIISGEEIAIKLESVKAKHPQLEYEARVYKSLAGGVGIPFVRWFGTECDYNAMVLDLLGPSLEDLFNFCNRKFSLKTVLLLADQLISRIEYIHAKSFIHRDIKPDNFLMGIGKRGNQVNVIDFGLAKKYRDPKTHFHIPYRENKNLTGTARYASINTHLGVEQSRRDDMESLGYVMLYFCRGSLPWQGLKAATKKQKYDRIMEKKMTTPTEVLCRGFPNEFAIYLNYTRSLRFDDKPDYSYLRKIFRDLFVREGFQYDYVFDWTVYKYQKNAQAIQQAAGNSSQPQPADSKEAAQAAARKDPQQALRSGSRKPMTGETPETSRAVGGSDRMLRSAAKGQGAGSGHVAGRYRPME	CACCAAACTGCCTCCTCCTCCCTTCTCGCTGTCTCGTTTCCCTCTTCACATCGTCCTTTCCCTCGCCCCCCGTCTCACCACCGACGACCTAAAATTTCCCGGCGGCGACGACGACGATTGAGCTGCATTTCATCGCCCCCGACGCTCCAACATCACTTAAGCAGCCTTCTTCGGCACGCACGCCCCTCTCGATTATTCATTGCCATCCTGGTCTCGACGACCCTTGAGCACAGCATTCGGTCTGCGACGACCGTTTACAAAAGGAGAACACATCCCGCCGAAGATTACTGATCTTCTGGGATTCGTCTTTCTCCCCTATTAACCGCAAACATGACTACCATGGATCTCCGCGTCGGTAACAAGTACCGGATCGGTCGCAAGATCGGCTCTGGTTCTTTC…	ATGACTACCATGGATCTCCGCGTCGGTAACAAGTACCGGATCGGTCGCAAGATCGGCTCTGGTTCTTTCGGTGACATTTACCTCGGCACCAACATCATCTCCGGTGAAGAGATTGCCATCAAGCTGGAGAGCGTGAAGGCCAAACACCCTCAACTAGAGTACGAGGCCCGCGTTTACAAGTCTCTCGCCGGTGGCGTTGGTATCCCCTTTGTCCGCTGGTTCGGCACTGAGTGTGACTACAACGCCATGGTCCTCGACCTTCTTGGCCCCAGCTTGGAGGATCTGTTCAACTTCTGCAACCGCAAGTTCTCTCTGAAGACTGTCTTGCTGCTTGCTGATCAGCTCATCTCCCGCATCGAGTACATCCATGCCAAGTCGTTCATCCACCGCGACATCAAG…
NCU00685.3	NcraOR74A_LGI: 7,563,398 - 7,566,370 (+)	N. crassa OR74A	5	2005	1092	unspecified product	ATP binding, protein kinase activity, transferase activity, transferring phosphorus-containing groups	protein phosphorylation	null	127	2	MTTMDLRVGNKYRIGRKIGSGSFGDIYLGTNIISGEEIAIKLESVKAKHPQLEYEARVYKSLAGGVGIPFVRWFGTECDYNAMVLDLLGPSLEDLFNFCNRKFSLKTVLLLADQLISRIEYIHAKSFIHRDIKPDNFLMGIGKRGNQVNVIDFGLAKKYRDPKTHFHIPYRENKNLTGTARYASINTHLGVEQSRRDDMESLGYVMLYFCRGSLPWQGLKAATKKQKYDRIMEKKMTTPTEVLCRGFPNEFAIYLNYTRSLRFDDKPDYSYLRKIFRDLFVREGFQYDYVFDWTVYKYQKNAQAIQQAAGNSSQPQPADSKEAAQAAARKDPQQALRSGSRKPMTGETPETSRAVGGSDRILR	GTCCTTTCCCTCGCCCCCCGTCTCACCACCGACGACCTAAAATTTCCCGGCGGCGACGACGACGATTGAGCTGCATTTCATCGCCCCCGACGCTCCAACATCACTTAAGCAGCCTTCTTCGGCACGCACGCCCCTCTCGATTATTCATTGCCATCCTGGTCTCGACGACCCTTGAGCACAGCATTCGGTCTGCGACGACCGTTTACAAAAGGAGAACACATCCCGCCGAAGATTACTGATCTTCTGGGATTCGTCTTTCTCCCCTATTAACCGCAAACATGACTACCATGGATCTCCGCGTCGGTAACAAGTACCGGATCGGTCGCAAGATCGGCTCTGGTTCTTTCGGTGACATTTACCTCGGCACCAACATCATCTCCGGTGAAGAGATTGCCATCA…	ATGACTACCATGGATCTCCGCGTCGGTAACAAGTACCGGATCGGTCGCAAGATCGGCTCTGGTTCTTTCGGTGACATTTACCTCGGCACCAACATCATCTCCGGTGAAGAGATTGCCATCAAGCTGGAGAGCGTGAAGGCCAAACACCCTCAACTAGAGTACGAGGCCCGCGTTTACAAGTCTCTCGCCGGTGGCGTTGGTATCCCCTTTGTCCGCTGGTTCGGCACTGAGTGTGACTACAACGCCATGGTCCTCGACCTTCTTGGCCCCAGCTTGGAGGATCTGTTCAACTTCTGCAACCGCAAGTTCTCTCTGAAGACTGTCTTGCTGCTTGCTGATCAGCTCATCTCCCGCATCGAGTACATCCATGCCAAGTCGTTCATCCACCGCGACATCAAG…
NCU00687	NcraOR74A_LGI: 7,549,203 - 7,553,818 (-)	N. crassa OR74A	4	3993	1515	hypothetical protein	null	null	null	44	0	MAFFQSEQNDQRSAAGLSLNSNNPFRNRDRASPTSSGPQVSPFDDPPPRPTSRNPFLDIGAANSTRPTAQTNRSVSDTMSGFDKRSSATAEDLFASITLDDRPSGSKPPPPPVARRPVPPPVAKSRGPPPAHRPSRSQEEDVRSRKPRGNGGSGTLIDIDSPPQQRRTERRPRRNSDTSVLDLTEDEKEQRARDARRRERERERRHRENKEKKPTNRKLDIIDQLDATSIYGTGMFHHDGPFDALNPHRNKNGSRRAPMEAFPEGSLNNSLGGAGPLNPRPDHATFMGQHDEEAYRDWTTRDKGLPSKNELPVFDPTSRGSAMHGDESLGLGTSTFLEGTPAARTAIQQRQDELAQELTTNGLARKKSLAHRIRNINKSTSREREFQSLGRLNSADYGY…	CTTTTTTTTTTCTCTTCTCTTTTTTCCTCCACATCTGAAGAAGAGAAACCCATAATTCCCCGCAACAAACATCGTCACCACCCGCGCCGCCGTGGTCACCTGTCGCTCTTTGCGCAAAGTGACCTGTGACCATCCGTTTCTTTATATTGCCGTGATCTGTGTACCGCGCTGGCCGCGCTCAGCTAATACCTACTCGTGGTCTTGCACCAGAGGCGGCTTCTACATCACACTGGTTGTTTACTCTTTCCGTGATATCATTTCCATCCAGAAAACAAACAGGCAAGATAAGATACATTAAAGGGTGAAGCGAGACCCTTTGGCAATTCGGTTGGGGATTGCTCATTGCGCTCCCCTCGCCCATCCCCACCGCCTCCGCCTATCAAGTAACAGCCGGCACGG…	ATGGCTTTTTTCCAGTCGGAGCAGAATGATCAGCGGTCTGCTGCTGGCTTGTCGCTCAATTCAAACAATCCTTTTCGCAACCGTGACCGCGCCTCTCCCACCTCTTCAGGACCTCAAGTATCTCCATTCGACGATCCCCCTCCAAGGCCTACCTCGCGGAACCCTTTCCTCGATATTGGAGCTGCCAACAGCACTCGTCCGACTGCACAAACCAACCGATCAGTTTCCGACACAATGTCTGGCTTTGACAAGAGGTCGTCTGCCACGGCCGAGGACCTGTTTGCTTCCATCACGCTCGATGACAGACCTTCTGGCTCAAAGCCACCCCCGCCGCCGGTCGCCCGCCGACCTGTCCCTCCCCCAGTAGCCAAGTCCAGAGGACCTCCTCCCGCTCATCGC…
NCU00688	NcraOR74A_LGI: 7,547,206 - 7,549,049 (-)	N. crassa OR74A	1	1844	1638	hypothetical protein	null	null	null	11	0	MTTIPKPTSIRKNSNRNASHPSHLPPTPPTLHPLPASLLLSQDPRLSRLLTHDRNDFFSTGCRELDSHVLLNAGLGGGGFEGGCVVGLSCEEEETIGLAIGLQVVARMLLMSSSSSSSSSSSGSKAKAMIITTLSTTSLLPRLRLALVSEARVLQGNGNAHHQVDRGVIMRCLERVLVARVFDAEGLREVLRELEEVEQQQQTVVSHSDGNEGRRGGGETGEKGTERKEDGLLPHLIIITNTSHLLNTLFTRNKTGSDRSAAHNSAVQLSDQIRGLSRRGPLVMMLNSTTSPTTTTSSSSFNTNSISMFDDNNNNKGPKQPDLSIMRSIFNPPPPTPLAPIEAAAPGYMGGLVGGHTAGAPSAASYRGPGGYGGRGGGYGRNHHDNTHLHPHQTQTQSA…	CAAACAACTAAGTCCAGTCGCAAAACAAACCACGTCGAACCTGCTCTATAATACCTAATGACAACAACCCCTCAGCCCAAGTTTGATTTTTCCTTTTACGACGGAACAAACCCCTACTTACCCACACAATCACCGAAACATCACCCTTCATCGAGCCACGCCATTGCCACACTGCACAGAAACTATACTCGAGTGGTAGTCCAGTCATGACCACCATCCCCAAACCCACCAGCATCCGCAAAAACAGCAACCGCAACGCATCCCACCCATCGCACCTTCCTCCAACACCTCCAACCCTACATCCCCTCCCCGCCTCCCTGCTCCTCTCCCAAGATCCCAGACTCTCACGGCTGCTGACCCACGATCGCAATGACTTCTTCTCCACCGGCTGTCGCGAGC…	ATGACCACCATCCCCAAACCCACCAGCATCCGCAAAAACAGCAACCGCAACGCATCCCACCCATCGCACCTTCCTCCAACACCTCCAACCCTACATCCCCTCCCCGCCTCCCTGCTCCTCTCCCAAGATCCCAGACTCTCACGGCTGCTGACCCACGATCGCAATGACTTCTTCTCCACCGGCTGTCGCGAGCTCGACTCCCATGTTCTCCTCAACGCAGGACTTGGAGGAGGAGGATTCGAGGGGGGTTGCGTGGTCGGTCTAAGCTGTGAAGAAGAGGAGACGATTGGGTTGGCGATTGGATTGCAGGTTGTTGCGAGGATGCTGTTGATGTCGTCGTCGTCGTCGTCATCGTCGTCGTCGTCGGGGTCAAAAGCAAAGGCCATGATCATCACGACA…
NCU00689.1	NcraOR74A_LGI: 7,543,729 - 7,547,042 (+)	N. crassa OR74A	4	2859	2172	unspecified product	null	null	null	30	1	MAALIGKGKKPKFELHLKIYDLNNVPLVSGGSLIKWHFPHSIHSEHRGKTQRCPIANHRVEYSYSKVIPIRIAVDRNNNLTECPIEFEVLQLFNTNGTVNGNGPAPAREEKTTLGVVRLNLAEYVEESETILRDGVGAGFIPFLGSPGGPAAVDFRFGHIRNRSSLSAVTPAPADANSPQYLRPDAEEKEQERPMTAMTTKTFATTTTATPAEDVQDGVVRRYLMQDSKINSTLKISILMIQVEGERNFIAPPLKTAPVFGGIAGLVAGDVLDPNADAHNFARNHHQAAADLALGQLPSLSHKSRDVFELQDCYRRVLAASWESQPGELTADQCIEDIFSGGDGFRTDMSSAANTPTPITRGRGGHSNNAHSFGDRDGELRAGHRKKHSFGGGHGHHFR…	GCATTACTAACCGGCAGTCCAAAGTTCTCATTCACCCACACACACACACACACACACATCTTAGGTCTTTGCTGTCTTGTTGTCGTGTTTTGGTCGATAGGGGGGTAATACGGAATACCTTACGTTACAACTGTGTTCGTCCGCGATACATGCCAAGCCATCCCTGACACGCCTCAACGGCACAACTCCAAGCTTTTCACTTTTCTCACTGACCTGAGGGTTTGTTTCCGAGTCCCGTTGTCGCTGTTGCGTTGTTGGAGTCTCGATATCGACGACTGGGTCCGAAAAGGGAACGCTCACGTTGCGGCAGGGGACCTCGGCGCCCCTTTGTGTCGGCGTCAACCACGGGAACCTGGATCGAACGGTCCGGTACAGTTACAGTCCTGAGACCGCGTACCG…	ATGGCAGCCCTCATCGGCAAGGGTAAAAAGCCCAAGTTTGAACTACACCTCAAGATCTATGATTTGAACAATGTGCCACTGGTCTCTGGAGGGTCCCTGATCAAATGGCACTTCCCACATAGCATTCACTCGGAGCACCGTGGCAAGACGCAGAGATGCCCTATTGCCAACCACCGAGTTGAGTACAGCTACTCAAAGGTCATCCCTATCCGCATCGCTGTCGATCGTAACAACAACCTCACGGAATGCCCGATCGAGTTTGAGGTTCTGCAGCTCTTCAACACCAATGGCACAGTAAACGGCAATGGCCCAGCTCCGGCCCGGGAAGAGAAAACCACTCTAGGTGTCGTCCGCCTCAATCTAGCCGAGTATGTCGAGGAGAGTGAAACCATCCTCCGG…
NCU00689.2	NcraOR74A_LGI: 7,544,210 - 7,547,070 (+)	N. crassa OR74A	3	2739	2178	unspecified product	null	null	null	30	1	MLHIPLVGKGKKPKFELHLKIYDLNNVPLVSGGSLIKWHFPHSIHSEHRGKTQRCPIANHRVEYSYSKVIPIRIAVDRNNNLTECPIEFEVLQLFNTNGTVNGNGPAPAREEKTTLGVVRLNLAEYVEESETILRDGVGAGFIPFLGSPGGPAAVDFRFGHIRNRSSLSAVTPAPADANSPQYLRPDAEEKEQERPMTAMTTKTFATTTTATPAEDVQDGVVRRYLMQDSKINSTLKISILMIQVEGERNFIAPPLKTAPVFGGIAGLVAGDVLDPNADAHNFARNHHQAAADLALGQLPSLSHKSRDVFELQDCYRRVLAASWESQPGELTADQCIEDIFSGGDGFRTDMSSAANTPTPITRGRGGHSNNAHSFGDRDGELRAGHRKKHSFGGGHGHH…	CCTCCCTCTTGTTCCTTTCATCACATCCGGCTTCCGCTTCATTCCATCCCACCCACCCACCTTCGTTCGCAGTTTCCCGCTCGTCTCAATGCGGCCACTCCCCTCCATCAATCTCTCCAGCTTATCATCACTCCTTCACCCCAAACCCTACCTGACTATGAACGTCCGTCCTGCTGTGCATGACGCTGCTGCATCTTGTCTACCGGCACTTCCAGCATTATGGAATGAACCTTGCCTTGAACACGCTGAATCTGCCTTCAAACTATCCATTGGTCGTGACCCGTTAAGCTGATATTATGCTTCACATTCCTCTAGTCGGCAAGGGTAAAAAGCCCAAGTTTGAACTACACCTCAAGATCTATGATTTGAACAATGTGCCACTGGTCTCTGGAGGGTCCC…	ATGCTTCACATTCCTCTAGTCGGCAAGGGTAAAAAGCCCAAGTTTGAACTACACCTCAAGATCTATGATTTGAACAATGTGCCACTGGTCTCTGGAGGGTCCCTGATCAAATGGCACTTCCCACATAGCATTCACTCGGAGCACCGTGGCAAGACGCAGAGATGCCCTATTGCCAACCACCGAGTTGAGTACAGCTACTCAAAGGTCATCCCTATCCGCATCGCTGTCGATCGTAACAACAACCTCACGGAATGCCCGATCGAGTTTGAGGTTCTGCAGCTCTTCAACACCAATGGCACAGTAAACGGCAATGGCCCAGCTCCGGCCCGGGAAGAGAAAACCACTCTAGGTGTCGTCCGCCTCAATCTAGCCGAGTATGTCGAGGAGAGTGAAACCATC…
NCU00690	NcraOR74A_LGI: 7,539,817 - 7,543,160 (-)	N. crassa OR74A	1	3344	2793	ribonuclease P complex subunit Pop1 (tRNA-processing-1)	ribonuclease P activity	RNA processing, tRNA 5'-leader removal	null	82	0	MDNHNKQSASGKAAADSKKRKEAPLNQNQQGKESRPPARPQKRVKFQDARNIRSQPSDAALDDGKLDLQKFLSAREFEIKALETSMRKCKSANATRVFQQVPREMRRRTASHNAKRVPKRLRDRAKREMMEDNTPTVEARKRRPRTTRARIRAENAKRLEKLAARKRKRALQNEAGGENRDEPGKTTIQTRAPRPKIRRDTLNEPPKPKSKFKKRQINKTWLPTHLWHAKRATMTESTKPLWRFAIPLTPTQKCYRPTHRASGQKGTVFWDTSYMSTVRLYGAAGGIEQVLKALGLVQESLWGNRGRKWRSGTRTWSGMVSRQQRNSRRDIGPATILWNPTPTVETAAPESNTTELKKTQRQILIRTHPSCFLELFDELVKLAKLHTPQVHVEDLRFEI…	GTCACTGAGACTGAGCAAGACCTGCCCGACTCCAATTCCTCCAAGTAGGTAAATCACCAACCACCACCCCAATCGGGCACCTCCATGCGCCGCATACAAACAACGCCAATGTCCAAGGAACCATAGGTGCCTCTAGTCGCCATGGATAATCACAACAAACAATCCGCCTCAGGCAAGGCGGCGGCCGATTCCAAGAAGCGCAAGGAAGCCCCATTGAATCAGAACCAACAAGGCAAAGAATCGCGTCCTCCAGCCCGGCCACAAAAACGCGTCAAGTTCCAAGATGCACGCAACATCCGCAGCCAGCCTTCGGACGCCGCCCTTGACGATGGAAAGCTCGATCTCCAAAAGTTCCTTAGTGCCCGTGAATTCGAGATCAAGGCCCTCGAGACGAGCATG…	ATGGATAATCACAACAAACAATCCGCCTCAGGCAAGGCGGCGGCCGATTCCAAGAAGCGCAAGGAAGCCCCATTGAATCAGAACCAACAAGGCAAAGAATCGCGTCCTCCAGCCCGGCCACAAAAACGCGTCAAGTTCCAAGATGCACGCAACATCCGCAGCCAGCCTTCGGACGCCGCCCTTGACGATGGAAAGCTCGATCTCCAAAAGTTCCTTAGTGCCCGTGAATTCGAGATCAAGGCCCTCGAGACGAGCATGCGAAAATGCAAGAGCGCCAACGCCACCCGGGTGTTCCAGCAGGTACCGCGCGAGATGAGACGGCGGACGGCGAGTCACAACGCCAAGAGGGTTCCCAAGAGGCTGCGCGACAGAGCCAAAAGAGAGATGATGGAGGACAAC…
NCU00691	NcraOR74A_LGI: 7,532,662 - 7,536,601 (-)	N. crassa OR74A	2	3839	2385	hypothetical protein	protein binding, zinc ion binding	null	null	32	0	MAESTSVSLSSAHLVGTVANPPKLDESEYLREVFGITTEDATATEAEIEESLTAKASSLGIDVSNLTDSLGNPTALNATSARSSTLVAHQRSNTICSNDSTTGTETATGTDNDMASNSSAAMPATLTQSTSRKRSNTVNFSQYEKYLTQLKPALHQPKFSNPAAPTRRPSHNIFGFGHFKGVRELRRGLTGRLKRRKTYPALPIVICICCREEFAQENHLLQTLPCGHTYCQNCLAVMINQSTTDESKMPPRCCTQPIPSSIIKTILTREEQQAFLKAVLQYSTPWESRIFCPNPACGEFIPPRAKLDPKHPFETMCKTCKMRVCLICKRSAHRLGQDCPEDIELETVLKMGEKSGWRRCYKCRNLVELTQGCTHMTCRCKAQFCYICGAVWDPVVGCP…	CTCCCTCCTCCATCTCCCTCCCCCTTGAACCCCTCCACCACAGCTCCCAACTTTATCCGAGCTTACTCCTCCCGTCATCTTACTCTTTTCCTCGTCCCTTGCCTTCCCTTGCCAACACGCTACACTATACTAGATCTCACCATTCCTCAGGGCTCCGGGCATTTTTCGGTAACCACTCTCAGCCCTGGTTATTGAGAACGCCGTACATTAGTGAACACCTCACATATTGGTAGCCGAGTGATAGCGCTGTTGATTTGGCCTAATCAGTCAGCTCACGTAACGACGGCGGCCCCAAAGCCCTGGACATCCAGCCAGCCCTTGGGATCGACATGCAACTGACACTACAACCACCTAAACCTCTCCGGATGCATGAACCCCACCCTTGCCCATAGTTTTGCG…	ATGGCTGAATCCACCTCAGTATCGTTGTCGTCGGCCCATCTGGTCGGCACCGTCGCCAACCCACCCAAACTAGACGAGTCCGAATACCTCCGTGAGGTTTTCGGGATAACGACGGAAGATGCCACCGCCACTGAGGCCGAGATCGAGGAGAGCTTGACGGCAAAGGCTTCGAGTCTGGGAATCGATGTCTCGAACCTTACTGACAGCCTGGGAAATCCCACTGCCTTGAACGCCACATCAGCGAGAAGCAGCACTCTCGTTGCCCACCAGCGCTCCAACACAATATGCTCGAACGACAGTACCACCGGCACCGAAACGGCCACAGGCACCGATAATGATATGGCTTCGAACTCGTCGGCAGCAATGCCGGCAACTCTCACACAATCCACGAGCAGGAAG…
NCU00692	NcraOR74A_LGI: 7,530,283 - 7,532,619 (+)	N. crassa OR74A	2	2276	1716	chaperone dnaK (hsp70-4)	null	null	null	56	0	MSDSKVSVAPSERTVIGITFGNSNSSIACTVDDKAEVIANEDGDRQIPTILSYVDGDEYYGQQAKNFLVRNPKNTVAYFKDFLGKDFAAVDPTHNHASAHPEDADGTVAFTVQEKEEGEASKLSVSEVSTRYLRRLIEAASEYLGKKVTSAVMTVPTNFSDKQKEALLAAAAAANLEVLQLINEPVAAALAYDARAETEVQDKIVVVADLGGTRSDVAVVASRSGMYTILATVHDYDFHGTALDKVLIDHFSKEFIKKHQVDPRENARSLAKLKAEAESTKKALSLSTNASFSVESLANGIDFTSSINRLRYETIARSVFEGFTRLVDSAVKKAGLDALDIDEVILSGGTSHTPRIAANLGYLFPQTTKILAPSTTPAAINPSELNARGAALQASLIQE…	CCCCACACACTGGACGACATTACCGTTCGTCGTTCGTGGTCTGGTTCCCGTCCTGCCTTGTCGATAGCAGTGCTGCTTTTCGTTGACTTTTGCGCTTTCTTCCCTTCCTACCTCCATCCTCTAGCTCTGTTTGTTTGATTCTTTCCGCTTCAACCCACACCCTCACACCCCCCCGCAAAAATGAGCGATTCCAAGGTCAGCGTTGCGCCCAGCGAGCGCACCGTCATCGGTATCACCTTTGGCAACTCCAACAGCTCCATCGCCTGCACTGTCGACGATAAGGCTGAGGTTATCGCCAACGAGGATGGCGACCGCCAGATCCCCACCATCCTGTCCTACGTTGACGGCGACGAGTACTACGGCCAGCAGGCCAAGAACTTCCTCGTCAGGAACCCCAAG…	ATGAGCGATTCCAAGGTCAGCGTTGCGCCCAGCGAGCGCACCGTCATCGGTATCACCTTTGGCAACTCCAACAGCTCCATCGCCTGCACTGTCGACGATAAGGCTGAGGTTATCGCCAACGAGGATGGCGACCGCCAGATCCCCACCATCCTGTCCTACGTTGACGGCGACGAGTACTACGGCCAGCAGGCCAAGAACTTCCTCGTCAGGAACCCCAAGAACACCGTCGCCTACTTCAAGGACTTCCTCGGCAAGGACTTTGCGGCCGTCGACCCTACTCACAACCACGCCTCTGCCCACCCTGAGGATGCCGATGGCACCGTTGCCTTTACTGTCCAGGAGAAGGAGGAGGGCGAGGCTTCCAAGCTCTCTGTCTCCGAGGTCTCTACCCGCTACCTT…
NCU00693	NcraOR74A_LGI: 7,528,370 - 7,529,952 (-)	N. crassa OR74A	2	1412	741	exosome complex exonuclease RRP40 (exosome exonuclease-2)	null	null	null	58	0	MSSESPLVVLPGETIDPSLIPTHKKNPLRLGPGLRHIPPSEIVPTVAGQLVVDHRKTSMWIEYNGGRYIPSQGDLIIGQIARSATDFYYVSLSPYTPNATLPHLAFESATKKTRPQLASGELVYARVSLANRHMDPELECVNSSTGKADGLGPLKDGMVFDVSLGFARRLLMAKSREEGKVEVLEALGEEGLAFETAVGRNGKVWVGSESVKTAVMVGRALRETDEKGLGVEAQRKLVKKLVREMR	AACTTTCCCAAAGTAAACTTACACTACAGAACCGCGACAGCACAGGTACCTTTCTTATACAGCCTCGAATTCCAAAGCAAACAACCCACCACATACAACACAACACCCCACAAGATTTACAGCATCACCATGTCATCAGAATCGCCCCTCGTCGTCCTCCCGGGCGAGACCATCGACCCTTCCCTCATCCCCACCCACAAGAAGAACCCTCTCCGTCTCGGCCCCGGGTTGCGACACATCCCTCCTAGCGAAATCGTCCCCACGGTAGCCGGCCAGCTAGTAGTCGACCATCGCAAAACTTCCATGTGGATAGAATACAATGGCGGACGCTACATACCCTCCCAAGGCGACCTCATCATCGGGCAAATCGCCCGCTCCGCCACCGACTTCTACTACGTC…	ATGTCATCAGAATCGCCCCTCGTCGTCCTCCCGGGCGAGACCATCGACCCTTCCCTCATCCCCACCCACAAGAAGAACCCTCTCCGTCTCGGCCCCGGGTTGCGACACATCCCTCCTAGCGAAATCGTCCCCACGGTAGCCGGCCAGCTAGTAGTCGACCATCGCAAAACTTCCATGTGGATAGAATACAATGGCGGACGCTACATACCCTCCCAAGGCGACCTCATCATCGGGCAAATCGCCCGCTCCGCCACCGACTTCTACTACGTCTCCCTCTCGCCCTATACCCCCAACGCCACCCTCCCGCACCTCGCCTTCGAGTCAGCCACCAAGAAAACCCGTCCCCAACTGGCGTCGGGCGAGCTCGTCTACGCCCGTGTGTCTCTGGCCAACCGGCAC…
NCU00694	NcraOR74A_LGI: 7,525,081 - 7,528,520 (+)	N. crassa OR74A	2	3378	2127	hypothetical protein	zinc ion binding	null	intracellular	9	0	MAASLSARAVLTPRGSSLSGGAIAGAVVGSCIGFFLILLCLFPFVVRAWRRRAEKHGDIGHAEKGQAPGGPIFHNSPGSTPKRLSGEGEGYAPDTPPPGLASPAPFIPGDGHHPDQRAASHHQSQHTPALPRGVGIQQGLPSSISPPFQPPSPTTSATASFQRDQPGPDSTRTRVASIATTEAESNRDLSLDDSHGLSPPTHQVPPAVSPGGITEEPETFERPTQRHSFPHLPESIRNFIYRRQSGNSRRDSKRSTLGGTAGTRSPSLLTTTDYPVPTHQPEPVPPVFEVDTEAPGAAYEYYHGHPYLNSTSQPYPDDSSAPPPPQPTTLPTTLLRQDTLLASWEIQQGINRTDSLPPTTIVSDLPSPCVDLTVGPTASPMEMMRPTNQAESAWAVNQE…	GCGCCGGGGTCCAGCTTTCTTGTCCCGCCGGGTTTCCTCGTCGTCCCGATGGGCGGTGGACAAATTGTTTCTTTCCCCAGTGCCCGCCGCCTCGCTCGACAAGTCGTCGACTTCCCACCAGCGAGGAAAGAACTCAACCAGACGGAATGAGTCTAGGCTTGACTTCTACCACTTGCTGATGAGGCTGAACGCAAAAAACCAACCGTCGCAATTTCATTGTAGGGCTCCAGCTTACCGACTGGAGAGTCTCCTTCTTGCTTTTCAAACGCCATTTTCTACTTGTGTCATCTAATAATCCGGCCGGTCGAGCACCGTGACCTACAATACCGCAACATCACATCGATCTCTTACTGTCGACCAATAATCACTCTCATCGATTCGACTTACTCAGCCCATCAG…	ATGGCAGCGTCCCTGTCTGCGCGGGCCGTGCTCACCCCGCGCGGCAGCTCACTCTCTGGAGGAGCCATCGCCGGGGCTGTGGTCGGCTCCTGCATTGGGTTTTTCCTGATTCTCCTATGTCTGTTTCCTTTTGTTGTGCGTGCGTGGAGACGCCGGGCCGAGAAGCATGGTGATATCGGCCATGCGGAGAAGGGGCAGGCCCCCGGAGGCCCCATTTTCCACAACAGCCCCGGGAGCACGCCCAAGCGGCTCTCCGGTGAAGGGGAAGGCTATGCTCCGGACACCCCGCCGCCTGGCCTTGCATCACCGGCCCCCTTCATCCCGGGGGACGGTCACCACCCCGATCAGAGGGCGGCCTCCCATCATCAGTCCCAACACACCCCTGCCCTCCCACGGGGC…
NCU00695	NcraOR74A_LGI: 7,521,195 - 7,523,464 (-)	N. crassa OR74A	1	2270	1611	hypothetical protein	null	null	null	42	0	MKQQLLPLFAAGAAALYVPFLGVKEKQLLPIVEDNFGDNVLSKVQDTWDDSASSLYSSLIEKHVIEELEAALQKDHKHHDHDRDRDHDHDHDHDHHGHHPPGESSKSIYELIKESKYSERFVKIIDEHDDIKKLLNNTDGNNKHHYTIFVPTDKAFERFPHHPDHPPPEEVVRHLLQHHILPYPRPIFHHHRRGHHDDHDHSQEEEQEQEQQDLFDTLTFPPLLLSSLHTLPTELHSPLLDHRPQRLRLSISPPFFGHGGIRVNFVNRVIMPNIYASNGIIHAVDGILFPPPPALKGVSLLPSLFSTFSLALEKTGLAEELGHGHDDDENDDDDNNDRKKHHRGGGKKEGKGLTLFAPSNRAFARLGPHLNAFLFNTEPGKKYLKAILKYHFVPEHTVY…	GCAAGGACGGTTCATGACCATAACGAACACTATCTCGATGGGATGAAGGCCGTGCTTAGGAGAGAGCGAACAACATGACGCCAGCATCGATGGTTGCACAAAGCACCGACTAACCCGAGATCTTGACTGAGCCAATGAGGCATTCGCTAACCCCTCTTTCTGCCGTCTTGTCATCAGACCTCGGTTGAAGCACTCATTGCAGACATTTGGGATGATGGCCGCCGCGCGTAGACAGTTCAAACGCACAGTCCGAAACACTCGGAGCAGTTGGAGAAGAGGCATTGCATTGTTGAGTCGTCGTCGTCATCATCCAACATGCTTACAAACACTCAATGTGCATGTAAGTCACAATAGGAGGTATTTCTATGTGTGAAGAGCTACACATATAAATTCTCTTTT…	ATGAAGCAGCAACTCCTCCCCCTCTTTGCGGCTGGAGCCGCTGCACTATACGTGCCTTTCCTGGGAGTCAAGGAAAAACAACTCCTGCCCATTGTCGAGGACAATTTTGGAGATAACGTTCTCTCCAAAGTCCAAGACACTTGGGACGACTCCGCTTCCTCCCTCTACTCCTCTCTAATCGAGAAACACGTCATCGAGGAGCTTGAAGCTGCTCTCCAGAAGGATCACAAGCATCACGATCACGACCGTGACCGAGACCATGACCATGATCATGACCATGACCATCACGGTCACCACCCCCCGGGCGAGTCCAGCAAGTCCATCTACGAACTGATCAAAGAGTCCAAGTACAGCGAGCGCTTCGTCAAGATCATCGACGAGCACGACGACATCAAGAAG…
NCU00696	NcraOR74A_LGI: 7,519,653 - 7,523,515 (+)	N. crassa OR74A	2	3746	990	SH3 domain-containing protein	protein binding	null	null	55	0	MVSVDRQRIIETNRSLRLIKNELESLLEKGIITDDAFDSITSLLPAEASLSSTSSTPVPAPRAAPAHAAAAAAPAAQPHATTTGGAVSSIAARFQQNPAPAVTSAANAFSNLSLNNNNPSPAPTPAAAPPSYSQSTNSTTVPPLPGRSQPPTPAVAPPTKPVIAHCKALYKYDASDARDCSFDKGDKIQVYEYMNADWWMGRCVRTGQEGIFPKSYVEVEAAPVQSTNAWEGPHNEKSGGYPGAEGYGAGGPGYGQPAGMYGGGGYVAPPPGPPPAGQGQVYDPNAPPQGEKEENKFEKHGKSIGKKFGNAAVFGAGATMGANLVNSIF	CGCAGCGTCAGCTGTGTTAAGTTGGCCTACGGTCTCCAGCTGCGCCACTCCCTCCCGCCACGGCATCTTGAGGTTCCCGCCTTCCACTTCCATCCTCATTCACCTTTTGTCATCGATCCATCGTCTTATCCGACTTGGTTTATTACAACAAACGGACTCCATCATACAATTTCCGAACCTGCCTGCCCATCGGATTCGCTTGCAGCAAAGTCTACTATTGAATCCTACTACCTACGGGAAACAAAGTCTTTGATTATTTGACCTTCCGGAGAGCAGCATCACTCACATCAGAAGAGAAACCCAACGCCCGCGCTCGTCTATCGCCAGACACCTCGAACCACAGTAGTCATGGTGTCAGTAGACCGTCAGCGCATCATCGAGACCAACCGGTCTTTGCGT…	ATGGTGTCAGTAGACCGTCAGCGCATCATCGAGACCAACCGGTCTTTGCGTCTCATTAAAAATGAACTAGAATCCCTCCTCGAGAAGGGCATCATAACAGACGACGCCTTTGACAGCATCACCTCCCTCCTCCCCGCTGAAGCCAGTCTTTCCAGCACATCCTCCACCCCCGTCCCAGCCCCGCGTGCTGCTCCCGCACACGCCGCCGCTGCTGCTGCTCCAGCCGCCCAACCTCATGCTACCACCACCGGCGGCGCCGTCAGCTCCATCGCCGCGCGCTTCCAACAGAACCCTGCTCCAGCCGTCACCTCCGCCGCCAATGCCTTCTCCAACCTTTCCCTAAACAACAACAACCCCTCCCCAGCCCCAACTCCGGCCGCGGCACCCCCTTCATACTCC…
NCU00697	NcraOR74A_LGI: 7,517,210 - 7,519,178 (+)	N. crassa OR74A	1	1969	1497	hypothetical protein	null	null	null	3	0	MMSRTAPNSESLLRHDLEGFSRDLLGLHTRFQEMFPVLANSSASASTSAAAQSQAPIIGHLRDQATRSHVALPASPALTSSQFSPDVTASLEHRVSQEVMNIKLKVDDLQQKLDPHRGDIYRNWIQPLQAQNQRMEEEMARIREENMKRQQAEERMRGELFVAIHKMQAEIEELKKARDQGSVEEMEVQQEYELFPRHLRAMDSPNHRDLAAPRELPFTDENVQSYTSSALVPFSSQVDKHTDAPSTKELGLDLTTRPANRGQQGAASLHNTHRYTSSTDSELPIPATKRRSHSGRHPGTRLASESDNDNDLESTTSANRGSTSQFYLRPGRYSQGTAATTTTTTTTTATTSRSRSPRRTLDAEFRVRDPSRFTSKSESHSARRRSTPSLSAKDILLDH…	CGTACTTCAGGTCTACCTCATCCGCGCCTGGCGTCAACCGTTGACCATACTCAAGAGCATCTCTGCCGACAAACTTCTCGATACTACTAGTAATCTACATACAGATACTATCCTGCTTCATTCCCTTTCCCGCCCAATCTGACGCCCTCTTACTCTGCCCGGCTACATATCTCGAACTCGTACCGCGCCCCTCACCTGACTATTACGTCAATCCCATTCCGCTTTCCTGCCATGTATGAAAGTTGAGTCCCACTTCGTTCAATATGAAAACATACTGACCATTCGCGTAGTAGGCTCGCATTCAAGCTACGAAGCAGCTTCAAGGACAAGTAACAGCGTACAAAGGCTCTCTCATGATGTCGCGAACAGCTCCTAACTCCGAATCGCTTCTGCGGCACG…	ATGATGTCGCGAACAGCTCCTAACTCCGAATCGCTTCTGCGGCACGACCTCGAGGGCTTCTCGCGAGACCTACTTGGCCTTCATACCCGCTTTCAAGAAATGTTCCCGGTCCTCGCCAACTCCAGCGCGTCTGCCTCTACCTCAGCTGCAGCTCAGAGCCAAGCCCCCATTATAGGACATCTTCGCGACCAAGCGACCAGAAGCCATGTAGCTCTTCCCGCATCTCCAGCGCTCACTTCGTCTCAATTCTCGCCTGACGTGACTGCCAGCTTAGAGCATAGAGTCAGCCAGGAGGTCATGAACATCAAGCTTAAGGTCGATGACTTGCAACAAAAGCTTGATCCACATAGGGGTGATATCTATCGCAATTGGATCCAACCGTTGCAGGCACAAAACCAG…
NCU00698	NcraOR74A_LGI: 7,505,070 - 7,506,488 (+)	N. crassa OR74A	1	1419	1419	hypothetical protein	null	null	null	3	0	MSVSSPGTIVDESYDDLSWVDFRLDRADDITAIKKSLTNQAWFEPLSHPEKDMSGFNVAMIVMRMIYGNVLATPATAEPSLELLEDDEDCESEPETDEKSEHLHLRSYLYDNEEQFPLLAVSWVDIPGILQKKAKNSRTESVSSSAAYDRTVFEMAELLLSSFPKHRHEDGPISFSYIMSSDLANDALWSHPYFLYYSPIVGCAPAEAGPWTVGRKKIPTRMNAHYSLLHFDWALERKQFAGLGAFLTSVVLPRQRPDGQWLLYQPNFPKVLRVRYVPAADTRRSSSPDGGATPYDQNPGFDDLRHITIGGRKIDTSTSLVEWARKDKQGQAIRQGYSIFAVVRLRNSSNPKEQDLVRTYDVQRIADMERRADGIVVPEMSTTSRTGSATRYLTDGWKL…	ATGTCCGTGTCATCCCCCGGAACCATTGTCGACGAGTCCTACGACGACCTAAGCTGGGTCGATTTCCGGCTTGACCGGGCCGATGATATCACAGCTATTAAGAAGTCGCTCACGAACCAGGCCTGGTTTGAGCCCCTGTCGCACCCCGAAAAGGACATGAGCGGCTTCAACGTCGCCATGATCGTAATGCGCATGATTTACGGCAACGTGCTGGCGACTCCTGCGACAGCCGAGCCAAGTCTCGAGTTGCTGGAGGACGACGAGGACTGTGAGTCAGAGCCCGAGACAGACGAGAAGAGCGAACATTTGCATCTCAGATCCTACCTCTACGACAACGAGGAGCAGTTTCCCCTTCTCGCAGTATCTTGGGTCGACATACCCGGAATCCTCCAGAAAAAG…	ATGTCCGTGTCATCCCCCGGAACCATTGTCGACGAGTCCTACGACGACCTAAGCTGGGTCGATTTCCGGCTTGACCGGGCCGATGATATCACAGCTATTAAGAAGTCGCTCACGAACCAGGCCTGGTTTGAGCCCCTGTCGCACCCCGAAAAGGACATGAGCGGCTTCAACGTCGCCATGATCGTAATGCGCATGATTTACGGCAACGTGCTGGCGACTCCTGCGACAGCCGAGCCAAGTCTCGAGTTGCTGGAGGACGACGAGGACTGTGAGTCAGAGCCCGAGACAGACGAGAAGAGCGAACATTTGCATCTCAGATCCTACCTCTACGACAACGAGGAGCAGTTTCCCCTTCTCGCAGTATCTTGGGTCGACATACCCGGAATCCTCCAGAAAAAG…
NCU00699	NcraOR74A_LGI: 7,501,963 - 7,504,280 (+)	N. crassa OR74A	5	1915	1428	hypothetical protein	null	null	null	34	0	MNPRLGIRILSPSEKGASWAIHEKYVDCSTLIDQLHPEFGSLPDQCYIFMHKDDYPSVNGGREALLAALNVPSFVASRTCFEVNGYAGCRPVFEEQQQTNDPFGEQDATPTLTSCTTWFHYLAKMVRKIDSFQDEQKPHDEEPEYVRGKSTGGYEWFEMSVFTRWDAPGKCRVLCIDTPPDFPERLKDALLKKKKQSLSLPEAAQADPFALHADLLDIMIVYSDISVWRVRDPIRLLEKSRLNGHDLFEQIHDHARHAYHSSEVLEAAIQTVEQLGRYQREIHETIAHGQRNGRGSGSGSRLSHGLTLTYRAQAREYTQFQISLVKSLKLRSDSSLQRLKNEVGLAYNNIARQDNSVMKSIALLTMIFLPATFISALFSTTFFTYGDNGKWEVSDELWI…	TCTTGCCCTATCTTCACCTCCATCTTGAGAACGATAGCTGGACGCAAAGATACGACTTTCATTGTCAATTAAATTTCATCATCCTTTCTCGACATATGGACGCCGCATCGCACCACTCCTACGGTCAGATTGCACATGACCCTTACTCATCGATTGATTGGACCCAATGGCTGCAGTCAACGTGGCGAGTGGAATTCTCTTGAGCCGTTTAGGCTGGCTCGAGGCTGGCGAGGTGGCTGTGTACGTAGGTATGGATGATCAACCTCAATCGAGGCCCAACGCGGGGCTCTCCGACCAAAATAAAAGGCTGCTGTCGTGTTACGAAGCCAAGGATAGGACTGTTGCGGCTCAATAAATATTCCTCGGATGGGCGGAGCCTCGTGATATTTCAATCTTCTC…	ATGAATCCTCGTCTTGGAATTAGGATACTTTCTCCCTCAGAAAAGGGGGCAAGCTGGGCGATCCACGAGAAATATGTTGATTGTTCGACATTGATTGACCAATTACACCCTGAGTTTGGCAGCTTACCGGATCAATGCTACATATTCATGCACAAAGATGACTACCCATCCGTAAATGGAGGACGCGAAGCCCTCCTTGCCGCCCTCAACGTCCCCAGCTTCGTCGCCAGCAGGACCTGCTTCGAAGTGAACGGCTACGCGGGATGTCGACCAGTATTCGAAGAACAGCAGCAGACCAATGATCCCTTTGGGGAGCAAGACGCTACCCCTACACTCACATCCTGCACGACATGGTTCCACTATCTCGCAAAGATGGTTCGCAAAATTGATTCCTTCCAG…
NCU00700.1	NcraOR74A_LGI: 7,496,808 - 7,499,825 (-)	N. crassa OR74A	5	2773	1314	unspecified product	null	null	null	57	2	MATSTAAREDKVWESRAHVPITVVTVVLGFATLAVGLRTYARAVLIRQFGMDDYAAVIALVFAMGSGIMVASNTTYGAGRHMGDPKIDWTELPKYFRTFYISIVLYNASLTAIKLTFLLQYYRVLGTRQMRKVVVYALIFVAMWSISQLLIVIFSCTPIEKFWLGDSIPNGHCMPNLPFWYINAAGNIVTDVLIFIIPLPALGSLNLRKQQKIALIGVFCLGFFTCAISIIRIQYLKLSDDTTWDNVDSSCWSVSELGSGIVCSCLPTLRPLLSHVMPGMGSHSAPSHAKYVHHSSGRDVTEGSTSGLGSKPKSGKFGSRSVVYPEEVELQTKSGSQDQLEKHAAVIAHTAVPVQHGGHHSRTASKDLFDRSPSQNRGPGVTRAEKGGYLSPNQLGLLP…	CACACCTTTCCTTATTGTCTCCTTTCCTTTGGCACACTCTTCACTTTTTATCATTCGTTGGTCGAGAAGCTATCGCCAATCAGCATGGCTTCTGCCAAGGGCCGTCTTCGCCCTATTTGGCATTGACATTGATCATTCCTATCCAGCAAGCGGGCCTACTTATCATTTCCATCTTGATCACGGAACTCCTCAATCCTTCAACTCCCTCACATTTAGAACTCATAGAGAAGGTTCCATCTCCGAGCTAAGCTGCTGACTGCTTGTGGATCTATGCAGTCAACACGATTCTGACGGGTTTCGAAGCCAGACCGTCGAAAAAGTGTCAACAACGCGTCGGATTGAGGTCTGCATATCGCCTTCCTTCTCGTCAGTCATCGCCTTGGTTTCCATGTCCAAGGT…	ATGGCGACCTCGACCGCAGCAAGAGAAGACAAGGTGTGGGAGTCGCGCGCCCATGTGCCGATTACAGTCGTGACGGTGGTGCTGGGCTTCGCTACGTTGGCCGTTGGCCTCCGAACATATGCTCGTGCCGTGTTGATTCGCCAATTTGGCATGGACGACTATGCCGCCGTCATTGCTCTTGTTTTTGCTATGGGCAGTGGTATCATGGTGGCTTCAAACACCACCTATGGTGCTGGTCGCCACATGGGCGATCCCAAGATCGATTGGACCGAGTTGCCAAAGTATTTCAGGACATTCTACATCTCCATCGTCCTTTACAACGCGTCCTTGACGGCAATCAAGCTCACTTTCCTACTCCAGTACTACCGAGTTCTGGGAACACGACAGATGCGCAAGGTT…
NCU00700.2	NcraOR74A_LGI: 7,496,865 - 7,499,825 (-)	N. crassa OR74A	4	2771	1314	unspecified product	null	null	null	57	2	MATSTAAREDKVWESRAHVPITVVTVVLGFATLAVGLRTYARAVLIRQFGMDDYAAVIALVFAMGSGIMVASNTTYGAGRHMGDPKIDWTELPKYFRTFYISIVLYNASLTAIKLTFLLQYYRVLGTRQMRKVVVYALIFVAMWSISQLLIVIFSCTPIEKFWLGDSIPNGHCMPNLPFWYINAAGNIVTDVLIFIIPLPALGSLNLRKQQKIALIGVFCLGFFTCAISIIRIQYLKLSDDTTWDNVDSSCWSVSELGSGIVCSCLPTLRPLLSHVMPGMGSHSAPSHAKYVHHSSGRDVTEGSTSGLGSKPKSGKFGSRSVVYPEEVELQTKSGSQDQLEKHAAVIAHTAVPVQHGGHHSRTASKDLFDRSPSQNRGPGVTRAEKGGYLSPNQLGLLP…	CACACCTTTCCTTATTGTCTCCTTTCCTTTGGCACACTCTTCACTTTTTATCATTCGTTGGTCGAGAAGCTATCGCCAATCAGCATGGCTTCTGCCAAGGGCCGTCTTCGCCCTATTTGGCATTGACATTGATCATTCCTATCCAGCAAGCGGGCCTACTTATCATTTCCATCTTGATCACGGAACTCCTCAATCCTTCAACTCCCTCACATTTAGAACTCATAGAGAAGGTTCCATCTCCGAGCTAAGCTGCTGACTGCTTGTGGATCTATGCAGTCAACACGATTCTGACGGGTTTCGAAGCCAGACCGTCGAAAAAGTGTCAACAACGCGTCGGATTGAGGTCTGCATATCGCCTTCCTTCTCGTCAGTCATCGCCTTGGTTTCCATGTCCAAGGT…	ATGGCGACCTCGACCGCAGCAAGAGAAGACAAGGTGTGGGAGTCGCGCGCCCATGTGCCGATTACAGTCGTGACGGTGGTGCTGGGCTTCGCTACGTTGGCCGTTGGCCTCCGAACATATGCTCGTGCCGTGTTGATTCGCCAATTTGGCATGGACGACTATGCCGCCGTCATTGCTCTTGTTTTTGCTATGGGCAGTGGTATCATGGTGGCTTCAAACACCACCTATGGTGCTGGTCGCCACATGGGCGATCCCAAGATCGATTGGACCGAGTTGCCAAAGTATTTCAGGACATTCTACATCTCCATCGTCCTTTACAACGCGTCCTTGACGGCAATCAAGCTCACTTTCCTACTCCAGTACTACCGAGTTCTGGGAACACGACAGATGCGCAAGGTT…
NCU00701	NcraOR74A_LGI: 7,494,616 - 7,496,064 (+)	N. crassa OR74A	2	1335	681	lysozyme (lyz)	lysozyme activity	cell wall macromolecule catabolic process, peptidoglycan catabolic process	null	24	0	MKSFVLTALAGLVGAVQATVQGFDISHYQGSVNFARAYSSGARFVIIKATEGTNYIDPKFSSHYTGATSAGLIRGGYHFAHPDSSSGAAQADYFLAHGGGWSKDGITLPGMIDLESSSGKATCYGLSTSAMVSWIKAFSDRYHSKTGRYPMIYTNYSWWSKCTGNSKSFATTNPLVLARWSSSVGTIPGGWSYQTIWQNADTYTYGGDSDIFNGSLDRLKALAKGS	CTCACATCTTCCTGGCTAGCGCCTTTGGTACCTAAGTATCTTACGACTGCATTCTAGTGGTACACGCCACGATGCTAAAATCTTCTCCTTGCCGCTTCTGGAAAGGAAACAACTTTTGTTTCCTGCAACTTTTGTTTGTATGCAACCATAATAACTAAAGCCCTGAAGATCTCCATCTCTGCGCCTTGGCCTCTACCCACTCCCTGCCGAACGTGGAGAAGACATAGTGAGATTTTGACGGAGAAGAACTACCGGCACCGGCCGTTTAGGTCTATTCCAGGCTGAGACATAGAGACACTCAGACAGAAAATTCAGATATAAAAAGGTCTCTGCCTCTAGAGATCCCGTTTTCTCGATTATCTGTCTACCTCGACTTCAGTCTTCTAGTCAGCATCTTCA…	ATGAAGTCCTTCGTCCTCACGGCCCTCGCCGGCCTCGTCGGCGCTGTCCAGGCTACCGTCCAGGGCTTTGACATCTCCCACTACCAGGGCAGCGTCAACTTTGCCCGCGCTTACTCTTCCGGTGCCCGCTTCGTCATCATCAAGGCCACCGAAGGCACCAACTACATCGACCCCAAATTCTCCTCTCACTACACCGGCGCCACCTCTGCCGGCCTGATCCGCGGCGGCTACCACTTTGCGCACCCGGACTCTTCCTCCGGCGCTGCTCAGGCAGACTACTTCCTCGCGCACGGCGGCGGCTGGTCCAAAGACGGCATCACCTTGCCCGGCATGATCGACCTCGAGTCCTCCTCCGGCAAGGCGACCTGCTACGGCTTGTCGACCTCGGCCATGGTGTCG…
NCU00704	NcraOR74A_LGI: 7,490,347 - 7,491,136 (+)	N. crassa OR74A	3	552	552	hypothetical protein	metal ion binding	oxidation-reduction process, superoxide metabolic process	null	7	0	MHLPSVFRLVATATLAVCQSSNNTTGKLGDARPVHNNPVIGEVWMAKFDSPTVKGFVTAVANTVGANYTIDVTGLPVEQGPFKYHVHLRPVPSDGNCADTAGHLDSYLRGDSPPCNSAAPPTCEVGDLSGKYGMVTGPSVLKSFNDPYSALNVINLGYIGNRGIVFHDASSARIACATLQKAE	ATGCACCTCCCTTCCGTCTTCCGCCTCGTGGCCACTGCCACTCTTGCAGTCTGCCAGTCCAGCAACAACACAACAGGCAAGCTAGGAGACGCTCGTCCGGTCCATAACAATCCCGTCATCGGCGAAGTCTGGATGGCAAAGTTCGATTCTCCTACAGTCAAGGGTTTCGTGACCGCCGTCGCAAATACCGTTGGTGCCAACTACACCATTGACGTGACGGGGCTTCCGGTAGAGCAGGGGCCGTTTAAATACCACGTCCACCTCCGCCCCGTTCCCTCTGACGGGAACTGCGCCGACACAGCTGGCCATCTTGATTCCTACCTGCGCGGCGACAGTCCGCCATGCAACAGCGCGGCGCCTCCGACTTGCGAGGTTGGCGATCTTTCGGGGAAGTATGGA…	ATGCACCTCCCTTCCGTCTTCCGCCTCGTGGCCACTGCCACTCTTGCAGTCTGCCAGTCCAGCAACAACACAACAGGCAAGCTAGGAGACGCTCGTCCGGTCCATAACAATCCCGTCATCGGCGAAGTCTGGATGGCAAAGTTCGATTCTCCTACAGTCAAGGGTTTCGTGACCGCCGTCGCAAATACCGTTGGTGCCAACTACACCATTGACGTGACGGGGCTTCCGGTAGAGCAGGGGCCGTTTAAATACCACGTCCACCTCCGCCCCGTTCCCTCTGACGGGAACTGCGCCGACACAGCTGGCCATCTTGATTCCTACCTGCGCGGCGACAGTCCGCCATGCAACAGCGCGGCGCCTCCGACTTGCGAGGTTGGCGATCTTTCGGGGAAGTATGGA…
NCU00705	NcraOR74A_LGI: 7,488,453 - 7,489,348 (+)	N. crassa OR74A	2	828	828	hypothetical protein	null	null	null	3	0	MPPQTSVPTTVPTAVTPLAKLVVTSFPRVPLTTQFDLPDDCYGVQSDDVYLIDQHTSCLPSGWSPAETAFFSPGLICPEGYTSACHDNGGVATITTVTCCPQRGDVALTCVVKPTKLASSLSNYNCRWEAPAAGFTTDVTKSPNGKTITGHVTLKSPDALNGYGVRMVYQSTDKLTTGMTGTPTANDISEATFAKTTASSSASSSATSVSGSSNTTISTTAVVTFANSTYERSRLRCSKLNRSGPEITITECPAFASFTLECSSPSHPTVIRIDF	ATGCCTCCTCAAACATCAGTGCCAACAACAGTGCCAACGGCGGTTACTCCTCTCGCCAAGTTGGTGGTCACCTCTTTCCCTCGCGTCCCGCTGACGACCCAGTTCGACCTGCCGGATGACTGCTACGGCGTCCAGTCGGACGATGTCTATCTCATCGATCAACATACGAGCTGCCTTCCGAGTGGTTGGTCTCCCGCCGAAACCGCTTTTTTCTCGCCCGGTCTGATATGCCCGGAGGGCTACACCAGCGCATGCCATGACAACGGCGGAGTTGCGACGATCACGACGGTAACCTGCTGCCCACAGCGCGGAGATGTCGCACTTACATGTGTCGTAAAACCCACGAAGCTTGCCTCATCATTGAGCAACTATAATTGCAGATGGGAGGCACCGGCGGCA…	ATGCCTCCTCAAACATCAGTGCCAACAACAGTGCCAACGGCGGTTACTCCTCTCGCCAAGTTGGTGGTCACCTCTTTCCCTCGCGTCCCGCTGACGACCCAGTTCGACCTGCCGGATGACTGCTACGGCGTCCAGTCGGACGATGTCTATCTCATCGATCAACATACGAGCTGCCTTCCGAGTGGTTGGTCTCCCGCCGAAACCGCTTTTTTCTCGCCCGGTCTGATATGCCCGGAGGGCTACACCAGCGCATGCCATGACAACGGCGGAGTTGCGACGATCACGACGGTAACCTGCTGCCCACAGCGCGGAGATGTCGCACTTACATGTGTCGTAAAACCCACGAAGCTTGCCTCATCATTGAGCAACTATAATTGCAGATGGGAGGCACCGGCGGCA…
NCU00706	NcraOR74A_LGI: 7,485,686 - 7,487,321 (-)	N. crassa OR74A	3	961	321	60S ribosomal protein L44 (crp-68)	structural constituent of ribosome	translation	intracellular, ribosome	80	0	MVNVPKTRKTYCAGRSCGKHTLHKVTQYKAGKASAFAQGKRRYDRKQSGYGGQTKPVFHKKAKTTKKVVLRLECSVCKQKKQLPLKRCKHFELGGDKKTKGAALVF	CGAAGCTGGTCAGCGTACGATCTTCGACCTCACACATCAACGACCGACGTCCGAATCGCAAAAATGGTCAACGTACCCAAGACCCGCAAGACCTACTGCGCTGGCCGCTCTTGCGGCAAGCACACCCTCCACAAGGTCACCCAGTACAAGGCCGGCAAGGCTTCGGCTTTCGCTCAGGGAAAGCGCCGTTACGACCGCAAGCAGTCCGGTTACGGTGGTCAGACCAAGCCCGTCTTCCACAAGAAGGCGAAGACCACCAAGAAGGTCGTCCTCAGACTGGAGTGCTCCGTCTGCAAGCAGAAGAAGCAGCTTCCCCTCAAGCGCTGCAAGCACTTCGAGCTCGGTGGTGACAAGAAGACCAAGGGCGCTGCTCTCGTCTTCTAAACGCCTTCCATGGGA…	ATGGTCAACGTACCCAAGACCCGCAAGACCTACTGCGCTGGCCGCTCTTGCGGCAAGCACACCCTCCACAAGGTCACCCAGTACAAGGCCGGCAAGGCTTCGGCTTTCGCTCAGGGAAAGCGCCGTTACGACCGCAAGCAGTCCGGTTACGGTGGTCAGACCAAGCCCGTCTTCCACAAGAAGGCGAAGACCACCAAGAAGGTCGTCCTCAGACTGGAGTGCTCCGTCTGCAAGCAGAAGAAGCAGCTTCCCCTCAAGCGCTGCAAGCACTTCGAGCTCGGTGGTGACAAGAAGACCAAGGGCGCTGCTCTCGTCTTCTAA
NCU00707	NcraOR74A_LGI: 7,482,040 - 7,483,886 (-)	N. crassa OR74A	2	1774	930	hypothetical protein	nucleic acid binding	null	null	28	0	MDRIGNDTTMQNSDALTEGRRIYMGNLLYSVKPADVEGLLQDAGFTQYEKIHISVDPLSGRNPGYCFIEFTTREEAERALESLAGVDLCGRSVKLGPCHPKTSSQRREGASASPAPRSTFDRWGDWRSGSKPAATEEQRSYGTQRRTGSDAKEGVVQNNKRLYVGGLGEMIDQEQNDAEIREIFLGFEIVTIGKRIAPNPLSRPQNGSGSHHYCFVDFASEDEAERAMTATNGRPILGGTLRVYPAKSKAPVREAEEGSSYRPRGERTERTERTERAERPAKTDRNPERQREILGARSWRAGPSAVAAE	CAAAATTTCTTTTGTGGGCCGTTTGTACTTCGCCTTTGCCTTATAGGATTTTTTTTCCCTGCGTTGGCCTCTCAGTCATATTCACTTCTTCATATTCAGGCCCTCAGTGTTACCCTCATCACCACCACAAACAATCTATTGTCTTTGATTCTTCTTACTCGCTTTTGCGTATCTCCGCCTACGACTCATCAGCTCTTTCAACCCTTATATAACAGACAATAGCAACTATGGACAGAATCGGCAACGACACCACCATGCAGAACTCTGACGCCCTTACCGAGGGTCGTCGCATCTACATGGGCAACCTTCTGTACTCCGTCAAGCCCGCTGATGTCGAGGGACTCCTTCAGGATGCCGGCTTCACCCAGTACGAGAAGATTCACATTTCGGTTGATCCCC…	ATGGACAGAATCGGCAACGACACCACCATGCAGAACTCTGACGCCCTTACCGAGGGTCGTCGCATCTACATGGGCAACCTTCTGTACTCCGTCAAGCCCGCTGATGTCGAGGGACTCCTTCAGGATGCCGGCTTCACCCAGTACGAGAAGATTCACATTTCGGTTGATCCCCTTAGCGGAAGGAACCCTGGATACTGCTTCATCGAGTTCACCACTCGTGAGGAGGCTGAGCGCGCTCTTGAGAGCTTGGCTGGCGTTGACCTTTGCGGACGTTCCGTGAAGCTCGGCCCTTGCCACCCCAAGACTTCTTCTCAGCGTCGGGAGGGAGCGTCCGCCTCCCCTGCGCCCCGCTCCACTTTCGATCGGTGGGGTGACTGGAGAAGCGGCAGCAAGCCCGCG…
NCU00708	NcraOR74A_LGI: 7,481,198 - 7,481,927 (-)	N. crassa OR74A	2	646	633	hypothetical protein	null	null	null	6	0	MASKFTITLLITLSLTTHIKADIPVSIFSYTPYLRQRECVKDCIWHSGPTAEDLIVALECRGPWVNECYCSGNDDYEQASTASSFLRSCVAKSCRTSSTDSLVTSAFDLYDEYCAEAGMAAPLVVASPTRTEDKVTGVVTGSEGDRGPTAGGGSGSGMSNEGSGLSTGAKVGIAVGSAAAALALVASAVITWRLMVNARVSPPRPAQQCY	ATGGCTTCAAAATTCACCATCACCTTACTCATCACCCTAAGCCTCACAACCCATATCAAGGCCGATATCCCCGTCTCCATCTTCTCCTACACGCCTTACCTCCGACAGCGAGAATGCGTCAAAGATTGCATCTGGCATTCGGGTCCCACAGCAGAAGACCTCATCGTTGCCCTTGAGTGCAGAGGGCCATGGGTTAACGAATGTTATTGCAGCGGCAACGATGATTACGAACAGGCCAGCACAGCTAGCTCCTTTCTCAGGAGCTGCGTGGCCAAGAGTTGCCGAACTTCGTCAACCGATTCACTGGTTACGAGCGCTTTTGACCTTTATGATGAGTACTGCGCCGAGGCGGGGATGGCGGCACCTTTGGTGGTGGCTAGTCCTACCAGGACGGAGGAT…	ATGGCTTCAAAATTCACCATCACCTTACTCATCACCCTAAGCCTCACAACCCATATCAAGGCCGATATCCCCGTCTCCATCTTCTCCTACACGCCTTACCTCCGACAGCGAGAATGCGTCAAAGATTGCATCTGGCATTCGGGTCCCACAGCAGAAGACCTCATCGTTGCCCTTGAGTGCAGAGGGCCATGGGTTAACGAATGTTATTGCAGCGGCAACGATGATTACGAACAGGCCAGCACAGCTAGCTCCTTTCTCAGGAGCTGCGTGGCCAAGAGTTGCCGAACTTCGTCAACCGATTCACTGGTTACGAGCGCTTTTGACCTTTATGATGAGTACTGCGCCGAGGCGGGGATGGCGGCACCTTTGGTGGTGGCTAGTCCTACCAGGACGGAGGAT…
NCU00709	NcraOR74A_LGI: 7,477,764 - 7,480,507 (-)	N. crassa OR74A	3	2588	2538	glycosylhydrolase family 3-8 (gh3-8)	hydrolase activity, hydrolyzing O-glycosyl compounds	carbohydrate metabolic process	null	70	1	MKLTTHPLLPLLASVLTANAFQFPDCVNGPLAKSKACDVTGTAPERAASLVDQLTIDEKLVNLVDQALGASRLGLPKYAWWSEGLHGVAGSPGVKFNTTGYPFSYATSFANAINLGASFDDDLVYEVGTAISTEARAFANFGFGGLDYWTPNVNPYKDPRWGRGAETPGEDPLHIKGYVKAILAGLEGNETVRKVIATCKHYAAYDLERWHGLTRYEFEAIVTLQDLSEYYLPPFQQCARDSKVGSIMCSYNALTIRDMASGKPDEEINLTTAQPACAKPYLMTILRDHWNWTEHNNYITSDCNAILDFLPDNHNFSQTPAEAAAAAYKAGTDTVCEVSGSPLTDVVGAYNQSLLPEAVIDTALRRLYEGLIRAGYLDHGRSSAVAGGDGGSFSSPAYD…	ATGAAGCTAACCACTCATCCCTTGCTCCCTTTGCTTGCCTCTGTTCTCACGGCCAATGCCTTCCAATTCCCCGACTGCGTTAACGGCCCTCTAGCAAAATCCAAAGCATGCGATGTTACTGGCACAGCACCCGAACGCGCAGCATCGTTGGTTGACCAGTTAACCATTGACGAGAAGCTCGTCAACCTCGTTGACCAAGCTCTTGGGGCCTCTCGCCTTGGGTTACCCAAGTATGCGTGGTGGTCAGAAGGCCTTCACGGCGTCGCCGGTTCTCCCGGCGTCAAGTTCAACACAACCGGCTACCCCTTCTCCTACGCCACTTCTTTCGCCAACGCCATCAACCTCGGCGCCTCCTTTGACGATGACCTAGTGTACGAAGTCGGCACAGCCATCAGCACC…	ATGAAGCTAACCACTCATCCCTTGCTCCCTTTGCTTGCCTCTGTTCTCACGGCCAATGCCTTCCAATTCCCCGACTGCGTTAACGGCCCTCTAGCAAAATCCAAAGCATGCGATGTTACTGGCACAGCACCCGAACGCGCAGCATCGTTGGTTGACCAGTTAACCATTGACGAGAAGCTCGTCAACCTCGTTGACCAAGCTCTTGGGGCCTCTCGCCTTGGGTTACCCAAGTATGCGTGGTGGTCAGAAGGCCTTCACGGCGTCGCCGGTTCTCCCGGCGTCAAGTTCAACACAACCGGCTACCCCTTCTCCTACGCCACTTCTTTCGCCAACGCCATCAACCTCGGCGCCTCCTTTGACGATGACCTAGTGTACGAAGTCGGCACAGCCATCAGCACC…
NCU00710	NcraOR74A_LGI: 7,475,734 - 7,477,712 (+)	N. crassa OR74A	3	1842	1281	acetyl xylan esterase (ce1-4)	cellulose binding, hydrolase activity, hydrolyzing O-glycosyl compounds	carbohydrate metabolic process	extracellular region	46	2	MKFSTRGRHSLSLQPYHPSTSLLFGRTNPSLTTMKFSSFASGLLALGASLASAAEVVKRASLQQVANFGSNPSGVKMYLYVPNKLATKPAIIVAIHYCSGTAQAFYQGTQYAQLAEKYGYIVIYPESPYKGTCWDVSSPASLTHNGGGNSNSIANMVTYTIKQYGADASKVFVTGTSSGAMMTNVMAATYPELFAAASVYSGVSAGCFATGTVNGWNSTCSQGHSIHSQEEWANVVFNMYPGYEGPRPRMMIHHGSADTTLYPQNFNETLKQWAGVFGYTYGQPQQTLANQPASGWTKYVYGPNLVGAYGTGITHATPMFPEDDLEWFGITGNNNNNNNASPSKAAPPATTHAAAVAAPTTTLLACVRPSTAPATPSSAAPAAPASKGGCTVQRWGQCG…	CATCACCAGATGAGGTCCCCCGAGCAACAACACATGGACCTGATATCGTCTGAATCAGTAGTTCACATCGTCAACTCAGCCTCGCAAAATTCGAAGAAGAGACAGGATGGTAGCTGTGATAACCCGCGAATCGGGATGAGGCAACGGCCTGTTTCAACCCCCCCGGCTCATGCAACCTCACCCATCATGGTTCATCCGGAGCATGCCCGTCCGCGATCGAGTCCACTTCGGTTCATCGCTTGCCTGACCTTGAAATTTGATGGCCAGCCGCCGGCCGTGCCGACTATGCCGATTCATTCCAAGCTGGCCAGGGTTGGTGCCCATGGTGCTTGCGAGGAGACGCTTAAAGGGGTTTAAGAGGGCACGCATGTCCACGGCCGTCCAAGTTTATGAAATTCT…	ATGAAATTCTCGACAAGAGGAAGACACTCGTTATCCCTCCAGCCGTATCATCCATCGACAAGTTTGTTGTTTGGAAGAACCAATCCATCTTTGACGACAATGAAGTTCTCGTCCTTCGCCTCCGGCCTCTTGGCCCTCGGCGCCTCCCTCGCGAGCGCCGCAGAGGTCGTCAAGCGTGCTTCGCTCCAGCAGGTCGCCAACTTCGGCTCTAACCCCTCAGGCGTCAAGATGTATCTCTATGTCCCCAACAAACTCGCTACCAAGCCCGCTATCATCGTCGCCATTCACTACTGCAGCGGCACCGCTCAGGCCTTCTACCAGGGCACTCAGTATGCCCAGTTGGCTGAGAAATATGGCTACATTGTTATCTACCCCGAATCTCCCTACAAAGGCACTTGC…
NCU00711	NcraOR74A_LGI: 7,471,515 - 7,474,315 (+)	N. crassa OR74A	3	2656	1875	multidrug resistance protein fnx1 (multi-drug resistance-1)	null	transmembrane transport	integral to membrane	472	6	MASAARGSRGTPAVDSSTLTQTSAAASDNGSSSDNTVQNNINNPQAKEEQEKEQELERANEDADPTAPPTDPPTTVTGPSAAPEEGRTSLETTAIILALASALFLAALDVTIVTVAIPTISEEFGSTTGYTWIGSAYLLANAATAPMWGKISDIWGRKPILLMTVGVFWIGSLICALSKNMGMLLAARAIQGVGGGGIIILVNICISDLFSMRKRGIYFGVMGMVWALASAIGPILGGTFTSKVTWRWCFYINLPISGVGMAILAFVLKLHNPRTPIRQGLMAVDWLGSVTIVGGTLMVLLGLEFGGVSYPWKSATVICLIVFGIVVIGIFGLIEWKVAKYPVIPMRLFKRRASVASLLVCACQGFVFISGSYYLPLYFQAVLGATPLLSGVYVLAFAM…	ACTACACTTAAAATCCCATAGGTCCTCAAACTCCTTTCCTTCCAAGTTTCTGTCTGTTCTTTCCTCTTGGGCAAACAATTTGGGACTTTTAATTGTGTAGCGACACCCGGCCACTGCGAACAATTCGACCCAGGGTTTTGTTTTCATCCAGGATCATGTCCAACTAATTGTTCTTCCTTACACTCAGACCCTTTTTCATGGTTGCGTCTCGTACCGCAGTAGACTTTGTTTTCATCAAATAATCCTCCGATATTATCCCGGGGAATCAGAACACAATTATCGCAGTAAACTGCTCGACGCTTCTATCTCTTGTATCTACCTCTCCTCCCGACTCGGCTTCCACCAAACGCTTGCGTCCGGTTCTCCTCTTTTCCTCTGATCGGTCGCACAAGGCATTCT…	ATGGCGTCAGCGGCGCGTGGCAGTCGGGGGACACCGGCCGTTGACAGTTCGACACTCACACAAACCTCGGCAGCCGCCTCAGACAACGGCAGCAGTTCCGACAACACTGTCCAAAATAACATCAACAATCCCCAAGCCAAAGAGGAGCAAGAGAAGGAGCAAGAACTCGAAAGAGCCAACGAAGATGCCGACCCAACCGCGCCGCCAACCGACCCTCCAACAACGGTCACCGGCCCATCAGCCGCCCCCGAAGAAGGCCGCACCAGCCTCGAAACAACCGCCATTATCCTCGCCCTAGCCAGCGCCCTCTTCCTGGCTGCTCTGGACGTGACCATTGTGACGGTTGCCATTCCCACGATCTCCGAGGAGTTCGGCAGTACAACAGGGTACACATGGATC…
NCU00712	NcraOR74A_LGI: 7,464,712 - 7,469,607 (+)	N. crassa OR74A	3	4608	3522	3-hydroxy-3-methylglutaryl-coenzyme A reductase (erg-14)	NADP binding, coenzyme binding, hydroxymethylglutaryl-CoA reductase (NADPH) activity, oxidoreductase activity, acting on the CH-OH group of donors, NAD or NADP as acceptor	coenzyme A metabolic process, isoprenoid biosynthetic process, oxidation-reduction process	integral to membrane	83	0	MIASSLLPSRFRGEQPATQAATPSWINKKVTPPLQKLSKITSSNPIHTIVLVALLASSSYIGLLQNSLFNVTRSVRKAEWESLQAGSRMLRAGANTEWNWQNHDPEAPVPANANHLALLTLVFPDTAESGPVVAQTNTVPIPSNLSITPLPSTAISFTYSQDSALAFSLPYSQAPEFLANAQEIPNAVSSQETIETERGHEKKMWIMKAARVQTRSSIVKWVQNAWVEFTDLLRNAETLDIIIMALGYISMHLTFVSLFLSMRRMGSNFWLATSVIFSSIFAFLFGLLVTTKLGVPMNMVLLSEGLPFLVVTIGFEKNIVLTRAVLSHAIDHRRPTEKSGKPSKQADSAHSIQSAIQLAIKEKGFDIVKDYAIEAGILVLGAASGVQGGLQQFCFLAAW…	GAGAGAGGTCCCCTGGTCCTTCCCAATTTTTTTTGGAAGTTTTTATTATTTCCCATACCTACCTGCCTATCAAGAGGGCAACCCGGACACCCACTCCGCCTCGGTCCTCATCTCGAGCAGAGCAAGCAACAAGTGACGGAGAAGTACCGATCTCCCTCCGGTCAGGATCTTGGACTTTTTTGTTGCTCAATTCAACATTGTCTAACGATTCTTCTTCCCCCTCCCCCCCCCTTCCTCCCCTCATTCTTTTGAAAGGTACATCAACCGTACCTCGAGGTAGCAGCTTCATTGCAGCCGCCAACCAAACTTCAGTTTGTTCCACCACCTTTCCAGTTCTTTGGGACTTGTTGCACTCTGGTTATTCTTTGCAATAATCGGATTTTGTGCAACCAAACTGAA…	ATGATCGCCTCGAGCCTTCTCCCCTCGCGCTTTCGAGGGGAGCAGCCGGCCACCCAGGCCGCCACACCTTCGTGGATAAACAAAAAGGTCACCCCTCCGCTCCAGAAATTGTCCAAGATCACCTCGTCCAACCCAATTCACACCATTGTTCTCGTCGCTCTGCTCGCCAGCTCCTCCTATATCGGCCTCCTTCAAAACAGCCTCTTCAATGTCACCAGAAGCGTCAGAAAGGCCGAATGGGAGTCGCTCCAGGCGGGCAGTAGGATGCTTCGCGCCGGTGCCAATACGGAGTGGAACTGGCAAAATCACGACCCCGAAGCTCCCGTTCCTGCGAATGCCAACCACCTCGCTCTTCTCACCCTCGTCTTCCCCGATACCGCCGAGTCCGGTCCCGTTGTC…
NCU00713	NcraOR74A_LGI: 7,460,678 - 7,462,867 (-)	N. crassa OR74A	2	1774	894	nicotinic acid-8 (nic-8)	catalytic activity	metabolic process	null	61	0	MGFLEWLMPPSIFNVFQTRLLENGQGAQPEPDFRPALLVVDMQEDFCPPNGTLAVTGGRSITPLINTLLSSPLFVLRIATKDWHPPNHISFASNHNHASSPSPCCPDSSGKAAIPFLSTTTVHNPHNPSESYTTRLWPSHCIADTPGASLIPELDVSKIDQILEKGTNRLVEMYSAFYDPFTSPRVSDSGLAHMLREAKVTHVYVVGLAADYCVWSTAMDAHNEGFETVVVEEATKPVDEDGWRRCKEALVGEPGVRVVRWEGEEVRRLFPGGLVTTTVGAGNDEEVVEEEEEEEKI	GTGCCCCTGGGTTGACTCTTGGAACCCTAACCCTCGTGCATTGACCGTTTGCGCCGATTAGTTGTGATTCTGCGGCGGGCTCAATTGTATACCAAGTATAGGATGCGCACAGGCGCCGTTCCTTGGTACATAGTGTGCGCCGATGAGTGAGGTCCAGTGGCGTTCAGGGACCTTATCGACGCTTGTTTATCCGTCTTATCTGAACTTTCGTTGGGGGCCGTGCCTCCTGTTTCGCCGCCGCTCTCGCTGATTGCGACATCCACCTACGACGGCCATCACCAACCGCCTGATCCTTCTCAAAAGATACTGCAGGGTCGTCTATTGAATAAACACGCCCGAATATCATGGGCTTCCTCGAGTGGCTGATGCCCCCAAGTATCTTCAATGTGTTCCAAACAC…	ATGGGCTTCCTCGAGTGGCTGATGCCCCCAAGTATCTTCAATGTGTTCCAAACACGCCTGCTAGAAAACGGGCAAGGTGCTCAGCCGGAGCCCGATTTCAGGCCGGCTCTCCTGGTGGTTGACATGCAAGAGGACTTCTGCCCACCGAACGGCACCCTGGCAGTCACCGGCGGCCGCTCCATAACCCCCCTAATCAACACCCTCCTCTCCTCCCCTCTCTTCGTCCTCCGCATCGCCACAAAGGACTGGCACCCGCCCAACCACATCTCCTTCGCCTCCAACCACAACCACGCCTCCTCCCCATCCCCCTGCTGCCCTGACTCCTCCGGAAAAGCCGCCATCCCCTTCCTGTCCACCACCACCGTCCACAACCCCCACAACCCCTCCGAGTCCTACACT…
NCU00714	NcraOR74A_LGI: 7,458,140 - 7,460,604 (+)	N. crassa OR74A	3	2334	1737	heat shock protein STI1 (heat shock protein 64)	protein binding	null	null	81	0	MSTADELKALGNKAIAEKNFDEAIDKFTQAIALDPSNHILYSNRSAAYASKKDWDNALKDAEKTTEIKPDWPKGWGRKGTALFGKGDLLGANDAYEQGLKIDPNNAGMKKDFEAVQRAMQQEAGGGDLSGGIGQMFADPNLIQKLAGNPKTAAFLSDPAFMAKLQAVKQNPSNAQDLFSDPRMIQVLGVLMGVDMELRDSDVPPGAPQEDVNMTDAPAPKQETPPKPKTPEPEPEPELDEEELEKKKAKEAADKEKALGTECYKKRNFDEAIKHYQAAWDLYKDIVYLNNLGAAYFEKGDYQACIDTCKKAAEEGRARYADFKVIAKSLARIGSAYEKLGDLTNAIEYYNQSLREHRTPEVISKVRAAERNKIEAARKAYIDPVKAEEAREEGNKKFKE…	GAAGGTCCAGAGCTTTCCATTCCCTTTCCACGACAGAAGGCCGCCCGCCCAGGCCGCTGCCGTTTCCAGTCATGTCGCGCCCTCTTTCTCCCCGTGAATAAATCTGGTGATCCTTCAGCCTGATTCCCGACGAAGCCTCTTTCCTGGGCACTGACATCCAATTCCGTGATACCCAAAAGCAAGATTCTGTAACGCACCAGTTTGCACTCCCCGTCGCATTTCTTCTATCCCGAGATACCCATATCACCTTCAGAAATCATTAATACAAGTAACCACACACCATAATGTCGACCGCGGACGAGCTCAAGGCTCTTGGCAACAAGGCCATTGCCGAGAAGAACTTTGACGAGGCCATTGACAAGTTCACACAAGCCATTGCCCTCGACCCTAGCAACCACA…	ATGTCGACCGCGGACGAGCTCAAGGCTCTTGGCAACAAGGCCATTGCCGAGAAGAACTTTGACGAGGCCATTGACAAGTTCACACAAGCCATTGCCCTCGACCCTAGCAACCACATCCTTTACAGCAACCGTTCCGCCGCGTACGCTTCCAAGAAGGACTGGGACAATGCTCTCAAGGATGCCGAGAAGACCACCGAGATCAAGCCTGACTGGCCCAAGGGCTGGGGCCGCAAGGGCACAGCGCTCTTCGGCAAGGGTGACCTGCTGGGCGCAAACGATGCTTACGAGCAGGGCCTCAAGATTGATCCCAACAATGCTGGCATGAAGAAGGATTTTGAGGCTGTTCAGCGCGCCATGCAGCAGGAGGCTGGCGGCGGTGACCTCAGCGGTGGTATTGGC…
NCU00715	NcraOR74A_LGI: 7,453,431 - 7,455,648 (-)	N. crassa OR74A	3	2085	1557	betaine aldehyde dehydrogenase (betaine-4)	oxidoreductase activity	metabolic process, oxidation-reduction process	null	32	0	MTTEHLLWIGGLEKAGNGELIPVENPATGEIVAHCHSASKEDVVSAVELAHDTYKSGVWSRAPRHVRAEVLERAASLFETHLAALIDIEVTQTGRAIREMNAQVPSLVKWFRYYAALLRTEERSVLPTVGKLHNFLDRRPLGVVVQITPFNHPLLIAVKKLAPALAAGNSVLLKPSELTPITSLMLGKIMKEAGLPDGVLSVLPGYGATTGKALVEHPLVKKVDVTGGTAAGRAIGEIVGRNLAKYTAELGGKAPLVVFQDADLDAAVNGIAFGAFIASGQTCVAATRIIVHESIYSEVLQKLTTRATSIERRMGSPKNPECMMGPLISERQLKNVEELVDEACLYHERIVQAGGNRLEGRSELDDTDFSKGYYFPPTILAYNKPKDRSILNARIWREE…	CTCCGGTGCAGCATTCATATATAAGTTGTAGCCGAGGAACTTGTTGACGAAAAAGTAGATAATCCAATCTTGTTGGTTTTTGCTTCTTTTCACCTGAGCATTTTCTTGTTGCTGCACAGCTTGAGAGTGTCCATGAGTGCGCCCCGGTCTTGTCTCCACTGCCCGTCTCCTGGGCAACCGTATTTGTATACAACAACCCTGAATCTGTATCATCGCGACTTGCATAACGGCCAAACACCTTTGAGTTAAAAACATGACCACGGAACATTTGCTATGGATTGGGGGTCTCGAAAAGGCAGGAAATGGAGAACTGATCCCCGTCGAGAACCCAGCGACAGGCGAGATCGTTGCCCACTGTCACTCCGCGTCCAAGGAGGACGTCGTTTCCGCCGTTGAGCT…	ATGACCACGGAACATTTGCTATGGATTGGGGGTCTCGAAAAGGCAGGAAATGGAGAACTGATCCCCGTCGAGAACCCAGCGACAGGCGAGATCGTTGCCCACTGTCACTCCGCGTCCAAGGAGGACGTCGTTTCCGCCGTTGAGCTCGCCCACGACACCTACAAATCCGGCGTCTGGTCTCGTGCTCCCCGTCATGTCCGCGCGGAGGTCCTCGAACGAGCCGCCAGCCTCTTCGAAACCCACCTTGCCGCCCTCATTGACATCGAAGTCACGCAAACTGGTCGAGCAATCCGCGAGATGAACGCCCAAGTCCCCTCCCTTGTGAAATGGTTCCGGTACTACGCCGCCTTGCTCCGTACCGAAGAACGCTCCGTACTTCCTACCGTCGGCAAACTACAC…
NCU00716	NcraOR74A_LGI: 7,451,777 - 7,453,525 (+)	N. crassa OR74A	3	1423	465	non-anchored cell wall protein-5 (ncw-5)	null	null	null	5	0	MKFLLLLPALLGLAVSHPAAPELDRRADPQIAHFYFQAAATGYNLTVPADGNWYPTNNGLNINIITALDFTVNQCEFATHQQVAFNYQLSGDSFPKEQFAVGPPQPIDSVRCHGYCLGIYEDCVKNGQYVGTCCNGFCAANKCRPYVYPQDISE	TTTATGTTGCCCAGTCTTTTTTTTTTTCAACAGGAGATCATCACGGGACACTTGCAAACCTACCTGTTTAGTCCAAGAAGGATCCGACACCATAGGTAATATAATCCGAGTCGGTTGTGGTCTTACATCATCGCGTTGTGACTGGAAAGCCATGGCTGCTTATACGAGAATATCGAGAGACGCCTCTTTCATCAGAACTTGAAAGGGGGTTTGCTGACTACCTATCGATTTTTATACCTTTTTTTTTTTGAGAGGAGGAGCGCGGAGATCTATGACAAACATGAACACCGAGGCGGCACACACGTGCACATATACTTTGGGAAAATCTGAGGGGTTGAGGCGGTTCATTGCTATTCTTGTAGCTGACCGACCGATCACCCGTGCAGTTGATCACGAAGT…	ATGAAGTTCCTCCTCCTCCTCCCAGCTCTTCTCGGCCTTGCCGTCTCCCACCCAGCTGCTCCCGAGCTTGACCGTCGCGCCGACCCCCAGATTGCCCACTTCTACTTCCAAGCCGCCGCTACCGGCTACAACCTGACTGTTCCCGCCGACGGGAACTGGTATCCTACCAACAACGGTCTGAACATCAACATCATCACCGCCCTCGACTTCACCGTCAACCAGTGCGAGTTCGCCACGCACCAGCAGGTCGCTTTCAACTACCAGCTGAGCGGTGACTCGTTCCCCAAGGAGCAGTTTGCTGTTGGTCCGCCGCAGCCGATTGACTCGGTCAGATGCCACGGTTATTGTTTGGGGATTTATGAGGATTGTGTCAAGAACGGACAGTACGTCGGCACCTGC…
NCU00717	NcraOR74A_LGI: 7,443,977 - 7,450,085 (+)	N. crassa OR74A	3	5939	2916	DUF1212 domain membrane protein	null	null	null	132	0	MVSAQDQGDIGGASNSRSGSDSETTLQGVQGGIGVEPSGGGNGEGSSSTSQNASANISATATPLPEQPLLAPQIPHLQLPKGKEKKRVGFLSDRPPGQAGGPPAPQVVVTPDGQEHTAQDYFSSPIHDYDFATTPPHHTFGPPAKRDSFNKDEVTAALAEILRPELNNQASSAHPVRPRPVLRKNTTTVPDPQPDMLKPPHRSEVEARNRADKLAHAVGTSSVGASRRNSFAGNDSDSGDETTLNGNVPPIGISISRDFEAQDQDDSHSLRARRKSQQVANDLVRKHTRRISAFNALSRPQTAQSTHVSGTATPIPHDLDYVPRPDKYRGGILGNLLKLYNAEETAGAGTSGGSSTMTTPSQTPNRTPTTTPPTSRPSTPKTDKDRGRSRGFRSSSTSR…	TGAAAAGGGGGCTCTTGTCCATCACCGTCCGAGGGTTTCTTCCCTCCCTCCAACCTAAACGCCCGTTAGGTCCTCCCACTCCCCTCCCGCCGCGATGGTGGTTTGATGTCTGCAGGTACAATCGGATCGAAGCAATTGGCGGAAAGGACCAAAGGGGTACAGGTACCTTATCAACCGACCACTGCTAGTGAAGAGCCGCATTCTCCTCTCTCAGCCCGCGGCGTGACAAGCTTCATCACGGCATCCCAAAAGTCGGACCGCAATGGCGCAACCCTCGAAACGAGACCGGCCAATTTTAGACGAGCTGCTAGTTTTTTCACCAAAAGTGCAAGGCTCTCTCTCCTTCTTCTCCCCTTGTCCCCCACAGTTGTGAAATTTGACCCCATTTTGGGCTGCCAT…	ATGGTTTCTGCGCAGGATCAGGGTGATATCGGCGGGGCCAGCAACAGCCGGAGTGGAAGTGATAGTGAGACAACCCTCCAGGGAGTTCAGGGAGGAATTGGGGTTGAACCATCTGGGGGTGGAAACGGGGAGGGCAGCAGTAGCACCAGCCAGAATGCCAGCGCCAACATCAGCGCAACTGCGACACCTCTACCGGAGCAACCGCTACTTGCGCCACAGATCCCCCACCTTCAGCTTCCAAAGGGAAAAGAGAAGAAGCGAGTTGGCTTCCTTAGCGATAGACCACCAGGACAGGCCGGTGGCCCACCAGCCCCCCAGGTAGTCGTCACTCCGGATGGACAGGAGCATACTGCACAGGATTACTTCTCCTCGCCCATCCACGACTACGACTTTGCCACG…
NCU00718	NcraOR74A_LGI: 7,439,857 - 7,440,218 (-)	N. crassa OR74A	2	306	306	hypothetical protein	null	null	null	0	0	MAVLFMKLKDVERALAAGLLVDKGPDGEAGVPGTGNMAQRASENPGRWSGRGRMLCSAETDGGFQTYRNEENGDHCKAEEGDIGCGWSQRRAADLPDGNYG	ATGGCCGTACTTTTCATGAAACTTAAAGACGTAGAAAGAGCACTGGCCGCCGGTCTACTTGTAGATAAGGGCCCAGACGGTGAAGCGGGTGTACCAGGGACCGGGAATATGGCCCAGCGGGCAAGTGAGAACCCTGGTAGATGGTCTGGAAGAGGACGGATGCTCTGCTCTGCGGAGACTGATGGTGGATTCCAAACGTACCGGAACGAGGAGAATGGCGATCACTGTAAGGCTGAAGAGGGGGACATTGGATGCGGGTGGTCCCAGAGAAGGGCGGCAGATCTTCCAGACGGGAATTACGGCTGA	ATGGCCGTACTTTTCATGAAACTTAAAGACGTAGAAAGAGCACTGGCCGCCGGTCTACTTGTAGATAAGGGCCCAGACGGTGAAGCGGGTGTACCAGGGACCGGGAATATGGCCCAGCGGGCAAGTGAGAACCCTGGTAGATGGTCTGGAAGAGGACGGATGCTCTGCTCTGCGGAGACTGATGGTGGATTCCAAACGTACCGGAACGAGGAGAATGGCGATCACTGTAAGGCTGAAGAGGGGGACATTGGATGCGGGTGGTCCCAGAGAAGGGCGGCAGATCTTCCAGACGGGAATTACGGCTGA
NCU00719	NcraOR74A_LGI: 7,431,895 - 7,433,829 (+)	N. crassa OR74A	1	1935	1257	hypothetical protein	null	null	null	22	0	MPHATTPSVSSDGSARSRHRHRDRDHRRHSMVYLEEPEPKQFRFCAELTLQIRSRRADHRSSESLEDEILYSLTNGGIKSQILSDYPYDHPTHTHTPSYKVWTITSDHSIQSKPTEYKHAMKFVSPLFRFSSFDTWIQHFESFMQVLNRDFETTSTHECSTSIHLAPLDQDHPEWTRSDIRALSKSILYFESCLDAVMPLYRRTSVFAKSNRYNKQMANLTTAECFSHLDSLSKRKYIAAHMVRCDPNSSTGRALGQRSDFPHSGYRWNFLNLVHNKSRGTIEFRQPPGSTTPGEAIAWIILAVCFAQVACAKGDSLRPKERPNVETLGDWVYREAVRANVPSEHRRRLRQLFDDAMPIVSDSKKADLSIVPAEPPITVHDKHGLIWREKGERNVAMEK…	TATTGTTGGTTTCAAAGCTGTTCAAGTCATCAAGCTTCACATTCACTCGCTTCTTCACTCGCTTCTTCAGTCACTCTAGCTATTTTCTTAAAGAACATCTAGAACAACCTGAACACATCAAAGCAGCCATGCCGCATGCCACCACTCCTTCCGTTAGTTCAGATGGGTCGGCCAGGAGCCGTCATCGTCACCGTGACCGTGACCACCGCCGTCACAGCATGGTTTACCTCGAAGAGCCTGAGCCAAAGCAGTTCCGTTTCTGCGCAGAACTGACCCTTCAGATCCGAAGCCGTCGGGCTGATCATCGAAGCTCAGAGTCTCTTGAGGACGAGATCCTCTACTCCCTTACCAATGGAGGCATCAAGTCTCAAATTCTTTCGGATTATCCATACGACCACC…	ATGCCGCATGCCACCACTCCTTCCGTTAGTTCAGATGGGTCGGCCAGGAGCCGTCATCGTCACCGTGACCGTGACCACCGCCGTCACAGCATGGTTTACCTCGAAGAGCCTGAGCCAAAGCAGTTCCGTTTCTGCGCAGAACTGACCCTTCAGATCCGAAGCCGTCGGGCTGATCATCGAAGCTCAGAGTCTCTTGAGGACGAGATCCTCTACTCCCTTACCAATGGAGGCATCAAGTCTCAAATTCTTTCGGATTATCCATACGACCACCCCACACACACTCACACGCCTTCCTACAAAGTTTGGACTATCACCAGCGACCACTCTATCCAGTCCAAGCCTACCGAGTACAAACACGCCATGAAGTTTGTCTCTCCTCTCTTCCGCTTCTCCTCCTTC…
NCU00720	NcraOR74A_LGI: 7,427,034 - 7,428,944 (+)	N. crassa OR74A	2	1851	975	tricarboxylic acid-17 (tca-17)	L-lactate dehydrogenase activity, catalytic activity, oxidoreductase activity, oxidoreductase activity, acting on the CH-OH group of donors, NAD or NADP as acceptor	carbohydrate metabolic process, cellular carbohydrate metabolic process, glycolysis, oxidation-reduction process	cytoplasm	35	0	MSVPSTEIESHAKSIKVAIVGAGSVGVTTAYALLLSHLAAEIVLIDIDKNRALGEVMDLSHAAHFAHAKVSVGEYENCAGATAVIITAGVNQKPGQTRMDLVKTNYGLFEQIVPQIAKHAPNTILIVATNPCDVLTKAAYELSGFPVQRVIGSGTAMDTTRFRHELGKHYGVNPRNVHAVIVGEHGDSQLPVWSLASIAGMRLEDYCKQKGIAYDEDAMDALSKRTREAAYEIIQRKGKTNYGVASVLVSILEPIITNADQLVTVSRVGDYAGVEGVALSMPCKLNSKGAHQDVELLLNEKEKEALRRSATSIKECFDTVAKRE	AAAGACTCCACCGCTAACCCCCAAGTAGACAAACTGCGCGAGTTCTGCAACAGGCCGATCTGACGGGAGCTTCATTCTTTGTCAACCACTCAAATCTGCATCGCGATCGAGATAAGGTGTCATCCAATGTTGGCAAAGGTACCCAACCGGGCTCCATCCCAACTGGGCGGACGGTGCCTAAATCTGGATCTCATATAAGATAGCTCTGAGGATCTCGGCAACAAGGCATCAAGGTTGTCATCATACCCAAACAACATCCCCCGCTTCCTACTACAAATAGACCATCTCCTCCCGAGCCACATCTCAAGCGTTCGTTCAAGTCCAACCCTCAGATATCAGCAGGTTATCAACACTCTCCACAGAAAACATAACAGCAAAAATGTCGGTACCAAGCACGGA…	ATGTCGGTACCAAGCACGGAAATCGAGAGCCATGCCAAGTCCATCAAGGTCGCCATCGTAGGTGCCGGCTCCGTTGGTGTCACCACCGCGTACGCCCTCCTCCTCAGCCATCTCGCTGCCGAGATCGTCCTCATCGACATCGACAAGAACCGCGCCCTCGGCGAGGTTATGGACCTTTCACACGCCGCCCACTTCGCGCACGCCAAGGTCAGCGTGGGCGAGTACGAAAACTGCGCTGGTGCCACGGCCGTCATCATCACCGCCGGCGTCAACCAGAAGCCCGGACAGACGCGCATGGATCTGGTCAAGACCAACTACGGTCTGTTTGAGCAAATCGTACCGCAGATTGCCAAGCACGCGCCCAACACGATCCTGATCGTGGCCACCAACCCCTGCGAC…
NCU00721	NcraOR74A_LGI: 7,420,682 - 7,423,601 (+)	N. crassa OR74A	3	2775	1653	proline-specific permease (aap-24)	amino acid transmembrane transporter activity	amino acid transmembrane transport, transmembrane transport, transport	membrane	90	0	MSKYGDGNFAEKQGGGEALDVASSHNQGQVIDGTISLDASHQLQRGLKSRHIQFLALGGAIGTGLFVGSGGILATVGPAPLWLAYLSMMLLVWIVMNCIGEMCTYLPLRGITLPYFTERFVDASLGFAAGWNYWYAYAILVAAEASAGAILLNYWETPVPTWAWITIILVVNLVLNIIAVEVFGEAEFWFASIKFITIMGLIIVGLVIMLGGGPNHKRLGFHYWNDPGAFKEYLAPGATGRFAAYWTAFVRAGFSFITSPELIGLAAGETVAPRRNIPKAARRFLGRLAVFYGISSLIVGCIVPSDNKNLLSGTSDASASPWVIGIQLAGIGGLNHVINAAILTSAWSAGNAFLYSGSRILYSLAQNGQAPAIFTRTTRRGVPYTAVLMTWAFSLLAYL…	CTCTTTTCCTTCACCGAGCGCTCGAAACCGACCAGCAAGGTTTTGGTTCAAACAGGGCAAAGATCTTCTTATTGCTGTCGGCTCGCTTGTCGTCAAGTTCCAGACTTTTGTTTACTCTTAGGTAAACCAATACTACCTCTCGTCGGCGATACGGATGCCACTCCTGGACTCCAAAATCCGGGGTAATCGCGGCTCTATTCTCTCACTACGGATTTGATCCGCCCACTGCTATCTTCAATGGATCCGACTTCAACACCAACAACTGAACCGGGCTTGACTCATATGGCTTCTTGGCTGATAGACGTCCAAAATATCCCAGCTCATGGATACATGCGCTTATCGCCGGCCACTCGGTGCCCCTGATCGGGTGTGACATTCCTACACTAGCGGCATGGCTGC…	ATGTCCAAGTACGGCGATGGAAACTTCGCCGAAAAGCAGGGCGGCGGCGAGGCCCTGGATGTGGCTTCCTCTCACAACCAAGGCCAGGTGATTGACGGTACCATTTCTCTGGACGCCAGCCATCAATTGCAAAGAGGTCTCAAGAGTCGGCACATTCAATTTCTGGCTTTGGGAGGAGCTATCGGAACGGGTCTCTTCGTCGGTTCGGGTGGTATCTTGGCCACCGTCGGCCCAGCGCCGCTATGGCTGGCCTACCTATCCATGATGCTTCTTGTCTGGATCGTCATGAACTGTATCGGCGAAATGTGCACATACCTTCCTCTCAGAGGAATCACACTGCCCTACTTTACCGAACGTTTCGTCGATGCTAGCCTGGGGTTTGCCGCTGGCTGGAATTAT…
NCU00722.1	NcraOR74A_LGI: 7,416,282 - 7,419,999 (-)	N. crassa OR74A	2	3613	1713	unspecified product	hydrolase activity, acting on carbon-nitrogen (but not peptide) bonds	null	null	100	2	MAKTTLFINGRIFLSPLRPGQNAGLHTPPSFASCLLIRNDTILHVGSPQDEPITTALLSSSSEGKEEVVETIDLAGHSLLPGFIDGHMHLMIMGQSLTKLDLGPCKSLSDIRSTIRSYAASHPDVPRILCRGWMHSMTPDGVTAKDLDGLDMDGKDRPILVDTKDLHSAWCNTAGIRDLGAQEWTDVPGGTIERDADGKVTGVFNEAANITYVWPYLARVATVEERMAAIQAAVEAYHSVGYTGAIDMAMDEGAWDALQELRRRSSPSEEGNGGKEGIPLRIAAYWLVKPGKNDEENVRQVERAVELARQFNSETTPDCRIVGVKIICDGIIDGCTAGLSEPYEHNGHREVPLWTAEQLEPVVKRADEAGLQVALHAIGDETIKTVLDVLIAHASPERR…	CGTTGAAGCAACTCGGACGGGCCAAGGGATGAAGCCGGTAAAGCTGTTTTGGCTTGGGATGGGTATCGCGATTGAAATGATGAAGATTGAGAAGCTCTACACTCCACCTGTGGTGAGATTTCAGTCTTCTCGTCTCGACGGAACGGATTGATAAGGCATTCGTTGTTCATGAGTAGTTATACTCTTGAGGAGCTAGAAGACGATGAGGATGGAGACGTCGGAGAAGCATTCATCATGAAAATGCTGGTTTAAACCACCTCGAAATGTCCACCCGACTCAATGCTTCGAACCGTACAATGTGTGCCGACTTGCCATGACTTTTTACTCCGCAATCACGGCCTAAAACCGGACCGGTGATCGCTCCAGAACCTCACAAACCCCGACTAACGGTTGCCGCTG…	ATGGCCAAAACAACCCTCTTCATCAACGGCCGCATCTTCCTCTCGCCCCTCCGCCCCGGCCAAAACGCCGGCCTCCACACGCCCCCCTCCTTCGCCTCCTGCCTTCTCATCCGCAACGACACCATCCTCCACGTCGGCTCCCCCCAAGATGAACCCATCACCACTGCCCTTCTCTCCTCATCCTCCGAGGGGAAAGAAGAAGTAGTAGAAACCATCGACCTAGCCGGCCACTCCCTCCTCCCCGGTTTCATCGACGGCCACATGCACCTGATGATCATGGGCCAATCCCTCACCAAACTCGACCTGGGTCCCTGCAAATCGCTGTCCGACATCCGATCCACCATCCGCTCCTACGCCGCCTCCCACCCCGACGTCCCCAGGATCTTGTGTCGCGGGTGG…
NCU00722.2	NcraOR74A_LGI: 7,417,468 - 7,419,957 (-)	N. crassa OR74A	2	2406	1713	unspecified product	hydrolase activity, acting on carbon-nitrogen (but not peptide) bonds	null	null	100	2	MAKTTLFINGRIFLSPLRPGQNAGLHTPPSFASCLLIRNDTILHVGSPQDEPITTALLSSSSEGKEEVVETIDLAGHSLLPGFIDGHMHLMIMGQSLTKLDLGPCKSLSDIRSTIRSYAASHPDVPRILCRGWMHSMTPDGVTAKDLDGLDMDGKDRPILVDTKDLHSAWCNTAGIRDLGAQEWTDVPGGTIERDADGKVTGVFNEAANITYVWPYLARVATVEERMAAIQAAVEAYHSVGYTGAIDMAMDEGAWDALQELRRRSSPSEEGNGGKEGIPLRIAAYWLVKPGKNDEENVRQVERAVELARQFNSETTPDCRIVGVKIICDGIIDGCTAGLSEPYEHNGHREVPLWTAEQLEPVVKRADEAGLQVALHAIGDETIKTVLDVLIAHASPERR…	GCTGTTTTGGCTTGGGATGGGTATCGCGATTGAAATGATGAAGATTGAGAAGCTCTACACTCCACCTGTGGTGAGATTTCAGTCTTCTCGTCTCGACGGAACGGATTGATAAGGCATTCGTTGTTCATGAGTAGTTATACTCTTGAGGAGCTAGAAGACGATGAGGATGGAGGTTACGATGGTCAACTGATAGACGTCGGAGAAGCATTCATCATGAAAATGCTGGTTTAAACCACCTCGAAATGTCCACCCGACTCAATGCTTCGAACCGTACAATGTGTGCCGACTTGCCATGACTTTTTACTCCGCAATCACGGCCTAAAACCGGACCGGTGATCGCTCCAGAACCTCACAAACCCCGACTAACGGTTGCCGCTGGAGCGCTGATGATCTTATCTG…	ATGGCCAAAACAACCCTCTTCATCAACGGCCGCATCTTCCTCTCGCCCCTCCGCCCCGGCCAAAACGCCGGCCTCCACACGCCCCCCTCCTTCGCCTCCTGCCTTCTCATCCGCAACGACACCATCCTCCACGTCGGCTCCCCCCAAGATGAACCCATCACCACTGCCCTTCTCTCCTCATCCTCCGAGGGGAAAGAAGAAGTAGTAGAAACCATCGACCTAGCCGGCCACTCCCTCCTCCCCGGTTTCATCGACGGCCACATGCACCTGATGATCATGGGCCAATCCCTCACCAAACTCGACCTGGGTCCCTGCAAATCGCTGTCCGACATCCGATCCACCATCCGCTCCTACGCCGCCTCCCACCCCGACGTCCCCAGGATCTTGTGTCGCGGGTGG…
NCU00723	NcraOR74A_LGI: 7,413,276 - 7,415,829 (-)	N. crassa OR74A	4	2327	915	Znf1p (zinc finger transcription factor-16)	protein binding, zinc ion binding	null	null	51	0	MGIGNTATSSRKRKQVDDEPTVSDTKQVATSSKKSKKDELALVTDEKRLRRFRDKAPQAFAVIYERATTQRFFVLSRKRIPVWDSLEGFEEEVEIAGSTGNIYTVTIARQPTCTCPMGEKNEQCKHIIYVLARVLRAKYEYVYQLALLSCELQDIFSNAPPIVEGDGDSLTTGEGDKRRKPIEGDCPICFNEMEVLKPEEIVWCRAACGQNVHKECFEMWAATKRKQAGGSKADVTCPYCRSVWEGDDDLIKMIKKGRPTSEGYVNVADQLGISQVRDTSTYYYGGSRSGYYNYGNRSRRYRHY	GCTATCTGCACGGGGACCTTGATGGCCTTCGCCACTGCATCCTGTTTTCCCTCCTCCCGTCGTTATCATCAATCCGGCAGCGGACACTCTGTCACCCTTTCCATCTCCTCCTACATCTTGGATTGTTTCTTTTGGATAAGGGACAATTGGAAGTATCCCACCACGGCTCTTTCCCTTCTTCGGCAATATCACCATCTCCCCAGATCGCAGCAATGGGCATAGGCAACACGGCCACCTCGAGCAGAAAGCGGAAGCAAGTCGATGATGAACCAACTGTTTCAGATACCAAACAAGTAGCTACATCCTCAAAGAAGTCCAAGAAGGACGAGTTGGCCCTGGTCACAGACGAGAAGCGACTACGCAGATTCCGTGACAAAGCACCCCAAGCATTTGCTGTCA…	ATGGGCATAGGCAACACGGCCACCTCGAGCAGAAAGCGGAAGCAAGTCGATGATGAACCAACTGTTTCAGATACCAAACAAGTAGCTACATCCTCAAAGAAGTCCAAGAAGGACGAGTTGGCCCTGGTCACAGACGAGAAGCGACTACGCAGATTCCGTGACAAAGCACCCCAAGCATTTGCTGTCATCTACGAACGAGCCACAACTCAACGCTTTTTTGTCCTCTCGCGTAAACGCATACCCGTATGGGACAGCTTGGAAGGCTTCGAAGAGGAGGTGGAAATTGCAGGTTCGACAGGCAATATCTACACCGTGACAATTGCCCGACAGCCGACATGCACCTGCCCCATGGGTGAGAAGAACGAGCAGTGCAAGCACATCATTTACGTACTGGCCCGA…
NCU00724	NcraOR74A_LGI: 7,409,991 - 7,412,312 (+)	N. crassa OR74A	4	2058	2058	hypothetical protein	null	null	null	4	0	MAGIAGSLLGNMTKAGESPATSLVALMILTSASLLWCLFSLSGYSRRHFPYKVTIVTDLIFLIAFGVFSVLLGLPMHDGGTKCPRVKAEGGFVLRAGPLGVLNFSSEPNDRVSCTKIYLFWVLMLVDCASFVLSAASVGVIASEETQFNKALLCARAMSGPVGDIDYHRRPSEISVAGLEEVVSGAEQQFRPRPNMHVRKRSLDSGNVAHGEGRSGGGTYHQADTVSGNPYRVDTTSRLGTGSSRYDCSPRVDSSLGSGSDHEATSGRSLGNPVLQRGSDLINTYNRKGLANNRELVTEPPPKPVSITVLQARSDALDQLEGRSSASIDLADAPYYRDLYAHFAQPRKPSGPGPGPGAVPDNDSRATPFTNTNRYNPQEQTHRKWKKQRPSGIIFLPSS…	ATGGCCGGGATAGCTGGCAGCTTGCTTGGTAACATGACTAAAGCAGGTGAATCACCAGCCACAAGCCTCGTGGCTCTCATGATCCTGACATCTGCTTCACTCCTCTGGTGCCTCTTCTCCCTGTCCGGCTACTCCCGTCGCCACTTTCCCTACAAAGTCACTATCGTCACCGACCTAATTTTCCTCATTGCCTTTGGTGTTTTCTCGGTCCTCCTCGGCCTTCCCATGCACGATGGCGGTACAAAGTGCCCTCGAGTCAAAGCAGAGGGTGGCTTTGTCCTCCGAGCCGGCCCATTGGGGGTCCTGAATTTCTCTAGCGAACCAAACGATCGTGTGTCATGCACGAAAATCTATCTTTTCTGGGTCCTTATGCTGGTTGACTGCGCGTCATTCGTCCTA…	ATGGCCGGGATAGCTGGCAGCTTGCTTGGTAACATGACTAAAGCAGGTGAATCACCAGCCACAAGCCTCGTGGCTCTCATGATCCTGACATCTGCTTCACTCCTCTGGTGCCTCTTCTCCCTGTCCGGCTACTCCCGTCGCCACTTTCCCTACAAAGTCACTATCGTCACCGACCTAATTTTCCTCATTGCCTTTGGTGTTTTCTCGGTCCTCCTCGGCCTTCCCATGCACGATGGCGGTACAAAGTGCCCTCGAGTCAAAGCAGAGGGTGGCTTTGTCCTCCGAGCCGGCCCATTGGGGGTCCTGAATTTCTCTAGCGAACCAAACGATCGTGTGTCATGCACGAAAATCTATCTTTTCTGGGTCCTTATGCTGGTTGACTGCGCGTCATTCGTCCTA…
NCU00725	NcraOR74A_LGI: 7,406,613 - 7,408,949 (+)	N. crassa OR74A	4	2087	1566	epsin-3	null	null	null	86	0	MDFNSLKDTVSNLTLYDIKAGVRKVQNAVMNYTEMESKVREATNNEPWGASSTLMQEIADGTFNYQTLNEIMPMIYRRFTEKSAEEWRQIYKALQLLEYLIKHGSERVVDDARSHLTLLKMLRQFHFIDQNGKDQGINVRNRAKELAELLSDVERIRAERKKARANKGKFTGISGGMSFSSGSSGRYGGFGNTSYGGSSSGGGGSSSTYGGYSGGVYGDGGVFGGQPSNNDYRGTQARAEQFEEYDAGDLDAEASSRTAPRTPRSTTERAGVKKTTAPAEPPKKKEPEIDLFSFDEPAAPSIPTAPLAAAPSNGSGLAALAGGAKDDDDEFDDFQSAAPATQPASAISPPIAPLSTGTQFVAPQPVSAPQQANLSGMVALSSISPPPSSTATPAANFSA…	CTCAGCGGCACCCTGACGCTAGGCCACCTCAATGTCCATCTGATCCCGACAAGACCGTGAAACGTCGCCCTGAAAGCGATCAGCCCGAACAAAAACCACCAAGTCGCCACAGCATCCCGCCCGTCTGGCAATCATCACCGCGAGGCTCAGATTGGATCTAGAGAAGAATTACCTTAGCCCATCAGAACAATTCCCAGCAACTCCGGCGATAGACACGTTTACGCAATGGATTTCAATAGCCTCAAGGATACCGTGTCCAACCTGACACTCTACGACATCAAGGCTGGCGTACGAAAGGTTCAAAATGCTGTCATGAACTATACCGAGATGGAGTCCAAGGTGCGCGAGGCCACCAACAATGAACCTTGGGGTGCATCGTCGACTTTGATGCAAGAGATC…	ATGGATTTCAATAGCCTCAAGGATACCGTGTCCAACCTGACACTCTACGACATCAAGGCTGGCGTACGAAAGGTTCAAAATGCTGTCATGAACTATACCGAGATGGAGTCCAAGGTGCGCGAGGCCACCAACAATGAACCTTGGGGTGCATCGTCGACTTTGATGCAAGAGATCGCCGATGGCACCTTCAACTACCAAACACTCAACGAAATCATGCCCATGATTTACCGCCGTTTCACAGAAAAGTCCGCCGAAGAATGGCGCCAGATCTACAAGGCCCTTCAACTACTAGAGTACCTGATTAAGCACGGTTCCGAACGAGTGGTGGACGATGCTCGGTCGCATCTTACCCTCCTCAAGATGCTGCGCCAGTTCCATTTTATCGACCAGAACGGCAAA…
NCU00726	NcraOR74A_LGI: 7,403,946 - 7,406,381 (-)	N. crassa OR74A	5	1148	672	cyclosporin-resistant-1 (csr-1)	peptidyl-prolyl cis-trans isomerase activity	protein folding	null	94	0	MFGPRHFSVLKTTGSLVSSTFSSSLKPTATFSCARAFSQTSSIMSKVFFDLEWEGPVLGPNNKPTSEIKAQSGRINFTLYDDVVPKTARNFKELCTGQNGFGYKGSSFHRIIPEFMLQGGDFTRGNGTGGKSIYGEKFADENFAKKHVRPGLLSMANAGPNTNGSQFFVTTVPTSWLDGRHVVFGEVADDESMKVVKALEATGSSSGAIRYSKKPTIVDCGAL	TGCATTTTGGATGGAGTAAAAATTGTTAAACACCCGACCCGACTCCGTTCTCCCTCTCGTCTCAGGTCTTTGTTGTGCATCCATCGCCGTGTAGCAGATTTCCATCGTTCGTTTGTTCGGACTTTACCTTGTACTTTTAGCTTCATTATCATCCTACAATCATCCAGGATTTCATCTTCCACAACCGTGAAAATGTTTGGACCCCGCCATTTCTCTGTCCTTAAGACAACAGGTTCTCTCGTCTCCTCGACTTTCTCGTCATCTCTCAAGCCCACTGCAACTTTCTCCTGCGCCAGAGCTTTTTCGCAAACATCCAGCATCATGTCCAAGGTTTTCTTCGATCTCGAGTGGGAGGGTCCCGTCCTCGGCCCCAACAACAAGCCCACCAGCGAAATCAAG…	ATGTTTGGACCCCGCCATTTCTCTGTCCTTAAGACAACAGGTTCTCTCGTCTCCTCGACTTTCTCGTCATCTCTCAAGCCCACTGCAACTTTCTCCTGCGCCAGAGCTTTTTCGCAAACATCCAGCATCATGTCCAAGGTTTTCTTCGATCTCGAGTGGGAGGGTCCCGTCCTCGGCCCCAACAACAAGCCCACCAGCGAAATCAAGGCTCAGTCTGGCCGCATTAACTTCACCCTCTACGACGACGTTGTCCCCAAGACCGCCCGCAACTTCAAGGAGCTCTGCACTGGCCAGAACGGCTTCGGCTACAAGGGCTCTTCTTTCCACCGCATTATCCCCGAGTTCATGCTCCAGGGTGGTGACTTCACCCGTGGTAACGGCACTGGTGGCAAGTCCATC…
NCU00727	NcraOR74A_LGI: 7,402,330 - 7,404,039 (+)	N. crassa OR74A	2	1635	1233	hypothetical protein	DNA binding, DNA-directed RNA polymerase activity	transcription, DNA-dependent	null	79	0	MADRDKIQILKDALYEAARDHGSDQRLFTQRDLLDMQVIPQDNIGLLMQVIQILCDEKLFVGNTTASGLSWRWRSREDAKKYTSLPNSEIMMVYAMVDEAGADGIWNRTIKNKLNMADSLMKHCIKYLEQKGYIASMKNVEHPNKKMYIKANLRPSDRATGGPWFTEGELDTAFINELQEIVFDFIKQKSTYTSHGGGAGVPGVGAQGGGAQQREKNPKKGVVQGTIPHSEDISKGTKRSAGEISNDDTAAPAPAKKTRPGKPQLLPLPAGYKSYPTVSDIAKFIHHAGITNNTTLSEADIQQLVDVLYYDGLVEPVKVNGRKGYRVTRIPKQDPRTCNQRRLDHDPTKGGIVTSFMGVEPSASGLMEAPCGRCPVYDMCEEGGPVSPSNCVYFRRWLD…	CCGACCTGCAGTTGGCCATACGCCACACCTTCTCTAAATCCAATCAACAGACCCATTTCAGACTGGGCATTGACGCTCACAACCAGCCAGGGCATTGTCTTTGTCCCGTCACGAGTCCCTTTTTTTCTTCCAAATTGTTGCGTCTCGGTCACCAGAACCACCACACGAAATTCCTAATCACCACCAGCACACGATGGCCGACCGCGACAAGATCCAGATCCTCAAGGATGCGCTTTACGAGGCGGCGAGGGACCACGGTTCCGATCAGCGTCTCTTCACGCAGCGGGACCTGTTGGACATGCAGGTCATCCCCCAAGACAATATCGGGTTGCTCATGCAGGTGATCCAAATTCTCTGCGATGAGAAGCTCTTTGTCGGCAACACCACGGCATCGGGGCT…	ATGGCCGACCGCGACAAGATCCAGATCCTCAAGGATGCGCTTTACGAGGCGGCGAGGGACCACGGTTCCGATCAGCGTCTCTTCACGCAGCGGGACCTGTTGGACATGCAGGTCATCCCCCAAGACAATATCGGGTTGCTCATGCAGGTGATCCAAATTCTCTGCGATGAGAAGCTCTTTGTCGGCAACACCACGGCATCGGGGCTGTCGTGGAGATGGCGAAGCCGGGAGGATGCAAAGAAGTACACCTCCCTCCCCAACTCCGAAATAATGATGGTATACGCCATGGTCGACGAAGCCGGGGCCGACGGCATCTGGAACCGGACCATCAAGAACAAGCTCAACATGGCCGACTCGCTTATGAAGCATTGCATCAAGTATCTCGAGCAAAAGGGCTAC…
NCU00728	NcraOR74A_LGI: 7,398,816 - 7,401,357 (+)	N. crassa OR74A	2	2445	1446	hypothetical protein	null	transmembrane transport	integral to membrane	46	0	MVLHSVHDLDPTEGTVRLYRFENSPVVLVPKPSNDPNDPLFWSRGKKRVAFLSVCWFAFLTNFGIGGLTPAFYLLSLEFGKTQAETGALLLWPVLTLGASNFFWVPIANYWGKRPVLFFACGLLCACSMWGAVAETFESLLSSLIVAAFAGSSTETLGASMLNDLYFLHERGSVMSTYMTFLSGGNTIGPLICGFIVSKYSWRWHKWLTFILAVPNFLAVAFLVPETTYVRYSLRAVDFDSGTSRGPTPRLVSRSNAEKGLGFGNAQGARSHLGDTDESDAGVNLPKKCWAEEIGLWPVVSRDTPLWRLFIRPFPLWLYPCVIFAFLAYAISLEMTVAVNILNPFVFQAPPYNWSPMVNGLINIPGLIGNLFGSVLGGWAVDKFCDWKTRRNNGVYEPE…	CAAGAAATTGCAAAGTTCGTCTAAACCGGTTCAGATCCGTTAAACAATCCTGTTGCCGGAACCCACAACCTGTGAGCATGAGAATTATCCCATGAGCACAAACTCAATTACGTGATCTTCTGGATGAATTGGGGATACCGTATGATTTCGTCGAGAAGCAGGGTTACAGCTGTGCCATTTGCCTCTACAGCCACGTACATACAGCCGAACGTAGCCGGCAGACCTTTAGCCCCACAGAATCCGCACAATCATGCCTCATCTGTAACCCGCGGTTGACGAGATCATACGGCATGCTGTGCGCAATCAGGGCGGGATGTCTTTTGGTTGTGGTGCTGAAGAGCCTTGATTCACAAGGATGGTTTGTTTCTGTTGGTTGTTATGTGGCGACTTCGCATTGTG…	ATGGTACTCCACAGTGTTCATGACCTGGATCCCACCGAAGGGACAGTGCGGCTGTACCGATTCGAGAATTCCCCAGTTGTCCTGGTCCCGAAGCCATCCAACGACCCAAACGATCCCCTGTTTTGGAGCCGGGGCAAGAAGAGGGTCGCTTTCCTATCGGTATGTTGGTTCGCTTTCTTAACCAACTTCGGCATCGGAGGCTTGACACCTGCCTTCTATCTCCTCTCCCTGGAATTCGGAAAGACACAAGCAGAGACCGGCGCCCTGCTGCTATGGCCCGTCCTCACACTCGGCGCCTCCAACTTCTTCTGGGTACCCATTGCCAACTATTGGGGCAAACGGCCAGTGTTATTTTTCGCGTGCGGGCTGCTCTGCGCGTGCTCCATGTGGGGAGCCGTG…
NCU00729	NcraOR74A_LGI: 7,395,887 - 7,397,486 (-)	N. crassa OR74A	2	1416	756	hypothetical protein	null	null	null	18	0	MRVLALAALAAPLVSALQFTDPVANATLHKGETFDLKWSTVDTDPTDFSVYLVNFVNWPPYYTPLAYNIEPSSGELSVTIPCDIDSSYGWQFNAINGTNVYVIYAQTPKFYISGGPCSVDSPFPTGAPSSCAPAATVTVTVSTTLSQSSFSTLLYANSTGTASPTTLMKPATITKSPIPGKCPDTIGWGPSGYGNPVKLAAVPTGPGDVPAPATTAPPMINGAAFFAETGITSTIYHTVYKDLSEVQDCMC	CGCACATCTTGCAAGGTGTAATTGTCAGGGGTAGTATGGTACGAGATGAGCAAGATGGGGCAGAGCTGAGAATCAGGACCATTACAAAAAGAAGCCTAACGGCCACCTCCACGATTTTTGTTCTTCTTCTTTATTTGTTCGTCGTGCGGCCGCAGTCACTCGTTTGTCATATCCGCAGTGCCGTCACTCCTTGCAGTCAGTAATCACGATATATCTTTCTGGTCACTTTGTTTTATATTTTTTATTTTTATTTTTTTCCAGATCTCATTCAAGATGCGTGTGCTCGCTCTCGCTGCCCTCGCGGCGCCGCTTGTCTCGGCCCTGCAGTTCACTGATCCCGTCGCCAATGCCACCCTTCACAAGGGTGAGACCTTTGACCTGAAGTGGTCCACCGTCGAT…	ATGCGTGTGCTCGCTCTCGCTGCCCTCGCGGCGCCGCTTGTCTCGGCCCTGCAGTTCACTGATCCCGTCGCCAATGCCACCCTTCACAAGGGTGAGACCTTTGACCTGAAGTGGTCCACCGTCGATACCGACCCCACCGACTTCAGCGTGTACCTGGTCAACTTTGTCAACTGGCCTCCTTACTATACGCCTTTGGCCTATAACATTGAGCCTTCCTCCGGCGAGCTCAGCGTGACCATTCCCTGCGACATTGATAGCTCCTATGGCTGGCAATTCAATGCTATCAACGGGACCAACGTCTACGTTATCTATGCCCAGACGCCCAAGTTCTACATCAGCGGTGGTCCCTGCTCGGTTGATTCGCCCTTCCCGACCGGGGCGCCCTCGAGCTGCGCGCCG…
NCU00730	NcraOR74A_LGI: 7,391,559 - 7,394,977 (-)	N. crassa OR74A	5	3128	2715	hypothetical protein	DNA binding, zinc ion binding	transcription, DNA-dependent	nucleus	55	1	MSTYDSVSCMARDHGLDIAVGAPQPSGSGKRRASLTPLEDDRHGTTEGGYSDNESHSGSSELLGERPIHVPNHYNSCAPSGCMGRAQGESRGPSESDETILTIYQTHLSPLFPFVVIPVGTTVQELEQSRPFLFSAIRMVTTLTSMRSMRAQMYRLVRHVSERMLLRSERSLDLLQGILVMIGWYQYHCLMHAQLNNLIHLAASLVSDLGLNRDPKVQERVSVMVLYPDDPKPRTNEERRALLGLWYIASTISVAFGKLESIRYSPYIQQCLNELQESKEFETDGILVHMVQLQRLTEKIAQVNSKTELTESIGGIARAPDAAYMSTFQSELDKICGSLNKGQENNKYLMVYVHSAKMRLCEPPVIDASLLAKFYTDLTMLDDNTPSALDVFYRVSSGV…	GTTCCCAGTGTGCGGCGGCAAAGGCAAAGTGTTCGCGACAGTCTGATGCTCCTGGGACCAAGTGCCAAAGGTGTGAACGTCTGGGTAAAGATTGCACAAGTCAGGTGCACCGCCCGAGGAAGAAGAGAGCTGTTCGGCCATCAAAGACGGCTCAGCTGGAACAACGGCTCAATGGATTGGTCGATCTCCTCAAGGCCACTGGGGATTTGCGAGGCATCCCCATCGCGGATAGTGTTGCCTCTCACGAGGTGATGTCGACCTATGATAGTGTTTCATGCATGGCCCGAGATCACGGCCTTGATATTGCCGTAGGCGCTCCTCAACCATCCGGCTCTGGAAAGAGGCGAGCAAGTCTCACGCCCTTGGAAGATGACCGTCATGGCACCACCGAGGGTGGAT…	ATGTCGACCTATGATAGTGTTTCATGCATGGCCCGAGATCACGGCCTTGATATTGCCGTAGGCGCTCCTCAACCATCCGGCTCTGGAAAGAGGCGAGCAAGTCTCACGCCCTTGGAAGATGACCGTCATGGCACCACCGAGGGTGGATATTCCGACAATGAAAGCCACAGTGGCAGCTCAGAACTGCTGGGCGAAAGACCTATCCATGTGCCCAATCATTACAACTCTTGCGCCCCTTCCGGTTGTATGGGCAGAGCACAGGGCGAGTCTCGTGGTCCGTCAGAGTCAGACGAGACCATCCTCACCATCTACCAGACCCATCTTAGTCCGCTCTTTCCCTTCGTCGTTATTCCCGTTGGTACGACAGTCCAAGAACTCGAACAGTCCCGTCCGTTTCTC…
NCU00732	NcraOR74A_LGI: 7,386,748 - 7,388,890 (-)	N. crassa OR74A	6	1536	1536	trichothecene C-15 hydroxylase (cyp450-1)	electron carrier activity, heme binding, iron ion binding, oxidoreductase activity, acting on paired donors, with incorporation or reduction of molecular oxygen	oxidation-reduction process	null	35	1	MPVIDKLAGVTGLSGLHLLLGAVGVTILLYIIGSAIYNVFFHPLASYPGPLLQRASPIPFSIRHALGVQPFHTQALHDKYGPVVRIAPNHLSFTDVRAWRDIFGHIAGSRHGQEELAKFKSFVRPIDAQPIHIISAGREKHGQLRRALANSFSDASMRGQGPLIGKYIDLLLHKLHEQGQEGKVPLNATSWYNSVTFDVAGDLIFGMSFGALDQNGNHSWLQYILGSLSSLAPMAALSYAGLHWLVQLLWRAKGAEVFRKSMESVDLMLKERLKMPVDRNDLFEGLVQRQEKLGLSFEELASNAWLLVLAGADTTATTLSGTTYLLTQHPEVLKRVTQEVRSSFKSVEEIDISSVNRLTYMLAVLNEAMRLYPPVTSLTARIVPRGGAHVLGEYLPEGT…	ATGCCCGTCATAGACAAGCTCGCCGGTGTCACCGGGTTGTCAGGACTACACCTGCTTCTCGGTGCCGTTGGCGTCACTATACTGCTATACATCATCGGCTCCGCCATCTACAACGTCTTCTTTCACCCTCTAGCCTCATACCCAGGTCCGCTCCTGCAGCGCGCCTCCCCCATCCCCTTCAGTATCCGCCATGCCCTCGGCGTACAACCCTTCCACACGCAAGCTCTCCACGACAAGTACGGTCCCGTTGTGCGAATCGCACCCAATCACCTCTCCTTCACCGATGTGCGCGCCTGGCGCGACATCTTCGGCCACATCGCCGGCAGCCGTCACGGCCAGGAGGAGCTGGCCAAGTTCAAGTCCTTCGTCCGCCCCATCGACGCTCAACCCATACACATC…	ATGCCCGTCATAGACAAGCTCGCCGGTGTCACCGGGTTGTCAGGACTACACCTGCTTCTCGGTGCCGTTGGCGTCACTATACTGCTATACATCATCGGCTCCGCCATCTACAACGTCTTCTTTCACCCTCTAGCCTCATACCCAGGTCCGCTCCTGCAGCGCGCCTCCCCCATCCCCTTCAGTATCCGCCATGCCCTCGGCGTACAACCCTTCCACACGCAAGCTCTCCACGACAAGTACGGTCCCGTTGTGCGAATCGCACCCAATCACCTCTCCTTCACCGATGTGCGCGCCTGGCGCGACATCTTCGGCCACATCGCCGGCAGCCGTCACGGCCAGGAGGAGCTGGCCAAGTTCAAGTCCTTCGTCCGCCCCATCGACGCTCAACCCATACACATC…
NCU00733	NcraOR74A_LGI: 7,383,007 - 7,383,980 (+)	N. crassa OR74A	1	974	591	hypothetical protein	null	null	null	3	0	MSSFPIHWAATPARMKAAPPNIRPKIPAQNTATLKRNRFNIIPDTKTRRDSLPHPQNGLLPRLPHLDASSLSTTRLHPSFLFLSSMSAIDPVCSISAITSSSTLNKHQLTQLLSTPGGTGDIQREGIKANKALPPFTVLMLQYQALSASNKTVRMKNRVRESKHNDDRVSGNDKGDGDEECADKNNREEDSREIED	TTCGTCTGTCAAGTGACCAAATTGAGTTTGCTGACCACGGACATCGAATAAATGGAAGCATTGCATATATGCGGCGCTGGAAGCTCGGAGAACCACAAGATGCACATTTTAAATGCTTCTCCGGCCTTAAGTCCTCGTTTATTATTTCGCATCTTCCATCACTCCGTAATTGATGGCTCATAGGAAATAGTTTCCCTTTTCCTTACTTCCCCGACCTTCCAACCACCACCAACAATCATCGCCAAAGATAAGCCAAAGCACGTCACTAGACGACAACCGGCCAAAGCTTCATGCAAGACCGCCCAGGATTTGGAAAAATCCAGGCATATATTCGTTCCACGCGATGTCTTCTTTTCCCATTCATTGGGCTGCCACGCCCGCGAGAATGAAGGCTGCACC…	ATGTCTTCTTTTCCCATTCATTGGGCTGCCACGCCCGCGAGAATGAAGGCTGCACCCCCGAACATTAGACCCAAGATCCCGGCCCAGAACACCGCCACTCTAAAGAGAAACAGATTCAACATCATTCCTGATACGAAGACCAGAAGGGACAGCCTTCCCCACCCGCAAAACGGCCTTCTTCCGCGCCTTCCCCATCTTGATGCCTCATCACTATCAACCACCCGTCTCCACCCATCTTTCTTATTCCTCTCGTCCATGTCCGCTATCGACCCTGTCTGTTCCATTAGTGCTATCACATCTTCCTCCACCCTCAATAAACACCAACTCACACAGTTGCTATCTACTCCCGGCGGCACTGGCGACATTCAGCGCGAGGGCATCAAGGCAAACAAAGCCCTG…
NCU00734	NcraOR74A_LGI: 7,378,848 - 7,381,433 (-)	N. crassa OR74A	5	2056	774	Ulp1 protease (cpr-4)	cysteine-type peptidase activity	proteolysis	null	54	0	MPSFRRKITKHFGDSLTPSKPYLSYHDILLTSDDIVSLKYDWLTDNNIAFWEEWLEREVLPKYPRAHIVLLRPSITFLLMQAIDLKSIGSALPDFKKTTHIFLPVNDSRDRERADGGSHWSLLVVSVIDRVAFHYDSLGGANFYEAQKCTDRLGRVLGMPLRFHQMEDSPQQGNNSDCGVYVCIVMRHLLIKRLLNANSNEKVSMSMANKVIDSAGGRKEMMQIIESLRKEGERRRSLSPMSTSSKSGSSKTPPRIE	CGGTCGTTCCCGCTAGCCTTTTCTTCACAAAGTCCCCGGTCTAAAGTGGTGCCCTTCCATTCTTTCAATTCGACTAAGTTCTTGCCCGCGCGTTTCGAGCCAGTGTCTCTGTGACAACATTCAAAGACAACAATCCGGTGATTCTCTGACTTGGTCATCATCTTGCATTCCGTACGACCCCCGCTCGAAATTTCGCACATCAGAAGCCCCAGGGAGCGAACAGAAGCCGATACGAACAACAACGGCTGATTCAAGCGACCCCTCCAAGAGAAGGCCGTCCAAAAACTACAACCACCCTCTAGACTAGTCTCTACTGTACATCCGAGACTTCAGCGACACCGATACCGTTTTGCGCATTACCAACGATCTAGGCTTCGATACCCGTTCACAGTTCTGCGG…	ATGCCAAGCTTCCGGCGGAAAATCACCAAACATTTTGGAGATTCACTCACACCTTCAAAACCGTACCTCTCGTACCATGACATTCTCCTGACGAGTGACGATATCGTCTCGCTCAAATATGACTGGCTTACTGATAACAACATTGCCTTCTGGGAAGAGTGGCTCGAGAGAGAGGTCCTTCCCAAGTACCCGCGCGCCCACATCGTTCTCCTACGACCTAGCATAACGTTTCTCCTGATGCAAGCTATCGATCTGAAAAGCATCGGGAGCGCGCTACCCGATTTCAAGAAAACGACGCACATTTTCCTGCCGGTCAATGACAGCCGGGACCGCGAGCGCGCCGACGGTGGTTCCCATTGGTCACTGCTCGTCGTGTCCGTCATCGACCGTGTTGCGTTC…
NCU00735	NcraOR74A_LGI: 7,377,669 - 7,378,932 (+)	N. crassa OR74A	2	1017	660	hypothetical protein	null	null	null	29	0	MAPTAPTPGKRLSAREKALKRLADPLLPRKLHRENNVVSDAFIDSKKDKRTIKHNAFVSRIAKTVPGSSSGSSRKLKRRRPSKKLVTTLESLGDVLGEISNEIREDQESGKTMDAQQEAMGRVRHKSLKTRPGALKRKEKVVKTEMDRFGRSLAQLATVKEPAAAVAAPAMEVEQQQPTQTQGAQATTQQPATTNRWAALRGFISATMEQNPAFLGKTA	CTCAATCCTGGGGAAGCAATTGTGGTCAGTCGAGGTACGCGGGCACGTTGTTCAACTCGATTCAGTCCACATCTTGAACCCTGCCAACATCTGCATCATCGTCTCTTAAAACCAACTTGCACTCGCCCTCCTCACATCATCACATCGTATCAGTCCCTCAAGACCAGACAGATACTTCGAATAAACATAAACAGTCATGGCCCCAACAGCCCCGACCCCCGGCAAACGCCTCTCGGCCCGCGAAAAAGCCCTGAAGCGCCTCGCCGACCCCCTCCTCCCGCGCAAGCTCCACCGCGAGAACAACGTGGTGTCAGACGCCTTCATCGACTCGAAAAAGGACAAGCGCACCATCAAGCACAACGCCTTTGTGTCGCGGATCGCCAAGACCGTTCCCGGTTC…	ATGGCCCCAACAGCCCCGACCCCCGGCAAACGCCTCTCGGCCCGCGAAAAAGCCCTGAAGCGCCTCGCCGACCCCCTCCTCCCGCGCAAGCTCCACCGCGAGAACAACGTGGTGTCAGACGCCTTCATCGACTCGAAAAAGGACAAGCGCACCATCAAGCACAACGCCTTTGTGTCGCGGATCGCCAAGACCGTTCCCGGTTCATCTTCGGGCTCGTCTCGCAAACTCAAGCGGAGGCGTCCCTCGAAAAAGCTGGTGACGACGCTGGAGAGCTTGGGCGATGTGTTGGGTGAAATCAGCAACGAGATCAGGGAGGACCAAGAGAGCGGCAAGACGATGGATGCGCAGCAGGAAGCGATGGGGAGGGTGAGGCATAAGAGCTTGAAGACACGGCCGGGG…
NCU00736	NcraOR74A_LGI: 7,375,502 - 7,377,192 (-)	N. crassa OR74A	2	1585	1461	molybdenum cofactor biosynthetic protein (nit-1)	catalytic activity	null	null	78	0	MQNGGASSDQNGSISSVPRDTSRPLTEDELDRYSRQMIVPGMGKEAQLRLINAKVLIIGAGGLGCPAAQYIAGAGIGTIGIADGDTVERSNLHRQVGHSTSRIGQSKVSSLITHLRGLNPLPTYVAHTTHITPLNAADLISQYDLILDCTDNPATRYLISDVCVLLCKPLVSAASVQTSGQIIVLNCPPTPQGQLDGGPYPPCYRCCFKKPPPANAQLSCGEAGILGPVVGLMGVAQAGEAIKILASALHIPTTTTTTTSPPAQGVPRAAPVVEPTLLLYSYSLTSFLSPFTFRALKMAPRKKNCFACGEGSKQRLTLEGVKNGEPNYDFFCGLGGGGPEKGVLSEEERITPREFVERVQGKDGNGKGKKYVVLDTREKEHFSFGSIEGAVNLPFGKLL…	ACAAGATGCAGAACGGCGGTGCCAGCTCAGACCAAAATGGCTCAATCAGCTCTGTCCCTCGGGACACGAGCCGGCCTCTTACAGAAGACGAGCTCGATAGATACTCCCGCCAGATGATTGTACCTGGAATGGGAAAAGAAGCCCAACTTCGTCTTATCAACGCCAAAGTCCTCATCATCGGCGCCGGCGGCCTCGGCTGTCCCGCCGCGCAATACATTGCCGGCGCCGGCATCGGCACTATCGGCATCGCCGACGGCGACACCGTCGAGCGTTCCAATCTGCACCGACAAGTCGGCCACTCCACCTCTCGCATCGGGCAGTCCAAAGTCTCGTCCCTCATCACCCACCTTCGCGGCCTCAACCCACTCCCCACCTACGTCGCTCACACCACTCACATCA…	ATGCAGAACGGCGGTGCCAGCTCAGACCAAAATGGCTCAATCAGCTCTGTCCCTCGGGACACGAGCCGGCCTCTTACAGAAGACGAGCTCGATAGATACTCCCGCCAGATGATTGTACCTGGAATGGGAAAAGAAGCCCAACTTCGTCTTATCAACGCCAAAGTCCTCATCATCGGCGCCGGCGGCCTCGGCTGTCCCGCCGCGCAATACATTGCCGGCGCCGGCATCGGCACTATCGGCATCGCCGACGGCGACACCGTCGAGCGTTCCAATCTGCACCGACAAGTCGGCCACTCCACCTCTCGCATCGGGCAGTCCAAAGTCTCGTCCCTCATCACCCACCTTCGCGGCCTCAACCCACTCCCCACCTACGTCGCTCACACCACTCACATCACCCCA…
NCU00737	NcraOR74A_LGI: 7,374,184 - 7,376,676 (+)	N. crassa OR74A	2	2383	804	presequence translocated-associated motor subunit pam-17 (pam17)	null	null	null	57	0	MLSSTATTMLRAGVSRSSGALQPMLLRSAACPCSPFSMNTKLSQPTSVRPLSTSPSALVLRFRAQQQAQLAQQQLRRASSSSSSSSSSTRPRSDAELDANAAEAAAAAQSAAHAGEPVLDWNTFFKLRKTRRRVQLAFSVIMTLITSGAGGAVLSTGVADAMVAQVPLEPMFAVGLMTASFGALGWLMGPAMGGMVFNALKSKYRGQMEIKEGQFFARIKKHRVDPSASSMGNPVPDFYGEKISSVAGYRQWLKDQRAFNKKRTTFV	CCGTGCCTCGTCCATCCATCCCCACCCCACCAAATTACGCACTTCGATCCATTGTTCAACCGGGAGCTCTCAACTCTGCCTACGCCAAGCTTCGAAACCGAGACAACTCTCACCCTGACGACGACGACGACTTGACCGGTTCTTCTGTCGACACACACACATCACATACACATACACATACACAATGCTTAGCTCAACAGCAACAACGATGCTCCGCGCGGGCGTCAGCCGGTCCTCCGGCGCCCTCCAGCCCATGCTCCTCCGCAGCGCCGCCTGCCCCTGCTCGCCCTTCTCCATGAACACCAAGCTTTCACAACCAACCTCTGTGCGCCCTCTCTCGACGTCACCTTCTGCCCTCGTCCTCCGTTTCCGCGCCCAACAACAAGCCCAGCTGGCCCA…	ATGCTTAGCTCAACAGCAACAACGATGCTCCGCGCGGGCGTCAGCCGGTCCTCCGGCGCCCTCCAGCCCATGCTCCTCCGCAGCGCCGCCTGCCCCTGCTCGCCCTTCTCCATGAACACCAAGCTTTCACAACCAACCTCTGTGCGCCCTCTCTCGACGTCACCTTCTGCCCTCGTCCTCCGTTTCCGCGCCCAACAACAAGCCCAGCTGGCCCAACAGCAGCTTCGTAGGGCTTCTTCTTCTTCCTCCTCCTCCTCCTCCAGCACCCGCCCGCGCTCCGATGCCGAGCTCGACGCCAACGCCGCCGAAGCCGCCGCCGCGGCGCAATCAGCCGCCCATGCCGGGGAGCCCGTGCTGGACTGGAACACCTTTTTCAAGCTGCGCAAGACCAGGCGGAGG…
NCU00738.1	NcraOR74A_LGI: 7,370,870 - 7,373,518 (-)	N. crassa OR74A	1	2649	1719	unspecified product	null	null	nucleus	7	1	MAGKPVSGRPKTTIEIPLPSIKKYTRGSGPPPPPITLAPPRDSTAYIIDQFVLPVLKDTKPDSRRRIFYHIGFTDIPAARLLVPCDEVLDYVSPRELEEWEYDALQIKEADKAVEAEQRRKNQEQAPAKKKPGRPPKARLNEPALDAPAEPVISLQEGDVLLAKQEAVAGPSLATPQKRKRAEIPRFDDSDEAAIHLQLQNQSPVPSEVEDSGTDLEGYDSTDPLSADLGPKTTSYSRANSSGSSAQQPVAGPSKPSATNPSVSSNLASRPSSSVVSTPGRIHPMFARSIETGRISVSGHGGQKGAGQKGAGQNGVGHSRGFGGLNAEAIARASPSRDNSTRQFKAVPKAAVLPFTHPTQIAPISFTPLAAPIAVSRPIVTSDSLSKQVESSSARKRRK…	AATCAACGTGGAAGCAATCATCACCCGAAACACATCACGACATGGCGACCGGCAAGCTTTGTCGAGGCGCACTTTGCAAGTAAACCGTCAGTGTCCCAATGGCGCATCTCGAGGAAATACCGGCGGTCATCTTTCTGCCCTCACGCGACAAGTCTCGCCTTCGGCCCCTTCCTCCACAGCTGCGCGGGCCAACCTCGCGGGGCGCGTCGCACACGCCCACTTGAACCTACCTCTAACCACGGACTCCCAACCATTCAGTTCCACATACCATCTTCCTAAACTGCGCAATGGCCGGCAAGCCTGTCAGCGGCCGTCCCAAGACGACTATCGAAATACCTCTCCCTTCCATCAAAAAGTACACCCGTGGCTCGGGTCCACCGCCGCCTCCCATTACTCTCG…	ATGGCCGGCAAGCCTGTCAGCGGCCGTCCCAAGACGACTATCGAAATACCTCTCCCTTCCATCAAAAAGTACACCCGTGGCTCGGGTCCACCGCCGCCTCCCATTACTCTCGCGCCGCCTCGAGATTCGACCGCATACATCATTGACCAGTTTGTCCTGCCTGTGCTCAAGGACACGAAGCCAGACTCTCGACGGCGTATCTTTTACCACATTGGATTTACCGACATCCCGGCTGCTAGGCTTCTGGTCCCATGCGACGAAGTCCTCGACTACGTATCCCCGCGCGAGTTGGAGGAATGGGAGTACGATGCTCTCCAAATTAAGGAAGCGGATAAGGCTGTGGAAGCTGAGCAAAGGCGCAAGAACCAGGAGCAAGCTCCTGCTAAGAAGAAGCCTGGT…
NCU00738.2	NcraOR74A_LGI: 7,370,870 - 7,373,518 (-)	N. crassa OR74A	2	2477	1719	unspecified product	null	null	nucleus	7	1	MAGKPVSGRPKTTIEIPLPSIKKYTRGSGPPPPPITLAPPRDSTAYIIDQFVLPVLKDTKPDSRRRIFYHIGFTDIPAARLLVPCDEVLDYVSPRELEEWEYDALQIKEADKAVEAEQRRKNQEQAPAKKKPGRPPKARLNEPALDAPAEPVISLQEGDVLLAKQEAVAGPSLATPQKRKRAEIPRFDDSDEAAIHLQLQNQSPVPSEVEDSGTDLEGYDSTDPLSADLGPKTTSYSRANSSGSSAQQPVAGPSKPSATNPSVSSNLASRPSSSVVSTPGRIHPMFARSIETGRISVSGHGGQKGAGQKGAGQNGVGHSRGFGGLNAEAIARASPSRDNSTRQFKAVPKAAVLPFTHPTQIAPISFTPLAAPIAVSRPIVTSDSLSKQVESSSARKRRK…	AATCAACGTGGAAGCAATCATCACCCGAAACACATCACGACATGGCGACCGGCAAGCTTTGTCGAGGCGCACTTTGCAAGTAAACCTTCCACATACCATCTTCCTAAACTGCGCAATGGCCGGCAAGCCTGTCAGCGGCCGTCCCAAGACGACTATCGAAATACCTCTCCCTTCCATCAAAAAGTACACCCGTGGCTCGGGTCCACCGCCGCCTCCCATTACTCTCGCGCCGCCTCGAGATTCGACCGCATACATCATTGACCAGTTTGTCCTGCCTGTGCTCAAGGACACGAAGCCAGACTCTCGACGGCGTATCTTTTACCACATTGGATTTACCGACATCCCGGCTGCTAGGCTTCTGGTCCCATGCGACGAAGTCCTCGACTACGTATCCCCGCG…	ATGGCCGGCAAGCCTGTCAGCGGCCGTCCCAAGACGACTATCGAAATACCTCTCCCTTCCATCAAAAAGTACACCCGTGGCTCGGGTCCACCGCCGCCTCCCATTACTCTCGCGCCGCCTCGAGATTCGACCGCATACATCATTGACCAGTTTGTCCTGCCTGTGCTCAAGGACACGAAGCCAGACTCTCGACGGCGTATCTTTTACCACATTGGATTTACCGACATCCCGGCTGCTAGGCTTCTGGTCCCATGCGACGAAGTCCTCGACTACGTATCCCCGCGCGAGTTGGAGGAATGGGAGTACGATGCTCTCCAAATTAAGGAAGCGGATAAGGCTGTGGAAGCTGAGCAAAGGCGCAAGAACCAGGAGCAAGCTCCTGCTAAGAAGAAGCCTGGT…
NCU00739	NcraOR74A_LGI: 7,369,025 - 7,369,396 (+)	N. crassa OR74A	1	372	372	hypothetical protein	null	null	null	11	1	MAAPDQPVYVVNYYHLPFGLVELEGHQNFEMWDTALRQYLRAASLLHHLVLDEMSPEERACDACRDNWHVERGRVLTLIDLTLGNRLVREALYEYGWQDNHPSPTYHYDMVIGIWGPAGQNWA	ATGGCCGCCCCCGATCAGCCCGTTTACGTGGTTAATTACTATCACCTCCCGTTCGGTCTGGTGGAGCTAGAGGGCCACCAAAACTTTGAGATGTGGGATACCGCCCTCCGCCAGTATCTCAGAGCGGCTTCCCTTCTGCACCACTTGGTGCTTGATGAAATGAGTCCCGAGGAGCGCGCGTGCGACGCCTGTCGCGACAATTGGCACGTCGAGCGGGGCAGGGTGTTAACCCTCATCGATCTCACCCTCGGCAATAGGCTCGTTCGGGAGGCTCTTTACGAGTACGGCTGGCAGGACAACCACCCGAGCCCAACGTACCATTACGATATGGTAATCGGCATCTGGGGGCCCGCCGGCCAGAACTGGGCTTGA	ATGGCCGCCCCCGATCAGCCCGTTTACGTGGTTAATTACTATCACCTCCCGTTCGGTCTGGTGGAGCTAGAGGGCCACCAAAACTTTGAGATGTGGGATACCGCCCTCCGCCAGTATCTCAGAGCGGCTTCCCTTCTGCACCACTTGGTGCTTGATGAAATGAGTCCCGAGGAGCGCGCGTGCGACGCCTGTCGCGACAATTGGCACGTCGAGCGGGGCAGGGTGTTAACCCTCATCGATCTCACCCTCGGCAATAGGCTCGTTCGGGAGGCTCTTTACGAGTACGGCTGGCAGGACAACCACCCGAGCCCAACGTACCATTACGATATGGTAATCGGCATCTGGGGGCCCGCCGGCCAGAACTGGGCTTGA
NCU00740	NcraOR74A_LGI: 7,364,773 - 7,368,279 (+)	N. crassa OR74A	2	3442	2538	hypothetical protein	null	null	null	3	0	MEQWLPPSHESTADLTRADGGDLWTVLSSQRRARSPSRLTAFSDVNGLSYLGSKPITMDWSPKKRDPLADMLPDSWEPTQKHDPNPSTETPPQPENKAQPTATAQTQNRTPLSADDLAPDMPWNSVSSRKRPTKTRQSQAKPKAKPSKGAGSTSPTEPDMSTDSTSPRDGLALRRSPRIFQLNAHQKLQKTTPPPSRSEVEKDSQKPKSGPIPPIPRKRKARPHAIETLETSGSDERYKAASALSSKPSKVPRLEQASSAQGEPTTKQSEAARPRPANRHIRTPAEPEEEVFPHDNRTEKHIPASNKLQTPNEPEESVLSDHNRVEKQDSATTGVQTSNELEEILQPPHKSTQKINTQPIYQNQAIQQFSSQPTSEDAFLAKTTANLMAVTQYEQRPSR…	CAATGATTTCCGAGACTCCGTCCCGCTTCGACTACCATCCTCCGCTCGGCAATCTTGGGTATCCGGTGCCCGAGTGCCCCCCCGGTTGCGTTTGGTTCCGTGAAGTCATCAGGGTATCACGTCGAGGGCTGCGAAGCGCGGTGCTTCCGTTATGATTGCACGGATTACGTTCGGGCCACCTGACCACCTCTTGGTAGTTCAAGGGGTGAGACGACTCCCGCGGCCCAGCATGATGCCACCACCTACATCGTCGATCTGAGGTGTTGAGTACACGATTCGAATGGCGTTAGAAGTATTTACAGCCGATGCCTGACTTTTCTTTGCATCGATTAAGTTGAGAATGTTACAAATGTCACTCGGTCGTTCCTTCCTTCGTGGTCGAGCTCCCGGATGCCTCCG…	ATGGAGCAGTGGCTACCTCCAAGCCACGAGAGCACTGCCGACCTGACACGGGCTGACGGAGGCGATCTGTGGACAGTCCTCTCCTCTCAACGCCGTGCTAGAAGCCCCTCAAGACTCACAGCGTTTTCCGATGTCAATGGACTGTCCTATCTCGGTTCCAAACCCATCACGATGGACTGGAGTCCTAAGAAAAGGGATCCGTTGGCGGATATGCTCCCCGACAGCTGGGAGCCAACTCAGAAGCATGATCCCAATCCGAGTACGGAAACACCACCACAGCCCGAGAACAAGGCCCAGCCTACTGCTACTGCCCAAACTCAGAACAGAACACCTCTCTCCGCCGACGATCTAGCCCCCGACATGCCATGGAACTCTGTCTCTTCCCGCAAAAGACCTACA…
NCU00741	NcraOR74A_LGI: 7,360,937 - 7,364,597 (-)	N. crassa OR74A	2	3594	1452	gliotoxin biosynthesis protein GliK	null	null	null	41	0	MYSRKDYNATECGMYARDDKDTTSATLKHLEYLPSSASTAKPSVFSIPRTSRARLSQPDVSPTPFPDEPIPVPAAADVGKLPSSSTVLYLAYGSNMCAETFLGMRKIRPLSQVNVSAPSIRLTFDLPGIPYLEPCFANVALRKLPRKPPVIPIPPIDPPHLPSPGPQPPAQGNSGGKSAADSDWNMDTGGLIGVVYEVTAEDYARIIATEGGGASYHEILVPCIELPAPVRIPEHPRPDLPKPFLARTLYAPQVPDLPDDDGNDPKHPYPKPPGGLDSTTITGGDSDPKDPKQPPKLPPKWRQALSKLLLPIHRPQTPPTQPSLRYLTLLRSGAIEHELPPAYQSYLNNLEPYTVTSTRQQLGRLIFMVVWMPLFFIVLKFTKWVADDKGKVPGWVAGM…	CACAAACAAATCTGTCATCCCACCTTTTGGTGCCTTAGTTGATCTTGAATCTTGTATACTTCAACATCATCCAACGTCCACCTTTCGCCATTCTCATTGCAATCACGTCTTTGATAGTATCCTTCTGATTGGTACATCTTTTCCATCCCCACTACTGATCTGTCACCACCTGTGCACGGGCGATATCCCGACCCAGGCAATCATGTACTCCCGGAAGGACTACAACGCGACGGAATGTGGCATGTACGCCAGGGATGATAAGGATACAACGTCCGCAACGCTCAAGCATCTCGAATACCTTCCATCCTCGGCCTCCACCGCAAAACCATCCGTATTCTCAATCCCACGGACCTCTCGCGCCCGTCTCTCCCAACCAGACGTCTCACCCACTCCCTTCCC…	ATGTACTCCCGGAAGGACTACAACGCGACGGAATGTGGCATGTACGCCAGGGATGATAAGGATACAACGTCCGCAACGCTCAAGCATCTCGAATACCTTCCATCCTCGGCCTCCACCGCAAAACCATCCGTATTCTCAATCCCACGGACCTCTCGCGCCCGTCTCTCCCAACCAGACGTCTCACCCACTCCCTTCCCCGATGAACCGATCCCAGTACCTGCTGCGGCGGATGTGGGCAAACTCCCATCATCCAGCACCGTCCTCTACCTTGCCTATGGCTCCAACATGTGCGCCGAAACCTTCCTCGGCATGCGCAAGATCCGTCCCCTCAGCCAAGTAAACGTCTCGGCGCCTTCGATCCGTCTGACCTTCGACCTGCCCGGTATTCCTTATCTGGAG…
NCU00742	NcraOR74A_LGI: 7,360,766 - 7,362,918 (+)	N. crassa OR74A	1	2153	1575	glycerol-3-phosphate dehydrogenase (glp-1)	NAD binding, glycerol-3-phosphate dehydrogenase [NAD+] activity, oxidoreductase activity, acting on CH-OH group of donors, oxidoreductase activity, acting on the CH-OH group of donors, NAD or NADP as acceptor, protein homodimerization activity	carbohydrate metabolic process, glycerol-3-phosphate catabolic process, oxidation-reduction process	cytoplasm	136	0	MNCSRLGQPLLHQARYRSRILSSDAASVFHYLVQGQGPKLPLSFSSPPTHSALRRRFYVQSSAAISKPTSPFHQQLPRSPQIATRADVLEPASSLWSTRSSRASLAPPLNNTRHLPVRRYSQVAKMTVNNFIKKHKVTVIGSGNWGTTVAKLVAENCAEHPDTFEKDVQMWVYEENVTLPKDSKHFDASIGEQPQKLTHILNTYHENVKYLPGIPLPHNLVANPSLVDAVKDSSILIFNLPHEFIGNICRQIKDHIAPYARGISCIKGVSVTDDKIELICNYVSDALNIYCGALSGANIASEIANEQWCETTIAYNTPLVDRRDENGRPVGNGESNDHTKQLTPLPLDYPPLDHDEWSLLFSRPYFTVSMVSDIVGVSLAGALKNIVAIACGYVEGHGW…	TAGGGCATCGAGCAGTAGCGAATAACTTCCTTCGGCTGCCGCGCGCTCCTCCTGCGTCATTGTGCCGGGCTCTTGTTGTACACATATCAGATCTGTTGACCCTCGTGCTCCTGGCGTCCCTTCTTTTTCTTTTTTTACCTCCTTCCCTCCTCTTTTTTCCCCTCCTTCGTTTATCAGATGAACTGTTCCCGTCTCGGACAACCCCTTCTCCATCAGGCTCGTTACAGAAGCCGAATCTTGAGCTCAGACGCCGCCTCCGTCTTCCATTATCTTGTACAGGGTCAAGGCCCAAAACTACCTCTATCGTTCTCGTCCCCGCCTACCCACTCAGCGCTCCGCCGTCGGTTTTACGTCCAGTCTTCGGCCGCTATTTCGAAGCCAACTTCTCCTTTTCACCAA…	ATGAACTGTTCCCGTCTCGGACAACCCCTTCTCCATCAGGCTCGTTACAGAAGCCGAATCTTGAGCTCAGACGCCGCCTCCGTCTTCCATTATCTTGTACAGGGTCAAGGCCCAAAACTACCTCTATCGTTCTCGTCCCCGCCTACCCACTCAGCGCTCCGCCGTCGGTTTTACGTCCAGTCTTCGGCCGCTATTTCGAAGCCAACTTCTCCTTTTCACCAACAACTCCCCCGAAGCCCCCAAATCGCAACCCGTGCCGACGTTCTTGAGCCAGCTTCGTCCCTCTGGTCCACCCGCAGTAGCAGAGCCTCCCTTGCTCCTCCTCTGAATAATACACGACACCTCCCTGTCCGCAGATACTCTCAAGTCGCCAAAATGACTGTCAACAACTTCATCAAG…
NCU00743	NcraOR74A_LGI: 7,352,112 - 7,358,123 (-)	N. crassa OR74A	4	5726	4701	glycogen debranching enzyme (gh13-7)	4-alpha-glucanotransferase activity, amylo-alpha-1,6-glucosidase activity, catalytic activity	glycogen biosynthetic process	null	57	0	MIPRTMVSNEVYLLPLKDDGSPDVPGEYIYIAPKSKDPVTIRFAIEGTSSICSHGSLWVNIPEHGEQFQRNKFREFKLVPDFNRTLEISIPIYEAGAYAFYTTYAELPDLASNLVNADGTVTKATQKKTPLYYIDVAPRLSLDGQPLPLPALSIFSIISKFMGKYPTDWERHLRGISDRGYNMIHFTPLQVRGASNSPYSLYDQLGWDPACFPAGEPDVQKMVESLEKNHSLLSLTDIVLNHTAHNSEWLLEHPEAGYNLTTAPWLESAYLLDTKLLELGTRLEELGLPTELKDVDDLVKIMDAIKKEVIAEIRLWEYYTLDVERDADAAVKSWAANDIDFPQASVGAGGIDSLHSATPKEQADFLIQHGLQNMDYLGERFRRRANPKVAAALLSAIFG…	CACGCACTCAAGTTGCCGTGGCAGGTCCGAGGTGGTGTTGAACACGGGCTGGGGTGGCATCGCCAATGTTAGGTTGTCTTTGCTGCTTTTTGCCTGTTTTCTGACGGGTCTCTTCAGCTCTAGACTGACATTCTGGTATATCAACCCCTGGCCAAGCTGTCGAGCTAGAAGCCAAACTTGGTTGTAAGCTCGCTCGCCAGCCAAGTTACTACAGTCAAGCCCCAGTCTGGAAGCTATTGTCTGCTTCCGGTCCTATCACAGCCAAACTACACGGGCCCATACCTACGATACTACGATTTGGACCTCTCTTGGACGCCATCACCTACATTGCCTACATACATAATCTGCCTCTGGCTCCCTTGGCTTTCGTTGGAGCCACGTCGCTTGCAACTGAAAGCT…	ATGATCCCCAGAACCATGGTTTCCAACGAAGTTTACCTATTGCCGCTGAAGGACGATGGCTCGCCTGACGTGCCTGGCGAGTACATTTACATTGCGCCAAAGTCGAAGGATCCAGTAACCATTCGCTTTGCCATCGAGGGCACTTCCAGCATCTGCAGCCATGGCAGCTTGTGGGTGAACATCCCTGAGCACGGCGAGCAGTTCCAGCGGAACAAGTTCCGCGAGTTCAAGCTCGTCCCTGACTTCAACCGCACACTCGAGATTTCGATCCCGATTTACGAGGCTGGCGCGTACGCCTTCTACACCACATATGCCGAGCTCCCTGATTTGGCCAGCAACCTGGTCAACGCCGACGGCACCGTGACCAAGGCTACTCAGAAAAAGACACCGTTGTACTAT…
NCU00744	NcraOR74A_LGI: 7,348,489 - 7,351,528 (+)	N. crassa OR74A	4	2659	627	hypothetical protein	null	null	null	23	0	MAAPVTTVFPTQSLPACVTACGPLYDVNGACATATAAANVLQNCFCGDARLAPFSTGTAGVCDGACAATPTDLARIQAWYTGYCKATATGTAATSTSTAVASKAKGGGGTWVDNHYQWIIFLVIIVVAIVGIWIGACFWRRSYLRKRDRRYALDQNLAHTTESGRVVPNDGVHVPGATMFSPAPIAEATVFDEKPKKTKKKWTVNERT	GAAAGAACTAAGCAAAGCCAAAGGTCGATAGTATTGGTTACCAAAACCAGAAGCCGGTGCCAGAGTCCAGATTGGTCCATCTTCTTACACCCTCGTTTGCGCTGCGTGATCATCCGCCTTCCCCTCGCTTCGCCTTTTCTCGTTTTACACTACGCTTTGTCACTTGCTTTTTCCCTTTCGCTATTTTTCCTTTTACCGCTGCCATTTCACCATCATCAAACGACTCGACGACCACCGACATTCGTTTTCCCCGACGACTCCTCGACTGTCGAGCTGCCCAAACTCTGCCGCTTGCGACGGGCCACTCCATCAATCGTTCAGCTTTGACGACACCCGCACCTTCCGTCCGCTCGCTTGGACTGATTTAATCGGAGAGGAACACTCGGACATTACCAAGGA…	ATGGCTGCGCCAGTAACGACAGTCTTCCCAACCCAATCGTTGCCTGCATGCGTAACAGCATGTGGTCCTCTCTACGATGTCAACGGAGCCTGCGCAACCGCGACAGCCGCCGCCAATGTCCTCCAGAACTGCTTCTGTGGTGATGCACGATTAGCTCCCTTCAGTACCGGCACGGCCGGCGTGTGCGATGGTGCTTGTGCGGCTACTCCTACAGATTTGGCACGCATTCAGGCATGGTACACAGGCTACTGCAAGGCCACTGCGACTGGTACAGCAGCAACGTCGACAAGTACTGCTGTCGCCAGCAAGGCTAAAGGCGGCGGAGGCACATGGGTGGACAACCACTACCAATGGATCATCTTCCTCGTCATCATCGTCGTCGCCATCGTCGGCATTTGG…
NCU00745	NcraOR74A_LGI: 7,342,698 - 7,343,887 (-)	N. crassa OR74A	2	944	255	hypothetical protein	null	null	null	0	0	MSGQASSSNINNSTNSYSSSPSSNNSTSSNSINYSAYKDTYGSANGNTPMDRYKEQSRYDEGWNSHHVTSGGSGGGYGGGYGKK	CTTTATCGTTGTTTGATCATTGTCAACATATCAACTGAACTGAACCGCAGTCCCGTATAAACTGCTTTCACTCATCGGTCAACCAACCGCTTCAAATCCAAAATGTCCGGCCAAGCTTCTTCAAGCAACATCAACAACTCAACAAACTCCTACTCCTCCTCCCCTTCCTCCAACAACAGCACCAGCAGCAACTCTATCAACTACTCCGCCTACAAAGACACGTACGGCTCCGCCAACGGAAACACCCCGATGGATCGGTACAAGGAGCAGAGCCGCTATGACGAAGGGTGGAACTCGCACCACGTTACTAGCGGTGGGAGTGGTGGGGGTTATGGAGGTGGGTATGGGAAGAAGTAGGGTACCTAGATACCTGGTAGTAAATCGCAGGATGGATGAAGT…	ATGTCCGGCCAAGCTTCTTCAAGCAACATCAACAACTCAACAAACTCCTACTCCTCCTCCCCTTCCTCCAACAACAGCACCAGCAGCAACTCTATCAACTACTCCGCCTACAAAGACACGTACGGCTCCGCCAACGGAAACACCCCGATGGATCGGTACAAGGAGCAGAGCCGCTATGACGAAGGGTGGAACTCGCACCACGTTACTAGCGGTGGGAGTGGTGGGGGTTATGGAGGTGGGTATGGGAAGAAGTAG
NCU00746	NcraOR74A_LGI: 7,340,581 - 7,341,842 (-)	N. crassa OR74A	3	1077	1077	hypothetical protein	null	null	null	2	0	MAITYISPRKLKKYYIDPSCDAKFDQQFDGFVQQAMEYARRAVNRLTSSSDLDFARVYETLFKMPKSDKQRFNWANDFRLMNPHSASVRMTAYEHVIGVLRDFATNWRRTPNHWEADVRFHCDAQTRFIPIHHSSSSSSSPRALTYLDPTNSVFNTGSFPSNLTRQAFTSYELSTEGSANGQVHNLFGLTGIQGQSNVQNPARVVIDLGQATWEAFSDSTRRAKRKTSTRYHDNASVSDLGMLLKSKVESKVDDDVSQWSSVPKIIFHEMMHCRYYGLCDANANATVGWQSCMDVVRWGSGPSCVVLNAESYAMLGLMAWLADIRPDDEETAGGYTLSREDEGERVKGVVRFYADITA	ATGGCAATTACCTACATCAGTCCCCGAAAGCTGAAGAAATATTACATAGATCCGTCCTGTGACGCCAAATTTGACCAGCAGTTCGATGGGTTCGTTCAACAGGCCATGGAGTATGCCCGCCGAGCCGTTAACAGGCTCACATCCTCCTCCGACTTAGACTTTGCCCGGGTCTACGAGACTCTCTTCAAAATGCCAAAGTCCGACAAGCAAAGGTTCAACTGGGCAAACGACTTCCGGCTAATGAACCCCCACAGTGCCTCGGTCCGAATGACAGCTTATGAACATGTCATCGGCGTATTGAGAGACTTTGCTACAAACTGGAGAAGGACTCCCAACCACTGGGAAGCAGATGTACGGTTTCACTGCGACGCTCAAACCCGCTTCATCCCCATACACCAC…	ATGGCAATTACCTACATCAGTCCCCGAAAGCTGAAGAAATATTACATAGATCCGTCCTGTGACGCCAAATTTGACCAGCAGTTCGATGGGTTCGTTCAACAGGCCATGGAGTATGCCCGCCGAGCCGTTAACAGGCTCACATCCTCCTCCGACTTAGACTTTGCCCGGGTCTACGAGACTCTCTTCAAAATGCCAAAGTCCGACAAGCAAAGGTTCAACTGGGCAAACGACTTCCGGCTAATGAACCCCCACAGTGCCTCGGTCCGAATGACAGCTTATGAACATGTCATCGGCGTATTGAGAGACTTTGCTACAAACTGGAGAAGGACTCCCAACCACTGGGAAGCAGATGTACGGTTTCACTGCGACGCTCAAACCCGCTTCATCCCCATACACCAC…
NCU00747	NcraOR74A_LGI: 7,337,923 - 7,338,783 (-)	N. crassa OR74A	1	861	708	hypothetical protein	null	null	null	3	0	MLPNTQNPSVQEVREVHEFDGNSSAKGPSTPRAFNNYSSSWISSSPATATTTISSPSLIPSPSSSAAAATAQKQQLQPLNVAHPVISNFVVAETDASFLGYTTPTGATEGVLSVRSPSPPPSPSVSKPQTRPEPDFELEAGESKSGAIPIGKTTAQVTAGQDTVMAILITPRARDADFAQREKQEEEEEEKEAEEAAKKNKIRRQTAASYSVCAKWLREQMEDSGRADIRRRRRG	GAATCTTTCAATACTTGTCAAAGGCAGTATTTGACTGCATCTAGACCTCCCAACAACCAACGCCAATCGCACAGGCAAGCCAAAACCATATACTCGAGCAGTCATCATGCTACCAAACACCCAGAACCCCAGCGTCCAGGAGGTTCGGGAAGTCCACGAGTTCGATGGAAACTCCTCGGCCAAAGGGCCAAGCACACCACGTGCCTTTAACAACTACTCCTCCTCCTGGATTTCCTCTTCCCCAGCCACCGCAACCACGACCATATCCTCTCCTTCTCTTATCCCCTCCCCCTCCTCCTCCGCCGCCGCGGCCACCGCCCAGAAGCAGCAGCTTCAGCCCCTCAACGTAGCCCATCCAGTAATTTCCAACTTCGTCGTTGCCGAAACAGACGCGAGTTT…	ATGCTACCAAACACCCAGAACCCCAGCGTCCAGGAGGTTCGGGAAGTCCACGAGTTCGATGGAAACTCCTCGGCCAAAGGGCCAAGCACACCACGTGCCTTTAACAACTACTCCTCCTCCTGGATTTCCTCTTCCCCAGCCACCGCAACCACGACCATATCCTCTCCTTCTCTTATCCCCTCCCCCTCCTCCTCCGCCGCCGCGGCCACCGCCCAGAAGCAGCAGCTTCAGCCCCTCAACGTAGCCCATCCAGTAATTTCCAACTTCGTCGTTGCCGAAACAGACGCGAGTTTCTTGGGATACACAACCCCCACTGGAGCCACAGAAGGAGTCCTTTCGGTTCGGTCGCCGTCACCACCACCGTCGCCGTCGGTGTCCAAGCCCCAAACTAGGCCTGAA…
NCU00748	NcraOR74A_LGI: 7,331,956 - 7,334,246 (-)	N. crassa OR74A	1	2291	945	hypothetical protein	null	null	null	3	0	MAATLPRPAALPHSSGWQSCSASDRFSLETVSSSPAPSTTSGNNTTAESFPSTTPTNNPNPSTPSGTESPPPPNQHQQQHVGSNMSQSVVLVHSRGLQYNRPVPTSMQDITWYPMQESPQSEDGVTRSSPEMLVAVWPTTTTTATTSTRTTSATDGRSRQPSQNVSISASAETPFIHIPRCKLSITDFDDVRQPLPAAGRGPYPGHGSIKIEQVALPRAVVQQFLSGIRLPNELAGGVDVDVAFPRHFDDDDEWVQSRCILSDFSELDEEEAARLSSEGRLCCWGSIILMRDGEHGWDLGFVVHRVLTCGCGGR	CTGTGTCAAGAGGGGATAAGATTGAGCACATATGCATCACTGACCTACTCCCTTTTGGCAATGCCCTGCCAATGCCTTCTTGCTTCGTTGCAACGTGTGCTGGCCTTGGTTGCTTCACCACTGCGTGTAGAGAGCTATATATTAATGTGTTATCCCCCGCGCCCTTTTCGCATCCACGTATTCGGGTATAAATGTATTCGGGCATAAACCCGACGACACACTCAGAATCCCCCTTGCTGTGGCGGAATAGTTCAAGGACGATCGACCACACGGATACCCTTCCTTACGGCCTTTCCTGTCTCGAAAGTCTCGTGAGCGTTCGCTGGCACCAAAGTGAATAGTCATTGAGTGGCGACTGTTTGATCGCAAATAGGACGGGCCTTATCTGCCCGGCTTGCC…	ATGGCTGCCACGCTCCCACGTCCGGCTGCCCTGCCGCATTCCAGCGGGTGGCAGTCGTGTTCAGCTTCAGATCGTTTTTCACTTGAGACTGTCTCCTCTTCGCCAGCACCATCAACCACTAGCGGCAATAACACCACGGCGGAAAGCTTCCCCAGCACTACGCCCACCAATAACCCGAACCCGTCTACACCAAGTGGGACCGAATCACCACCACCACCAAACCAACACCAGCAGCAGCATGTCGGTTCCAACATGTCGCAAAGCGTCGTCTTGGTCCATTCAAGAGGGCTGCAGTATAACCGTCCAGTTCCGACATCGATGCAAGATATTACCTGGTATCCGATGCAAGAGTCACCGCAATCTGAAGACGGTGTGACGAGGTCTTCCCCCGAGATGCTC…
NCU00749	NcraOR74A_LGI: 7,327,756 - 7,330,004 (+)	N. crassa OR74A	2	1825	1269	conidiation at high carbon dioxide-1 (cpd-5)	null	null	null	3	0	MDFLSQTHHQTAVRRSSEMAHYQYPYHQMLQPEQFLSSNVEPQLMPSHFAFDPWQNADFAMATNAKLFLGNGDFSSAPIAQRYAARTPSVSHSVGPRRVDAATAPLDNAIQTGSPWASADPTTPVGGETMTGYVPSPMGTFSSAASNTSFPLTPDAVNSVAGFDWQNPDIMTSPGVSFGVEAWPMRSSFDKGSTAETITIRAGLPHMATPPLLDDVAGVVDAETFVSSPSYSQQSVEGAPSGVDSPLQTPGLDQSQPEKTESRKRGRKKTPESARKVCGQDNTTPVPASGRALRTAARKVVRFKSAQKPGESAEERRARVNHNQVEKQYRNRLHEYFDNLLKVLPDNPGMMEPKAEPENDDESQSSSSASGRKSRNWSKAEVLERACHHIHELQNANAK…	GCTGCACTTGGCTTGCTCAATGCCGAGCATCCCTGAAGACTGTACCATTGGAAAGTGCAGCCAAATGTCCGCCCGGTTCGGAATAGGTACCCATGGAAACGAAGCATTGGAGATCAACGAGAACAGCATAAACCGTGTGCCCCGCGTACCTTGCTAAAATCCAGAAGCAGCAAACCACCACACACGGACTGACTGCAAACGAACCAAAGCAGCCACACACTCATCGCCATCGCCATCACCAACGTGAAGCGATACACAACATGGACTTCCTAAGCCAAACACACCACCAAACTGCTGTCCGTAGGTCGTCCGAAATGGCTCATTATCAGTATCCATATCATCAGATGCTGCAACCAGAGCAATTCCTATCCTCCAATGTCGAGCCTCAACTGATGCCAT…	ATGGACTTCCTAAGCCAAACACACCACCAAACTGCTGTCCGTAGGTCGTCCGAAATGGCTCATTATCAGTATCCATATCATCAGATGCTGCAACCAGAGCAATTCCTATCCTCCAATGTCGAGCCTCAACTGATGCCATCGCATTTCGCATTTGACCCGTGGCAGAATGCTGATTTCGCGATGGCGACAAACGCAAAACTCTTCCTCGGAAACGGTGATTTTTCGTCTGCTCCAATCGCCCAGAGATACGCGGCCCGCACGCCCTCCGTGTCGCACAGCGTAGGCCCAAGACGCGTCGATGCAGCCACAGCACCCCTCGACAATGCCATCCAGACTGGCTCACCGTGGGCGTCAGCCGACCCAACAACTCCAGTCGGAGGCGAGACCATGACTGGCTAC…
NCU00751	NcraOR74A_LGI: 7,317,207 - 7,319,761 (+)	N. crassa OR74A	3	1668	849	hypothetical protein	null	null	null	97	2	MNLYPAKVKTIRYPHPCQVLMINLTPFCPLIRDQVTNKRLMLPVTTTVTDVTGDGVEKSFTLDQNGFQYLKHVSELAQEEFADEEKIQREYLAECEGFLKEVTGASRVFAFDHRVRRGPSDWHEIPVYNVRHRGPLHRAHVDQSYAGAEMVLREKVPNPDEVGRLMQRRWGIVNIWRPIKPIHKDPLALCDARTVSDADLVPASIILKSGQRRESWTVKANLEHRWYFKYQQQPDEVVLIKCFDSDSSPGMARRAPHCAVEDPDAREEDWRESVEVRCLVFW	AATCACGTTATGAACCTCTATCCAGCCAAAGTCAAGACCATCCGCTACCCACATCCATGTCAAGTGCTAATGATTAACCTCACTCCTTTTTGCCCTCTGATTAGGGACCAAGTCACTAACAAGCGACTCATGCTGCCTGTTACCACCACCGTTACCGACGTGACGGGGGATGGCGTTGAGAAGAGCTTCACGCTTGATCAAAACGGGTTTCAGTACCTGAAGCACGTTAGCGAGTTGGCGCAAGAGGAATTCGCGGACGAGGAGAAGATCCAAAGGGAGTATTTGGCCGAGTGCGAGGGGTTCCTGAAGGAGGTCACCGGTGCATCCCGCGTCTTCGCCTTTGACCATCGGGTCCGCCGCGGCCCTTCCGACTGGCATGAGATTCCTGTGTACAACGTG…	ATGAACCTCTATCCAGCCAAAGTCAAGACCATCCGCTACCCACATCCATGTCAAGTGCTAATGATTAACCTCACTCCTTTTTGCCCTCTGATTAGGGACCAAGTCACTAACAAGCGACTCATGCTGCCTGTTACCACCACCGTTACCGACGTGACGGGGGATGGCGTTGAGAAGAGCTTCACGCTTGATCAAAACGGGTTTCAGTACCTGAAGCACGTTAGCGAGTTGGCGCAAGAGGAATTCGCGGACGAGGAGAAGATCCAAAGGGAGTATTTGGCCGAGTGCGAGGGGTTCCTGAAGGAGGTCACCGGTGCATCCCGCGTCTTCGCCTTTGACCATCGGGTCCGCCGCGGCCCTTCCGACTGGCATGAGATTCCTGTGTACAACGTGCGGCACCGG…
NCU00752	NcraOR74A_LGI: 7,315,362 - 7,315,826 (+)	N. crassa OR74A	1	465	465	hypothetical protein	null	null	null	1	0	MPWISKIAAQQLITAANGRLRATQLSILVTEVLRYAQDRVQDNIISQSDQYRFAISKIICSCPSRCLTRAQADTAGNILGNYIVKSDGRTGRFTNASPSASFEEHWFVCFDPDAFLAEYEFSYERYFLDNFTSTQPPYTWQKYWNHVHAVLDSE	ATGCCATGGATCTCCAAGATCGCTGCCCAGCAACTCATCACCGCTGCAAACGGCAGGCTACGCGCTACGCAGTTATCCATCCTCGTCACCGAGGTCCTGCGCTACGCCCAAGACCGCGTCCAAGACAACATCATCAGCCAATCCGACCAATACCGCTTCGCCATATCCAAGATCATCTGCTCCTGCCCCTCCCGCTGCCTCACTCGCGCGCAAGCCGACACCGCCGGCAATATATTGGGCAACTACATTGTCAAAAGCGATGGTCGAACCGGACGATTTACAAATGCTTCACCCTCAGCTAGCTTTGAAGAACATTGGTTTGTCTGCTTCGACCCTGACGCCTTCCTCGCCGAGTACGAATTCAGCTACGAGCGTTATTTCCTCGACAACTTCACGTCC…	ATGCCATGGATCTCCAAGATCGCTGCCCAGCAACTCATCACCGCTGCAAACGGCAGGCTACGCGCTACGCAGTTATCCATCCTCGTCACCGAGGTCCTGCGCTACGCCCAAGACCGCGTCCAAGACAACATCATCAGCCAATCCGACCAATACCGCTTCGCCATATCCAAGATCATCTGCTCCTGCCCCTCCCGCTGCCTCACTCGCGCGCAAGCCGACACCGCCGGCAATATATTGGGCAACTACATTGTCAAAAGCGATGGTCGAACCGGACGATTTACAAATGCTTCACCCTCAGCTAGCTTTGAAGAACATTGGTTTGTCTGCTTCGACCCTGACGCCTTCCTCGCCGAGTACGAATTCAGCTACGAGCGTTATTTCCTCGACAACTTCACGTCC…
NCU00753	NcraOR74A_LGI: 7,312,111 - 7,314,029 (+)	N. crassa OR74A	3	1664	1335	hypothetical protein	null	null	null	30	0	MPRPIEADVHSAFMEFRNADEKCMSVQCLFCHQVRAKNTTRQKQHLAQCTQYLAQHPEAAAAIKSSLEQHAQSHDGSTAHVSGGHGGGGVVSHGPGSHGHGHGHGHGHGHGPGQDTGGNNANLTAGSQMQNQHPAATTAGASSVYPEPTSLDPHQHTNLGFTPNARINGTSTPHGTGTPIPQHIRPMSGASSAPPAKRQKTKQTNPNLPEIPLAEVHAAFVEFQAKEGDKCLSAKCIYCNQVRAKNTSRQREHLLQCPGYQATMKDRIPANNLLHHFDDDDVAASLALPTPTLELDFRMSIRVKPKINIGNGTYGRQSWISCIGGQWAGRWGKGNVLANGQDTQTSFKETETKIDARYLIQTNDDHPALIICKVEGWWVGEKEIMERLQDPVAADNVAA…	ATAGACAGACAAGCGACCATGCCGAGGCCTATTGAGGCGGACGTGCACAGCGCGTTCATGGAATTCCGCAACGCAGACGAAAAGTGCATGTCAGTTCAATGCCTCTTCTGTCACCAAGTCCGCGCAAAGAACACCACCAGGCAGAAGCAGCATCTGGCTCAGTGCACCCAGTACCTCGCCCAGCACCCCGAGGCCGCTGCTGCCATCAAGTCTTCTCTGGAGCAGCATGCGCAGAGTCATGATGGCTCCACCGCCCACGTCTCGGGCGGCCACGGCGGCGGCGGCGTCGTCTCTCATGGTCCCGGCAGTCACGGTCACGGTCACGGTCACGGCCACGGTCATGGCCACGGTCCCGGCCAGGACACCGGCGGTAACAACGCCAACCTGACAGCCGGTAGC…	ATGCCGAGGCCTATTGAGGCGGACGTGCACAGCGCGTTCATGGAATTCCGCAACGCAGACGAAAAGTGCATGTCAGTTCAATGCCTCTTCTGTCACCAAGTCCGCGCAAAGAACACCACCAGGCAGAAGCAGCATCTGGCTCAGTGCACCCAGTACCTCGCCCAGCACCCCGAGGCCGCTGCTGCCATCAAGTCTTCTCTGGAGCAGCATGCGCAGAGTCATGATGGCTCCACCGCCCACGTCTCGGGCGGCCACGGCGGCGGCGGCGTCGTCTCTCATGGTCCCGGCAGTCACGGTCACGGTCACGGTCACGGCCACGGTCATGGCCACGGTCCCGGCCAGGACACCGGCGGTAACAACGCCAACCTGACAGCCGGTAGCCAGATGCAGAACCAGCAT…
NCU00754	NcraOR74A_LGI: 7,302,928 - 7,305,736 (-)	N. crassa OR74A	3	2646	1602	multidrug resistant protein (multi-drug resistance-2)	null	transmembrane transport	integral to membrane	79	0	MATTQAAPTAAGAPQPPKEKIPEGGEIQQDYKLVTFAEGDPGNPKNWSKGYKWYCTMVVAITCFVVAFCSSVITADVDSVAHEFGISHEAALLPITVFVVGFGVGPMVFAPLSEVYGRQIIYATTLLLAVVFIIPCAVSKNIGTLIVCRLIDGIAFSAPMTLVGGTLADLWRNEERGVPMAAFSAAPFIGPAIGPLVGGWLCLAGWRWLYWIQLILAFVVWVLISFTVKETYAPTILGRRAAKLRKQTGDNSYVSEGDLDQRPFSERMSVFLIRPFQLLFRELIVLLISLYMSVLYGLLYMFFVAYPVVFEGGKGYSHGQTGLMFIPLAVGVICSALCAPLVNKHYLTQVQKYNGKPPAEIRLIPMMVSCWFIPIGLFIFAWTSYPRLIWVGPCLAGFP…	CATCATGCAGATTACCGAGTAAGCCCGAACCAAGGGCGAGGACGGTACGCGATAGACGATGAGCGTATCTAGGGAGATGGAAAACATATAATATTACGGACGGGCCTTTCCCGGGACGAAAGTGGTCCTCGCTACTCTATAGCAGATAATCAACACAGATTGACCGTCCAGTGGGGGTCATCATTCATTTTCTCTTTCAGTCTCTCTTAGATATTCCAGTGTTTACACCCCGTTGCATGGTAAACCACCAACCGGATCGATCGATTTACCCCTGAGCCGAGCCGAATATCATAATCCCCTCCAACACGACCGTTGTCGACTACAGTCTAGCCCTCTTTCATTCAACAACAAGCTTTTGTTATAGTAGCACCAACACCACGAGACATCGCCATGGCGACA…	ATGGCGACAACACAAGCAGCGCCCACGGCGGCTGGGGCGCCACAACCGCCCAAGGAAAAGATCCCCGAAGGAGGAGAGATACAACAGGACTACAAGCTCGTCACATTTGCGGAAGGAGACCCTGGAAACCCAAAGAACTGGTCGAAAGGATACAAGTGGTACTGTACCATGGTGGTCGCCATTACCTGTTTCGTCGTCGCCTTTTGTTCCTCCGTCATCACTGCCGATGTCGACAGTGTAGCTCACGAGTTTGGCATCAGCCACGAGGCTGCTCTCCTCCCTATTACCGTTTTCGTCGTTGGTTTCGGTGTTGGTCCGATGGTTTTCGCTCCGCTTTCCGAAGTCTATGGAAGACAGATCATCTATGCCACAACGCTTCTCCTCGCCGTCGTCTTTATC…
NCU00755	NcraOR74A_LGI: 7,297,630 - 7,301,466 (+)	N. crassa OR74A	6	3374	2001	hypothetical protein (multi-drug resistance-20)	antiporter activity, drug transmembrane transporter activity	drug transmembrane transport, transmembrane transport	membrane	309	3	MASPPIPIQSSGRRRGSAARRESRDFHDTIFDTVSLLGTSYLSTAPIAQEILARDLAELEDDEQHERDEECRSDDEEDVEPPIDVGSLPVGHLVSRPGGVAYGTLRPIIASEMQGSPIVCETDVVESRAAERSLLRDNHLLPPKHPRSPDDPLWKKMYRRLFSTKVPVSDKAFEETPLLQEYPLPPSPTISEEINQWERAVAQNMLKTTWQREAQTITKYSRSLIVTFLLHYSVTVTSVFTVGRIGRLELGAVSLATMTANITCYAPVQGLSTCLDTLCAQAFGSGHKKLVGLQLQRMTYLLWLLLLPIATLWWFSGGVLHRIIPDPDTAALAGMYLRVLILGTPGVAAFESGKRFVQAQGLFHATTFVLLIGAPLNVLANWFFVWRMGWGFTGAASAV…	CGCAACCACTGAAGGACTGGAATTCGTTCTCGACACCATCCATGATCATTTTCGCGCGACATCCTCCTTTTTCAATCCTGGTTGTAGGTATTTCGACCTTGGTCCTTTCTGTGACGGCTACCACCACCATCAATAATATACGGGCTGCACAACACCGTCATGGGCCCCCTCACCACAGCCTCAAGCGTCATCAAGAACCTCGCGCCTGTCGCCTGTCATTGGACGAGAGTCCGGCAGGCGTCACCTCCCACTCCGTCTGAATGCTGGAAACCGCACATATTTCTTTATCCGCCTTCACATGTGTTGCAAGGTAGCCACGGCAGAGACAGACCACGGTGGGCCGGCTAGCGGTTGGCCGTTGTGGACTTGCCCCCCTTCCAAAGACAAAGGTAGCCGCCG…	ATGGCCTCACCACCTATACCCATTCAGTCGTCCGGGCGACGTAGGGGGTCTGCCGCACGTAGGGAGTCTCGGGACTTCCATGACACCATCTTCGACACAGTATCCCTTCTCGGGACCTCGTACCTGTCCACCGCACCAATCGCCCAAGAGATCCTCGCCAGGGATTTAGCAGAGTTGGAGGATGACGAGCAACATGAACGAGACGAGGAATGCCGCTCCGATGATGAGGAAGATGTCGAACCGCCTATCGATGTCGGGTCTCTACCCGTTGGTCATCTCGTCTCACGGCCTGGCGGTGTCGCTTATGGCACCCTCAGACCCATCATCGCCAGCGAAATGCAAGGTAGTCCGATTGTTTGCGAGACCGACGTTGTCGAATCGCGCGCCGCAGAACGCAGT…
NCU00756	NcraOR74A_LGI: 7,297,108 - 7,297,678 (-)	N. crassa OR74A	3	351	351	hypothetical protein	null	null	null	0	0	MIMDGVENEFQSFSGCDCLLGCSVHTCPGSATTFYGLVSGGISGQAPWLHASAAEWFETWGQCERITDNIWLVRKRNQLVGDARRLKAQNPSTGWKKTGNLWQGPTITFDRQVVAC	ATGATCATGGATGGTGTCGAGAACGAATTCCAGTCCTTCAGTGGTTGCGACTGCCTCCTGGGCTGTAGTGTCCATACCTGCCCGGGGTCTGCTACGACCTTCTACGGTCTCGTCTCAGGTGGAATAAGTGGACAGGCTCCTTGGCTCCATGCATCTGCAGCTGAGTGGTTTGAGACTTGGGGCCAATGCGAGCGAATCACGGACAATATCTGGCTCGTGAGAAAACGCAACCAGCTCGTTGGTGATGCAAGGAGGCTCAAGGCTCAAAATCCGTCGACAGGATGGAAGAAAACCGGTAACCTGTGGCAAGGGCCTACCATCACCTTTGACCGTCAGGTGGTGGCATGCTGA	ATGATCATGGATGGTGTCGAGAACGAATTCCAGTCCTTCAGTGGTTGCGACTGCCTCCTGGGCTGTAGTGTCCATACCTGCCCGGGGTCTGCTACGACCTTCTACGGTCTCGTCTCAGGTGGAATAAGTGGACAGGCTCCTTGGCTCCATGCATCTGCAGCTGAGTGGTTTGAGACTTGGGGCCAATGCGAGCGAATCACGGACAATATCTGGCTCGTGAGAAAACGCAACCAGCTCGTTGGTGATGCAAGGAGGCTCAAGGCTCAAAATCCGTCGACAGGATGGAAGAAAACCGGTAACCTGTGGCAAGGGCCTACCATCACCTTTGACCGTCAGGTGGTGGCATGCTGA
NCU00757	NcraOR74A_LGI: 7,294,158 - 7,295,330 (+)	N. crassa OR74A	2	1056	594	hypothetical protein	null	null	null	5	0	MGTITSTLTTTLLFLTTLALAESPAGTPRINSISYSGSGCPQTQARFSGSLDDPTLTFNHFAIEYPNTVNRTANCQVHMQAQGVSAGWQVSVKDTFVDGHVTLDPGATLDYFSTVYFSSSADDAATSKGQLANDGSSRIDKAVTLQNHFTDKAWSSCTTSSNDGFGILNINFRGALRNEKSYFEATSETWDFEWRRC	CATCATCATCATCACTTGCAATAATACCTCTAAACCACTGAAGGCTCTCGGAAGTTCTTTGCTGTAATAACCTAACCCTTAAAACTTGTTCCATCTGCTCAACACCTGGATATCGACCATCAGCACAGGTACTAGGTGTTACCTTAAGTAGGTAGCCAGCAGTCAGCCATAGTACCCATCTCAAACAAACCACACATAGAACCACACTCAAAATGGGTACCATCACCAGTACACTCACCACCACCCTCCTCTTCCTCACCACCCTCGCCCTCGCCGAGTCCCCAGCAGGAACCCCGCGCATCAACTCCATCAGCTACTCAGGCAGCGGATGCCCACAGACGCAGGCCCGGTTCAGCGGCAGCCTGGACGACCCGACCCTCACCTTCAACCACTTCGCCA…	ATGGGTACCATCACCAGTACACTCACCACCACCCTCCTCTTCCTCACCACCCTCGCCCTCGCCGAGTCCCCAGCAGGAACCCCGCGCATCAACTCCATCAGCTACTCAGGCAGCGGATGCCCACAGACGCAGGCCCGGTTCAGCGGCAGCCTGGACGACCCGACCCTCACCTTCAACCACTTCGCCATCGAGTACCCCAACACGGTGAACCGGACAGCCAACTGCCAGGTGCACATGCAGGCCCAGGGCGTGTCGGCCGGCTGGCAGGTTTCCGTCAAGGACACGTTCGTGGACGGCCACGTGACGCTGGACCCGGGCGCGACACTGGATTACTTTTCGACAGTTTACTTTAGCTCTAGTGCGGATGATGCTGCCACTAGCAAGGGACAACTCGCCAAC…
NCU00758	NcraOR74A_LGI: 7,287,588 - 7,290,779 (+)	N. crassa OR74A	5	2922	957	formate/nitrite transporter	transporter activity	transport	membrane	33	0	MSRIQNQPNTVWIRNGNAYSPIETIEIVGRLGTFKANMFPAKVFCSAVSAGCIAAFASGATLVAINIPWMAENTPGLVKTLSSILFPCALVMIFMSGADLFTGSTMLTGVACLQGRIPWHKMLLHWFICFWGNFAGCLFVMAIIFGYGGLFTDPAQVKVIQNLVYNKQVVPEWHQIFIRAIGCNWLVCLAAYLGLAGRDLMSRAMGMWWPVFCFAILGLDHVVVNMFYIPFGIWHHTPGVTVGLYIWKGIIPSLLGNVIGGGGFCGMFYYFMYLHNQDPVPIDGIYFPADLAKLEEGGALPQYESDEYVVTTQEQKKQ	GAAATCGGCTCATCGTCGACTCGTCAGTCGAGATCGTCGTCTCTGCCAAGACCTGGCTTACCCGTTGGTCGTACGCTATTAGCGTCGCACTTGTTGGTGCGCAGAATGTTCCATGTAATGGGGCGCAGAGTGTCGCGTGCTAGCCGTATCGGTGCCGGTTCACGCAATGCTACCTCGATATTGCCGGCTGCCCGCCAAGCGCACGGCCCAACGGACACAAGGAGGTTCGTTATTGCCGGGCAGTCTGGGCGTTCGTTGCCTCCTTTGCTTTGTTTACCTTGGATTTCGGCTAAACCTGAAGAAAAGGGGGTTACACTATCTTGTGGTCGCACACGACAGACCGCGCATTAACCTCAGGCAGAATGGGGATTCGAGAGAGGCCGCTGCAGGCGGGACAGT…	ATGTCTCGCATTCAAAACCAGCCAAATACCGTCTGGATTCGCAATGGCAACGCCTACAGCCCTATCGAGACGATTGAAATCGTCGGCCGTCTGGGCACCTTCAAGGCCAACATGTTCCCCGCCAAGGTCTTTTGCTCGGCCGTGTCTGCCGGCTGTATAGCAGCCTTCGCCTCCGGTGCCACCCTTGTCGCCATCAATATTCCCTGGATGGCCGAGAATACTCCTGGTCTTGTCAAGACTCTCAGCTCCATTCTCTTCCCTTGCGCCTTGGTTATGATCTTTATGAGCGGTGCCGACTTGTTTACCGGTTCGACCATGTTAACTGGTGTGGCTTGTCTTCAAGGCCGTATCCCCTGGCATAAGATGTTGCTGCACTGGTTCATCTGCTTCTGGGGTAAT…
NCU00759.1	NcraOR74A_LGI: 7,279,481 - 7,283,180 (+)	N. crassa OR74A	2	3601	1560	unspecified product	null	null	null	3	1	MMAGSYIPHDNGLGEMPTSQVHPNDALQAWDTQNLVSSPWTQPGMSVPMPVVTEGVPFNAWENQQTPTGTPRWGGHDPNASMFAADWSVASVTPSHEPYPHGGDYFGTAAITHSMSPEESMSYPNASAGWETGSQPALSPYTEFPDFAALRRSESAEIKIEPSNQRLVPLMQKSSVNEPASPGGQARRAGKLNLMPTGPHHRKVKSTSKIGKPDSKPKLAAASALNTAVLQSQMKRKHPGPIPNFPGRPNIMQTMQTHTPGVSGPVAWMADYQVHARNAYSTPTTPIGGLGAQPITPMGMPMGMGNGMSNVMGNGMPNGMPNGMPDNGMGMGMNMGMPVTNMHGGMSMGMGSAGMVMTSGMASPAPLPIPSPYMQQPPQQPMTGDPGVGMGMRVPGTPG…	GGAAATCCATCTCGATATCTCCAAATTCGATCGGCTTGTCCCTCCCTCTCTTTTGTCGCTACTACATACCAAGAAATGCAATATCAAATGCTCACATGCGCTCTCGGCACGGAGGTTGCGCCGGTGCAATTGGGCCGTATTCTATCTAACCTAAGCCACGCCCAACGGGCATGCAAACAAGGGGACCCGGGCCCTTTCCTTGGATCAACCTCCCAAATGTTAGCATGGATGGACATGGCGATGGGCATTCCAACGGCATGTGCACACTGCGATGCGCCGACGGGAGATCACGATCGCAGCGCCAAGCAATAGAGAAGAAAAAAAAAACTGCTACTCCGGCACTAGCATCCCAATATAATGAATATCCCACACCATCCCCGCGCGGGCTGTCTGGGATGT…	ATGATGGCAGGCAGCTACATTCCCCACGACAATGGCCTGGGAGAGATGCCCACCTCCCAAGTCCATCCGAACGACGCCCTTCAAGCATGGGATACCCAAAATCTCGTCTCGAGTCCATGGACACAGCCCGGCATGAGCGTTCCCATGCCCGTGGTTACAGAAGGTGTCCCCTTCAACGCCTGGGAGAATCAGCAAACACCGACAGGCACCCCGCGATGGGGCGGCCATGATCCAAATGCCTCCATGTTCGCCGCCGACTGGAGTGTTGCTTCAGTGACGCCTTCTCACGAACCATATCCCCATGGCGGCGACTATTTTGGCACAGCGGCGATTACGCACTCCATGTCGCCTGAGGAGTCCATGTCCTACCCAAATGCTTCAGCGGGTTGGGAGACGGGT…
NCU00759.2	NcraOR74A_LGI: 7,279,867 - 7,283,180 (+)	N. crassa OR74A	2	3251	1515	unspecified product	null	null	null	3	1	MPTSQVHPNDALQAWDTQNLVSSPWTQPGMSVPMPVVTEGVPFNAWENQQTPTGTPRWGGHDPNASMFAADWSVASVTPSHEPYPHGGDYFGTAAITHSMSPEESMSYPNASAGWETGSQPALSPYTEFPDFAALRRSESAEIKIEPSNQRLVPLMQKSSVNEPASPGGQARRAGKLNLMPTGPHHRKVKSTSKIGKPDSKPKLAAASALNTAVLQSQMKRKHPGPIPNFPGRPNIMQTMQTHTPGVSGPVAWMADYQVHARNAYSTPTTPIGGLGAQPITPMGMPMGMGNGMSNVMGNGMPNGMPNGMPDNGMGMGMNMGMPVTNMHGGMSMGMGSAGMVMTSGMASPAPLPIPSPYMQQPPQQPMTGDPGVGMGMRVPGTPGGRGQHRPSNTMATIA…	CTGTCTGGGATGTGTCTGGGATGAAAGACGAAGAAGCTATAAAAGTAGTCGGCCGCCAGGGCGCGGGTCGCATATGCGACCACCATTTTCTGTTGCGGCAACCCAACTAAGGAAGTGTGTTCAAAAATGACGATTGTTGGCAACTTGGGGTAATTGTAGGGCGACCCTCCACAGCCTGAACTCGACCACTCGCAGCGCAACAACCGCCGCGCAGCTATTCCCGGGACAATCAGTTACCACGTACGGACACGAACAACAAGCACAACCACTCTCGACTTCTCTTGTTGAGCCCCAAACGCGGCATCGGCCCTGCAGATCCAGAGCTGTCAATTGGTGTACTAGGTAGTCGGCATCCTGTTCCGTCCTGGGCAGGGCGGCAGACGCGTGCAGATACTTGTT…	ATGCCCACCTCCCAAGTCCATCCGAACGACGCCCTTCAAGCATGGGATACCCAAAATCTCGTCTCGAGTCCATGGACACAGCCCGGCATGAGCGTTCCCATGCCCGTGGTTACAGAAGGTGTCCCCTTCAACGCCTGGGAGAATCAGCAAACACCGACAGGCACCCCGCGATGGGGCGGCCATGATCCAAATGCCTCCATGTTCGCCGCCGACTGGAGTGTTGCTTCAGTGACGCCTTCTCACGAACCATATCCCCATGGCGGCGACTATTTTGGCACAGCGGCGATTACGCACTCCATGTCGCCTGAGGAGTCCATGTCCTACCCAAATGCTTCAGCGGGTTGGGAGACGGGTAGCCAGCCGGCTCTTTCTCCCTATACCGAGTTTCCCGACTTTGCC…
NCU00760	NcraOR74A_LGI: 7,276,921 - 7,278,147 (+)	N. crassa OR74A	5	351	351	hypothetical protein	null	null	null	1	0	MTRESHRSRRPSGCDCGSRHSAALPLGTDHGASNSAWTSAGSRGREGGPFGLAGVVQIGAKGIAPPDSAAGLIAYVQSNPLKLHIFPLKTKSYLEDAVSGGSTMDGDGWRLWSCAA	ATGACGCGTGAAAGCCACCGCAGCCGGCGGCCGTCGGGATGTGACTGTGGCAGTCGCCACTCTGCCGCGCTGCCGCTGGGTACGGACCACGGCGCAAGCAACTCAGCGTGGACTTCTGCCGGGTCCAGAGGCCGCGAGGGCGGCCCGTTCGGCTTGGCGGGTGTTGTTCAAATTGGGGCCAAGGGGATAGCGCCGCCGGATAGCGCCGCCGGTCTGATTGCATATGTACAGTCGAACCCCCTGAAACTGCATATTTTCCCGCTCAAGACCAAGTCTTATCTGGAGGATGCAGTTTCAGGGGGTTCGACTATGGATGGCGATGGGTGGAGGTTATGGAGCTGCGCAGCCTGA	ATGACGCGTGAAAGCCACCGCAGCCGGCGGCCGTCGGGATGTGACTGTGGCAGTCGCCACTCTGCCGCGCTGCCGCTGGGTACGGACCACGGCGCAAGCAACTCAGCGTGGACTTCTGCCGGGTCCAGAGGCCGCGAGGGCGGCCCGTTCGGCTTGGCGGGTGTTGTTCAAATTGGGGCCAAGGGGATAGCGCCGCCGGATAGCGCCGCCGGTCTGATTGCATATGTACAGTCGAACCCCCTGAAACTGCATATTTTCCCGCTCAAGACCAAGTCTTATCTGGAGGATGCAGTTTCAGGGGGTTCGACTATGGATGGCGATGGGTGGAGGTTATGGAGCTGCGCAGCCTGA
NCU00761.1	NcraOR74A_LGI: 7,274,308 - 7,278,633 (-)	N. crassa OR74A	3	4152	1674	unspecified product	null	null	null	3	1	MRAVFAVAFQLFLSTIIISQLALTATCVRIVVNVTYSEYVGEELGNDVSQWLGLRYAAPPVGALRFAPPQDPPSNSEPQAANKHGNWCVRRPGNSLTSEDCLFLDVYAPTQATTKSNLPVFVFIQGGGFNDNANPNLNGTGLVKASSNSIIVVTLNYRIGPYGFLTNGQQVVANNGLRDQRKALEWVQKYISQFGGNPDHVVLGGASAGAASVAYHMMADKDGNRKLFHAAAAESVSFGTVLTVQQAQYQYDNLMIRLGCARSDAAASLTCLRSKTQQEIADKDGDIPYPGSSNGPIYMWSPVIDGDFVIDYPYSAFRNGNFIKNIPVIFGDDTNGGSGFVPDRISSLGDSNQFIKDQFPAITLSQLDTLNMLYPNPNASICPKMGCWRGQAGSVYGEM…	GCTCTGGTTAGTGACCAGATGGCAGTCGGCATAAGAGAAGCCTTCCACCGCCGGTGTACACTACACCTTGCCCCTGTTTGATCTTTGCCTTTTTGACTCTTCTGCACCACCTCCCGCGCACAGCAGGCAGTTCATCTCCACTCACATCCAATTCTCTCCACGGGGACAGTCCTGGTCAGCCGGTCAATTCATCTCTATAAAAGACTCATCGACCTTCGCAAACACGCAGAGTATCCAAAATATTTGCACATGCCATCCTTCACAGCTCCTCGATTTCTAATCCAAATCTTTGAACCCCCTCTCCCTTCACCTTACAATTCTTATCTAGACGGCCGAGGTTCGCGCGAATACAGCCCATTCCATCCCGATTCCGCGTCGATCACTTCTGACAGGCTCCAC…	ATGAGAGCGGTATTTGCCGTTGCCTTTCAGTTGTTCTTGTCAACAATCATCATCTCTCAATTAGCTTTGACTGCAACATGTGTTCGAATAGTAGTCAACGTCACGTATAGCGAATATGTCGGAGAAGAACTTGGCAACGACGTCAGTCAATGGCTTGGACTCCGGTACGCGGCACCGCCTGTTGGTGCCCTGAGATTTGCGCCCCCACAAGATCCGCCATCTAACTCTGAGCCTCAAGCGGCAAATAAGCATGGGAACTGGTGTGTCCGAAGGCCGGGTAATTCTCTGACTTCGGAGGATTGCCTGTTTCTGGACGTCTATGCACCGACACAAGCAACCACAAAGTCCAACCTCCCAGTCTTCGTCTTCATCCAGGGCGGAGGATTCAACGACAATGCT…
NCU00761.2	NcraOR74A_LGI: 7,274,308 - 7,278,633 (-)	N. crassa OR74A	2	4246	1674	unspecified product	null	null	null	3	1	MRAVFAVAFQLFLSTIIISQLALTATCVRIVVNVTYSEYVGEELGNDVSQWLGLRYAAPPVGALRFAPPQDPPSNSEPQAANKHGNWCVRRPGNSLTSEDCLFLDVYAPTQATTKSNLPVFVFIQGGGFNDNANPNLNGTGLVKASSNSIIVVTLNYRIGPYGFLTNGQQVVANNGLRDQRKALEWVQKYISQFGGNPDHVVLGGASAGAASVAYHMMADKDGNRKLFHAAAAESVSFGTVLTVQQAQYQYDNLMIRLGCARSDAAASLTCLRSKTQQEIADKDGDIPYPGSSNGPIYMWSPVIDGDFVIDYPYSAFRNGNFIKNIPVIFGDDTNGGSGFVPDRISSLGDSNQFIKDQFPAITLSQLDTLNMLYPNPNASICPKMGCWRGQAGSVYGEM…	GCTCTGGTTAGTGACCAGATGGCAGTCGGCATAAGAGAAGCCTTCCACCGCCGGTGTACACTACACCTTGCCCCTGTTTGATCTTTGCCTTTTTGACTCTTCTGCACCACCTCCCGCGCACAGCAGGCAGTTCATCTCCACTCACATCCAATTCTCTCCACGGGGACAGTCCTGGTCAGCCGGTCAATTCATCTCTATAAAAGACTCATCGACCTTCGCAAACACGCAGAGTATCCAAAATATTTGCACATGCCATCCTTCACAGCTCCTCGATTTCTAATCCAAATCTTTGAACCCCCTCTCCCTTCACCTTACAATTCTTATCTAGACGGCCGAGGTTCGCGCGAATACAGCCCATTCCATCCCGATTCCGCGTCGATCACTTCTGACAGGCTCCAC…	ATGAGAGCGGTATTTGCCGTTGCCTTTCAGTTGTTCTTGTCAACAATCATCATCTCTCAATTAGCTTTGACTGCAACATGTGTTCGAATAGTAGTCAACGTCACGTATAGCGAATATGTCGGAGAAGAACTTGGCAACGACGTCAGTCAATGGCTTGGACTCCGGTACGCGGCACCGCCTGTTGGTGCCCTGAGATTTGCGCCCCCACAAGATCCGCCATCTAACTCTGAGCCTCAAGCGGCAAATAAGCATGGGAACTGGTGTGTCCGAAGGCCGGGTAATTCTCTGACTTCGGAGGATTGCCTGTTTCTGGACGTCTATGCACCGACACAAGCAACCACAAAGTCCAACCTCCCAGTCTTCGTCTTCATCCAGGGCGGAGGATTCAACGACAATGCT…
NCU00762	NcraOR74A_LGI: 7,271,711 - 7,273,785 (-)	N. crassa OR74A	2	2006	1173	glycosylhydrolase family 5-1 (gh5-1)	cellulose binding, hydrolase activity, hydrolyzing O-glycosyl compounds	carbohydrate metabolic process	extracellular region	49	0	MKATILASTFAAGALAQSGAWGQCGGNGWSGATSCISGYACNYVNDWYSQCQPGTAAPTTTAAATTLVTSTKTAPPASTTTATASGKFKWFGVNEAGGEFGDGIFPGRWGTEFTFPDTNTIQTLRSQGYNIFRVGFAMERLVPNTLTSSFDNGYLTNLTQVVNSVTNSGAYIVLDPHNYGRYYGKIITDTDAFKTFWQNVAAKFASNSKVIFDTNNEYNTMDQTLVLNLNQAAIDGIRAAGATSQYIFVEGNQWTGAWSWNVTNTNLAALTDPENKIVYEMHQYLDSDSSGTSTACVSSEIGVQRIVGATAWLRANGKKGVLGEFAGGANSVCKAAVTGLLEHLKANTDVWEGALWWAAGPWWGDYMYSFEPPSGTGYTYYNSLLKTYTP	AAAGTTGGAAGACTTCCATTCTCGTCCATATGGAAATCAAGGAACGCCCTACGGTTTCCGTAAAGGTGTTGCAGGATCTGCGTGGGCCCTGAACTCAAGGATCATTGACGGATTGGCGGTTCCACGCTTCACCCAACACAGCTACGGAGATTGTCCATCCGCGGTCCAAACCGAACGACGGCCCCGGCCTTACCGAGTTCCCCGCGCCGCTGGAAATGTTTCGATTTCCAAGAACCGGAAAGCTTCATCTCTCACCTGAGTTCGCGGGCCGACAACCTCGCGCTTAGTCCAGAATGGGCATCCGGGCTGCGCTCTGCCGCCCCCTTCATTGTCCAAGGCAGGAACTTATGCGAATTTCTTTCCTCCAAGACACTCCCCAGGTTGCCGGCTCGCAACCTC…	ATGAAGGCTACGATTCTTGCCAGCACCTTCGCCGCTGGTGCCCTCGCCCAGAGCGGTGCCTGGGGCCAATGCGGCGGTAACGGTTGGTCCGGCGCTACCAGCTGCATCTCCGGATACGCCTGCAACTACGTGAACGATTGGTATAGCCAGTGCCAGCCTGGTACTGCCGCTCCTACCACCACTGCCGCCGCCACCACCCTCGTCACCTCGACCAAGACCGCCCCTCCTGCTAGCACCACCACTGCCACCGCCTCCGGCAAGTTCAAGTGGTTCGGTGTCAACGAGGCCGGCGGTGAGTTTGGTGATGGTATCTTCCCCGGAAGATGGGGCACTGAGTTCACATTCCCTGACACCAACACCATCCAGACTCTCCGCAGCCAGGGTTACAACATCTTCCGT…
NCU00763	NcraOR74A_LGI: 7,267,094 - 7,271,438 (+)	N. crassa OR74A	6	3891	3891	hypothetical protein	ATP binding, protein kinase activity, transferase activity, transferring phosphorus-containing groups	protein phosphorylation	null	15	3	MAYRPQKQGGRGLMDRVEPPAADLYGERAVQREMLRYQQDNGYPCVLYRRGELHLRDTPEHRALRKRWKPPIPGPMWRNHFTNPFYGANQMYEIVPFSRRGLPPQNPVGAQQAGAPGQNNPGNQAQAPGPQVGDRFKGGQPVHVQEAIARARVFLETSSDFRIKKVLGWGGMGAVLLAELRQPREGQSQNVVIKMNLVDRGRDNFRQEKQNHVRVARAAHVVQCLVVEDGRQQQDKDKNKTGLGINRNAPAAMKRKYAGDAADSAFQVAKRTRLTTGEEEKGPGGDRPIVAAPASGESPRAALRGPLARAIFDRAREAMHLKGASKRRSDGDHDINNHPDLMVIEPMWRGDFDLWIRKMAHSGEKFHSKVLWLIFECLFKGVLAMAHPPRHYHEYRETG…	ATGGCGTACCGACCCCAGAAACAAGGAGGGAGAGGGCTCATGGACCGGGTGGAACCCCCCGCAGCCGACCTCTACGGCGAGCGTGCCGTCCAGCGCGAGATGCTTCGTTACCAGCAAGACAACGGCTACCCGTGTGTGCTCTACCGGCGCGGCGAGCTGCACCTGCGAGACACCCCCGAACACCGGGCGCTGCGCAAGCGGTGGAAACCGCCCATTCCCGGCCCCATGTGGAGAAACCATTTTACCAACCCGTTCTACGGCGCCAACCAGATGTACGAAATCGTCCCCTTTTCGCGCCGGGGTCTGCCTCCCCAGAATCCAGTCGGAGCACAACAAGCGGGCGCGCCTGGGCAGAACAACCCTGGTAACCAGGCGCAGGCACCGGGGCCGCAGGTGGGT…	ATGGCGTACCGACCCCAGAAACAAGGAGGGAGAGGGCTCATGGACCGGGTGGAACCCCCCGCAGCCGACCTCTACGGCGAGCGTGCCGTCCAGCGCGAGATGCTTCGTTACCAGCAAGACAACGGCTACCCGTGTGTGCTCTACCGGCGCGGCGAGCTGCACCTGCGAGACACCCCCGAACACCGGGCGCTGCGCAAGCGGTGGAAACCGCCCATTCCCGGCCCCATGTGGAGAAACCATTTTACCAACCCGTTCTACGGCGCCAACCAGATGTACGAAATCGTCCCCTTTTCGCGCCGGGGTCTGCCTCCCCAGAATCCAGTCGGAGCACAACAAGCGGGCGCGCCTGGGCAGAACAACCCTGGTAACCAGGCGCAGGCACCGGGGCCGCAGGTGGGT…
NCU00764	NcraOR74A_LGI: 7,266,073 - 7,266,621 (+)	N. crassa OR74A	1	549	549	hypothetical protein	null	null	null	3	0	MNQNREHQSPTAEAQSLAVDSQNGQSTTTTPEIEDQPLLDHHLHHQEEDLLLEHLFQPHCVESESHLGSDSSTDVEDKYLTPNRHAGKNEIYIKETKTRITTTTTTVELVTTKKIFGRKDGIYKATKVTVDTTHIAGPHTQREEDVIEKTESGWITDDEAEDEGDNFAPGGDNTTSVGHAGN	ATGAACCAGAACCGGGAGCACCAGAGCCCCACTGCCGAGGCGCAGAGCCTGGCTGTGGACAGCCAAAATGGCCAGTCCACCACAACCACCCCGGAGATCGAGGACCAACCTCTCCTCGATCACCACCTCCACCACCAAGAGGAAGATCTCCTGCTTGAGCATCTTTTCCAGCCCCATTGCGTTGAGTCCGAGTCGCACTTGGGCTCTGACAGTAGTACTGACGTGGAGGACAAGTACCTCACCCCTAACCGACATGCTGGGAAGAACGAGATTTACATAAAAGAGACGAAAACTCGCATCACCACCACGACCACCACCGTCGAGCTCGTCACCACCAAGAAAATATTCGGCAGAAAGGACGGCATCTACAAGGCCACCAAAGTCACTGTCGACACAACC…	ATGAACCAGAACCGGGAGCACCAGAGCCCCACTGCCGAGGCGCAGAGCCTGGCTGTGGACAGCCAAAATGGCCAGTCCACCACAACCACCCCGGAGATCGAGGACCAACCTCTCCTCGATCACCACCTCCACCACCAAGAGGAAGATCTCCTGCTTGAGCATCTTTTCCAGCCCCATTGCGTTGAGTCCGAGTCGCACTTGGGCTCTGACAGTAGTACTGACGTGGAGGACAAGTACCTCACCCCTAACCGACATGCTGGGAAGAACGAGATTTACATAAAAGAGACGAAAACTCGCATCACCACCACGACCACCACCGTCGAGCTCGTCACCACCAAGAAAATATTCGGCAGAAAGGACGGCATCTACAAGGCCACCAAAGTCACTGTCGACACAACC…
NCU00765	NcraOR74A_LGI: 7,256,383 - 7,258,595 (+)	N. crassa OR74A	6	1888	1626	amino acid permease-2 (aap-2)	amino acid transmembrane transporter activity	amino acid transmembrane transport, amino acid transport	integral to membrane, membrane	51	0	MSFSPPNKSADATIQITEMTRQGTPSSGEAAASTPSTSSTESGDKALEALGYTPVFKREFSRWSSFSFAMSISGVYGTLMSTWIYGLQAGGAAAIMWSWIIGGAGGWALAYSIAEIASAYPSSGAMYFTLKFLAPEEQVPFLCWIAGYLNLVGTVAGGASTEYAASQMLLAAVSITSNFSYVPTPTHVVGVMIGLTTIHAMINTLPTAWLNRLTSGYVVFHISVLLGACVTLLVQKRHDMHDLKYAFTNFQPSSGWSPPGFAFLFGCLTPAWIMTGCDGTARIAEEAKNPQMVVPRAIANATTFTYVIGFFFNLVLVVCMGDPKDLINSPSGQPVAQLFFNGMGRAPAIFFTLCGFGVMNLVAIPGIQAGSRTIFALSRDNLLPFSHIWVRISKRSQTP…	ATGTCTTTTTCACCACCAAACAAATCGGCAGACGCCACCATCCAGATTACTGAGATGACCCGGCAAGGCACTCCATCTTCTGGCGAAGCTGCAGCTTCAACCCCATCAACAAGCTCTACCGAAAGTGGCGATAAGGCGCTGGAGGCGTTAGGCTATACACCAGTATTCAAACGCGAGTTTTCAAGGTGGTCCAGCTTCAGTTTTGCTATGAGCATATCTGGAGTATATGGCACACTCATGTCGACATGGATATACGGCCTGCAAGCCGGAGGTGCGGCTGCGATCATGTGGAGCTGGATCATTGGCGGCGCTGGCGGGTGGGCACTTGCATACAGTATCGCTGAGATCGCATCTGCCTACCCCAGTTCCGGGGCCATGTACTTCACCTTGAAGTTTCTC…	ATGTCTTTTTCACCACCAAACAAATCGGCAGACGCCACCATCCAGATTACTGAGATGACCCGGCAAGGCACTCCATCTTCTGGCGAAGCTGCAGCTTCAACCCCATCAACAAGCTCTACCGAAAGTGGCGATAAGGCGCTGGAGGCGTTAGGCTATACACCAGTATTCAAACGCGAGTTTTCAAGGTGGTCCAGCTTCAGTTTTGCTATGAGCATATCTGGAGTATATGGCACACTCATGTCGACATGGATATACGGCCTGCAAGCCGGAGGTGCGGCTGCGATCATGTGGAGCTGGATCATTGGCGGCGCTGGCGGGTGGGCACTTGCATACAGTATCGCTGAGATCGCATCTGCCTACCCCAGTTCCGGGGCCATGTACTTCACCTTGAAGTTTCTC…
NCU00766	NcraOR74A_LGI: 7,252,235 - 7,253,252 (-)	N. crassa OR74A	1	1018	519	hypothetical protein	null	null	null	3	0	MASNPNKPGAPLYSQAVSQDAGEPVTAEQIEKAPKTLASLEKEQKSSTEKKDESKTEESSSTSNDDAQKEKSPGLLASATSTVTGAVGSVASGVTTTVGNTTASVANTVGGVVGAASRGIGETITSVTGGLGKPVGETIASVGTSFEGAVRGKSEEKDDKETSNKKKEEEDK	CGTCATGCAACCGCAAAGGCAATGCACGGTGGGGTGTCTGTCTTTCCATGTGGTTGTACAGGCATATAAGGGACGCATCGGTCACACACTCCAAACCCTTTTTGTAGAACATCACTGCTTCCAATCCATATCCATTCAAGCCACTCCACTACTACTACTGCAATAATCAAGAGAACATCTTTCTCCAACCAACAAGGACCAACCACAAAACCAAACCAAACCCGCAAATCACCAATCCCATCAAACCCATCAAAATGGCCTCCAACCCCAACAAGCCCGGTGCCCCCCTCTACTCCCAGGCCGTCTCCCAAGACGCCGGCGAGCCCGTCACTGCTGAGCAGATCGAGAAGGCCCCCAAGACCCTCGCTTCCCTAGAGAAGGAGCAGAAGAGCTCCACCG…	ATGGCCTCCAACCCCAACAAGCCCGGTGCCCCCCTCTACTCCCAGGCCGTCTCCCAAGACGCCGGCGAGCCCGTCACTGCTGAGCAGATCGAGAAGGCCCCCAAGACCCTCGCTTCCCTAGAGAAGGAGCAGAAGAGCTCCACCGAGAAGAAGGATGAGAGCAAGACCGAGGAGAGCTCCTCCACCTCCAACGATGATGCGCAAAAAGAAAAGTCCCCCGGCCTCCTCGCGAGCGCCACCAGCACCGTTACCGGCGCCGTCGGCAGCGTAGCCAGCGGCGTCACCACCACGGTCGGAAACACCACCGCTTCCGTCGCCAACACGGTTGGCGGTGTAGTCGGCGCTGCCTCGCGCGGCATTGGCGAGACCATCACCAGCGTCACGGGCGGCCTCGGAAAG…
NCU00768	NcraOR74A_LGI: 7,239,594 - 7,245,038 (+)	N. crassa OR74A	11	2315	1176	mRNA binding post-transcriptional regulator	nucleic acid binding	null	null	81	0	MADYTAPGAPGTNNAAPTMNGNSEANFQAPAALVQPGTNEASKTLWMGEMEGWMDENFIKNVFTTVLGETVQVKVIRDRNSGNAGYCFIEFATPEAAQKALNLNGTPVPNSNRAFKLNWASGGGLIDRRDDRGPEYSIFVGDLGPEVNEFVLVSLFQSRFPSCKSAKIMTDAMTGQSRGYGFVRFSDEGDQQRALVEMQGVYCGNRPMRISTATPKTRTHQYGAHAPHAANPMMAPVPAHATNLQWGVPPQPYYSGFNPMQPMNQFTDPNNTTVFVGGLSGYVTEDELRSFFQGFGEITYVKIPPGKGCGFVQFVHRHAAEMAINQMQGYPIGNSRVRLSWGRSQNNSGVGTPYRPAPPPPHYMGPPPPPGPAGPYGAPHFGGNGGPPPAL	CTTTGCTCTGCCCGAAAACTGGAAACTCCACCACATTTATTCCTCGTCCTCTTTCTTCACCTTTTTCTACTTCTACCACCACTTATGTAGCAAGGACTCCCTCCACCTTTCTTCTTCATCTGCTTTCCGCTCTTCACTTCTCTTTTCATTGGAGTCGTCTGCGTTTGCTTTGCCGTGTGTGGTGCACATCTCCAGAGGGTTTCATTCCTGCCTTACTCGCACCAAACGTCCTCTTGGCTTTCGGCTTTCGATTATTTCTCTCGTGCCTTGCGGTTGTTTTCCTGTACCGCCAGCAACCCCCAAAGTCGTCATTAGCGTCGTGACAAGCAATTGGTCCTGTCCCTTCCTCCAGTTGGAAAAAAACACGCAAGGACACTGCTCAGCTTCCAGTGCTGTTAA…	ATGGCCGATTACACTGCTCCCGGAGCCCCCGGCACCAACAACGCCGCTCCTACTATGAACGGCAACTCTGAGGCCAACTTCCAGGCCCCCGCCGCCCTTGTTCAGCCCGGCACCAACGAGGCCAGCAAGACCCTTTGGATGGGCGAAATGGAAGGCTGGATGGACGAGAACTTTATTAAGAACGTTTTCACCACTGTCCTCGGCGAGACAGTTCAGGTCAAGGTCATCCGCGATCGCAACTCTGGCAACGCCGGCTACTGCTTCATTGAGTTTGCCACCCCTGAGGCCGCTCAGAAGGCCCTTAACCTGAACGGCACCCCGGTTCCCAACAGCAACCGTGCCTTCAAGCTGAACTGGGCTTCCGGCGGTGGTCTGATTGACCGTCGCGATGACCGTGGC…
NCU00770	NcraOR74A_LGI: 7,230,617 - 7,236,711 (-)	N. crassa OR74A	2	6023	5538	hypothetical protein	binding	null	null	73	0	MATSSTEQRELDLVEKVDFRILAVANNEEKLQQLLKTFLPPLLLKAGSDYASVRNKVVQVCQRLTTFIKQPSIVLPVAALLDQYKATGSQLIKHFDLVFIQHSIVRLGLVERRELIPKILPGIGSDVSASRAGLFNVFLRCLHDFKLPPRGSKEDETLREQTGLQDPKDAQFVADWLGKLLLLRIAAQGSAISPGLAQSDLPFLTLNKPETWNPAESGLSLPETRIQAVNFLASGAFTDQERFLPAIYAASSSDFRLAGVGDDMLKRSKVSLEDREIVRQLFDAHSRLPARYRIRILGLLSKSEIATTFTDEILAAFRLDVATQRESPDAMQVDGSSSSSSSSGLELTKVHRALFEFINWVARIGASKPEFSKIRTLLVTLLREFVEAQGWPKPERQSL…	ACCATTTGCAGCTCGTCCGGTCAGGAGTGCCCCTGGTTGTCAGTTGTCATCGACCACAATGGATGATCAAGTGAGAGCCAACCGACACGACTATCAAAGCAAAGAGATACCATCCATACCACACAAAGATCGCCAGGCACAGCTGGATGACGAGGATTTGGAACGTGGCGATGCCTGCCTAATAGTGTAGTTCACCTCACCATTTAATTTGACTGTTGTTCTCCTCTGCGCGATTGCGACTGCCGCATTCTGGGGTGAAGCCTCCAACTCAACTCCTATCATCATCACCAGAGCAAGCACGGATATTGATTTATTTACACCAGCCCCAAACTGTGCAGTATGGCGACCTCATCAACCGAACAGAGAGAGCTTGACCTTGTGGAAAAGGTGGATTTTCGC…	ATGGCGACCTCATCAACCGAACAGAGAGAGCTTGACCTTGTGGAAAAGGTGGATTTTCGCATTCTCGCCGTGGCCAACAACGAAGAGAAGCTACAGCAGCTTCTCAAAACATTCCTACCGCCCTTACTCCTGAAAGCCGGCAGCGACTATGCTTCAGTCCGCAACAAGGTCGTTCAAGTATGCCAGAGGCTTACGACTTTCATCAAACAACCCAGCATTGTACTCCCCGTTGCCGCTCTGCTTGACCAATACAAGGCCACAGGGTCACAACTTATCAAGCACTTCGATCTCGTCTTCATTCAGCACAGTATCGTCAGACTAGGTCTGGTAGAACGTCGAGAGCTCATCCCCAAGATCCTCCCTGGGATCGGTTCGGATGTGAGCGCTTCGAGAGCCGGC…
NCU00771	NcraOR74A_LGI: 7,227,358 - 7,230,289 (-)	N. crassa OR74A	2	2877	1698	UBX domain-containing protein 7	protein binding	null	null	70	0	MADSESIANFASITGANDTAARRMLELCGGDLEQAIQLWFADEELQRTLSNPATETAPAAASRSAGAPRSSSRPSRPNVGREDAAGVIHIDSDDDDIQMTEDDDLGQFDDSGDEATRAATIAQRAQEEEDAAMAKRLQEEMYGGGGSGAGGPSGEDDVRAPMARTTETLVAPGGFGGDDDEMFEQFRLEQQRVRQARAGRPHNPFAQPTVWDQPPDPIPGSAAGGVVSPPTGTASTRAGRLAELFRPPYELMAHLTWDEARDEGKEEKKWIMVNLQDMADFNCQALNRDIWKDEPIKELVKHNFVFLQYDKTDRSAEQYISFYFPNQTHENPQNYPHVSIIDPRTGEQVKVWSGVPFPKPLEFHAQLAEFLDRYSLEAHAKNPVLKTKQPKQVVDVDRM…	AGGAAATCGATCCAATGCAGAACCATTGACGGGATTCAACTTTTGACCTCTCGAAATTAAAGACGGCAAAGGTTTCATTCACTCTTCTACCGCTTGTCTTTACTGCCGCGGAATATCCCCCATTATTAATCGGCTACCAGAAATCAGTTCGCCACAATATCTTTTTCTATCAACTACGCCCTCGAACCCGAAAGCACCATCAAGCTCCCGCCGCCAAACGAGCCCGACCAGGACCCCCACCTCTCCGTGGCCTCGAACATCCCTCCTCTCCGCCAGCTTTAAGTCACTGCGCGTGCGCTGTACAACAGTAGTCGGTGCAGTCACAGCTTCGCGTTACGATAGCGCATCCTCAAAATTACAAGCAGATCGAGAGATTCCCCTTCCCGCATCCGACCTCGA…	ATGGCTGATTCAGAATCTATCGCGAACTTTGCGAGCATCACCGGGGCCAACGACACAGCTGCCAGGCGCATGCTGGAGCTGTGCGGCGGTGATCTGGAGCAAGCCATCCAGCTCTGGTTTGCCGACGAAGAGCTCCAACGTACCCTTTCCAACCCCGCGACAGAGACAGCTCCCGCTGCCGCTTCTCGATCTGCTGGCGCTCCTCGCTCGTCAAGCCGGCCCAGCCGCCCCAATGTCGGCCGTGAGGACGCAGCCGGTGTTATTCACATCGACTCCGACGACGATGATATCCAAATGACGGAAGATGATGACCTAGGACAGTTCGACGACTCGGGCGATGAGGCGACGAGGGCGGCCACCATTGCCCAGAGGGCCCAGGAGGAGGAGGATGCCGCCATG…
NCU00772.1	NcraOR74A_LGI: 7,223,197 - 7,226,658 (-)	N. crassa OR74A	3	3324	2148	unspecified product	ATP binding, protein kinase activity, transferase activity, transferring phosphorus-containing groups	protein phosphorylation	null	160	3	MEFCSGGSCADLMKPGLIGEDYIAIIVRELLLGLDYLHQDKKLHRDVKAANILLAANGQVKLADFGVSGQLSATMTKKNTFVGTPFWMAPEVIKQSGYDHKADIWSLGITALELAKGEPPYADIHPMKVLFLIPKNPPPRLEGNFSKGFKDFIELCLQRDPKERPTARELLKHPFIRRAKKTSYLTELIERYNRWAATHKQDDEEYHEPEENNYVEQRKHINEDMWDFGTVRLVSDRGGVVHRPGMLNPMDESTLNARSSRANESADNRDDWRRESSQTTSKLAVDTSGTGTARQASPARKPVGTPSTAMPPPPTRVLVPSSPVKQQIQQLEQQQHQSRESATPRTSLARPVAHTPLGSSPDYDRVLQEQLRRDIGGMNLGPAIQNSTQPQSAFSPSQY…	CCAGAGTGTAGAGTAAACATCGGACACCTCCTTCCAAAGTCCCCATTCCTTCATTCTGATTGACCTTTCTCCCATTTTTGCGCCTGCGCCCTCCAACCTCCAGTATTCTTTCCCTCCAGCGTCCGACCGACTCCTCGCGTAACTGAAATCCCCAGACTGCCCGCTTCGCGACACTCCGAGTCGTCCTTGGAACTCAGGCGGTCATCGGGGCTGACCTGGTCCCGCCAATTGTTCGAGCTTCCCCTTGCTCAGTCCCCCGTGTCCCGGCTGCACCGACAACAGACCAGAGCATCATCCTAGTCACCGTTCGCTCCCGCCCTTGATCGCCCTCTCCTGCCTCGTAGCCCTACGACTTGTGCAGTGCTTCTCGTCGCGCATCTTGCCCACTACAATAATCCT…	ATGGAGTTTTGCTCGGGGGGCAGCTGTGCCGATTTGATGAAGCCCGGTCTGATTGGGGAAGACTACATCGCCATCATCGTTCGTGAACTGCTGCTGGGACTGGACTATTTACACCAAGACAAGAAGCTACACCGCGATGTCAAAGCTGCCAACATCCTCCTTGCTGCCAATGGCCAGGTCAAGCTAGCTGATTTTGGTGTTTCCGGTCAGCTATCCGCGACCATGACCAAGAAAAACACATTTGTCGGCACCCCATTCTGGATGGCCCCCGAGGTAATCAAGCAAAGCGGCTACGATCACAAGGCTGACATCTGGTCGTTGGGTATCACGGCCCTTGAGCTCGCCAAAGGAGAGCCACCCTATGCCGATATCCATCCCATGAAGGTGCTCTTTCTGATT…
NCU00772.2	NcraOR74A_LGI: 7,223,197 - 7,226,658 (-)	N. crassa OR74A	4	3240	2427	unspecified product	ATP binding, protein kinase activity, transferase activity, transferring phosphorus-containing groups	protein phosphorylation	null	160	3	MADRDHDEHEGSVDPELLYTKEFCIGGGSFGKVFKGVDKRSGQAVAIKVIDIESAEDEVEDIIQEIAILSELQSPYVTKYYGSYAKGAELWIVMEFCSGGSCADLMKPGLIGEDYIAIIVRELLLGLDYLHQDKKLHRDVKAANILLAANGQVKLADFGVSGQLSATMTKKNTFVGTPFWMAPEVIKQSGYDHKADIWSLGITALELAKGEPPYADIHPMKVLFLIPKNPPPRLEGNFSKGFKDFIELCLQRDPKERPTARELLKHPFIRRAKKTSYLTELIERYNRWAATHKQDDEEYHEPEENNYVEQRKHINEDMWDFGTVRLVSDRGGVVHRPGMLNPMDESTLNARSSRANESADNRDDWRRESSQTTSKLAVDTSGTGTARQASPARKPVGTP…	CCAGAGTGTAGAGTAAACATCGGACACCTCCTTCCAAAGTCCCCATTCCTTCATTCTGATTGACCTTTCTCCCATTTTTGCGCCTGCGCCCTCCAACCTCCAGTATTCTTTCCCTCCAGCGTCCGACCGACTCCTCGCGTAACTGAAATCCCCAGACTGCCCGCTTCGCGACACTCCGAGTCGTCCTTGGAACTCAGGCGGTCATCGGGGCTGACCTGGTCCCGCCAATTGTTCGAGCTTCCCCTTGCTCAGTCCCCCGTGTCCCGGCTGCACCGACAACAGACCAGAGCATCATCCTAGTCACCGTTCGCTCCCGCCCTTGATCGCCCTCTCCTGCCTCGTAGCCCTACGACTTGTGCAGTGCTTCTCGTCGCGCATCTTGCCCACTACAATAATCCT…	ATGGCCGACCGCGATCATGACGAGCACGAGGGATCTGTGGACCCCGAACTCCTATACACCAAGGAATTTTGTATAGGTGGAGGTAGTTTCGGCAAGGTCTTCAAAGGTGTCGACAAACGGAGTGGCCAGGCAGTAGCTATCAAGGTTATCGACATTGAAAGCGCCGAGGACGAAGTAGAAGACATTATCCAGGAGATCGCCATCCTTTCCGAGCTACAGTCGCCCTACGTTACCAAATACTATGGTTCTTACGCCAAAGGCGCCGAGCTATGGATCGTCATGGAGTTTTGCTCGGGGGGCAGCTGTGCCGATTTGATGAAGCCCGGTCTGATTGGGGAAGACTACATCGCCATCATCGTTCGTGAACTGCTGCTGGGACTGGACTATTTACACCAAGAC…
NCU00773	NcraOR74A_LGI: 7,220,200 - 7,221,720 (-)	N. crassa OR74A	2	1419	759	hypothetical protein	null	null	null	12	2	MTNKTSNRSGLLLTGLFLLLSRSVAASPVPASSASGPVVSIQQSPNSNSNHAMTASSFSTNDNLPAGCTNTSLHGFQWTVSDFHYSSSLTYTTPSHRINGATVRFNLTSNALPELNVFCDAYSSDFSDPFYGQRVYDCTTVVNSTLGASVGGKGERVLAEGGQSRTQFRYWKSSQSVEVRQTWECDDLEGPAANMAIFSANGTSAAQTPNCTFEEHQTPPAEWKNGDTYYWNVQACTLSEFSFAPSELQVFA	CGGTTTTAAGGTGCAGTGTGGGAAACAGAGAAATCGAGATCAGGTGAAAGCAATTGATCTGACCTCAGAAGTCCGAACTGAAATACGTCTTTGGTGGGATACGATCGAACCAACTGGACTCTTCTATTTGGTGATGGGTATATATAAGCTGTTTCGCTGCTTCCCACCCTGACGGAATCAGAAGTACTTTGAATCCCACAAGCGCAGAGCAACACCCAGGTCCCCTGCCTGCCTACCTCAGGTAGTATACGGCTTTTCAGTCCAGTTTACTTACCATCTTCAGCATCATCTTACCTTCCATCAACCTCAAACAGCCCACCCCAAGCTCCCAACATGACGAACAAAACCAGCAATCGCTCGGGACTCCTCCTCACTGGCCTCTTCCTCCTCCTCTCCCGC…	ATGACGAACAAAACCAGCAATCGCTCGGGACTCCTCCTCACTGGCCTCTTCCTCCTCCTCTCCCGCTCAGTGGCCGCCTCCCCCGTTCCTGCTTCATCGGCATCCGGTCCCGTCGTCTCAATCCAGCAGTCCCCCAACTCCAACTCAAATCACGCCATGACCGCCTCCTCCTTTTCCACCAACGACAACCTCCCCGCAGGCTGTACCAACACCTCTCTCCACGGATTCCAATGGACCGTGTCCGACTTTCACTACTCCTCCTCTCTGACCTACACCACGCCCTCGCACCGCATCAACGGCGCCACGGTCCGGTTTAATCTGACTAGTAACGCGTTGCCGGAGCTGAATGTGTTCTGCGATGCTTATAGCAGTGATTTCTCGGATCCGTTTTATGGGCAG…
NCU00774	NcraOR74A_LGI: 7,217,651 - 7,219,961 (-)	N. crassa OR74A	2	2237	1134	hypothetical protein	null	null	null	3	0	MTNLKSTADPPPYYPPSIADEITTWFLDEYSVLHKRVSELSRVLGHKVIIEADWQRLLDEFGEQLQPTLVEAASDIMQLWCVELQSILDHPDNDDWLTRLLTRLVKANGQLRVMLDVWEKTQLGTSWSDERNGFLVHLPKHFLFVRRALKRGESVIREEFQKELLSCFVTTANDKEDSNPELGKEAWTGTATESLKQLSVRDEKSGEERSSTAAGAAPAAACKTQPNVANAKTTTTSSASSTKPKPASFPTVASLPPLSEICSNPPYHITIHDGSRPGWISIHGSHGASLKLIDKYISKWTPDVVMESKDAPPTIDRAANGALTTLTIMKVVEKRGERRPLSVTMPMVLAIIEGTLGYEVVWQGSGEYRLRRDAPFV	ACATCCTGAGGTCGGTTTTCGCTTGAGTCTGCGCTTGACCTGACCACTGTCATAACCAGCTATTGGTCATGCTCCAAAAGAACAAAACACTTCAAGCTGGGGGTGTGGCCTCAGAAGTATGGGGGTATTCCGTGGTGGTCTTGCTGCCTACTACCAAATGGACAGTTGCTGGCTACCGTTTCCGACAATCGCCCAATGGTTGTTGACAACAACGACATTTTGATGCATGACAGTAGCACTTGGCTTTTCCTCATCACCCAACAACTTTCCCTCATGCATCGATGCGTGGGAAACCGGCATACGGGGCAGGGTGACGAAAAGGCGGGGTTAGCTGTTGAGAGTAGCTGCATATTGCAATGTGGCAGTGTTCGTTGGTTAGGTACGGTGCCTTTACGCCTT…	ATGACAAACCTCAAGTCTACCGCAGATCCGCCTCCTTATTACCCCCCTTCCATCGCCGACGAGATCACCACCTGGTTCCTCGACGAATACTCGGTTCTCCATAAACGAGTTTCCGAGCTCAGCCGAGTCCTCGGACACAAAGTAATCATTGAAGCCGACTGGCAGCGTCTGCTGGACGAGTTCGGCGAACAACTACAACCTACACTCGTCGAAGCAGCCAGTGACATTATGCAATTATGGTGCGTTGAGCTGCAATCGATTCTTGATCACCCGGATAACGATGATTGGTTGACTCGGCTTCTCACCCGTCTGGTCAAAGCCAATGGACAACTGAGGGTCATGTTGGACGTGTGGGAGAAAACTCAGTTGGGTACGAGTTGGTCGGATGAGAGAAATGGT…
NCU00775	NcraOR74A_LGI: 7,214,344 - 7,217,183 (-)	N. crassa OR74A	3	2527	1158	tricarboxylic acid-6 (tca-6)	isocitrate dehydrogenase (NAD+) activity, oxidoreductase activity, acting on the CH-OH group of donors, NAD or NADP as acceptor	oxidation-reduction process, tricarboxylic acid cycle	null	63	0	MLSRNSMRLARAVAQPTPRLARGFASVQDTPAQTLQSDIFKPTKYGGKYTVTLIPGDGIGAEVAESVKTVFKADNVPITWEQIEVSGVQDNASRTEEAFQQAVASLRRNKLGLKGILHTPISRSGHQSFNVAMRQELDIYASISLVKNLPGLQTRHKDVDLCIIRENTEGEYSGLEHQSVDGVVESLKIITRAKSERITKFAFQFALANQRKKVTCIHKANIMKLADGLFRGTFNRLAKDFPQLECNDMIVDNASMQCVSKPQQFDVMVMPNLYGGILSNIAAALVGGPGVVPGCNMGRDVAVFEPGCRHVGLDIQGKDQANPTALLLSGTMLLRHLGLDDHANRISNAVYDVIAQGKVRTRDMGGEASTHEFTRAILDSMEKSL	GGCAGGCGTATCCCGTAGTGTACACTCTGGGCTGTAGACGATTGGAGGGCATCATTGGCAGCAGCAGACTGGCTCCAGGCTCTGCATGTTTTTTGTGAGGCATTTGCCCTGCCTGCCCTGGGGGGGAGCCATATCTGCCAAATCTGCCAGTTCACCCGACTCGACCTCGATCCTCAAACTCCCTTTTCTCCAGTTCGAATATTTTTCCTCCCTCACCCTTCGGCCGCCGCTCCTTCAATCCCTCTCCGCTCTTGTCCTTGGTCATTGGCAAACCAGTCCTTCAAAATGCTCTCCAGAAACTCCATGCGCCTTGCTCGGGCCGTTGCCCAGCCCACCCCCCGCCTCGCCCGCGGCTTCGCCAGCGTCCAGGACACTCCTGCGCAGACCCTCCAGTCCGAC…	ATGCTCTCCAGAAACTCCATGCGCCTTGCTCGGGCCGTTGCCCAGCCCACCCCCCGCCTCGCCCGCGGCTTCGCCAGCGTCCAGGACACTCCTGCGCAGACCCTCCAGTCCGACATCTTCAAGCCCACCAAGTACGGCGGCAAGTACACCGTCACCCTCATCCCCGGTGACGGTATCGGTGCCGAGGTTGCCGAGTCCGTCAAGACCGTCTTCAAGGCCGACAATGTCCCCATTACCTGGGAGCAGATCGAGGTTTCGGGTGTCCAGGACAACGCCAGCCGCACCGAGGAGGCTTTCCAGCAGGCCGTTGCCTCTCTGAGGAGGAACAAGCTCGGTCTCAAGGGTATCCTCCACACCCCCATCAGCCGCTCCGGCCACCAGAGCTTCAACGTCGCCATG…
NCU00776	NcraOR74A_LGI: 7,210,768 - 7,212,976 (-)	N. crassa OR74A	3	2031	2031	tyrosinase (T)	monophenol monooxygenase activity, oxidoreductase activity	metabolic process, oxidation-reduction process	null	62	1	MSTDIKFAITGAVPLRRELRDLQQNYPEQFNLYLLGLRDFQGLDEAKLDSYYQVAGIHGMPFKPWAGVPSDTDWSQPGSSGFGGYCTHSSILFITWHRPYLALYEQALYASVQAVAQKFPVEGGLRAKYVAAAKDFRAPYFDWASQPPKGTLAFPESLSSRTIQVVDVDGKTKSINNPLHRFTFHPVNPSPGDFSAAWSRYPSTVRYPNRLTGASRDERIAPILANELASLRNNVSLLLLSYKDFDAFSYNRWDPNTNPGDFGSLEDVHNEIHDRTGGNGHMSSLEVSAFDPLFWLHHVNVDRLWSIWQDLNPNSFMTPRPAPYSTFVAQEGESQSKSTPLEPFWDKSAANFWTSEQVKDSITFGYAYPETQKWKYSSVKEYQAAIRKSVTALYGSNVF…	ATGAGCACCGACATCAAATTTGCCATCACGGGAGCGGTCCCTCTCCGCCGCGAGCTCCGCGACCTCCAACAAAACTACCCGGAGCAGTTCAATCTCTACCTCCTCGGCCTGCGCGACTTCCAAGGCCTCGACGAAGCCAAGCTAGACTCGTACTACCAAGTCGCTGGCATTCACGGTATGCCCTTCAAGCCGTGGGCCGGTGTCCCTTCCGACACGGACTGGTCCCAACCCGGCAGCAGCGGCTTTGGCGGCTACTGCACGCACTCGTCCATCCTCTTCATCACCTGGCACAGGCCCTACCTTGCTCTGTACGAGCAGGCCCTCTACGCCTCCGTGCAAGCCGTTGCCCAAAAGTTCCCTGTCGAAGGGGGGCTGAGAGCCAAGTATGTCGCGGCCGCC…	ATGAGCACCGACATCAAATTTGCCATCACGGGAGCGGTCCCTCTCCGCCGCGAGCTCCGCGACCTCCAACAAAACTACCCGGAGCAGTTCAATCTCTACCTCCTCGGCCTGCGCGACTTCCAAGGCCTCGACGAAGCCAAGCTAGACTCGTACTACCAAGTCGCTGGCATTCACGGTATGCCCTTCAAGCCGTGGGCCGGTGTCCCTTCCGACACGGACTGGTCCCAACCCGGCAGCAGCGGCTTTGGCGGCTACTGCACGCACTCGTCCATCCTCTTCATCACCTGGCACAGGCCCTACCTTGCTCTGTACGAGCAGGCCCTCTACGCCTCCGTGCAAGCCGTTGCCCAAAAGTTCCCTGTCGAAGGGGGGCTGAGAGCCAAGTATGTCGCGGCCGCC…
NCU00777	NcraOR74A_LGI: 7,209,435 - 7,213,099 (+)	N. crassa OR74A	3	3512	837	methyltransferase	methyltransferase activity	metabolic process	null	82	0	MSRPEDTLAADVHYDDTEARKYTTSSRIQNIQASMTRRALELLDLKSPSFILDIGCGSGLSGEILSDVPEDEGGPHVWVGMDISPSMLDTALQRDVEGDLFLADIGQGVPFRAGSFDAAISISAIQWLCNAETSDTAPSTRLSRFFNGLYASLKRGGRAVCQFYPKNDVQKQMITAAAVKAGFGAGLLEDDPNTKNVKLYLVLTVGKDATGGKDISTVVENMDGVDILDQRKKGKGGKGEIKKGSKGWIIKKKEQMERKGKIVKATSKYTGRKRRIQF	CTTTTTTGTGTCCCACCACACCGCTCGCCAGTACCAGCACCAGCACCAGCACCAGGCTGACCAGCAGCACCATCCTGTCAATCCATCCGCTGTCGGCGCATTTCCACTTCTGCTTGTCGCATTCCTGGACAGAAATCACTTCTCTCCTCTAGCCAGTCGTCAATTTCCTTGTTTTGTAATTGTCTAGTCTCAATCCAGCCAGCCCAACATGTCTCGCCCCGAAGATACCCTCGCGGCCGATGTCCACTATGACGACACCGAAGCTCGCAAGTACACCACCAGCTCCCGTATCCAGAACATCCAGGCCTCCATGACCCGTCGTGCCCTCGAGCTCCTCGACCTCAAGTCTCCTAGCTTCATCCTCGACATCGGTTGCGGCAGTGGCCTCTCTGGCGAGAT…	ATGTCTCGCCCCGAAGATACCCTCGCGGCCGATGTCCACTATGACGACACCGAAGCTCGCAAGTACACCACCAGCTCCCGTATCCAGAACATCCAGGCCTCCATGACCCGTCGTGCCCTCGAGCTCCTCGACCTCAAGTCTCCTAGCTTCATCCTCGACATCGGTTGCGGCAGTGGCCTCTCTGGCGAGATCCTCTCGGACGTTCCCGAAGACGAAGGCGGCCCTCACGTCTGGGTTGGCATGGACATCAGCCCGTCCATGTTGGATACGGCTCTACAGCGCGACGTCGAGGGCGATCTCTTCCTCGCAGATATTGGCCAGGGCGTGCCATTCCGCGCCGGTTCCTTCGACGCCGCCATCAGCATCAGTGCCATCCAATGGCTATGCAACGCCGAAACC…
NCU00778	NcraOR74A_LGI: 7,206,324 - 7,209,164 (-)	N. crassa OR74A	4	2621	678	sed5 vesicle protein (vesicle-2)	null	null	null	58	0	MWILPLVGYLGSIAGFCFLTLAIASGLYYLSEVVEEHTVVAKRFLTRLIYTIIVIQLLLCLVDRFPFFLTLLSVGSHVVYLGNMRRFPYVKLTDPLFVLSCGLVLVNHYLWFKHFSRHQERAYQNMTSYYDMPSNVPTFTEIASYFGICVWLVPFALFVSLSASDNVLPTMGNDASSSGGAGGVGGDGTRARRGQGLIKSVVDNILGAVGGVTSTVGWKKSDDRL	GTTGTCTCCAGGCTCACCACTTGGCACCAGCCTTGAGCTTCCTTTCTCCAGAAACAACATCTCCATAACCCAACACATTGCCATTCCTTCAGCTTGGATGACCTCCCTACCACCACCAGCCAGTTCCCATATTATGCCCGTCTAATTCCAACCCAATCAATCTTCTATCTCAACATGTGGATTCTGCCTCTTGTTGGCTATCTCGGCTCCATCGCGGGCTTCTGTTTCCTGACCCTGGCTATTGCCTCGGGTCTATATTACCTGTCCGAAGTTGTCGAAGAACATACCGTTGTTGCCAAGCGCTTTCTTACTCGACTTATTTACACCATCATCGTCATCCAGCTTCTACTATGCCTTGTCGACCGATTCCCCTTCTTCCTAACACTGCTCAGTGTTGGC…	ATGTGGATTCTGCCTCTTGTTGGCTATCTCGGCTCCATCGCGGGCTTCTGTTTCCTGACCCTGGCTATTGCCTCGGGTCTATATTACCTGTCCGAAGTTGTCGAAGAACATACCGTTGTTGCCAAGCGCTTTCTTACTCGACTTATTTACACCATCATCGTCATCCAGCTTCTACTATGCCTTGTCGACCGATTCCCCTTCTTCCTAACACTGCTCAGTGTTGGCTCCCATGTCGTCTACTTGGGTAATATGCGGAGGTTCCCCTATGTCAAATTGACAGACCCGTTGTTCGTGTTGTCATGCGGCCTCGTTCTCGTCAACCATTACCTGTGGTTCAAGCACTTCTCGCGTCACCAAGAGCGCGCCTATCAAAACATGACTTCTTACTACGACATGCCA…
NCU00779	NcraOR74A_LGI: 7,206,321 - 7,207,789 (+)	N. crassa OR74A	1	1469	1074	hypothetical protein	null	null	null	3	0	MVTRGLLHNATHAVCHNGGMAKGLRLALGVPQGKYILKDGKGNSGALIPGDESEAGSSAGRTIRTKPLAFVVLPFRPRSMGLLTSPVSPFNFETPEDIQGRSESSSTTPLLPGRGKGTKKPERMTYTIQHDDTLHVASSDWYFGHETLTVIYPPHINHAEDETDDQDYQSPSVIIVYDSDNEDDRSMTDAAGMSSDFDSDSEYSGSQREHVSDVTTISVSTGGDFSINDLVTQHSGLTLDVSFPSTVSERDLGSIMELGVLQPMVNAMLVPSLDLTGATDVHSDDEDLGCTHAISGVACHCLTARNLDAVQDILKELRRVESRELRRHEATEWHHPRSEADRRSDQAWEELTVDLLF	CAAGGAAAGTCTACTGTTGTCCCTGGTGATGTTTCCTTCGGCTACGGGCCGTTGTCATGAGAGGTACTGAGAAGGGAGAGCATCGAAGCATTGGATGCTGTGGTAGGGCGCTAGTGACGATCGTATTTTGAAAGCAAATATATATCCCAGGTTCCCCTGATTTTTGTAGAAGTCCTTTGCTGCCAAAACCTTCTACAACCACTATAAATCTGAGACAGACATGAATAAAGCTGCGAGATACCGATTCTAACGTGTCGGAAAAAGACCCGAACCCATCATCAATGCCCCTCACCCTCCAATAGGCAAGACTTCCCCCCAAATCCTTCTTCCCACGATTGCGTGCTCAGGACGGTACGGCAGATTTCTCGTTAGCGGAGCGGTACGATTGGCTCTCCATGG…	ATGGTTACCCGCGGTCTGCTACACAACGCCACTCATGCAGTTTGCCATAATGGTGGGATGGCAAAAGGCCTAAGGCTTGCCCTGGGCGTTCCGCAAGGAAAATATATCCTGAAGGATGGGAAGGGGAATAGCGGGGCCTTGATACCGGGCGATGAATCGGAGGCGGGATCCTCTGCCGGTAGGACGATTAGGACGAAACCCTTGGCTTTCGTAGTTCTTCCTTTCAGACCGCGTTCCATGGGACTGTTGACCTCGCCGGTTTCTCCATTTAACTTTGAAACCCCTGAAGACATTCAAGGCCGCTCTGAATCGAGCTCAACAACACCCCTACTTCCGGGCCGTGGCAAAGGCACCAAAAAGCCTGAAAGAATGACCTACACCATCCAACATGATGATACC…
NCU00780	NcraOR74A_LGI: 7,202,837 - 7,204,284 (+)	N. crassa OR74A	1	1448	1092	D-lactate dehydrogenase (lactate dehydrogenase-4)	NAD binding, cofactor binding, oxidoreductase activity, acting on the CH-OH group of donors, NAD or NADP as acceptor	metabolic process, oxidation-reduction process	null	102	0	MKVAVFSAKPYDREYLSQVHATRYGLANTDNPHVGFEGSLAPRTELVFHDFPLSVETVPLAVGATAVCVFVNDTLNGSVLKALRQEGIRAILLRCAGFNNVDLKEAERLGFFVANVPSYSPEAVAEFAIALIQTLNRKTHRAYNRVREGNFNLDGLLGRTLYGKTVGIIGTGKIGVSLARILQGFGCKLIAYDPYPTDSFKPYGEYASLDELLPQCDLVSLHCPLTDQTKHIINKQTLAKMKKDAMLVNTSRGGLVNTKAVIDALKSHQLGGLALDVYEGESALFYQDHSGHIIQDDELMRLATFHNVIICGHQAFFTEEALTEIAESTLSNLDDFIRRVPCKNSLVSDGHLLARRDSVPVRI	GCGAAACGCTGATACAATCTCTCGCTTTCGATCTCAATCCTTGACCACATCTTTCTCCTGAATTCACAATCATCACAAATCTCCAAATCATCCTTTGACCTCGAAATACAGTGGCCCATAAAGCGCACCAATCAGCCGCTAGCCTCCCCCACTACCCCAGCATTTCTCCAACCACTACCACGTCGACGCCCACAGCGGGGAAACCACCATGAAAGTGGCCGTTTTCAGCGCGAAGCCTTACGACAGGGAATATCTATCCCAAGTACACGCTACCCGCTACGGTCTCGCAAATACAGATAACCCCCATGTGGGATTTGAAGGCTCCCTAGCTCCTCGCACTGAGCTCGTTTTCCACGACTTTCCTCTCTCTGTTGAGACTGTTCCTCTTGCCGTCGGCGC…	ATGAAAGTGGCCGTTTTCAGCGCGAAGCCTTACGACAGGGAATATCTATCCCAAGTACACGCTACCCGCTACGGTCTCGCAAATACAGATAACCCCCATGTGGGATTTGAAGGCTCCCTAGCTCCTCGCACTGAGCTCGTTTTCCACGACTTTCCTCTCTCTGTTGAGACTGTTCCTCTTGCCGTCGGCGCCACTGCCGTCTGTGTCTTCGTCAATGACACGCTTAATGGGTCTGTCCTGAAGGCTCTCCGCCAAGAAGGCATACGAGCCATCCTCCTCCGGTGCGCCGGGTTCAACAATGTCGATCTCAAGGAAGCTGAGCGTCTAGGCTTCTTCGTCGCCAACGTTCCCTCATACTCACCCGAAGCCGTCGCCGAGTTTGCCATTGCTCTGATCCAG…
NCU00781	NcraOR74A_LGI: 7,201,094 - 7,201,383 (+)	N. crassa OR74A	1	290	270	hypothetical protein	null	null	null	3	0	MPFFKSNNKARGHKTKALAPIPATAFDPYYGFSDGFSGSQSRRGSDSSSDQHKSPLEGGQYICACKACTCGESVQYPGDMCYDCSNTKH	TGCCTCTGCCAAGATCAAGAATGCCTTTCTTTAAGTCAAACAATAAGGCCAGAGGCCACAAGACTAAGGCCCTCGCCCCTATACCAGCCACAGCATTTGACCCGTACTACGGGTTCTCCGACGGGTTTTCGGGCTCCCAGAGCCGTAGGGGAAGCGACTCCTCCAGCGACCAGCACAAGTCCCCCCTCGAGGGCGGGCAATACATTTGCGCCTGCAAGGCCTGCACTTGCGGCGAGAGCGTCCAGTATCCCGGCGATATGTGCTACGACTGCTCGAATACCAAGCACTAA	ATGCCTTTCTTTAAGTCAAACAATAAGGCCAGAGGCCACAAGACTAAGGCCCTCGCCCCTATACCAGCCACAGCATTTGACCCGTACTACGGGTTCTCCGACGGGTTTTCGGGCTCCCAGAGCCGTAGGGGAAGCGACTCCTCCAGCGACCAGCACAAGTCCCCCCTCGAGGGCGGGCAATACATTTGCGCCTGCAAGGCCTGCACTTGCGGCGAGAGCGTCCAGTATCCCGGCGATATGTGCTACGACTGCTCGAATACCAAGCACTAA
NCU00782	NcraOR74A_LGI: 7,194,841 - 7,196,850 (+)	N. crassa OR74A	4	1800	1488	pantothenate transporter liz1 (MFS family transporter-16)	null	transmembrane transport	integral to membrane	35	0	MTEDKEKSSGEGRRVSTHEEGINLPADPDAHRTDEEKAEIDRKLVRRLDFMLIPWLCLLYLLAFLDRTNIGNAKIAGVQKDLKLSDGQYSASLSIFFVSYAVFEPITNIMLKKFRPSIFIPIIMVFWGGSMVGMGFCYNWDGLMAARWFLGLAEAGLFPGVNYYLSCWYKRSEFGIRAAIFFSAAALSGSFGGLLAAAIEHMDGIGHRPGWAWIFILEGLLTVVIGFVSFWMVHDFPDEAKFLSEDDRARVVRRLKLDQQASAEHETFQMTYLYQSLRDWKMWLGMVIYMGCDMPLYAFSLFLPAIIKGLGWNTSTVRSQLMSVPPYAAAAVFTVFIGYVADRTRQRGLCNILVSVIGVAGFAMLLASNSPAVQYVGVFLGALGIYPCISNTVTWMANN…	GGTTACATAACTGACACGTTCTGTTCTACCACACCACAGCCCGAATATTCTCCTTCAGACCCAAGGGAAAGTACTACCTGGAGAGCTCATCAACCATGACCGAAGATAAGGAAAAGTCGTCTGGCGAAGGTCGCCGCGTCTCTACACATGAAGAGGGCATCAACCTTCCCGCTGATCCGGATGCTCATCGGACAGATGAGGAAAAGGCAGAAATCGACCGCAAACTCGTTCGACGTCTCGATTTCATGCTCATCCCATGGCTATGCCTACTCTATCTTCTTGCCTTTTTGGATCGCACAAACATCGGCAATGCTAAGATCGCTGGTGTTCAAAAAGATCTGAAATTGTCTGATGGCCAATACAGTGCTTCTCTCAGCATTTTCTTTGTCTCGTATGCGG…	ATGACCGAAGATAAGGAAAAGTCGTCTGGCGAAGGTCGCCGCGTCTCTACACATGAAGAGGGCATCAACCTTCCCGCTGATCCGGATGCTCATCGGACAGATGAGGAAAAGGCAGAAATCGACCGCAAACTCGTTCGACGTCTCGATTTCATGCTCATCCCATGGCTATGCCTACTCTATCTTCTTGCCTTTTTGGATCGCACAAACATCGGCAATGCTAAGATCGCTGGTGTTCAAAAAGATCTGAAATTGTCTGATGGCCAATACAGTGCTTCTCTCAGCATTTTCTTTGTCTCGTATGCGGTGTTCGAGCCGATCACGAATATCATGCTGAAGAAGTTCCGCCCTTCCATCTTCATTCCCATCATCATGGTTTTCTGGGGTGGTAGCATGGTGGGC…
NCU00783	NcraOR74A_LGI: 7,190,600 - 7,190,887 (-)	N. crassa OR74A	1	288	288	hypothetical protein	null	null	null	1	0	MAAGYLEAFDGGGGGGGILDLASSNTCTVCAVCSGVAAANGPELDNQASRLDFHRGGRLVSLGIGPASATVMCVDKAADGVGRSAEEHGGDGCLC	ATGGCGGCAGGGTACCTCGAGGCTTTTGATGGTGGGGGTGGTGGTGGTGGTATATTGGACTTGGCGTCATCAAACACCTGCACCGTCTGCGCCGTCTGCTCCGGAGTGGCGGCGGCAAATGGCCCCGAACTCGACAACCAGGCGTCCAGGCTGGATTTCCACCGTGGGGGGCGGCTGGTGTCTCTTGGTATCGGTCCGGCTTCGGCGACTGTCATGTGTGTGGACAAGGCAGCCGACGGGGTCGGGCGGTCAGCTGAAGAGCACGGTGGTGATGGGTGTTTGTGTTGA	ATGGCGGCAGGGTACCTCGAGGCTTTTGATGGTGGGGGTGGTGGTGGTGGTATATTGGACTTGGCGTCATCAAACACCTGCACCGTCTGCGCCGTCTGCTCCGGAGTGGCGGCGGCAAATGGCCCCGAACTCGACAACCAGGCGTCCAGGCTGGATTTCCACCGTGGGGGGCGGCTGGTGTCTCTTGGTATCGGTCCGGCTTCGGCGACTGTCATGTGTGTGGACAAGGCAGCCGACGGGGTCGGGCGGTCAGCTGAAGAGCACGGTGGTGATGGGTGTTTGTGTTGA
NCU00784	NcraOR74A_LGI: 7,185,959 - 7,189,332 (-)	N. crassa OR74A	3	3070	2256	hypothetical protein	N,N-dimethylaniline monooxygenase activity, NADP binding, flavin adenine dinucleotide binding	oxidation-reduction process	null	24	0	MAASKKVCIVGAGPSGLVAAKSLLHDQPKGTFDVTIFEAQNRVGGLWPSRKDDNAGLVHPLMVANQSKHTVQFSDLAWPDDAPEFPRAWHIGRYLEAYHDRYCRDAKIHLGQRVVHSELLQPSDQGVEGAKWKVRTCSQDGQQLDHLFDYLLVASGFFGKPVIPPPVAASGDIPVVHSSQYRTLTALLEQTKGVGRKIVVVGGQMSGVEIAGTVATHLSSALHAPGASPLQHLDQYSIHHISQRPVWVFPLFTSPKPASPAPPFLPMDLCSYNLANRPDNLTNMQGHVSIEAAKTRHSIFETMLGTDQSDFSSSLAITNTDTDQPPYLAVSDTYADFVRSGLISVSRGKLDSLTGDTVTVTTARGEVSKIDNVAAVVLATGFEAASSISFLPSPVQKIL…	AAAAGGAACTGAAAGGACAGCGGCAGACAGCGGCACAACTTGGAGTTGGCCATCCCGTCTCGTAGTGGTGAGGCACTGCACGTAAACCGCGGCCCTACGTAGCCACCGTTACTCTCTGTCATATTTTGACGAGTTGTTCTGTCGCTCCCCAGCACCCGACAAACCTAATTCAGGAAGTGCTCTGGGAGGTTGAGCTGCCCCTGCTTCAGTTTCTCACCTGAAGCTGCTCCCTGTACACTCATACCATCGACATTGCGATTGACCACACCGAGTCACCACTCAACATACTGCCAGTCCGAGCCACCGCACGCCCCCGGGCCGTATTCCCCAACCTCAGCTCTCTCGGACTGTCCAGTTGGAGACGTGGCCTCATGGCGGCTTCAAAGAAAGTTTGCATTG…	ATGGCGGCTTCAAAGAAAGTTTGCATTGTTGGTGCTGGCCCGTCTGGTTTAGTTGCAGCCAAGTCACTCCTCCATGACCAGCCCAAGGGGACCTTCGATGTAACCATCTTCGAAGCGCAGAACCGTGTGGGCGGCCTTTGGCCGTCGAGGAAGGACGACAACGCCGGTTTGGTTCACCCGCTCATGGTAGCTAACCAGAGCAAACATACCGTCCAGTTCAGCGACCTGGCATGGCCCGATGACGCCCCCGAATTTCCCAGGGCTTGGCACATTGGGCGCTATCTTGAGGCATACCATGATCGATACTGCCGGGACGCCAAAATCCACCTTGGCCAGCGCGTCGTTCATTCTGAACTGCTTCAACCCTCTGACCAAGGTGTCGAGGGAGCCAAGTGGAAG…
NCU00786	NcraOR74A_LGI: 7,179,990 - 7,182,378 (-)	N. crassa OR74A	4	2094	2094	G-protein coupled receptor-1 (gpr-1)	G-protein coupled receptor activity, transmembrane signaling receptor activity	G-protein coupled receptor signaling pathway, cell surface receptor signaling pathway	integral to membrane, membrane	30	1	MDDFIGTTQAQVEQPPVEYSQGYMNLTQTQRNTIEHVERIGASLSLLGVFLIFIAYGLFKRVRTVPNTFILFASIANVGASTACFIGYAGIVAGENSALCHTQAFLLEMFMQSDPWWSLAMAINVFLVFFFALNPNAFRDYLWLYCLVCYGLPSVPAIVLLAHSPATTRYYGNATLWCWIADTWNPLRIYTYYLPIWTCIFLSGLVYLAVGYQVFHQRNQLRNLTFSNQGKNYSGSEHIELGEKHSYGISAGRDSPCPTVIPMDLSNHPGCYGTVTTQVEVNISDNTDFQPMTPISPAPSITEVPLATHPPGQNNSIHPWDSNYSSSSSSSEDHIVPPAAVYAGSSSPPFGVHVHHATNETTHNGVPKSSLKKTTTYISQGDRPYHHGPGYGHTYSSYN…	ATGGACGACTTCATCGGCACCACCCAGGCTCAGGTCGAACAACCGCCTGTGGAATACAGTCAAGGCTACATGAATCTCACACAGACACAGCGGAACACCATCGAGCATGTCGAGAGGATTGGCGCCTCTCTTAGCTTGCTTGGGGTGTTCCTGATATTCATCGCCTATGGCCTCTTCAAGCGAGTTCGGACAGTACCCAACACCTTCATTCTCTTTGCGTCTATCGCCAATGTGGGGGCTAGTACGGCATGCTTCATCGGCTATGCGGGTATCGTGGCCGGCGAGAACTCGGCGCTCTGCCACACGCAGGCGTTTCTTCTTGAGATGTTCATGCAATCAGACCCGTGGTGGTCACTTGCCATGGCAATAAATGTCTTTCTGGTTTTCTTCTTCGCCCTA…	ATGGACGACTTCATCGGCACCACCCAGGCTCAGGTCGAACAACCGCCTGTGGAATACAGTCAAGGCTACATGAATCTCACACAGACACAGCGGAACACCATCGAGCATGTCGAGAGGATTGGCGCCTCTCTTAGCTTGCTTGGGGTGTTCCTGATATTCATCGCCTATGGCCTCTTCAAGCGAGTTCGGACAGTACCCAACACCTTCATTCTCTTTGCGTCTATCGCCAATGTGGGGGCTAGTACGGCATGCTTCATCGGCTATGCGGGTATCGTGGCCGGCGAGAACTCGGCGCTCTGCCACACGCAGGCGTTTCTTCTTGAGATGTTCATGCAATCAGACCCGTGGTGGTCACTTGCCATGGCAATAAATGTCTTTCTGGTTTTCTTCTTCGCCCTA…
NCU00787	NcraOR74A_LGI: 7,177,092 - 7,178,704 (+)	N. crassa OR74A	1	1613	1290	hypothetical protein	null	null	null	18	1	MPLQFQRSLPLLPSSATPDVSSAMNEILKESELPGAPSPLPDRRPYEESVLDKSLRLALSLHSTSPSSSFTEEENHVPTNNCPYRKIGAGACGAIFAQEGKSVVAKLAKDPNSKALWNDFQQHRKISRLFNKVYQVEEVRVPKLLGFVPPKKTEFWDAEPGLTKAAENICTLPTHALIAERILPLPRSTRHLLIEKYCAPRGKQKALADPANNDCLVRVYLGSTNGKSSSMFFSLRNLKLHLNQLIELNLDIDELACRMGIALAVMHWGAKTDARDVEFVLGSSSTKKATLEDILDNIEDDAKPRYVGPSTYHGLEDFFCRETEMWVLDFNQVRNITLDDAGVALAVEAVKLNDPYFPKPLKESEAEKQAWKAFTVSYLENSTTILEQALKNDKDKALG…	TTTCGAAGCCAGTTCGTCACTAACCAATACATCGTCGCCTACTAATACGCCTTTCGACTACGACAATATGCCTCTTCAATTTCAACGCAGCCTGCCTCTACTCCCCTCCTCCGCGACCCCCGATGTCTCCTCGGCGATGAACGAAATTTTAAAAGAGTCCGAATTGCCAGGCGCTCCCAGTCCCCTCCCAGACAGGCGCCCCTACGAGGAATCCGTCCTCGACAAAAGTCTCCGCCTGGCCCTCTCCCTCCACTCCACCTCGCCTTCCTCTTCCTTCACCGAAGAAGAGAACCATGTCCCGACCAACAATTGCCCCTACCGCAAGATTGGTGCCGGCGCCTGCGGTGCCATCTTCGCCCAAGAGGGCAAATCAGTCGTTGCCAAGCTTGCCAAGGACCC…	ATGCCTCTTCAATTTCAACGCAGCCTGCCTCTACTCCCCTCCTCCGCGACCCCCGATGTCTCCTCGGCGATGAACGAAATTTTAAAAGAGTCCGAATTGCCAGGCGCTCCCAGTCCCCTCCCAGACAGGCGCCCCTACGAGGAATCCGTCCTCGACAAAAGTCTCCGCCTGGCCCTCTCCCTCCACTCCACCTCGCCTTCCTCTTCCTTCACCGAAGAAGAGAACCATGTCCCGACCAACAATTGCCCCTACCGCAAGATTGGTGCCGGCGCCTGCGGTGCCATCTTCGCCCAAGAGGGCAAATCAGTCGTTGCCAAGCTTGCCAAGGACCCCAACAGCAAGGCGCTATGGAATGACTTCCAGCAGCACCGAAAGATCTCACGCCTTTTTAATAAGGTG…
NCU00788	NcraOR74A_LGI: 7,173,317 - 7,176,521 (+)	N. crassa OR74A	2	3148	2400	hypothetical protein	GTP binding, GTPase activity	null	null	24	0	MSSSLESTLDARDLAGEQGQLLNLLEKLQYAQLDNVKLPQIVVVGDQSAGKSSVLEALTGIPFPREAGACTRFATEIRLRRSPESSITVSIIPDRNRPSSEQEQLLEFGRLINSSSPFDLTVMGAAELIAPKGVPGRFAARDILVVEKKGPDMPLLTLVDLPGLVRNPNKDQSLEDIHIIEALSDRYMRSPRTIILAVVGGNSDYVQAPILTKARHFDPNGTRTIGVLTKPDLTDSIGLEDKFVELVKNNDRRNHFRLGWYVLLNPGPRTEGETWPSAEQRRSTERDFFSKGKWSSLPASMCGASALKQRLSLQLQQHIGRHVNALRRQIQKALDDCDAELKSLGTAKSTPEEMRLELIELFYFSNELVVPAAHGFYKNPPKTIFFRVTADPKGTPAQN…	CTGCACTCAAGGAATTGCCCATGTTTCCCCCTCGACTCGCGCTCATTCCGCAGAAATGCTGCATCGGACAGTCGCCCATTTGTCGCAGCTTCATACTAAGGTACCTACTACCTCTAAATCTCCAACACCGCGGTTGCACTGGCTACGATTTCTACGTAACACCTTAAACCATGTCCTTTGGCAAGTGTCACCAAGTCATGTTGAGATGACACTCTCTTCATGTTTACCCACGCGTTGATGCTGCTATGAATAGGTCAAAGTCTCGATTGAGACATCCGGTGTGCTTAGGTGTACTATCCGTCGTCAAACATCCCTTCTTCTTCTTCTTCTTCTTCTTCTTCTTCTTCTTCTTCTTCTTCTTCTTCTTCTTCTTGACTGTTGTCAAGCTCAAGTTTCTCA…	ATGTCATCTTCCCTTGAATCAACTCTCGATGCCCGAGACCTGGCTGGTGAACAGGGACAGTTGCTCAACCTGCTCGAGAAACTGCAATACGCCCAACTCGACAATGTTAAATTGCCTCAGATAGTGGTCGTCGGCGACCAGTCGGCTGGCAAAAGCTCGGTCCTCGAAGCTCTCACTGGAATCCCGTTCCCCCGCGAAGCTGGCGCTTGTACGAGGTTTGCTACCGAAATCAGATTGCGCAGATCCCCCGAGTCCAGCATCACCGTCTCCATCATTCCCGACAGAAATCGCCCTTCTAGCGAGCAAGAACAATTGCTAGAGTTTGGTCGTCTAATCAACAGTAGCTCCCCATTCGATCTTACAGTAATGGGAGCCGCAGAACTCATTGCTCCAAAGGGT…
NCU00789	NcraOR74A_LGI: 7,169,090 - 7,172,986 (-)	N. crassa OR74A	3	3746	2793	DUF221 domain-containing protein	null	null	membrane	88	0	MNWILEAGDGDPGGCKGEDYVRPGNKDTWYQFIISVSLGISAFLAFCALRPRWKSLYASRKRASMADPSIALPQLPDTFFGWMGTLYRVTERQVLASAGLDAYVFLNFFKMAMKLFVIIFFFALAVLEPINRAFPDDLNTSEVPPTQVFRQYTYPYGHTTLYDDDPDQPDDSFKKSKRYLWSYLVFTYFFTGLTLFLMNRETFKVLRVRQDYLGTQSTITDRTFRLSGIPKDLRTEKDIKNLVEKLEIGKVENVTLCRKWKELDDLMDKRQAILAKLEETWIAYLGQKPVQLARGPPPNTTADGDLENGRLIPDLGNEEVGETGRLLGNTTSDLISSERPRPQTRIWYGFLRLQSRKTDAIDYYTEKLRVLDDQIRAARKKHYEPTDLAFVTMDSIAAC…	CGCTATCATCGTGGAAAGTTAGCGCAGGACAACACAACCTGGCACCACTGCGGGCACCACTCTCACGCCTCCAGATCCGCAAAACGAACCCCCCCGGCTGCACTGCTGCATGACCAAATTTCCCAATCACACCCGACGGGCACCTATCTTTCCACAGTTGCGGCTCAGCCTGACAAGAAGATCTTTTCCTCCACCACCTCCTCCGTCCTCCTTCTCCTCCTCTTCCTTCCTCGAATACGATGTGGCTGTACTAGGGTGAACCACATCCCAATGTCGCCCGCGTTTACACGACCACCCGATCCCACTTACGCCTAACCCGCCTGTTTACGCGAACCTCAAAGCACGAATCCGGAGGCTGAACCCGATATCCGATCTAGCGCACGCACGCTCCCGCCTGTG…	ATGAACTGGATCCTCGAGGCTGGAGATGGCGACCCGGGAGGGTGCAAAGGCGAGGATTATGTTAGGCCGGGAAACAAGGATACCTGGTACCAGTTTATCATCTCAGTTTCTCTGGGCATCTCGGCCTTTCTAGCTTTCTGCGCCCTCCGACCACGATGGAAGTCTCTCTACGCTTCGCGAAAGCGGGCGTCCATGGCCGACCCCTCGATCGCTCTCCCTCAACTCCCAGATACCTTCTTCGGATGGATGGGCACCCTGTATCGCGTCACCGAGCGGCAGGTCCTCGCCTCGGCCGGCCTTGACGCCTATGTTTTCCTCAACTTCTTCAAGATGGCCATGAAGCTGTTCGTCATCATCTTCTTCTTCGCCTTGGCCGTTCTTGAACCCATCAACCGAGCT…
NCU00790	NcraOR74A_LGI: 7,160,898 - 7,164,346 (+)	N. crassa OR74A	3	3308	2589	high affinity potassium transporter-1 (hak-1)	potassium ion transmembrane transporter activity	potassium ion transmembrane transport	membrane	46	0	MDNDTTAAPKPSSGPTNTTTTIRIEEPSFPPKDTNDPDRARDREPATGVSTGVNFRSRGSSMSSCHRPELVGGVFNPRSIISRGKRPADSRSSHDNGTSQSHLDIEEGDDWRGGYEKKKQVFKGRTLLWLAYQSVGVIYGDIGTSPLYVFSSTFTAPPTHRDLLQVLSVVIWSITILVTFKYIFVILHADNEGEGGTFSCYSLLTRFANITERDPREEVTVRMERHLTNDLKPPTRSLRAKLEGSRFTHVLLKIIGVLAVSMVMSDGVLTPAQSVLGAVQGLSVVKPDISKSTVTGTTCGILVLLFLIQPLGTSKIATTFAPIVIVWLGLNFSFGIYNLVTFDWTVLKAFSPYFAFQFFIEHKTRAWKMLGGVLLSFTGVEALFADLGAFSLHAIQLSW…	CTTTCCATCGCCTGCGCTTGGTTCTTGTTCTCCATACCTACCTACCTACCTACCTACCTACACTCATCGATCGATCTATCTAGGTGTATCCAGATCCTTTGCAGGGTCCCCCCTTACTTACGTCCCTTACGGCACGTCTCTTTTCCATCTCAATTGACTTCCACACTTCCATAAAAAAAAAGATGGACAACGACACTACAGCAGCCCCCAAACCAAGCTCGGGTCCCACCAACACAACGACGACCATCAGAATCGAAGAACCATCCTTCCCCCCAAAAGACACCAATGATCCCGACCGAGCCCGAGACCGAGAACCTGCAACCGGTGTCTCAACCGGCGTGAACTTCCGTTCGAGAGGCAGCTCCATGTCCAGTTGCCACCGCCCCGAGCTAGTCGGAG…	ATGGACAACGACACTACAGCAGCCCCCAAACCAAGCTCGGGTCCCACCAACACAACGACGACCATCAGAATCGAAGAACCATCCTTCCCCCCAAAAGACACCAATGATCCCGACCGAGCCCGAGACCGAGAACCTGCAACCGGTGTCTCAACCGGCGTGAACTTCCGTTCGAGAGGCAGCTCCATGTCCAGTTGCCACCGCCCCGAGCTAGTCGGAGGAGTTTTCAACCCTCGCAGCATCATCTCGCGCGGGAAAAGACCGGCTGATAGTCGCTCTTCGCACGACAATGGCACATCACAGTCGCATCTTGATATCGAAGAGGGAGATGATTGGCGGGGCGGATATGAGAAGAAGAAGCAGGTGTTTAAGGGACGAACTTTGCTTTGGTTGGCCTACCAA…
NCU00792	NcraOR74A_LGI: 7,155,697 - 7,158,349 (+)	N. crassa OR74A	4	1886	1242	branched-chain-amino-acid aminotransferase	branched-chain-amino-acid transaminase activity, catalytic activity	branched-chain amino acid metabolic process, metabolic process	null	171	1	MANFPPPPVSTIDWSNVGFKVREVNGHIESSYSVKTGKWSPLKFVSDPYLRMHGMAPALNYGQQAYEGLKAFRLPGNDSIAIFRADKNASRMQHSAEYISIPPVPVDLFIDAVKAAVALNAEFVPPHETGAALYIRPQIFGSSAQLGLSPPEEYLFSVFVIPTGVYHGTHPVKALILEEFDRAAPNGTGSAKVGGNYAPVLRWSDKARKEGYDITLHLDSARHEEVDEFSTSGFIGVLRGDGGEDDVTVVVPSSKAVIDSVTSDSIQEIGRSFGWKVEKRPIKYSELPSFSEVMAAGTAAALVPIRSITRRVKTSSPQSLASSTATQEHARVSFNKEAEEETVTYLPDNQEDAGDLCLKLLSQLKGIQLGKIEDKLGWRFAVTEEDGKKAEGAEKARSS…	CCTCGATGACTGGATGACCGTTTGCATTTTTTTTTTTTCTCTTTTTTCACTTTCTTTTCGTACTTTGAACAAATTCTGAGCAGATAGACTTGATAATTCTCAAGTGTCAGCAGTACAGATTAGTTACGTGTTTCTTCAAGAGACTGTTGACCAGAATACAACCTCTTCAACAACATTCGCAGTAGACCAGTTCTAGTCCCGAAAAAAGAGATCCGCGCCATGGCGAACTTCCCTCCTCCTCCGGTCAGCACCATCGACTGGTCCAACGTCGGATTCAAGGTCCGCGAAGTCAACGGTCATATCGAGTCTTCCTACTCCGTCAAGACGGGAAAATGGTCCCCGCTCAAGTTCGTCAGCGACCCCTACTTGCGCATGCACGGTATGGCGCCCGCCCTCAAC…	ATGGCGAACTTCCCTCCTCCTCCGGTCAGCACCATCGACTGGTCCAACGTCGGATTCAAGGTCCGCGAAGTCAACGGTCATATCGAGTCTTCCTACTCCGTCAAGACGGGAAAATGGTCCCCGCTCAAGTTCGTCAGCGACCCCTACTTGCGCATGCACGGTATGGCGCCCGCCCTCAACTACGGCCAGCAAGCGTACGAAGGGCTCAAGGCCTTCCGTCTTCCCGGCAACGACTCGATTGCCATTTTCCGCGCCGACAAGAATGCGAGCCGCATGCAGCACTCGGCCGAGTACATCAGCATTCCGCCCGTGCCGGTCGACTTGTTCATTGACGCCGTGAAAGCGGCCGTGGCTCTCAACGCCGAGTTCGTCCCACCCCACGAGACGGGCGCGGCCCTC…
NCU00793	NcraOR74A_LGI: 7,151,166 - 7,155,148 (+)	N. crassa OR74A	4	3687	2790	trehalose phosphate synthase (gt20-2)	catalytic activity	metabolic process, trehalose biosynthetic process	null	66	0	MTVFIASLFLPKTVHFNLPGARPRGASASQKPASKAKKLAPNTPPSLFQPAPSHITPPHTPTEDRKHHDPWANEDGLKVQIPQMPFSPDGSYRAPIDRSSPTWGGRPDQPMSRANSPPPPSLINSSRALNQKAREMGRQGITQPRSLVRSESHDRVFAHADWKIVSADQGNGGLRNAAEAAARDGKLGEYTWIGTLGMPTDALRGTQQLQDIDDRLATEHDMLAVFCSDKDFDGHYSHFCKQILWPVFHYQIPDNPKSKAYEDHSWKYYVNVNQAFADKIVKNWKKGDTVWIHDYHLLLVPGMIRKKIPEAKIGFFLHVAFPSSEVFRCLAVRKELLEGMLGANLIGFQIREYARHFLQTCSRILSVEATPDGLQLEDRFVDVINLPIGIDPVSLSRHR…	CTCAGGCGGAAGCTCGACCATCTCCAACCTCCTCAACTTCTGCCGAGTCCCGCATTCTTGACTCGTCCTGCCCTACGCACGTCCATTGTCTGCACCGCTATCTCGTCTTGTTCGCCTTCGACATAGAACGCCCGGTTTCTGCGCCTAATAGAATCTGACGCGACCTGAAAGTCCTGATACAGCCCTCGACACCCCCGAGCTCGGCGACGCGTTCACTGCCATATCTGATGAGCACAACAGACGACCGATAGCAGACATCTCGGTCGCCGTCACCTCCATCAAATCTATATACCATTTAGCAGATTATACCGTCTTTTCAAGTTTCGACAAAGCACTAACAGCCGCCCACCATGACTGTGTTTATTGCCTCGCTCTTTCTTCCCAAGACCGTTCATTTCA…	ATGACTGTGTTTATTGCCTCGCTCTTTCTTCCCAAGACCGTTCATTTCAACCTGCCTGGTGCCCGGCCAAGAGGGGCTTCAGCCTCCCAGAAGCCGGCCAGCAAGGCCAAAAAGCTCGCCCCCAACACTCCTCCTAGCCTCTTCCAGCCTGCGCCTAGTCACATCACTCCTCCGCACACACCGACGGAAGACCGCAAGCATCATGACCCTTGGGCAAACGAGGATGGGTTGAAGGTGCAAATTCCCCAAATGCCCTTCTCTCCCGATGGTAGCTACCGTGCTCCAATCGATCGAAGCTCTCCGACATGGGGCGGCCGGCCGGACCAGCCGATGTCCCGTGCGAACTCTCCCCCGCCTCCTTCCCTGATCAACAGCAGCCGTGCTCTGAACCAGAAGGCG…
NCU00794	NcraOR74A_LGI: 7,143,221 - 7,145,818 (+)	N. crassa OR74A	4	2408	1554	ribosome biogenesis protein Rsa4 (ribosome biogenesis-53)	protein binding	null	null	93	0	MATVLPPPSKRQKREEIERTTTQLDVAPILAPELGSFKANFVDSDGNQMTDVIEINFADATEKNISVLLNTLLERDREEFTPYRFRIHIPGKDIIVDQYPSDLLGLLKQHGVENPFETTITLSAEPQAVFRVQAVSRLAHRIPGHGQPILAAQFSPISSGRLATGSGDNTARIWDTNTGTPKHTLKGHTGWVLGVSWRPDGEQLATCSMDGTVRIWDPEAGKPVGQPFKGHAKWVLMTAWQPYHLWRDGTPRIASASKDGTCRIWVVNTGRTEHVLSGHRSSVACVRWGGTDLIYTGSHDKVVRVFDAVKGTLVHSLTSHAHWINHIGLSSDHALRTAYFDHTKDVPSTEEGRREKAKERFERAAKINGKVAERIVSASDDFTMYLWDPTNNGTKPVAR…	GGACTGTCCGCATTCTGCTGGGTCCAGCCTTTGCAGGGGCAGCAAGTCCAGTGCAAACCCAGAAGGCCCCCAATCCATCAACACTTCCTGGAAGTCGGGCGAGTATCGCAACACACTTTCAGCGACAACTTCTGGCACAACATAATCCAAGATGGCGACAGTACTACCACCCCCGTCGAAGCGCCAAAAGAGAGAGGAGATTGAGCGCACCACAACACAGCTCGATGTCGCCCCGATACTGGCGCCTGAGCTCGGCTCCTTCAAGGCCAACTTCGTCGACAGCGATGGCAACCAGATGACCGATGTCATCGAAATCAACTTTGCCGATGCCACCGAAAAGAACATCTCCGTCTTGCTCAACACCCTGCTCGAGAGGGACCGCGAAGAGTTCACCCCATA…	ATGGCGACAGTACTACCACCCCCGTCGAAGCGCCAAAAGAGAGAGGAGATTGAGCGCACCACAACACAGCTCGATGTCGCCCCGATACTGGCGCCTGAGCTCGGCTCCTTCAAGGCCAACTTCGTCGACAGCGATGGCAACCAGATGACCGATGTCATCGAAATCAACTTTGCCGATGCCACCGAAAAGAACATCTCCGTCTTGCTCAACACCCTGCTCGAGAGGGACCGCGAAGAGTTCACCCCATACCGATTCCGCATCCATATTCCCGGCAAGGATATCATTGTCGACCAGTACCCTTCCGACCTCCTCGGCCTTCTCAAGCAGCATGGTGTCGAGAACCCCTTCGAAACCACAATTACTCTTAGTGCCGAGCCCCAGGCTGTTTTCAGGGTACAA…
NCU00795	NcraOR74A_LGI: 7,140,514 - 7,142,533 (+)	N. crassa OR74A	2	1918	1728	membrane bound cation transporter (trm-14)	null	transmembrane transport	integral to membrane	128	2	MPAGVVFGMNAVAIIPLAGLLSHATESVAGRCGDTVAALMNVTFGNAVELIIFIIALVKNEIRIVQASLVGSILVDLLLILGMCFIWGGLRFREQIYNSTVTQMSACLLTLSVLSLMLPTAFHATFKNEQEADIKVLPLSRGTSVILLVIYLLYLIFQLQSHSYLYAPTPRHLIEQAAAPGPAAHYFSSRRNSSSSPPRTPDENALQAPQAMSNEDGGTAGRQENSRGATTTEHDAAERTEAVTDDTLHQTQELIPAGQPDTDTFAADDARGPGQQGETKDVEPSQGRDQNSGTNEHHAGLGLASDLEAQWDTASRAAPFLLRSLRPISTAVASMLENPNEAEQPEHNAQGQPLRRVQSMPTRTQRAASNRQAPGQLPVVVPIVVDSTPASPRNSEEKP…	ATGCCGGCTGGCGTGGTATTCGGCATGAACGCTGTGGCAATTATTCCTCTGGCCGGGCTCCTCAGCCACGCAACGGAAAGCGTAGCCGGTCGTTGCGGTGACACGGTTGCTGCCTTGATGAACGTCACCTTTGGAAACGCTGTCGAGCTAATCATTTTCATCATTGCGCTCGTGAAGAATGAAATCCGGATCGTCCAGGCCTCTCTCGTTGGATCAATTTTGGTTGATCTCCTGTTAATCCTGGGAATGTGCTTCATTTGGGGCGGTTTGCGATTCCGCGAGCAGATCTACAACAGCACCGTAACCCAGATGAGCGCTTGTTTGCTCACGCTGAGTGTGCTGAGCTTGATGCTCCCAACCGCGTTCCACGCCACGTTTAAAAACGAGCAGGAGGCGGAT…	ATGCCGGCTGGCGTGGTATTCGGCATGAACGCTGTGGCAATTATTCCTCTGGCCGGGCTCCTCAGCCACGCAACGGAAAGCGTAGCCGGTCGTTGCGGTGACACGGTTGCTGCCTTGATGAACGTCACCTTTGGAAACGCTGTCGAGCTAATCATTTTCATCATTGCGCTCGTGAAGAATGAAATCCGGATCGTCCAGGCCTCTCTCGTTGGATCAATTTTGGTTGATCTCCTGTTAATCCTGGGAATGTGCTTCATTTGGGGCGGTTTGCGATTCCGCGAGCAGATCTACAACAGCACCGTAACCCAGATGAGCGCTTGTTTGCTCACGCTGAGTGTGCTGAGCTTGATGCTCCCAACCGCGTTCCACGCCACGTTTAAAAACGAGCAGGAGGCGGAT…
NCU00796	NcraOR74A_LGI: 7,135,345 - 7,139,163 (+)	N. crassa OR74A	3	3643	3183	hydantoinase	hydrolase activity	null	null	49	0	MAPQPSPRRLRIGVDVGGTNTDGVILDPSLASSSPSKGILAHVKTATTPNPSEGIMTAITSMFTQLQATHAADIRPEDAIASVTIGTTHFVNAVIERDPSRLSRVAVLRLSGPFSKHVPPCVDWPDDMRSLMLGYHARVKGGLEVDGSLISDIDESEIVEQCKEIRKRGGIKAVVINGVFSPIDTVYRQEERAAEIVRRELGGQEEVDVVCSKEVANLGFLERENAAVLNASILRFARRTIREFRQAVGRLGLKGVPVFITQNDGTILKGEKAAELPIKTFSSGPTNSMRGAAFLVQGQEKDGKKEGQEQGKAMMVVDVGGTTTDVGLLLPNGFPRQQAAYSELAGVRMNFSCPDIKSIGLGGGSIVRKGKNGITIGPDSVGYRINKEALLFGGSTLTT…	GGCCGGCCAATATGCGTCATAACCGCCATGTCTGTCTCCTTGATGGGGCCATGGTATTTTCCCTGAATATGGCCATTCATGGACTGCTCAATCATTTGCAAAACGCCTTGCTTTGACGATAAACGGACGCTGTCTCAATTACACCCGCTGACCCCAAGCTCTCTAGCGCCCAATTAATTCCATTGACTCCAATCTTCACAGTCAACGAGCCTTTCATCTCACCTTGGTAATATACATAGGGTAGCTAGGTACTCTCGGACCGACGGCAAATACACCTTTGCAACATGGCACCCCAACCCTCACCCCGTCGCCTCCGCATCGGCGTTGACGTCGGCGGCACCAACACCGACGGCGTCATCCTCGACCCATCCCTCGCTTCATCCTCTCCATCCAAAGGCA…	ATGGCACCCCAACCCTCACCCCGTCGCCTCCGCATCGGCGTTGACGTCGGCGGCACCAACACCGACGGCGTCATCCTCGACCCATCCCTCGCTTCATCCTCTCCATCCAAAGGCATCCTAGCCCACGTCAAGACCGCCACAACGCCCAACCCCAGTGAAGGCATCATGACCGCCATCACCTCCATGTTCACTCAACTTCAGGCTACCCACGCCGCCGACATCCGTCCGGAGGACGCCATTGCCAGCGTCACCATCGGCACCACGCACTTCGTCAACGCCGTCATCGAGCGGGATCCCTCCCGCCTTTCGCGGGTAGCCGTCCTCCGTCTTTCCGGTCCCTTTTCCAAGCACGTTCCGCCCTGCGTCGACTGGCCCGATGACATGCGCTCCTTAATGCTG…
NCU00797	NcraOR74A_LGI: 7,132,913 - 7,134,885 (-)	N. crassa OR74A	1	1973	1074	hypothetical protein	catalytic activity, coenzyme binding	cellular metabolic process	null	63	1	MANTPLNLTQEPFIPLNSLILVTGVNGLIASHIADQLLSAGYRVRGTVRNKARCAWVEPFFTTRYGFNRIEVIEVPNITAPGIWNAHVAGVSAVITVAGVAWLDDRDVPKAVNEELKCLYGLLDAAKMHSNTVQAFIYTSSSWAAYTPKVGIRRTLTEESWNHEAVALAEDSGIPDAEKGLAPFMAIKVKVEEALWDWVAREKPTFTFNAMLISTVVGPILDPDNQPASTAGLVRALYNGKPKDALDVIPTFGPQSSIDARDAGRLYLGVLVSGLTGSRVYGLAEQFSWNQTLDILKELYPEKNDWVELPSSNQIDETEIPADIPFLLLHAVGQEGWTGLKESIKDAAESFAPTGRC	AACGATGACGTTTGGACCATTGGCCCTCGTTCCAACCTCGCAGCGTCTGATGATTGCATGCCCCTGCGCACCCGGTGGTTGAGTCTCCCTCGCACTTCGGTCTACGGTCAGCATTCCTCCGTCTGCAGCGTAACACCATGAAAACGATAACGCGATGAGACATCGGGTTTTTGTCCAGAGCCCATTGGCCGCCCTAACGCCGAACCGGTGAATCTTGATGGGGTGTGCGCATGTCAGTCGTTAGTTGCAGGGGCATGGTTGAGGTAGGTAAGTAGCTGAGACGTCTTTGATGCTGTCGAAGATGAACTTGCCCCTCGAACTCAGATATATTACGTCCATCTATTTAGCTAGGTTCTGTGTTGTTGTGATCGTCTTTTCCATCTTCCATGTTGCTTTTGT…	ATGGCCAACACACCTCTCAATCTCACACAAGAACCCTTCATCCCTCTCAACTCCCTCATCCTTGTCACCGGCGTCAACGGCCTAATCGCCAGCCACATAGCCGACCAGCTCCTCTCAGCCGGCTACCGCGTCCGAGGCACCGTGCGTAACAAAGCTCGATGCGCCTGGGTCGAGCCCTTCTTCACCACCCGCTACGGCTTCAACCGCATCGAAGTCATTGAAGTCCCCAACATCACTGCCCCCGGCATCTGGAACGCTCACGTCGCCGGCGTCTCCGCCGTCATCACCGTAGCCGGGGTCGCCTGGCTCGACGACAGAGACGTGCCAAAAGCCGTCAACGAAGAACTCAAGTGTCTCTACGGTCTTCTCGACGCCGCCAAGATGCACTCCAACACCGTC…
NCU00798	NcraOR74A_LGI: 7,131,344 - 7,132,928 (-)	N. crassa OR74A	1	1585	939	hypothetical protein	null	null	null	2	0	MRASFALLPALAAMTVASRCRPRTTTSSLATSTLTSAVVGSPTSSADLTSSAVSIIESTTTTTSDEPTTTEASTVEPSTTEPATSDPPTISELPTTSELPTTKEPSTTSEPPTTSEPPTTSELPTTTEEPTTTSVESTTSTAPSSAPTITGFCLKAITPGVSNEDYHIRVLSPNSNLITEAPTGSNFGLFDLDISTGKLSISGGTWAGYEVYALPPWASQILHVIRFTNTPVEYPLRCSTPDGVYMTGSVLKCEVSAPSADGVMRRYALWNNADSSPVGPWLIMRDDYVRAGSYNYDLGMFFGDDCSAVGGQ	GAAGGAAGAAGCCTGCTAAGATTTGGACTGTTGACCGATACTTTGTGTGATTGCTTCTCCGGCGTGTGGTGTAAAGCGTTGACAGAGTGCCATATAAGACAAAGCGTTGTGAACATGAAATCACACAAACTCAAACCTCTTGTCTCTTTCCCCGTTTCGCGTTGTTCCGCGTCCATTCTCTGATCAAATCCCTTCGAATCATCGACCATGCGTGCCTCGTTTGCGCTTTTGCCAGCCCTTGCGGCCATGACCGTGGCAAGTCGATGCCGCCCACGGACAACGACGTCGTCTTTGGCAACGTCGACCTTGACGTCAGCGGTTGTTGGCAGCCCAACAAGCTCTGCCGACTTGACTTCCAGCGCTGTCAGTATCATTGAGAGCACGACGACCACTACATCC…	ATGCGTGCCTCGTTTGCGCTTTTGCCAGCCCTTGCGGCCATGACCGTGGCAAGTCGATGCCGCCCACGGACAACGACGTCGTCTTTGGCAACGTCGACCTTGACGTCAGCGGTTGTTGGCAGCCCAACAAGCTCTGCCGACTTGACTTCCAGCGCTGTCAGTATCATTGAGAGCACGACGACCACTACATCCGATGAGCCTACAACAACTGAGGCGTCGACTGTGGAGCCCTCTACCACGGAGCCTGCCACGAGTGATCCACCCACCATCAGTGAGCTGCCCACCACGAGTGAGCTGCCCACCACGAAGGAGCCATCCACCACGAGCGAGCCACCCACCACGAGCGAGCCGCCCACCACCAGTGAGCTGCCTACCACCACCGAGGAGCCTACCACAACA…
NCU00799	NcraOR74A_LGI: 7,130,370 - 7,134,604 (+)	N. crassa OR74A	2	4166	1086	homocysteine S-methyltransferase (methionine-20)	homocysteine S-methyltransferase activity	null	null	67	0	MATPIPVQILDGGMGTTLEDMHDITFSFETPLWSSHLLVSGEEDKLSDCHEAFKQAGANIISTATYQISINGFAATKAPRSGTVDEEREGIEKEEIPRFLSRAVVLAANAAGTEGKVALSLGPYGATMIPSTEYSGRYDPEHQHVQALGKWHKERLDLFKDVDPNQVNYIAFETVPRLDEIVAIRNLLSADNIPTSLRGRPVWISSPYPNDDGKLPDGSTVEEVVKAVLTHREGLETPWGIGINCTKVEKLDSLVKRYEDAIQTCIKNGEQMAWPSLVLYPDGTKGEVYNTATKTWELSPGHKETEAPWETVLASVVEAARQRGNWKSIVVGGCCKASPEHIRRLRRTLQDYGHMSTSPAA	TGGAAATTCACATGAGGCAATCGCAACGCTCTCACTCCTGCCCCCCTCAAATATAGTAGCTTGAGCGCAATACCAGAACCAGCACCCAACCGCCGCAAACACGTCAAAACTCTGCAGAAATGGCTACACCGATTCCAGTTCAGATCCTGGATGGAGGGATGGGAACCACTCTGGAAGACATGCACGACATCACCTTCTCGTTTGAAACTCCGCTTTGGTCATCACATCTCCTTGTTTCCGGCGAGGAGGACAAGCTGTCGGATTGCCACGAGGCATTCAAGCAGGCAGGAGCCAACATCATCTCCACCGCGACGTACCAAATATCCATCAATGGATTTGCTGCCACCAAGGCGCCGAGAAGCGGAACCGTCGACGAGGAGAGGGAGGGCATCGAGAAGG…	ATGGCTACACCGATTCCAGTTCAGATCCTGGATGGAGGGATGGGAACCACTCTGGAAGACATGCACGACATCACCTTCTCGTTTGAAACTCCGCTTTGGTCATCACATCTCCTTGTTTCCGGCGAGGAGGACAAGCTGTCGGATTGCCACGAGGCATTCAAGCAGGCAGGAGCCAACATCATCTCCACCGCGACGTACCAAATATCCATCAATGGATTTGCTGCCACCAAGGCGCCGAGAAGCGGAACCGTCGACGAGGAGAGGGAGGGCATCGAGAAGGAAGAGATTCCTCGCTTCCTGAGCCGTGCGGTTGTCCTTGCCGCAAATGCAGCGGGGACGGAGGGCAAGGTTGCCTTGTCGCTGGGTCCTTATGGCGCCACCATGATTCCATCGACCGAA…
NCU00800	NcraOR74A_LGI: 7,127,315 - 7,130,103 (-)	N. crassa OR74A	4	2557	2271	hypothetical protein	ATP binding, protein kinase activity, transferase activity, transferring phosphorus-containing groups	protein phosphorylation	null	2	0	MKLRGSSIDVGGHLAQSIKREGFHQEPVSGSQTPLHPTHHSGDYPRLGSLRDVQCRCYECQSGEIELWEPSLLQSALPFEFNYQEKCLVAHEVPRGALRIVRQFKPRSLEALVFAKEHIVAITKPKFAYHFLRYLQVFQTDNHQENNGIPDLHLMTEDCPLGDLQSFVATHGSIREEEARTIMRQICNGLGLLHQEGLAHGDLQLCHVFIDRLPEHNHDQHHREWRVKIGGCRLHYPTSANSHGSPGTFINTVAFANLSFLSPEILGGYTPRDPATFGGFNGIQAFDVWAAGEVAAQMLTGSPTFGLDLQMMFDYQAGTVSFPTRKLDQAMVSELCKRFIATFMHQDPFMRPTLPLDPRRDAVVQWVEPANCWQAKELKSVPLATLYHDKILPPTMHYT…	GAACAAACGCCAAACGCAAGAGGATTGAAAGGGCTGTGCTCCGTCCTCTGATCATTAAACCTTAGCCGTTTGTTGTTTCCGACCATTCTCAATGACGAACACTGGGGTTTCAGAGGGCGTCTGGCGCACGAAGACCGAGGAGCTTCTTCACTATCGTAGCAGCTGGACATCTCACCGTGACTTTTTGTCTTCTGCAATCTTATCAATGAGGCGATTACTCACCACCAACCTTTTGAATGTGCTTAGTACGAGAGCCGTGACGCACAACCATATGTTGGCTCTGTAGATGAAGTTGAGAGGTTCAAGCATTGACGTAGGAGGACATCTCGCTCAGTCTATAAAACGTGAGGGATTCCATCAAGAGCCAGTTTCTGGATCTCAAACGCCTCTGCATCCCAC…	ATGAAGTTGAGAGGTTCAAGCATTGACGTAGGAGGACATCTCGCTCAGTCTATAAAACGTGAGGGATTCCATCAAGAGCCAGTTTCTGGATCTCAAACGCCTCTGCATCCCACTCACCACTCTGGAGACTATCCACGACTGGGTTCTCTACGCGATGTTCAATGCAGGTGCTACGAATGTCAATCTGGTGAGATTGAGCTATGGGAGCCAAGTCTCTTGCAAAGTGCCCTCCCCTTTGAATTCAATTATCAGGAAAAATGCCTAGTAGCGCACGAAGTTCCTCGTGGAGCTCTTCGGATTGTCAGACAATTTAAACCGAGAAGCCTAGAGGCTCTTGTTTTCGCAAAAGAGCACATTGTTGCTATTACAAAGCCCAAGTTTGCATACCACTTTCTTCGG…
NCU00801	NcraOR74A_LGI: 7,121,829 - 7,125,021 (-)	N. crassa OR74A	3	3050	1740	cellodextrin transport-1	substrate-specific transmembrane transporter activity, transmembrane transporter activity	transmembrane transport	integral to membrane, membrane	18	0	MSSHGSHDGASTEKHLATHDIAPTHDAIKIVPKGHGQTATKPGAQEKEVRNAALFAAIKESNIKPWSKESIHLYFAIFVAFCCACANGYDGSLMTGIIAMDKFQNQFHTGDTGPKVSVIFSLYTVGAMVGAPFAAILSDRFGRKKGMFIGGIFIIVGSIIVASSSKLAQFVVGRFVLGLGIAIMTVAAPAYSIEIAPPHWRGRCTGFYNCGWFGGSIPAACITYGCYFIKSNWSWRIPLILQAFTCLIVMSSVFFLPESPRFLFANGRDAEAVAFLVKYHGNGDPNSKLVLLETEEMRDGIRTDGVDKVWWDYRPLFMTHSGRWRMAQVLMISIFGQFSGNGLGYFNTVIFKNIGVTSTSQQLAYNILNSVISAIGALTAVSMTDRMPRRAVLIIGTFM…	GGACAACTCGACGCGACACGGCAACACACGAGCAACGAACTCGGAAAGTCTCCCATGAACGAACTCCTTTCACCGTCGTTCCTCGGTAGAACAGACTGCCCATCGTCCCGCCATCCCGGCCAACAAGTCCATTCGAGCATGGGGTCCGAATCCACTCTATCGAACCTTCTACGCCGACGGATCATGCGCATTTCCCACCGCCGACGTTGATCTTCCATCCAACCTTGGGAAGGCAGATGGGATGGGCAAGATGTATACTTACCTTACCTCCGCAGTGACGATCTGTCGAAACCATCTCCGTGAAATAACATCCAAATTAAGGAACATTCGGAGGATTTCTGATCTATAGAGGTAGCAATGCTCAATGGCGCGCCTTGCTCCTCGCATCCGCTGTGGAGA…	ATGTCGTCTCACGGCTCCCATGACGGGGCCAGCACCGAGAAGCATCTTGCTACTCATGACATTGCGCCCACCCACGACGCCATCAAGATAGTGCCCAAGGGCCATGGCCAGACAGCCACAAAGCCCGGTGCCCAAGAGAAGGAGGTCCGCAACGCCGCCCTATTTGCGGCCATCAAGGAGTCCAATATCAAGCCCTGGAGCAAGGAGTCCATCCACCTCTATTTCGCCATCTTCGTCGCCTTTTGTTGTGCATGCGCCAACGGTTACGATGGTTCACTCATGACCGGAATCATCGCTATGGACAAGTTCCAGAACCAATTCCACACTGGTGACACTGGTCCTAAAGTCTCTGTCATCTTTTCTCTCTATACCGTTGGTGCCATGGTTGGAGCTCCCTTC…
NCU00802	NcraOR74A_LGI: 7,117,551 - 7,119,576 (+)	N. crassa OR74A	2	1623	1623	hypothetical protein	null	null	null	12	0	MKTQEPPDSNRPAQACQVDIPEQPDSAVQETSFAADAYDASSDLQVLDHEPIPDEEWHAQNGQSSALESQSNHQHGTYGYGSFPHTLRTGHDGHHKSTARALAPDLLRGFLMVLMALDHNSMVLQSWDHGTAAPQDETGASQGENDSIPVHEWNRPIAHHIRVLTHLCAPGFTFLLGMGIVYFGRSRTNLGWSTTRMAWHFFTRAVVLTLVMIVMSLGITLGDTWFLNIVLFALAVDYLLSGLIWLVTAKTEKMLAFIILKVLPEKKEDDATEPLLANRRGVEDIAPDRAIIRAADISWHIHNVVLSALAVVTIWWNIWLSPTNGHCGVEPVQKLPDTILARIWFYRVFDTEWRIISVFPPLAWISFAILGLVAGRIILARSWSTKAIAIGNLLASIVF…	ATGAAGACGCAAGAACCACCCGATAGCAACCGGCCGGCGCAGGCGTGCCAGGTCGACATCCCAGAGCAGCCGGACTCTGCTGTCCAGGAAACCTCGTTTGCGGCTGATGCCTACGACGCATCCTCCGACCTCCAGGTTCTCGACCACGAACCGATCCCGGACGAAGAGTGGCATGCCCAGAACGGACAATCATCTGCTCTTGAGTCCCAATCCAATCATCAGCATGGCACCTACGGTTATGGCTCCTTCCCCCACACGCTCAGGACCGGCCATGATGGCCATCACAAGTCCACCGCCCGCGCCCTTGCGCCCGACCTCCTGCGAGGATTTTTGATGGTCCTCATGGCTCTCGATCACAACTCTATGGTCCTGCAATCATGGGACCATGGGACTGCCGCT…	ATGAAGACGCAAGAACCACCCGATAGCAACCGGCCGGCGCAGGCGTGCCAGGTCGACATCCCAGAGCAGCCGGACTCTGCTGTCCAGGAAACCTCGTTTGCGGCTGATGCCTACGACGCATCCTCCGACCTCCAGGTTCTCGACCACGAACCGATCCCGGACGAAGAGTGGCATGCCCAGAACGGACAATCATCTGCTCTTGAGTCCCAATCCAATCATCAGCATGGCACCTACGGTTATGGCTCCTTCCCCCACACGCTCAGGACCGGCCATGATGGCCATCACAAGTCCACCGCCCGCGCCCTTGCGCCCGACCTCCTGCGAGGATTTTTGATGGTCCTCATGGCTCTCGATCACAACTCTATGGTCCTGCAATCATGGGACCATGGGACTGCCGCT…
NCU00803.1	NcraOR74A_LGI: 7,113,878 - 7,116,130 (+)	N. crassa OR74A	4	2073	1599	unspecified product	null	transmembrane transport	integral to membrane	24	1	MISSSIPAIEGRAPSQPQPQSDSRLRNSYSPDIGNSNTSKPKSIGSRSTKQPGIDTRVEDEVENVNLRQDDFPDSHFTGFSDAQERRIRRKVDFRLCTIAGILCSLNLLDSNVLSSAAVTSMLSDLGLDQGNRFSVSIFIFTVASIIFQLPSTIAVRTFGPRIWFSLVTFSFGIITLSTGFVKDWKQMIVLRVLLGATTSSIYPGLSYLISCWYPRREQQVRFAFMQSGEVIILATGSLVNYGLQQRNGGAGLEGWRWMFIVQGLCTCVLGIATYWWIVDFPENSHKSFWFLTPEEADIASRRIEKDRGDLIAQKLSLRAVVVHAKDFKIWVFACLFFMQNVVSTALAYFVPIILENGLGYSPNQAIILSAPPYYYAVVPVILSSLVADRFRIRGPIIT…	CGCTTCCAATGCGATAGTGTTTTTTTTTTCTCTTCCTTTTCTTCTTCTTCTTTTTTTTTTTTTGTGTGTGTTATTAGGACCCTTGATTGCTCTAATACCTAGCTCTACCTACCTACCTAATGACACCACGTTCCTAGGTAGCTGTATCTCTATCTCGCTCACTGGGCTTACGGGGTAGGTAGCTGGCCATGATATCGTCTAGCATCCCTGCCATCGAGGGCAGAGCGCCATCTCAACCCCAACCGCAATCCGATTCCAGACTGAGGAACTCCTATTCGCCTGATATTGGCAATTCGAATACTTCGAAACCAAAGAGTATAGGTAGCCGAAGCACGAAGCAACCAGGAATCGATACCCGCGTTGAAGACGAAGTTGAGAATGTCAATTTGCGCCAAGATG…	ATGATATCGTCTAGCATCCCTGCCATCGAGGGCAGAGCGCCATCTCAACCCCAACCGCAATCCGATTCCAGACTGAGGAACTCCTATTCGCCTGATATTGGCAATTCGAATACTTCGAAACCAAAGAGTATAGGTAGCCGAAGCACGAAGCAACCAGGAATCGATACCCGCGTTGAAGACGAAGTTGAGAATGTCAATTTGCGCCAAGATGATTTCCCTGACTCCCACTTCACCGGCTTCTCAGATGCCCAGGAACGGCGTATCCGCCGGAAGGTAGATTTTCGCCTTTGCACCATCGCAGGAATCCTATGCAGCCTCAACCTCCTCGACAGCAATGTTCTCTCGAGCGCCGCAGTCACATCGATGCTATCGGATTTGGGACTTGACCAGGGCAATCGC…
NCU00803.2	NcraOR74A_LGI: 7,113,969 - 7,115,941 (+)	N. crassa OR74A	3	1854	1479	unspecified product	null	transmembrane transport	integral to membrane	24	1	MISSSIPAIEGRAPSQPQPQSDSRLRNSYSPDIGNSNTSKPKSIGSRSTKQPGIDTRVEDEVENVNLRQDDFPDSHFTGFSDAQERRIRRKVDFRLCTIAGILCSLNLLDSNVLSSAAVTSMLSDLGLDQGNRFSVSIFIFTVASIIFQLPSTIAVRTFGPRIWFSLVTFSFGIITLSTGFVKDWKQMIVLRVLLGATTSSIYPGLSYLISCWYPRREQQVRFAFMQSGEVIILATGSLVNYGLQQRNGGAGLEGWRWMFIVQGLCTCVLGIATYWWIVDFPENSHKSFWFLTPEEADIASRRIEKDRGDLIAQKLSLRAVVVHAKDFKIWVFACLFFMQNVVSTALAYFVPIILENGLGYSPNQAIILSAPPYYYAVVPVILSSLVADRFRIRGPIIT…	CTAATACCTAGCTCTACCTACCTACCTAATGACACCACGTTCCTAGGTAGCTGTATCTCTATCTCGCTCACTGGGCTTACGGGGTAGGTAGCTGGCCATGATATCGTCTAGCATCCCTGCCATCGAGGGCAGAGCGCCATCTCAACCCCAACCGCAATCCGATTCCAGACTGAGGAACTCCTATTCGCCTGATATTGGCAATTCGAATACTTCGAAACCAAAGAGTATAGGTAGCCGAAGCACGAAGCAACCAGGAATCGATACCCGCGTTGAAGACGAAGTTGAGAATGTCAATTTGCGCCAAGATGATTTCCCTGACTCCCACTTCACCGGCTTCTCAGATGCCCAGGAACGGCGTATCCGCCGGAAGGTAGATTTTCGCCTTTGCACCATCGCAGG…	ATGATATCGTCTAGCATCCCTGCCATCGAGGGCAGAGCGCCATCTCAACCCCAACCGCAATCCGATTCCAGACTGAGGAACTCCTATTCGCCTGATATTGGCAATTCGAATACTTCGAAACCAAAGAGTATAGGTAGCCGAAGCACGAAGCAACCAGGAATCGATACCCGCGTTGAAGACGAAGTTGAGAATGTCAATTTGCGCCAAGATGATTTCCCTGACTCCCACTTCACCGGCTTCTCAGATGCCCAGGAACGGCGTATCCGCCGGAAGGTAGATTTTCGCCTTTGCACCATCGCAGGAATCCTATGCAGCCTCAACCTCCTCGACAGCAATGTTCTCTCGAGCGCCGCAGTCACATCGATGCTATCGGATTTGGGACTTGACCAGGGCAATCGC…
NCU00804	NcraOR74A_LGI: 7,110,118 - 7,110,893 (-)	N. crassa OR74A	3	222	222	hypothetical protein	null	null	null	1	0	MSADKEENREFNPPVSPNQAKAKQSLNLFVVSNKESDAVDTAKKSVEEPSARGGMDMEQDFLRGAPVPVCNLQ	ATGTCTGCGGACAAGGAAGAGAACAGGGAATTCAACCCTCCTGTTAGCCCAAACCAGGCCAAGGCCAAGCAAAGCTTGAATCTATTCGTGGTGAGCAATAAAGAATCAGATGCTGTTGACACCGCAAAAAAAAGTGTCGAGGAGCCCTCTGCAAGGGGGGGGATGGACATGGAGCAGGATTTTCTCCGCGGTGCCCCTGTCCCCGTTTGTAACTTACAGTAG	ATGTCTGCGGACAAGGAAGAGAACAGGGAATTCAACCCTCCTGTTAGCCCAAACCAGGCCAAGGCCAAGCAAAGCTTGAATCTATTCGTGGTGAGCAATAAAGAATCAGATGCTGTTGACACCGCAAAAAAAAGTGTCGAGGAGCCCTCTGCAAGGGGGGGGATGGACATGGAGCAGGATTTTCTCCGCGGTGCCCCTGTCCCCGTTTGTAACTTACAGTAG
NCU00805	NcraOR74A_LGI: 7,101,915 - 7,105,538 (-)	N. crassa OR74A	4	2998	471	bZIP transcription factor (transcription factor-2)	null	null	null	32	0	MMEDNHMGKVSGMEWSDSSSGASDDQQHDQQEQPVIHAPVPVRPRLPSRKSSGTMIVPRDSIEVGPVEMTLGPDDVRAMSPRRTSQDLEMLSKEAREELQRHAKALQDSLLALFHRIEAVKEEHNKLDNNNKFLQKYIGDLMSTSKITAPSSRPKK	TTACGTTCCACGTCCCTCCTCTTCCTTCACTTCGAACTTGGGAGGGGACAGCCCGGTGCCCACCGGGACAGCAAGCAGCCTCTGCCCGCTGGCTGGCTGGCACACGTTCCCTTGGCGACCACCACAATCACAAAACCCAAAATATCTGCACCCAAATCTCAGCCTCCCCACTGATGCGGTTCCCATAATTGATTGCTGCCTCTTCACCACCATTGATTCATTCTCTTCTGTGGAACGGTGCAGAAGAGATATACCCTTTTTGTTTTTCCATTTGTCAAAGTAGCAGTATACGAGTCGCCGCCTGTCGTCCTGCTCTGCAGTGTCGGCGAGACCCCCAACTCGCTCGCTCGCGTACACGTAAAACACGCCGCATCTCCCCGTCTTTCACTGCCTCGGTTC…	ATGATGGAGGACAATCACATGGGCAAGGTATCCGGCATGGAGTGGTCAGATTCATCATCCGGGGCGTCCGACGATCAGCAACATGACCAGCAAGAGCAGCCAGTCATCCATGCTCCAGTCCCGGTACGACCACGATTGCCGAGCCGAAAGAGCAGTGGGACCATGATTGTACCGCGCGACTCTATTGAGGTTGGCCCCGTCGAGATGACGCTTGGGCCCGACGACGTGAGGGCCATGAGTCCGAGGAGAACGAGCCAGGACCTCGAAATGCTGAGCAAGGAAGCAAGAGAAGAGTTGCAAAGGCACGCCAAGGCGCTTCAGGACTCGCTGTTGGCCCTCTTCCACCGGATCGAGGCTGTCAAAGAGGAACACAACAAGCTCGACAACAATAACAAGTTC…
NCU00806	NcraOR74A_LGI: 7,097,634 - 7,100,186 (-)	N. crassa OR74A	7	717	717	hypothetical protein	null	null	null	2	0	MEVVGFGRRACWAISSIFTAAGIVNAINAISPSPIIALVATLIVKFLVWGDCALLAELNVAPDVISPSTPWLLTLPTFMFLVLRGHATEGPTNPAASHDELEQVMDRNARYAGHIQSQRCGFNNSNQRLLPVLWPSDVPKQQQLLIDPTPLIIVLFLFFFVTFFGLTLLATSKHMHHAHKLGVLYVVGSVTRKWLDQAKALEQPTALGAQDSPAAPFQAEAKSNSATQKATHEGDKEI	ATGGAGGTGGTTGGTTTCGGACGTAGGGCTTGCTGGGCTATCAGTAGCATCTTCACTGCTGCCGGCATCGTCAACGCCATCAACGCCATCTCACCCTCACCTATCATCGCCCTGGTTGCCACCCTCATCGTCAAATTCCTCGTCTGGGGTGACTGTGCTTTGCTCGCCGAGCTCAACGTTGCTCCTGATGTAATATCACCATCGACACCATGGCTCCTCACGTTGCCAACGTTCATGTTCCTGGTTCTGCGGGGCCATGCAACAGAAGGCCCAACAAACCCGGCAGCAAGCCATGACGAACTGGAGCAGGTGATGGACAGGAATGCCCGGTATGCCGGGCACATTCAGTCACAACGCTGTGGTTTCAACAACTCCAACCAAAGACTGCTCCCCGTTCTA…	ATGGAGGTGGTTGGTTTCGGACGTAGGGCTTGCTGGGCTATCAGTAGCATCTTCACTGCTGCCGGCATCGTCAACGCCATCAACGCCATCTCACCCTCACCTATCATCGCCCTGGTTGCCACCCTCATCGTCAAATTCCTCGTCTGGGGTGACTGTGCTTTGCTCGCCGAGCTCAACGTTGCTCCTGATGTAATATCACCATCGACACCATGGCTCCTCACGTTGCCAACGTTCATGTTCCTGGTTCTGCGGGGCCATGCAACAGAAGGCCCAACAAACCCGGCAGCAAGCCATGACGAACTGGAGCAGGTGATGGACAGGAATGCCCGGTATGCCGGGCACATTCAGTCACAACGCTGTGGTTTCAACAACTCCAACCAAAGACTGCTCCCCGTTCTA…
NCU00807	NcraOR74A_LGI: 7,095,246 - 7,095,942 (-)	N. crassa OR74A	4	369	369	hypothetical protein	null	null	null	0	0	MFTYQHRQPEALSGLSSVATAHHHKPGTSSNVGLTNWVSWYYTRRIEGGHGQYRESYIVIKVRLCAAETETLVLSIAGEKRLPKIAQVMSSEIFDTVLEGLDKCQSYDYWKLRIDNALRTIG	ATGTTCACTTACCAACATCGTCAGCCGGAAGCGCTTTCTGGGCTTTCATCCGTTGCTACTGCGCATCACCATAAGCCAGGCACTAGCTCAAATGTAGGACTGACCAACTGGGTCTCGTGGTACTATACACGGAGAATTGAAGGGGGACATGGGCAGTACCGAGAAAGCTACATTGTCATCAAGGTAAGGCTGTGTGCTGCCGAGACCGAGACGCTGGTTCTTTCCATCGCTGGTGAGAAACGACTACCGAAAATTGCTCAGGTTATGAGTTCGGAAATCTTTGACACGGTACTAGAAGGACTCGATAAATGCCAGTCCTACGACTACTGGAAGCTCCGTATCGACAATGCCCTGCGCACCATCGGCTAA	ATGTTCACTTACCAACATCGTCAGCCGGAAGCGCTTTCTGGGCTTTCATCCGTTGCTACTGCGCATCACCATAAGCCAGGCACTAGCTCAAATGTAGGACTGACCAACTGGGTCTCGTGGTACTATACACGGAGAATTGAAGGGGGACATGGGCAGTACCGAGAAAGCTACATTGTCATCAAGGTAAGGCTGTGTGCTGCCGAGACCGAGACGCTGGTTCTTTCCATCGCTGGTGAGAAACGACTACCGAAAATTGCTCAGGTTATGAGTTCGGAAATCTTTGACACGGTACTAGAAGGACTCGATAAATGCCAGTCCTACGACTACTGGAAGCTCCGTATCGACAATGCCCTGCGCACCATCGGCTAA
NCU00808	NcraOR74A_LGI: 7,091,574 - 7,094,712 (+)	N. crassa OR74A	6	1864	1770	C6 zinc finger domain-containing protein (zinc finger transcription factor-48)	DNA binding, zinc ion binding	transcription, DNA-dependent	nucleus	11	0	MAQQFPDKKFQLSYTTTASWLDTRDRAWHDSLFLCDGDTPCAACVATENDCTYGSEANSRGKSDLILEGVLRVEKYLHELNANIAASPHFVSRSSSHHVLSSAVGSSVGRGSFSGGSLTDLRITPRPTLCPHPDELDNANNLENAVLESRHTSTTESILQWPHFDVFPSLRKDYTSIFHLEQSRPRIKTKKRDIYPYMTEEEVDSILDAFGHAVNFWYPTTSSDQLHNARALITNGNFEDNDELCVCLALLVMALGCASKVTAGLMESAAVPESEQRRRATYRATGDMYFESALKKLYVAHMDVSSIATQCLFFVALYFAFLRRPLQAWEYISAAATKCLLLLSYSSQDSTSEDQERIRRIFWSCYILESDYLAELSNLPLSGIARVESSVPLPDAWYS…	ATGGCCCAACAATTTCCGGACAAGAAGTTCCAGCTTTCGTATACCACGACGGCTTCATGGCTTGATACCAGGGACCGAGCCTGGCATGATAGCCTGTTCCTATGTGACGGTGATACGCCATGTGCGGCTTGTGTCGCAACTGAAAACGACTGCACTTATGGATCTGAAGCCAACTCGAGAGGAAAGAGTGATCTCATCCTGGAAGGGGTGTTGCGTGTTGAGAAGTATCTTCACGAGTTGAATGCAAACATTGCAGCATCGCCACACTTCGTTAGTCGCAGTTCTTCTCATCATGTACTGTCATCCGCGGTCGGCTCGTCAGTTGGTAGAGGGAGCTTCTCCGGAGGCTCCCTAACCGACCTGCGCATTACACCTCGCCCTACCCTCTGTCCACATCCG…	ATGGCCCAACAATTTCCGGACAAGAAGTTCCAGCTTTCGTATACCACGACGGCTTCATGGCTTGATACCAGGGACCGAGCCTGGCATGATAGCCTGTTCCTATGTGACGGTGATACGCCATGTGCGGCTTGTGTCGCAACTGAAAACGACTGCACTTATGGATCTGAAGCCAACTCGAGAGGAAAGAGTGATCTCATCCTGGAAGGGGTGTTGCGTGTTGAGAAGTATCTTCACGAGTTGAATGCAAACATTGCAGCATCGCCACACTTCGTTAGTCGCAGTTCTTCTCATCATGTACTGTCATCCGCGGTCGGCTCGTCAGTTGGTAGAGGGAGCTTCTCCGGAGGCTCCCTAACCGACCTGCGCATTACACCTCGCCCTACCCTCTGTCCACATCCG…
NCU00809	NcraOR74A_LGI: 7,088,949 - 7,091,552 (+)	N. crassa OR74A	2	2540	1644	MFS monosaccharide transporter (sugar transporter-26)	substrate-specific transmembrane transporter activity, transmembrane transporter activity	transmembrane transport	integral to membrane, membrane	59	0	MAHSINEKEAMGAHDDAFPESDITVQLAHDVDNTKYSPWSKSMFRLYLVLACAYLCGCLNGYDGSLMGGLNGMKAYQNYFHMSTAGSGTGLVFAMYNIGSVAAVFFTAPVNDWFGRRWGMFTGALVIIIGTCVQATTHTKSQFLGGRFVLGFGVSFCCVSAPCYVSEMAHPKWRGTLTGLYNTTWYIGSIIASWVVYGCSYIENNKDAWRIPIWCQMITSGIVCLGVFWLPESPRWLVAQDRYEEAAKILATYHGEGRLDHPLVQLQLKEMANQISSEASDKKWYDYHELWNTHSARRRLICVLGMACFGQVSGNSLSSYYMVNMLKSAGITDEHKVLALNGINPALSLIGAVMGARMTDVVGRRPLLLYTIVFSSTCFAIMTGTSKLAMPGHVGNLDD…	GCTCCTTTCTCTTCACTCTTCTTGCTTGCAGCCCATTCCAGCTGCTATGATCTCTACCACCTGTACAGCAATGGTACATTATCAAGGCCTTTTTGCTGGGCTCACATTCAGCCGTTTGTTTGATTCCTCCCCTTCGGCAGAGTGACAGATTGGGCAACACTACCAGTCACCAGGACCCCCAACAGAATCATTGTCTCGTCCATTTCCTCACTCGCTGGTCATCCCAATGTTCAGAATCGCCACCACGGTCTTCTCAAACCCCATGGATAGGGATACCTATGCTACCATAGCTATGCGGACGAGAGTCCAGCCTCTCCAGGTTCGGAGGAAAAGGGACCGAGACCGACCCTGTCACCGTTTCCCCAGATTTGTCCCCCAGATTCGCCATCACAATGCACC…	ATGGCTCACAGCATAAACGAAAAGGAGGCCATGGGTGCCCATGACGATGCCTTCCCAGAATCCGATATTACTGTCCAGTTGGCCCATGATGTCGACAACACAAAGTACTCGCCCTGGTCCAAGAGCATGTTCCGCCTCTACCTTGTCCTCGCGTGTGCCTACCTCTGCGGATGTCTCAATGGGTACGATGGAAGTCTGATGGGAGGCTTAAACGGTATGAAAGCCTACCAGAACTACTTCCATATGTCCACTGCAGGCTCGGGAACCGGCCTTGTTTTCGCCATGTATAACATTGGCAGTGTTGCTGCCGTTTTCTTCACCGCCCCTGTCAACGACTGGTTCGGGCGTCGCTGGGGCATGTTCACAGGTGCTCTTGTCATTATCATTGGCACGTGTGTC…
NCU00810	NcraOR74A_LGI: 7,084,807 - 7,088,666 (-)	N. crassa OR74A	2	3793	3216	glycosylhydrolase family 2-3 (gh2-3)	beta-galactosidase activity, carbohydrate binding, catalytic activity, hydrolase activity, hydrolyzing O-glycosyl compounds	carbohydrate metabolic process	beta-galactosidase complex	34	1	MTASRSRGIPPEEVDGTPDYCNESVFRRNTLPPRTYHIPTENSLLLNGQWDFHYASSPLAAPDPTAENGHNSADKHNAKYQWTTIQVPGHWQLQGHGIPHYTNVQYPFPVCPPFVPSENPTGTYRRSFFVPDTCETDQLRLRFDGVDSAYHIWINGVLIGYAQGSRNPSEFDVTEYVDRAGPNELVVRVYQWSDGSYIEDQDQWWLSGIFRDVHLLAFPQTRIEHWFLRTDLDVEYKNGILIAEIDVKTNSRSVIEVEVLDHNQDIVGCAEDWGFGSRKVMLRIPINNVDQWTAESPNLYTVRIEHVVDETLFHVVKQRVGFRKVELKDGLICVNGKPIRFRGVNRHDHHPSFGRAVPLDFIRKDLLLMKRHNINALRCSHYPSHPKLLDLADELGLWV…	CTTGGGAAGGAAGAATCCTTTCCCAACCTGAACCGCGTATACTTCTACTGACAAGTTTGATTGGTGCATGTTACCTACCTCTATGGGCCGCTACGGAGGGAGCATGTACTTTGTAGGTACCTGTCTATGCAGAAAGAAGAATGCGGGGTCACAGGGTCGCAGTGTGCTGCCTCAACCCCTCGCGACAGTCACTCAATGAGTCTCGCCTTTCACCATGTTCAATGCCCGATTACGAGCCAAAACACCAGGGCAGAACGTGCGGTGTTGCACTGAAACCGACGCCGATGACCGGGTAATGCGGCAAGACACAAAACAAGATGGGCTGTCTCGGCTTGCTGGAATATAAACGCCTGGACACTTGGCTGGCGTCCTCTCTTGTGCTTGAGATTTGCCTTCGAT…	ATGACGGCCTCCCGCTCTCGGGGAATTCCCCCTGAAGAAGTCGACGGCACACCCGACTACTGCAATGAGTCTGTCTTCCGGCGCAACACTCTACCTCCACGGACATACCACATTCCCACGGAAAATTCCCTCTTGCTCAACGGCCAATGGGACTTTCACTACGCCTCGAGTCCTCTAGCTGCTCCAGACCCGACCGCAGAAAATGGCCACAACTCGGCTGACAAGCACAACGCAAAATACCAGTGGACTACCATTCAAGTTCCTGGCCATTGGCAGCTTCAAGGCCACGGTATCCCACACTACACCAACGTCCAATACCCATTTCCCGTCTGTCCGCCCTTTGTGCCTTCGGAGAATCCCACTGGTACCTATCGACGCTCCTTCTTCGTACCGGACACG…
NCU00811	NcraOR74A_LGI: 7,081,981 - 7,084,100 (+)	N. crassa OR74A	1	2120	909	hypothetical protein	null	null	null	24	0	MQITSLLVLAGVLGASAMPSGHAHLHRAAHQQRDLKFYKAEKHFPIPIPAATPSSSSVAVPSSTTVPEPAQSSAAAATGDDSSSDDEYIPFCGENKNTKRVTYAQIMYTGNTGDADGCEWNSNLMTVPKNIADKYHNRMYYTNVADVPYQVVCGNKMGSNHGLNGMFKVATNKQLVFTLQPGETQLVVAAANTQGVCAFSAEEVPTTTNGQFAGNWAEFDFENSSNGGWSGADCSSLVAQAAGMDVPGCQICGHDTCSTILPGGFGTNAYTKGMEAEDGVGLNIASGQQVTLNIKVGYSGKD	CTTGACGCCCTCCTCCCTCTCCCTCGCGATTTTCATTCCTCCTCCATCCAACACACCACAACGACGCACAACGCCTCCTTTGTTGCGCTTCACCACACTCTTTTCTACAACTCTTGCGCAGATATCCCCATCTCGCAGCCATTCCTTTGGACCGCGGTCCCACGCTACACCAACACTCCTTGGATTGATTGCACAACATAGACCACGTCGGCCACCCCATCTCAATCGACTACTATAGACTAGACATATACCCAGCATCCTTTGCGCCATCTATCCATTCCAACTAGACAAACATTTATCCAAACCGACAAGATGCAGATCACCAGCCTCCTCGTCCTTGCCGGCGTCCTCGGCGCCTCGGCCATGCCTTCTGGCCACGCCCACCTCCACCGCGCCGCC…	ATGCAGATCACCAGCCTCCTCGTCCTTGCCGGCGTCCTCGGCGCCTCGGCCATGCCTTCTGGCCACGCCCACCTCCACCGCGCCGCCCACCAGCAGCGCGACCTCAAGTTCTACAAGGCCGAAAAGCACTTCCCCATCCCCATCCCTGCCGCCACCCCCTCCTCCTCCTCCGTCGCCGTTCCTTCCAGCACCACCGTTCCTGAGCCTGCCCAGTCCTCTGCGGCTGCTGCGACCGGGGACGACTCTTCTTCCGATGACGAGTACATTCCCTTCTGCGGCGAGAACAAGAACACCAAGCGCGTCACCTACGCTCAGATCATGTACACTGGCAACACCGGCGACGCTGACGGCTGCGAGTGGAACTCCAACTTGATGACCGTCCCCAAGAACATCGCCGAC…
NCU00812	NcraOR74A_LGI: 7,077,348 - 7,079,923 (-)	N. crassa OR74A	2	2467	822	exosome complex exonuclease RRP41 (exosome exonuclease-3)	null	null	null	74	0	MPLDTSAYSLALLRVDGRRWNELRRIHAQIRTQAAADGSSYLEMGHTKVMCVVNGPSEPGPRRGATSGGGGGGGQSKNAEVAVNIVIAGFSSVDRKRRGRGDKHILELQSTISQALAASLHTHLFPHSTINISLHVLSQDGSLLAALINAATLACVDAGIPMTDYVAACTAGSTSTYAANDEGADPLLDMNHQEEQELPGLTVATLGDSDRVAVLVCESRVQVSRLEGMLAVGVDGCKQVREILDRVVREKGIKMIQEGTVERGVGLNDMELD	TTTCGGCCTGGCCCAACCACGTCCGTTTATTCCTAGCAAAAGGCGATTTCAAAGTCAACAACCGTCCACCAGAACCTGCTGTCGATTATTCAGACTGGTCGACCGGAAGCTCCGAATTCCCACTTTGCGCGATAACTTAGTCACTGAAACTGGGGCCCCGACACTTCCGCATTACGCAAGCCTTTCTCTCCTCCGACTCAACGTACCGAGAGCTTGCGCGTCGCTCGCGGCACGATATCGCATCGAATAATCTGTCCCATCGAGCCGAAACTGTACGCACTAACCACGATCTCCCAGATCGAGCTTGGCCGACCCGACTCGAAGAACGACTAGGGTACAACTACAAGCACAACCTGAGCTTGGTGGACACTAAGCAGGGGAAGCAAGAGCAAAAAATCT…	ATGCCTCTCGATACTTCAGCATATAGCCTCGCGCTGTTGCGCGTCGACGGCCGCAGGTGGAACGAGCTGCGTCGCATCCATGCCCAGATCCGCACCCAGGCCGCCGCCGATGGCTCCAGTTACCTCGAGATGGGCCACACCAAGGTCATGTGTGTCGTTAACGGACCCAGCGAGCCCGGTCCTCGGAGGGGAGCCACGTCGGGCGGTGGTGGTGGCGGTGGTCAGTCCAAGAACGCCGAGGTTGCTGTAAACATTGTCATTGCCGGGTTTAGCTCGGTTGACCGTAAGCGAAGGGGGAGAGGTGATAAGCACATCCTCGAACTCCAATCGACGATATCTCAAGCCCTCGCTGCCAGCTTACACACCCACCTCTTCCCGCACTCCACCATCAACATCTCC…
NCU00813	NcraOR74A_LGI: 7,076,167 - 7,078,358 (+)	N. crassa OR74A	2	2115	1515	disulfide isomerase (disulfide isomerase-1)	null	cell redox homeostasis	null	79	0	MHHSTLCALAVGILSALPGAQAGLYTKKSPVLQVDGKDYDRLIAKSNQTSILEFYAPWCGHCQNLKPAYEKAAKNLEGLAKVAAVNCDEDANKPFCGSMGVQGFPTLKIIRPSKNGKPIVEDYQGQRTASAIVDAVVSRINNHVVKVEDKNLDKFLSDKNETAKALLFTDKGTTSPLLKSVAIEFLGVMPVGQVRNTQSKAVSTFGVDKLPTLILLPGGDAPGIVYDGEINKAAMVEFLSQAAQPNPDPAPANGKTNGKTNGKTNGKANGKANGKANGKANGGEKNGKQDSKKVASSETSSETSSETPAPTQEIPVIIHTALPIPSLNTPEKLVKECLTSKSSTCLLALVSSSNEKAQKALTHLAEIKFKYALGQHKLFPFYEVPLDTNPAGASLLKSL…	GCCAGCTTTCACAGCTTCTGAGTTGAAATGTGTTCTTTTGCCGAACCTGGGAAGATGACAGCTTTTCCTTTCATCTCAATCGGTGTGTCTGTTTGTTGCTTCCTTGGGTTTCAAATACACGACACCATCTTTCACACGGGACTGAATCCCTAGGACGCCCATACGGAAGAGCTTCCTTTGTTCTCACTTACACTTTGTATTGGTATCGGCTATTGTACATTCATGACATTATAGCTCCAACCCCACAAACCTCATCTATCATCATCCCCCCATACATACATACCACCGTCACCCAGTAAACAAAAGCGTCGCCTTCCTGACTGTACCATGCATCATTCCACCCTCTGTGCTCTGGCAGTTGGTATCCTGTCTGCGCTCCCCGGAGCCCAGGCGGGCCTT…	ATGCATCATTCCACCCTCTGTGCTCTGGCAGTTGGTATCCTGTCTGCGCTCCCCGGAGCCCAGGCGGGCCTTTATACCAAAAAGTCCCCAGTTTTGCAGGTTGACGGAAAGGATTACGATAGATTGATTGCCAAGAGCAACCAGACGTCTATTCTTGAGTTCTACGCCCCCTGGTGCGGCCACTGCCAAAACCTCAAGCCCGCCTACGAAAAGGCTGCCAAGAACCTCGAAGGCCTGGCCAAGGTCGCCGCCGTCAACTGCGATGAGGACGCCAACAAGCCCTTTTGCGGCAGCATGGGCGTGCAGGGCTTCCCGACCTTGAAGATCATCCGTCCTTCTAAGAACGGCAAGCCCATAGTGGAGGACTACCAAGGCCAGCGCACCGCCAGCGCAATTGTC…
NCU00814	NcraOR74A_LGI: 7,072,683 - 7,075,986 (-)	N. crassa OR74A	4	3119	1293	hypothetical protein	null	null	null	74	0	MTDNITIPAAVKAADINLWKCATKALQLQSVKPEIAYWCNYWVVNQILNRGLHKENDEMMTYTMDLMGKLEQAKAEHPNEDAYTDDEVGQLVVDRFAQETLDRAERVVKANKVTQQTAMTFDAAATFFHLVNIWGPPDEETQQKIKYAKWNAARIAKAIKEGRDPNESNPKREEPQLPALDPSDPEVQTLTGSVEKTSPPPLSVTVEEVPDRDLQRTDAAGVSLPISPASAGPSPISEAELKLPGVPSGLAEPAPSTVSLDLDTPVSAPTHNPVNYRPEPDLPSAPSALSSYPDRDISMPDAGTAAWTPDADRQPPAPPVVPPTFAPSAPSTAAVVSPPVNQPTDFSFQNPAPPAAQAPAVPSLQPVPPPLAVSAATYASSQVAGGFTTDEAAMASAQK…	GGGAAGAGGACGCTAACAACTGGACTGAATTGGTGCCGCCTGCCGTTCGTACGCAGTACGTACTCTAGAGACAGCCGCGGAAAGATAGGGTAGGGTAGGTGACGACGCTAGTCACGGACGGTCCAGTCCATGTTCAACTGTCAACCCTCCTCTGCTCCATGGGACTTGACAAGGAAGCGAGCTGAGAGATAACGACGAGCAGTACTTCCCCTCTTTCCTGGTTTGCATACCTTCAGTTATCCTCTCTCCCTATAGATTCTCTTATCTTGATCCGAACGTACAGCCAAGGCATTCTGTCAGACGCCCGAACGCAATCGTCATGACAGACAACATCACGATCCCCGCTGCCGTCAAGGCGGCCGATATCAACCTCTGGAAATGCGCGACAAAGGCCCTCCA…	ATGACAGACAACATCACGATCCCCGCTGCCGTCAAGGCGGCCGATATCAACCTCTGGAAATGCGCGACAAAGGCCCTCCAGCTTCAATCAGTAAAACCGGAGATTGCGTATTGGTGCAATTATTGGGTCGTCAACCAGATCCTTAACAGGGGACTCCACAAAGAGAATGACGAAATGATGACTTACACGATGGACTTGATGGGGAAGCTGGAACAGGCCAAAGCTGAGCACCCGAACGAAGATGCCTACACAGACGACGAGGTCGGCCAGCTCGTCGTCGACAGATTCGCACAGGAAACCCTTGATCGCGCCGAGCGAGTGGTCAAGGCAAACAAAGTGACACAGCAAACTGCCATGACGTTCGATGCCGCCGCAACCTTCTTCCACCTGGTCAACATC…
NCU00817	NcraOR74A_LGI: 7,067,679 - 7,069,718 (+)	N. crassa OR74A	1	2040	2040	hypothetical protein	null	null	null	3	0	MRRVYQGPPSNYRPPSSRFATGTNNRREQAAPTGLPGSNPWVENLTEHQTSHLHGSLSFQENAELASRRFIDGGSSATAPPRQQATAQETRSRAMRGVFYDPVRDIDVVLSPLVLLPVAAEPVLGNALSDDGSIETVVATESSPAFSEPNFQQIVGSNTQSSVPNPRVEIDLTTALTIKLSRSRRTLASSFHQIPATAVEPDQYQNHSRVQGTLAQTLPQSAPQFAPPNAPRTSPIPQRNTRPKAPAMFRDISSHDLFLRQPNPEEHEQVRVAASYGFTTSLKPVRERSSDAALYSLQEGQEELPRKKLNKRGGARPGAGRPATKMLRQLAGETTQQPLRAGSLWGRPTSTTSPHSDGSGHAVCVSGAGSLSSSYSGFTLVPSADPYIQPSSSFSAPVG…	ATGCGCCGCGTATACCAAGGACCTCCAAGCAACTACCGTCCGCCGAGCTCAAGGTTCGCAACAGGTACAAACAACAGACGAGAACAGGCGGCTCCCACAGGGCTCCCGGGTAGCAACCCGTGGGTAGAAAACTTGACTGAGCATCAAACCAGCCACCTGCATGGCTCACTGTCTTTCCAAGAGAACGCCGAACTGGCCTCACGTCGCTTCATTGACGGGGGTAGCTCGGCTACAGCTCCTCCACGTCAGCAAGCGACAGCACAAGAGACACGTAGCAGGGCGATGAGGGGCGTCTTCTATGATCCCGTCAGGGACATAGACGTAGTCTTGTCGCCGCTTGTACTTTTGCCTGTCGCCGCCGAGCCCGTGCTGGGCAACGCTTTGTCTGACGATGGCAGT…	ATGCGCCGCGTATACCAAGGACCTCCAAGCAACTACCGTCCGCCGAGCTCAAGGTTCGCAACAGGTACAAACAACAGACGAGAACAGGCGGCTCCCACAGGGCTCCCGGGTAGCAACCCGTGGGTAGAAAACTTGACTGAGCATCAAACCAGCCACCTGCATGGCTCACTGTCTTTCCAAGAGAACGCCGAACTGGCCTCACGTCGCTTCATTGACGGGGGTAGCTCGGCTACAGCTCCTCCACGTCAGCAAGCGACAGCACAAGAGACACGTAGCAGGGCGATGAGGGGCGTCTTCTATGATCCCGTCAGGGACATAGACGTAGTCTTGTCGCCGCTTGTACTTTTGCCTGTCGCCGCCGAGCCCGTGCTGGGCAACGCTTTGTCTGACGATGGCAGT…
NCU00818	NcraOR74A_LGI: 7,063,260 - 7,065,462 (-)	N. crassa OR74A	1	2203	1755	hypothetical protein	phosphoric diester hydrolase activity	lipid metabolic process	null	10	0	MILKTLFKKDRRPFSFASKSTSTPSSTPTSTSASASASPSTSSSSASPSLFRRMSIKIQEKLPSKGVQVSAYISPTVASWGTCSITLTVPGETVVFQSSSPPTSSSSSAASSQQQQQQQQFFSRAIEVEARNIPSLFDKKGRFSFRVELALGQDSNNNKLITEQWIDVNAITGFATGGTMDSIASTPSIFSWVDPEGTTTPNRRRREVVVTYGFYESGPAGQDILPKRHQCYITVSSAGSRWMEDMIPPGSWQANRRFRRLVLPSAHDAGMNSMASSSKLLSKLGGAVVGTLVHDNRIMTEIADTLSGPAIALIAPNIIFSLAMTQKDSLDAMLRIGARYFEFRPAYCHAAVRSAMQRGKDGLPDKLYFQHGAIPGMGYDVFLADVVAFLLAHQEEIVV…	GTACCTACATGTACTGGGCGGGAGACTTGCGCGATTGATATACTTTGTATATGGCGCCTTGTATATAATGCGGCCTCCCAACCCAACCCCATCTTGAACGTCAGTCCTCGTTTCTTTCTTGGACGAATATTGTAGGCTTGCATCATTTTCCTCCCCTGAATACACGACCATTCAATTTCTTACTCCATCAACAACAACATCACCACAACAGCTATTACTCATTGAGCAACCACATGTCACTTTGCCCATTCCCTGCAGACCGTAGCTGATCAACGGGTTAGTGACATTACCTCAAACTCCAATCACCAAACCCAGCCTAAGCGGACACCACAAAACCACAAGACAAGCCTACAAGGAACTTAACAAAACGACAATGATACTCAAGACCCTCTTCAAAAA…	ATGATACTCAAGACCCTCTTCAAAAAAGACCGTCGCCCTTTCTCATTCGCCTCCAAATCAACCTCCACCCCTTCCTCAACCCCAACCTCCACCTCCGCCTCCGCCTCCGCCTCCCCATCAACTTCTTCTTCAAGCGCCTCTCCTTCGTTATTCCGCAGAATGTCCATCAAAATCCAAGAAAAGCTTCCGTCAAAGGGCGTCCAAGTATCCGCCTACATCTCCCCCACCGTCGCCTCCTGGGGAACATGCAGCATCACTTTGACCGTGCCTGGCGAGACCGTCGTCTTCCAATCCAGTAGTCCCCCTACTTCTTCTTCTTCATCAGCAGCATCCAGTCAGCAGCAGCAGCAGCAGCAGCAATTCTTCTCCCGCGCCATCGAAGTGGAAGCCCGCAACATC…
NCU00819	NcraOR74A_LGI: 7,061,882 - 7,062,927 (-)	N. crassa OR74A	3	564	564	hypothetical protein	null	null	null	1	0	MVELSSNREVHKHGEMRMGRKLLRNLNFETIIHTIAAKHQVSLAVTCQALITEKVIVVSSEGSGRDIPQNRVSARGDSAHPGAAKPGLTIVILVLGLGLSIAHAAPATLPRSRWLRSMSLERRRRQDGQSSGTECLQGGSGDGCHTRSDDMIRHGVVLSLSRIYDQGVKGAHDFSEFSPKAKAAPVR	ATGGTAGAGCTGAGCAGCAATCGAGAAGTTCACAAGCATGGGGAGATGAGGATGGGACGGAAGCTGCTTCGAAACCTGAACTTTGAAACGATTATTCATACCATCGCCGCTAAGCATCAAGTGTCTCTGGCAGTCACTTGCCAGGCGTTGATAACGGAGAAGGTCATCGTAGTTAGCTCGGAGGGATCCGGCAGAGATATTCCGCAAAACCGTGTGTCGGCGCGGGGAGATTCGGCCCATCCAGGAGCAGCCAAGCCGGGGCTTACCATAGTAATACTGGTACTCGGGCTTGGCTTGTCGATCGCGCATGCGGCGCCAGCAACTTTGCCGAGAAGCCGGTGGTTGCGGTCAATGTCTCTCGAACGAAGGCGGCGCCAAGATGGTCAAAGCTCAGGCACC…	ATGGTAGAGCTGAGCAGCAATCGAGAAGTTCACAAGCATGGGGAGATGAGGATGGGACGGAAGCTGCTTCGAAACCTGAACTTTGAAACGATTATTCATACCATCGCCGCTAAGCATCAAGTGTCTCTGGCAGTCACTTGCCAGGCGTTGATAACGGAGAAGGTCATCGTAGTTAGCTCGGAGGGATCCGGCAGAGATATTCCGCAAAACCGTGTGTCGGCGCGGGGAGATTCGGCCCATCCAGGAGCAGCCAAGCCGGGGCTTACCATAGTAATACTGGTACTCGGGCTTGGCTTGTCGATCGCGCATGCGGCGCCAGCAACTTTGCCGAGAAGCCGGTGGTTGCGGTCAATGTCTCTCGAACGAAGGCGGCGCCAAGATGGTCAAAGCTCAGGCACC…
NCU00821	NcraOR74A_LGI: 7,056,000 - 7,058,684 (-)	N. crassa OR74A	4	2501	1689	sugar transporter (sugar transporter-15)	substrate-specific transmembrane transporter activity, transmembrane transporter activity	transmembrane transport	integral to membrane, membrane	68	0	MAPPKFLGLSGRPLSLAVSTVATTGFLLFGYDQGVMSGIITAPAFNNFFTPTKDNSTMQGLITAIYEIGCLIGAMFVLWTGDLLGRRRNIMVGAFIMALGVIIQVTCQAGSNPFAQLFVGRVVMGIGNGMNTSTIPTYQAECSKTSNRGLLICIEGGVIAFGTLIAYWIDYGASYGPDDLVWRFPIAFQLLFAIFICVPMFYLPESPRWLLSHGRTQEADKVIAALRGYEIDGPETIQERNLIVDSLRASGGFGQKSTPFKALFTGGKTQHFRRLLLGSSSQFMQQVGGCNAVIYYFPILFQDSIGESHNMSMLLGGINMIVYSIFATVSWFAIERVGRRRLFLIGTVGQMLSMVIVFACLIPDDPMKARGAAVGLFTYIAFFGATWLPLPWLYPAEVN…	TGGGGACGCCGTTGCGGTCATCGCAAGGCCCTGGCACAAAGATATTCACACACTAGTGTACACTACACCTCCGCCGGGGAGAAAAAAAAAAAAAAGAGAGGTTAGAGCTGAGAGGTATTCACCGTTAGTGCAGATCAGTGGCAAAAGACAGGTCTCTACAGAAGAGCAACATTTATACCGACGTGTAAGCATGGCCGACCTTGCGACCTCTCCTTGTTTTCGATTCGTCTTGGCTTGTCCGCCTCCCGTGCTTGGGTTCGACCTCCATCAAGCTTAAATATCCACGGCCTCGCTCCTACCCAAAGCTTGAGTCCTGATCTTGAATTCCGTCATCCCTCACATTCCATCCCATTGTCCAAGATGGCGCCTCCAAAGTTCCTGGGCCTCTCAGGCCGACCG…	ATGGCGCCTCCAAAGTTCCTGGGCCTCTCAGGCCGACCGCTCTCTCTAGCTGTCTCGACTGTAGCCACCACGGGCTTCCTTCTCTTCGGCTATGACCAAGGTGTCATGAGCGGCATCATTACCGCCCCCGCTTTCAACAACTTCTTCACACCAACCAAAGACAACTCGACCATGCAGGGTCTCATCACTGCCATCTACGAAATTGGATGCTTGATTGGTGCCATGTTCGTCCTCTGGACCGGCGATTTGTTGGGTAGACGCAGGAACATCATGGTGGGCGCCTTCATTATGGCTCTCGGTGTCATTATTCAGGTTACCTGTCAGGCTGGATCCAACCCTTTTGCTCAGCTGTTCGTCGGCAGAGTCGTCATGGGTATTGGCAACGGCATGAACACTTCG…
NCU00822	NcraOR74A_LGI: 7,052,992 - 7,055,104 (-)	N. crassa OR74A	3	1828	1629	hypothetical protein	null	null	null	7	0	MVHVNKFSTSTATAALLLFTSVQGHMVMRTPPSYNLYKGDTLLQVDPLDGVKYLYPCQNRYEAGNATTVKAGDVQLVQFTGGAQHGGGSCQFSVSYDDPEKSNGSWNTSATFKTIYTIIGGCPAEFHDEANNLPTEGRPKDAQQRLNTDFCNNDSGIDCTREFLIPIPDFLPQGKATFAWTWFNKLGQREMYMNCAPVEITGGQPSPEKYESLPNIFIANIPKQKGIPGYDGCVTGGGAANVVNIPNPGKYGRIINQLKRPFSKPDPAPTGLNLCPKIDNDTLPVFEDNPKTISKGGAAPTGGGEEVNAGTTSASVTVTGTGTGKPPAVTTTTITTTSASAAATGTETTVAPISSASASASASGDAKATDVDASGTFITAPSDGLASTATASATGGVES…	ATGGTCCACGTCAACAAGTTCAGTACGAGCACGGCTACTGCCGCACTTCTTCTCTTTACCAGTGTCCAAGGACATATGGTGATGCGAACCCCACCTTCCTACAATCTTTACAAGGGAGATACACTACTTCAAGTCGATCCTCTGGATGGAGTGAAGTACCTGTACCCATGCCAAAACCGCTATGAGGCCGGCAATGCTACCACAGTCAAGGCAGGCGATGTCCAACTCGTCCAGTTTACCGGCGGTGCTCAGCATGGCGGCGGCTCCTGCCAGTTCAGCGTTTCGTACGACGACCCAGAGAAGTCCAACGGATCATGGAACACATCGGCCACATTCAAGACTATTTACACCATTATTGGCGGATGCCCGGCGGAGTTTCACGACGAGGCCAATAACTTA…	ATGGTCCACGTCAACAAGTTCAGTACGAGCACGGCTACTGCCGCACTTCTTCTCTTTACCAGTGTCCAAGGACATATGGTGATGCGAACCCCACCTTCCTACAATCTTTACAAGGGAGATACACTACTTCAAGTCGATCCTCTGGATGGAGTGAAGTACCTGTACCCATGCCAAAACCGCTATGAGGCCGGCAATGCTACCACAGTCAAGGCAGGCGATGTCCAACTCGTCCAGTTTACCGGCGGTGCTCAGCATGGCGGCGGCTCCTGCCAGTTCAGCGTTTCGTACGACGACCCAGAGAAGTCCAACGGATCATGGAACACATCGGCCACATTCAAGACTATTTACACCATTATTGGCGGATGCCCGGCGGAGTTTCACGACGAGGCCAATAACTTA…
NCU00823	NcraOR74A_LGI: 7,049,640 - 7,051,539 (+)	N. crassa OR74A	3	1735	1017	regulatory particle, non-ATPase-like-11 (rpn-11)	protein binding	null	null	82	0	MDRMRSLLGGGLGMGGATAPGADNTNLIDNSETVYISSLALLKMLRHGRAGVPMEVMGLMLGEFVDDFTVRVVDVFAMPQSGTGVSVEAVDPVFQMNMMDMLRQTGRPEAVVGWYHSHPGFGCWLSSVDINTQQSFEQLNSRAVAVVIDPIQSVKGKVVIDAFRLINPQSLMLGQEPRQTTSNLGHLNKPSIQALIHGLNRHYYSIGINYRKTALEENMLMNLHKHVWTEALEMEDFRCEGSRTKERLDRLVSLADGYEKRVKEETELTKDQLKTRYVGKVDPKKHLEDVGQQLIEDNIVAVTRQMIDKEATIAKKDTPAGANGTTHGDQMEVEEEQL	ACAGCTTGTCGTCAACGCCGCCGCCAGCCAGCTGCGGCAAGCTCCCCATAGGTGCTGCATGCTCCATGCTCCAACCTGACGCGGTAGGTAGGTAGAGAGGTACTCAACCCACCAACCTAAACAACAAACCGCCCCGTCTCCCGTCTTGTCATCGACGACATCCCACTTCGACTTTACAACGAAACCGCCACCGTTTGCATCGCAACCCTCCATATACTTCTGCGCGACGTCATTACACCCGAGGAACGACGCCGATATTAATTTCCAACACCCCCGTCACACAGCTACGTCAACATAATACACTACTCTCCAACCAACAAACACATTCAAGATGGATCGCATGCGCAGCTTGTTGGGCGGCGGCCTGGGAATGGGCGGTGCCACTGCGCCAGGAGCCGA…	ATGGATCGCATGCGCAGCTTGTTGGGCGGCGGCCTGGGAATGGGCGGTGCCACTGCGCCAGGAGCCGACAACACCAACCTCATCGACAACTCGGAAACCGTCTACATTTCCTCCCTAGCCCTCCTCAAGATGTTGCGCCACGGTCGCGCTGGTGTGCCCATGGAAGTCATGGGCCTGATGCTGGGCGAGTTTGTCGATGACTTTACCGTTCGCGTCGTCGATGTGTTTGCCATGCCCCAAAGCGGTACTGGTGTCAGTGTAGAGGCTGTCGACCCCGTCTTCCAGATGAACATGATGGACATGCTCAGGCAAACGGGAAGGCCCGAGGCCGTCGTTGGCTGGTACCACTCGCATCCCGGTTTTGGCTGCTGGCTTTCGTCGGTTGATATCAACACCCAA…
NCU00824	NcraOR74A_LGI: 7,046,029 - 7,049,316 (-)	N. crassa OR74A	4	3106	1977	histone deacetylase-3 (hda-3)	null	null	null	147	0	MPSTFTDPAGVARDEPLYTVVHNDKKRVAYFYDSDIGNYAYVTGHPMKPHRIRLAHSLVMNYNVYKFLEVYRAKPAVTAEMTQFHTDEYIEFLQKVTPDNMDGFMREQGKYNVGDDCPVFDGLFEFCGISAGGSMEGAARLNRDKCDIAINWAGGLHHAKKSEASGFCYVNDIVLAILELLRFKKRVLYIDIDVHHGDGVEEAFYTTDRVMTVSFHKYGEYFPGTGELRDIGIGSGKNYAVNFPLRDGIDDTTYSSIFQPVISAVMQYFQPEAVVLQCGGDSLSGDRLGCFNLSMRGHANCVNYVRSFGLPTLVLGGGGYTMRNVARTWAYETGRLVGVEMNPVLPYNEYYDYYGPDYELDVRSSNMENANSPEYLEKIKISVIENLKKTAPVPSVQMQ…	CGACCTCAGCGTTGTGCCGTGGCTCGTACAAGCAATTCTGCCACTCAGTGACAGACACCCCGGCGTCAGGAACCGAGCTCGAACTAAACACCATCTTTCTTTTCGTTGCTGGCAAGCCATGACGATACCGCCCAGGTGATTTGCCACATCACGGGGATATTTCTATATCATACTTTGTCATTCTATCAATACCACGAAACCTCAACACGTGTTTCCCCCATTCAGCCCGGCGACCCTGAACATTTCCTTTCACGACGGGGTCCTTCCCATCCCAGCGTCTCCCGGTCAGCGATAACTTCTACATACTTGGACGTGATATCCACCACCACAACACACACACACACACCATCCAACCCACAATCCGGATTGTACCGCAATAGTCCTCCGTATCCGCCAACG…	ATGCCTTCCACATTCACCGATCCCGCCGGAGTCGCGCGTGACGAGCCGTTGTATACCGTCGTCCACAATGACAAGAAGCGGGTCGCCTACTTCTACGACTCCGACATTGGCAACTATGCCTACGTGACCGGCCATCCTATGAAGCCCCATCGTATCCGTCTTGCCCACAGTCTGGTCATGAACTACAACGTGTACAAGTTTCTCGAGGTCTACCGTGCAAAACCAGCCGTTACTGCCGAAATGACACAGTTTCACACCGACGAGTACATTGAGTTTTTACAAAAGGTTACCCCCGACAACATGGACGGCTTCATGCGCGAGCAGGGCAAGTACAATGTTGGCGATGACTGTCCCGTTTTCGACGGCCTGTTTGAGTTCTGCGGCATCAGTGCCGGCGGA…
NCU00825	NcraOR74A_LGI: 7,043,408 - 7,045,920 (-)	N. crassa OR74A	2	2442	2037	hypothetical protein	peptidase activity	null	null	67	0	MVSKFTMGRTQGAGHRVSAISERHPLNQRTHSEITKIARLCTAVALAILVVLSLSDLSALSWTARPNWSTTNTVYPLNKDQKKEDKEFNWADITPGPSPIQWHPCYDDELDCARLNLPMDWQQPEATNSSASERRVNLAIVRLRAAVPSNSPDYRGPVVFNPGGPGGSGIWSLRDHGRNLQTIVGTNHDIVSWDIRGVGASTPRIDCWASTQDRVYWDLQDPGVVDAHEGTVFEAFARAAAYSQVCERNLEESGILEHSSTAYHARDMLAILEAMGEEKLKYWGFSYGTVLGGTFAAMYPDRVERMVNDGNVDYEDWYNGTYINFLHDTDKVMQAFFTFCHSAGPDRCAFYDSSPNAIKSRLDTLLTKLRTHPIVIPQGQLPSPSGTPSNPSSPSLAST…	AAAGACTTCTGAGAAATGATCAACAACCCCGACGGGTCCAATTATGGCAAATCCTCGAGTCGTACAGCAAAGAGTTCAGCTGGTGTTTAGCATATCCACATTACTACTTTAGATACAAGTGATAGCGCCCTCGTTAAATTCTTCCTGTTCGTCTTCTTCTCAACCCTGATGGACTTGTCAGTGTCTAAACCAGCAGGAATCCTCCAGAGGCGCCCATGGTGAGCAAGTTTACGATGGGCAGGACACAAGGAGCGGGTCACCGGGTGTCTGCCATCAGTGAGCGGCATCCTTTGAACCAAAGAACGCATTCGGAAATCACAAAGATTGCACGATTATGTACAGCTGTAGCACTAGCCATACTGGTGGTGCTATCGTTGTCAGATTTGTCCGCGCTTTCCT…	ATGGTGAGCAAGTTTACGATGGGCAGGACACAAGGAGCGGGTCACCGGGTGTCTGCCATCAGTGAGCGGCATCCTTTGAACCAAAGAACGCATTCGGAAATCACAAAGATTGCACGATTATGTACAGCTGTAGCACTAGCCATACTGGTGGTGCTATCGTTGTCAGATTTGTCCGCGCTTTCCTGGACAGCAAGACCAAATTGGTCCACTACCAACACAGTCTACCCGCTGAACAAGGACCAGAAGAAGGAAGATAAGGAGTTTAACTGGGCAGATATTACACCCGGTCCATCACCGATTCAATGGCACCCATGCTACGACGACGAACTTGACTGCGCGCGACTCAACCTCCCCATGGACTGGCAGCAACCAGAAGCAACTAATAGCTCTGCTTCAGAA…
NCU00826	NcraOR74A_LGI: 7,041,277 - 7,043,025 (+)	N. crassa OR74A	2	1673	1644	hypothetical protein	null	null	null	3	0	MASPTTSTAWLTLMTTTWFTPSISTFPAANFTCPELFFGHQQHDADTGGGSEKFHIDSPTRQVADFIVTALGSVQTSISFACSYRVAAETGAVSSENTSRASTASPTHTTNTAPHPTATHELTHTKTNGGAIAGAAIGAALLGLMVGALIGYFCLSAKRRKRQDTVDPDNEGTAMTTFLPPASLPKERLSSKSSVRNEALLSSTGTTGGGSSSINNVLSGIGIHEGASDEEIKSELSALGYLLQEHVQNNYHLDPLDGSRNEVFKLNQALADPAFGLDNRTHALILKLSQDPQTRFPAIRHFLALTIFPALDLHHVRTHPGSVSLLPRQVTSFLESIPSSAAGMGKNSMTPQTATALNLWRRLSASLLLPILLDKEPSSNPISPSMSSPITTSTTSNIL…	CGTGTATCTTTGGACTCTTTTGAACAAAAATGGCTTCGCCAACAACATCAACAGCATGGCTGACTCTCATGACGACAACCTGGTTCACGCCTAGCATTTCAACTTTCCCTGCCGCCAACTTCACGTGCCCCGAATTGTTCTTTGGTCACCAACAGCATGATGCTGACACTGGCGGAGGCTCTGAAAAATTCCACATTGACAGTCCTACACGTCAAGTTGCCGATTTCATAGTCACCGCCTTAGGTAGTGTTCAGACTAGCATAAGTTTCGCGTGTAGCTATCGGGTTGCTGCTGAGACTGGAGCTGTCTCCTCGGAAAACACCTCACGAGCCTCGACGGCATCACCTACACACACTACCAACACAGCCCCTCACCCTACCGCTACTCACGAACTCACCC…	ATGGCTTCGCCAACAACATCAACAGCATGGCTGACTCTCATGACGACAACCTGGTTCACGCCTAGCATTTCAACTTTCCCTGCCGCCAACTTCACGTGCCCCGAATTGTTCTTTGGTCACCAACAGCATGATGCTGACACTGGCGGAGGCTCTGAAAAATTCCACATTGACAGTCCTACACGTCAAGTTGCCGATTTCATAGTCACCGCCTTAGGTAGTGTTCAGACTAGCATAAGTTTCGCGTGTAGCTATCGGGTTGCTGCTGAGACTGGAGCTGTCTCCTCGGAAAACACCTCACGAGCCTCGACGGCATCACCTACACACACTACCAACACAGCCCCTCACCCTACCGCTACTCACGAACTCACCCACACAAAGACAAACGGAGGCGCGATCGCG…
NCU00827	NcraOR74A_LGI: 7,037,745 - 7,040,004 (-)	N. crassa OR74A	1	2260	1254	hypothetical protein	null	null	null	4	0	MIFTSTMSNNNNNNNKPPNLFRLPGEIRNQIYESLLVFPEPIIIHTSTDEERNDQRDGDKSKSGAVVRVHLDNADERKRWPLSSRLLTVFLICKQIHSEASAVFYSHNQFRAPPALCRFPSAQLQSNYVMRGFIDRIGTRNLTSLRHLCIPFPLDSGAGQRYLDWPTRRSFEGLLGLSPAKLDALVFRANVVPGALPSLWRRCPNVEVVEFDLSWSGPGHSFWKVRPHDREILLGSMDTALREEFTRLREIVVNIQYDGPIREISESCEALMEEMRGYGWKVEVRDCSGDKDERLRIPYWYHPSPSSHGFRWTGGWEEYSAAFASTGSRDDDDADDDAEHVKPTAERKRQFAKDIGRKIVHSRAFGWSAVVIFSPTIPVLMAIDSINKRRRKRKIEKLS…	CTTTTCTTGCCCTTCCCTCCCACACTCCATCTTACGACTCATCCTTCAACTTCCTATTCCTCTCGACCGCAGCACCTTGTTACCTACTACCTGCCTCTAGTCACGCACATTTCTATCCAGCCCTGGTCTCTACCTAGACTCCCCTCTCTCTCACTCTCTTATCAGCAAATCTGCCTCAGTTATTTTGATTTCCCTTCGTATCAAATGGCACCGCCATAGAAAAGGAAGGGACACGGAAGAAAAGGGGACTTGGCTGGCGACTTCGGCAACCCTAAAGCAACCATGATTTTCACGTCCACCATGTCCAACAACAACAACAACAACAACAAACCTCCCAACCTTTTCCGCCTTCCCGGCGAGATACGCAACCAGATCTACGAGTCCCTCCTCGTCTTTCCG…	ATGATTTTCACGTCCACCATGTCCAACAACAACAACAACAACAACAAACCTCCCAACCTTTTCCGCCTTCCCGGCGAGATACGCAACCAGATCTACGAGTCCCTCCTCGTCTTTCCGGAGCCCATCATTATTCATACCTCTACCGACGAAGAACGGAACGATCAGAGAGACGGCGACAAGTCCAAGAGTGGTGCAGTGGTGCGGGTGCACCTCGACAACGCCGACGAGCGAAAGCGCTGGCCGCTTTCCTCCCGCCTGCTCACCGTCTTCCTCATCTGCAAACAAATCCACTCGGAAGCCAGCGCCGTCTTCTACTCGCACAACCAATTCCGGGCACCACCTGCCCTGTGCCGGTTCCCCTCCGCCCAGCTGCAGTCCAACTATGTCATGCGCGGCTTC…
NCU00828	NcraOR74A_LGI: 7,036,170 - 7,037,836 (+)	N. crassa OR74A	5	1326	678	peroxisomal membrane protein (peroxisomal membrane protein-2)	null	null	null	77	0	MSSTALESLKAYVEQIILDPKNRDILAIVKGARNGAVYGAKVRFPHALVMMLLFRSGTLREKAKLIFRATKTHATNLAKFATIYKTVCYLLRHYGTTPGKEGPYDSFFAGLLGGYVVFGQRSRKGKIPSVNQQIVVYVFARVVLALARLAVKPGYGLPGVSEPNNSTAISHYAWPVFAAVSWASVMHLFRWHDAELQPSLRSSMVYIYRDADTWDGLRNFLWHNK	GCCTGTCAACGAACCCAATTTGGTCCCGTCTACACTCCATACACTACACCGTGACCTGAGCATTGTTCCAACACTACCTTGGTATTTTCATCCCACCCGTTCGTGAAGTCTCATCTTTTTGTTCTCTTTCCGATCTCGACTCTCGCCGCATCCTTCCCTTAGCGCCGCCCAATGAGCTACATGTAGAATACGACCGACACCTTTTGCTATTTTCTCGAGCGTGTGCAGCGCGCACTCCCATTTCGTCATCCGTCCACTTTCCCAGCGAACCCCGTTTTGAGCCGAGGCACAATGTCCAGCACCGCTCTCGAGAGCCTCAAGGCCTACGTCGAACAAATAATTCTTGACCCCAAGAATCGCGACATTCTTGCCATTGTCAAGGGTGCTCGCAATGGCGCC…	ATGTCCAGCACCGCTCTCGAGAGCCTCAAGGCCTACGTCGAACAAATAATTCTTGACCCCAAGAATCGCGACATTCTTGCCATTGTCAAGGGTGCTCGCAATGGCGCCGTCTACGGAGCCAAGGTGCGGTTTCCGCACGCGCTGGTCATGATGCTCCTATTCCGATCGGGGACTCTCCGTGAAAAAGCAAAACTCATCTTCCGCGCGACGAAAACCCACGCTACCAATCTGGCAAAGTTCGCGACCATATACAAGACCGTCTGCTATCTTCTACGACATTACGGGACAACGCCTGGCAAGGAAGGTCCATATGATAGCTTCTTCGCCGGTCTCCTCGGAGGCTACGTCGTCTTCGGTCAGCGATCGCGAAAGGGTAAAATCCCGAGCGTCAACCAGCAA…
NCU00829	NcraOR74A_LGI: 7,032,938 - 7,035,436 (+)	N. crassa OR74A	1	2499	2040	ferric reductase (ferric reductase-1)	oxidoreductase activity	oxidation-reduction process	null	24	0	MTPPSQPQLSARMIQNFTGQSNLEWHWGYAYRVVPCQSDPGSCAYLEVVYSAHDRGMLYMGIFWATILGILLVWGVLRRLGASGGNVSKYEMPLEEEKGALSTGEEVVTKPRSVGRFTRAMRAGGATGRRYLLSSRGVVKPVFGQVTRLQVLILLVLVGYLTIWTFVGIVYGKWITPVKGQPEHVKNTRTSLGPWADRIGVLAYALTPLSILLASRESILSLITGVPYTSFMFLHRWTGHIILVQSILHTIGWVVVEARLYRPHPDVWNAFIAQPYARWGVVALVLLVLLWVGALQWTIRRTGYEFFRKAHYVLAMVYIGAVIGHWKNLQCFLVPGLVLWFVDRSARLVRTALLHYGYIPSQGRVGFAAAQAEIKFWRDEKHGDVVRLDFAHPQRAWKV…	GATCGATACCTCTAGGGACTGGAGCTACCGGGGCAGCAAGCGACGCGAGGTCCGGTTGTTATGACTTTTTTGATCGAGTCGACCGGTTGTTTTCCGGGGTGGAACATTGAAACTTCCACTTGTTATATCCATTCCCTTTTCCGCCTCGACAATGAGTTTGAATCATCTCGACAACAGGTTATAGAATTACCGGGCAACGAAACAACAATAACAACTTTACCAACAGCCAGCCACCAACTACCACACGCAAAACAAGGGCAGGGCACCTAACATAAACCCCGACTTCAATTTGCCTGGCTCGCTCGACATCCAACGGCCAACGGCCATTCTCTCTATCCCATCATGACACCACCAAGTCAACCTCAGCTTTCCGCCAGAATGATCCAAAACTTCACCGGC…	ATGACACCACCAAGTCAACCTCAGCTTTCCGCCAGAATGATCCAAAACTTCACCGGCCAATCTAACCTTGAGTGGCATTGGGGCTACGCCTACCGTGTGGTCCCGTGCCAAAGCGACCCCGGCTCGTGCGCCTACCTGGAAGTCGTGTACTCCGCTCACGATCGGGGGATGCTTTACATGGGCATCTTCTGGGCGACCATTTTGGGCATCTTGCTCGTTTGGGGTGTTCTAAGGCGACTTGGTGCTAGCGGGGGAAATGTCTCCAAGTATGAGATGCCCCTCGAGGAGGAAAAAGGGGCGCTTTCAACCGGGGAGGAGGTAGTCACCAAGCCTCGCTCGGTGGGGAGATTCACCAGGGCGATGAGGGCAGGGGGTGCCACGGGGAGGAGGTATCTCCTC…
[truncated: 54 more rows]
