# Supplementary material for: Quantitative trait loci (QTL) underlying phenotypic variation in bioethanol-related processes in Neurospora crassa
Source: PLoS One. 2020 Feb 4;15(2):e0221737. doi: 10.1371/journal.pone.0221737 (PMC6999864; doi:10.1371/journal.pone.0221737)
Supplement: S4 File — This file contains all of the genes within the QTL region on chromosome 2 for saccharification. (XLSX) [file pone.0221737.s004.xlsx]

## Sheet: Genes by Location Chr2-Sacch
[Gene ID]	[Genomic Location]	[# Exons]	[Transcript Length]	[CDS Length]	[Product Description]	[Predicted GO Function Term]	[Predicted GO Process Term]	[Predicted GO Component Term]	[Ortholog count]	[Paralog count]	[Predicted Protein Sequence]	[Predicted RNA/mRNA Sequence (introns spliced out)]	[Coding Sequence]
NCU01792	NcraOR74A_LGII: 2,400,757 - 2,402,857 (-)	4	1704	651	heat shock protein 90a (hsp90a)	null	null	null	132	0	MASTVTPEVRWAQRSSATDPENNFIYLTISVPDVPTSNLKLDLKPTGLVFTGHSDTLKKTYHVELEFYAEIDPAASQVHHTARDVEMKLRKKELDAHYWPRLLKEPKKVHFLKTDFDKWVDEDEQHEAAEDDFSNFGGMEGMGGMPGMGGMNGMGGMGGDFGGIDFSKLGGAGLPGGDDEEDSDDDMPPLEGEGEADKAEEAKDAKETVDTSKEAA	CGGGATAGCCGTCAATGTTGCTGGGCTGTGATGCTTTGACCTCAGCCCCACCATTTTGGATGTGAACCACAACCACATGCCCTGGCTCACTTGGCTGTAAGCCAAGGTCTCAGAAGGCAGTTGCATACTACCAGACACACAAGGCTCGGGATAATACACAGGTCAGTGTAGACATGCTCGTTTGATTGCTCGTCTGCTGGCGTTTTCAGTTGGCGCCTACCTTATTGTTTGCCTTATGGGATAGGTACAAGTTTCTAGAAAGCTCCCATGGTTTCGTCTACTGTTCGTCAGTTCTCCACTTGGAGGCCACAGCTGGAGCGGGCAGTTGGAGCAGTTGGAGCAGTTGGAGCAACACAAGCTGGATGGAGCGTGGAAGCTCAGCCCTGCGTCAAGGCCCCG…	ATGGCTTCCACTGTGACACCCGAGGTTCGCTGGGCCCAGCGCTCTTCTGCTACCGATCCCGAGAACAACTTCATCTACCTCACCATTAGCGTTCCCGACGTCCCTACTTCCAACCTTAAGCTCGACCTTAAGCCCACTGGTCTCGTCTTCACCGGCCACTCCGACACCCTCAAGAAGACCTACCATGTCGAGCTTGAGTTCTACGCCGAAATTGACCCTGCTGCGAGCCAGGTCCACCACACGGCCCGTGATGTCGAGATGAAGCTCCGCAAGAAGGAGCTTGATGCTCATTACTGGCCCCGTCTCCTCAAGGAGCCCAAGAAGGTTCACTTCCTCAAGACCGACTTTGACAAGTGGGTTGATGAGGACGAGCAGCACGAGGCCGCTGAGGATGACTTC…
NCU01793	NcraOR74A_LGII: 2,394,043 - 2,397,574 (+)	4	2575	750	RNA binding domain-containing protein (mRNA surveillance-7)	nucleic acid binding	null	null	133	1	MSGKLDQSLDEILSTQRRGKSNARGRGGRRSAGGKPTNAAPAGGIQKNTKPARNAAKPAPAKSAGLTGESKIVVSNLPKDVSEGQIKEYFQQAIGQVKRVELSYGPGGTSRGIAHITFHHADGATKAYNTLNGLLIDNRPVKVEVVVSNAELIPQPKSLTQRITQPKAQPKSAATVKHAANAPKGAAAAKPGSKKGPRRPRSARPAKKTVEELDSEMADYFESGTTDNATGAAPAAANGGDAPMEDEIL	CACCGGTTTCTACTCCCTCCTCCGCCCCCCCCTCGTTCACCTCTCTCGCCCATTCACCACTTTATCACCCAAACAACACCACCTATTCCCCAACACAACCTACTATCACCGCCAAAGCCAAAGTCCATCACCGATACAGCCCATCCGCTCAAGACCCATATTCTTTTCATTGCTCGCAGGACTGCATCCAACTTCGTCAGCCTGACCACGTCCATTTCCACTTGCCATTCGAGTCGATCAGATCACAGTGTCGCTGCACCTTTTCCGTTGCAGCGCGACCCTTGCTCCGCTTCGACTTCACGCGACCTTGCGCTACCAGCGAGTCGTAACCTGACCTCCCTATCACTCTTCTGCCCAACGCGACCTTCGCCAGCTCTACTGCGCATCTGAGCCCGTCCG…	ATGTCCGGAAAGCTCGACCAGTCTCTCGACGAGATTCTCTCCACTCAGCGCCGCGGTAAGTCCAACGCCCGCGGCCGTGGAGGTCGCCGCTCGGCTGGCGGTAAGCCCACCAATGCTGCCCCCGCTGGCGGTATCCAAAAGAACACAAAGCCCGCTCGCAACGCTGCCAAGCCGGCGCCCGCAAAGAGTGCTGGTCTTACCGGCGAGAGCAAGATTGTCGTGAGCAACCTGCCCAAGGACGTTTCCGAAGGCCAGATCAAGGAATACTTCCAGCAAGCTATTGGACAGGTCAAGAGGGTGGAACTTTCGTATGGGCCCGGAGGCACTAGCCGCGGTATTGCTCATATTACCTTCCACCACGCCGATGGTGCTACCAAGGCGTACAACACTCTCAACGGT…
NCU01794	NcraOR74A_LGII: 2,392,643 - 2,393,531 (+)	2	834	171	hypothetical protein	null	null	null	17	0	MISDAELYRLAIVLGCAAMVLIVLHHFLETNAEDLETDVVQEKKATKVASAPTKAK	GGCATCATCACTTTCGAATTTGCGGTCCTCCCGGCGCAGAACAGCCAGTGCGATTGGCATCACCAAGAAAAACAGCAGAACAGCGCCCTTTGGACCCACTTGAACTCCCCTCCAAGCATTGCGAGTCGCAACAAGTCTACAGCTACCAGTTACGGCACCGAACGAATACCCAACACAGACTTTTCCTACGCCAACGACACAATGATTTCTGACGCCGAACTTTACCGTCTCGCCATCGTTCTCGGGTGCGCGGCCATGGTTCTTATTGTTCTCCACCACTTCCTCGAAACCAATGCCGAAGATCTCGAAACCGATGTTGTCCAGGAGAAGAAGGCAACAAAGGTGGCATCGGCCCCGACCAAGGCAAAATAGGACACAGCGTCCGCAAAATTGTACGGT…	ATGATTTCTGACGCCGAACTTTACCGTCTCGCCATCGTTCTCGGGTGCGCGGCCATGGTTCTTATTGTTCTCCACCACTTCCTCGAAACCAATGCCGAAGATCTCGAAACCGATGTTGTCCAGGAGAAGAAGGCAACAAAGGTGGCATCGGCCCCGACCAAGGCAAAATAG
NCU01795	NcraOR74A_LGII: 2,389,942 - 2,392,444 (-)	2	2447	1068	zinc finger containing protein (zinc finger transcription factor-11)	nucleic acid binding, zinc ion binding	null	null	82	0	MPPKKQEPKAAGKKKAVEDKTFGMKNKKGSAAQKQIAALQASMKNGGNAEQKRKEAEKAAREREKKAAEDAKREADLLLNKPAQIQKVPFGVDPKTVVCIFFKKGNCEKGKKCKFSHDLEQERKVEKRNLYQDTRAEEDDKKKQETSADWDEEKLRSVVLSKKGNQRTTTDKVCKFFIEAIEEGKYGWFWICPNGGDKCMYKHALPPGFVLKTKEQRAAEKALLDKSPLRTLTLEEFLESERHKLTGTLTPVTPESFAKWKKERLDKKAAEEAARKAKEATGRALFESGNWRMEADIDSDDEGDDDAWNLEKLRKETEAIQIKKEEERLSALHGVPVTLGEAKDVTGLSEPTLGT	ACCCCAGCGCTTTAAATCCCGGGCGGCGTCAGTGGGCCCATTCCACTTTGGTTAGAGTTGTTTCAACCCACCCACTTCGAATTGCCTCCAAGAAACTCTCCAGGAAGACTTGGTCGAGATCCCCGCCTTCGTCTGCAAATCTTTTGAAGGTCGCTGCGACAACACGCTCTATTTACAACCTACGCGCCGCCACCACCCCAGCTGCGACAGCGACTCGATATAACATACATACGTGATCCATTAACTTGCGCATCACGACACACACACACACACACACACACACACACACACACACAAACTCTACTCTCTGGTTCCCGATCGCGATATTTGCCCATCATGCCTCCCAAGAAGCAGGAACCGAAGGCCGCCGGCAAGAAGAAGGCTGTCGAAGACAAGACC…	ATGCCTCCCAAGAAGCAGGAACCGAAGGCCGCCGGCAAGAAGAAGGCTGTCGAAGACAAGACCTTCGGCATGAAGAACAAGAAGGGCTCTGCCGCCCAGAAGCAGATTGCCGCCCTGCAGGCCTCAATGAAGAACGGCGGAAACGCTGAGCAGAAACGCAAGGAAGCCGAGAAGGCGGCCCGTGAGCGCGAGAAGAAGGCGGCTGAGGATGCCAAGAGGGAGGCCGATCTGCTTCTCAACAAGCCCGCCCAGATCCAAAAGGTTCCCTTTGGTGTCGACCCCAAGACCGTTGTCTGCATTTTCTTCAAGAAGGGCAACTGCGAAAAGGGCAAGAAGTGCAAGTTTTCCCACGACCTGGAGCAAGAGCGCAAGGTCGAGAAGAGGAATCTGTACCAAGAT…
NCU01796	NcraOR74A_LGII: 2,387,561 - 2,389,731 (-)	2	2118	1659	CDP-2- and HDA-1 associating protein	null	null	null	29	0	MPYDPDLYPDDDPIDNFNYDPKDDYDELGDDYDPDLDPNQQGDHEEDVDEFYDAEDVEDEPSLQAPVKVPQHPRRATLSPLQPSRSERHATPTSTSVRDGTPRSARVAVMLPVSVKKEAYISVPDVASDEEEEEEEKEKEEDTMVGSFVTSDLMPPTPKRRKITERPSTKPTPTVPAPNYVPPKVQPPPFPIPDIPAPVPLVNPTKKRGRPFGWRPGLSYAAMRGNPVPPPRPKVPKQPKAPSEVKRRGRPPKKPHELPREIFSKLTPRYIRFLCEWEGCPAELHNFETLRKHVLVVHGDYRQPHQHHLLSAREQPQEPKTCKWASCHSKRLQSELPPLTLPTRSHFEAHVNESHLIPFLWHVGDGPRNTSIESPLSEKPLTITSALPSQPLSSSSISH…	CTCTCCTATAACCACAGGAAGCCGGCATTAGTTTGCCAAACCAGCCCTCTACACCAACCAAGATACTTAATATTTACTGGATGTTCTTTCAGTCCCCTAGTCAGGGACTTTCAAGTGGCATAACTCGTCAAATCATCAATCTCAGCAGTTAAAAAGATTCACTCTGTTGGATGACGACAATTTTCGTCCTCATCTCGCTTTAAATCTGAACTTGCTTTACTGCAAACTTGATCGAGGGAAAAGTGGAAAGGATGCCCTACGACCCGGACCTCTACCCGGATGACGACCCTATCGACAACTTCAATTATGATCCTAAGGACGATTATGATGAGCTGGGCGATGACTATGACCCGGATCTAGACCCAAACCAACAAGGGGATCACGAAGAGGACGTGGATG…	ATGCCCTACGACCCGGACCTCTACCCGGATGACGACCCTATCGACAACTTCAATTATGATCCTAAGGACGATTATGATGAGCTGGGCGATGACTATGACCCGGATCTAGACCCAAACCAACAAGGGGATCACGAAGAGGACGTGGATGAGTTCTACGATGCAGAAGACGTGGAGGATGAACCATCACTACAAGCGCCCGTCAAAGTTCCCCAACATCCGAGGCGAGCTACGCTCTCGCCTTTGCAACCCTCAAGATCTGAGCGACATGCGACGCCAACATCGACATCTGTCCGCGATGGAACACCAAGGTCAGCTCGGGTCGCCGTCATGCTCCCGGTAAGCGTGAAGAAGGAGGCCTATATCAGTGTCCCAGATGTTGCATCAGACGAAGAGGAGGAG…
NCU01797	NcraOR74A_LGII: 2,382,699 - 2,385,687 (-)	4	2800	1872	nonrepressor of conidiation-2 (nrc-2)	ATP binding, protein kinase activity, transferase activity, transferring phosphorus-containing groups	protein phosphorylation	null	91	0	MPSTKNANGEGHFPSRIKQFFRINSGSKDHKDRDAHTTSSSHGGAPRADAKTPSGFRQSRFFSVGRLRSTTVVSEGNPLDESMSPTAHANPYFAHQGQPGLRHHNDGSVPPSPPDTPSLKVDGPEGSQQPTAATKEELARKLRRVASAPNAQGLFSKGQGNGDRPATAELSKEPLEESKDSNTVGFAEQKPNNDSSTSLAAPDADGLGALPPPIRQSPLAFRRTYSSNSIKVRNVEVGPQSFDKIKLIGKGDVGKVYLVKEKKSGRLYAMKVLSKKEMIKRNKIKRALAEQEILATSNHPFIVTLYHSFQSEDYLYLCMEYCSGGEFFRALQTRPGKCIPEDDARFYAAEVTAALEYLHLMGFIYRDLKPENILLHQSGHIMLSDFDLSKQSDPGGKPT…	TGTTATCCACTCTGCCATCCACTCTTTCGACCTCCCTCTCTACGGGCCACTACCACCGGCCACCCCAGGCACTGCCTACTACCTAGGTACTGCTGCCACTCAGACCGGAGGAACTGCCAGGCCACCCGCTGCACCCAGCACCCTCCACTGCATTGGCAACTCGCGCACTCGCAGTCCAGTGCACGACCTTGGGCCCCCCCCGTCTTTCCCCCTTCCTCCCATCCACAAGTCGCATCATGGACTCGTCTTCATGAGCATTACATCACAAGGATGCCGTCCACAAAGAACGCCAACGGCGAAGGCCATTTCCCCTCGCGCATCAAGCAATTCTTCCGCATCAATTCCGGCTCCAAAGACCACAAGGACCGCGATGCCCACACCACCTCCAGCTCCCACGGC…	ATGCCGTCCACAAAGAACGCCAACGGCGAAGGCCATTTCCCCTCGCGCATCAAGCAATTCTTCCGCATCAATTCCGGCTCCAAAGACCACAAGGACCGCGATGCCCACACCACCTCCAGCTCCCACGGCGGAGCACCACGCGCCGACGCCAAGACGCCCTCCGGCTTCCGTCAATCCCGTTTCTTCAGCGTCGGCCGCCTTCGCAGCACCACCGTCGTGAGCGAGGGCAATCCGCTCGACGAATCCATGAGTCCGACCGCACACGCGAACCCGTATTTTGCCCACCAGGGCCAACCGGGCCTGCGCCATCACAATGACGGCTCGGTTCCGCCCAGCCCGCCCGACACGCCCTCACTCAAGGTCGACGGCCCCGAAGGCTCGCAGCAGCCCACGGCGGCC…
NCU01798	NcraOR74A_LGII: 2,379,105 - 2,381,977 (-)	1	2873	2670	hypothetical protein	null	null	null	3	0	MDSAEEQNNVHEAVYKHQLHHQHKSPRDASSPFYHQRLSSFASPLHEFETTPAYMLRWDPKKQCRRTIVGSPDDLRELISGMDKDGPVTLFVFHGLPANYVDILRTSEELSIDSAFLDAHATRRSYCSRSGLTLPRRRGHSNIRSAEAGCFAQFEYPELIQGFDCTSMSRRETHHSSGAGFDGLDLMITGPKVLPLTEDGKTPKGLAAAFNRASLWISSTRQQNPRAGVLFLDKPLWRDAASSHLRKASFPTARKTSPVMDAQRPRVAAPDAYDDREDEEVPCLEDLIYEMLCHNSNEHAEVVDPPSFIANVLSDIVYNHWLELFEVLAPPTASQPKLIEREVSKSITLYWYMVQSLERNADVTAFYADHNGRIKGSERGFSSGSDWKTLLSRAKRRIA…	CCCAGCCCAACGAAGGTTTTGCAAGACCCCGACACGACATGGACTCGGCCGAAGAGCAGAACAATGTCCACGAGGCCGTATACAAGCATCAGCTGCATCATCAACATAAGTCGCCTCGCGATGCCTCTTCCCCCTTCTACCACCAGCGTCTGAGCTCCTTTGCCTCTCCCCTCCACGAGTTCGAAACAACGCCCGCCTATATGCTCAGATGGGATCCCAAGAAACAATGCCGGAGGACGATTGTCGGCAGTCCAGATGATCTGCGTGAGTTGATATCGGGCATGGACAAGGACGGACCTGTTACCTTGTTTGTTTTTCATGGCCTCCCTGCGAATTACGTCGACATTCTCCGCACCAGCGAGGAGCTCAGCATTGACTCCGCGTTCCTGGATGCACATG…	ATGGACTCGGCCGAAGAGCAGAACAATGTCCACGAGGCCGTATACAAGCATCAGCTGCATCATCAACATAAGTCGCCTCGCGATGCCTCTTCCCCCTTCTACCACCAGCGTCTGAGCTCCTTTGCCTCTCCCCTCCACGAGTTCGAAACAACGCCCGCCTATATGCTCAGATGGGATCCCAAGAAACAATGCCGGAGGACGATTGTCGGCAGTCCAGATGATCTGCGTGAGTTGATATCGGGCATGGACAAGGACGGACCTGTTACCTTGTTTGTTTTTCATGGCCTCCCTGCGAATTACGTCGACATTCTCCGCACCAGCGAGGAGCTCAGCATTGACTCCGCGTTCCTGGATGCACATGCTACCCGGAGAAGCTACTGTTCACGCTCTGGTTTGACC…
NCU01799	NcraOR74A_LGII: 2,377,592 - 2,378,772 (-)	2	1043	360	hypothetical protein (dash-4)	null	null	null	38	0	MEQQQQSNPLLNSPPELTPTEQDVLDEYERLAENMKKLASVLDTLASQPSVAILDGLRELERKTSLVFTLMKASVYSIVLQQEIDWGGPAAGENGGGGGGGGGGDGPGGAGSDGVGEQP	CTTAACTCCCGTCAGCTCTCTTCATTAAATCCCACATCTTCATAAATCTAATTTCAAAAGCAATCCAGCTTTTTCATCAACCCATGCGACTTGACGAGTATACACTTTAATCCAAAAGTCAACCCCAAAAACACATTTTCACCAAATGGAGCAACAACAACAATCAAACCCCCTCCTCAACTCCCCACCAGAACTCACACCAACAGAACAAGACGTTCTTGACGAATACGAGCGTTTGGCAGAGAACATGAAGAAGCTTGCTTCAGTACTAGATACGCTGGCCTCCCAGCCCTCGGTCGCAATTCTCGATGGACTAAGGGAGCTGGAGCGCAAGACCAGTTTGGTGTTTACCCTTATGAAGGCGAGCGTTTATAGTATTGTTTTGCAGCAGGAGATTGA…	ATGGAGCAACAACAACAATCAAACCCCCTCCTCAACTCCCCACCAGAACTCACACCAACAGAACAAGACGTTCTTGACGAATACGAGCGTTTGGCAGAGAACATGAAGAAGCTTGCTTCAGTACTAGATACGCTGGCCTCCCAGCCCTCGGTCGCAATTCTCGATGGACTAAGGGAGCTGGAGCGCAAGACCAGTTTGGTGTTTACCCTTATGAAGGCGAGCGTTTATAGTATTGTTTTGCAGCAGGAGATTGATTGGGGTGGCCCTGCTGCTGGGGAGAATGGTGGTGGTGGTGGTGGTGGTGGTGGTGGCGACGGACCTGGAGGGGCGGGGAGTGATGGTGTTGGGGAGCAACCGTGA
NCU01800	NcraOR74A_LGII: 2,375,705 - 2,377,998 (+)	2	2205	1434	37S ribosomal protein S5 (mrp-5)	RNA binding, structural constituent of ribosome	translation	intracellular, ribosome	57	0	MSAARFAARSFLSRRLAATVPAAAPAASTPAASTCPAAQQQQSQFHSSAHLEARRRSRFKNVRAVEMGLTSDAKIESFTKKKFAEYTEDEKAALAHNYPAEHMEAIEAAEAAIDPKDLTIQGRLRVDPYRMPYIDDFSEIQPIIDKRARRSAPPSHKARFMDVDEFTQDLINWADEIRRGEPTHRMKKLRDFVPEEFFEKPEGQWPKDVRDEAFTKFWAYLKEQKDADAKAAANATGPTDGDILSYILERSSMTDNNLQANSSLAPALPDKVPGVEGKYRNAIDPADDGLDDKGQYQELKKRTGMSVRQILQLKTKKLVHRRVVNQTRLGKIASDSVMVIAGNGDGWLGLGMAKSVEASIAVEKATLLAIQNMQPIPRYENRTIYGEVTTKVSGTIVRL…	GGCGGTTCGAGTGCGGGACGTAGCGGGAGCTCTGGGAAGCTCGGGCCACCAAAAAATTGCTGGGGACCGGTCGGATCGATTCCGTCGCAGGCCAAATCGGATTGGCGGGCGGCGCCAGTCAGGTCGCCAAAAAATAGTATGTAGAGCCGCGAAATAGACTCGACGAGGGACGTCCGGCTCTGAGGGTTCTCACCACCGCGAAGGAAAGGAAACCAGCTGCCTCCATTGGGGGACCCCCAACAACCAGTCCTCCCCTCCCGTCCTGCCACCACCTTCCACTCCTCCGGCCTCGCCCAGCCCAGTCACGACCATGAGTGCGGCACGCTTCGCTGCCCGGAGTTTCCTCTCCCGGCGTCTGGCCGCCACTGTCCCGGCCGCTGCACCGGCAGCTTCCACCCC…	ATGAGTGCGGCACGCTTCGCTGCCCGGAGTTTCCTCTCCCGGCGTCTGGCCGCCACTGTCCCGGCCGCTGCACCGGCAGCTTCCACCCCGGCCGCGTCGACATGTCCCGCCGCCCAGCAGCAACAGTCCCAATTCCACAGCTCCGCCCACCTCGAGGCCCGGAGGCGATCGCGCTTCAAGAATGTCCGTGCCGTCGAGATGGGCCTGACCTCGGACGCAAAGATCGAGAGTTTTACCAAGAAGAAGTTCGCCGAGTACACGGAAGATGAGAAGGCCGCTCTCGCCCACAACTACCCCGCCGAGCACATGGAGGCCATCGAAGCCGCCGAGGCTGCCATCGATCCCAAGGACCTGACGATACAAGGTCGTCTGCGCGTCGACCCGTACCGCATGCCCTAC…
NCU01801	NcraOR74A_LGII: 2,374,495 - 2,374,967 (-)	2	372	372	hypothetical protein	null	null	null	7	0	MGQFDWFLKIGATPQAVAVLNDQPILFTILIVVLIAVILECVLMWYIHYATMKPEQRAAKNKKKKAGTGDNKNAAPGGGRICGDGSCGLSKEYTDGKRAAEVKSDIGGRWGKEREAIDGRRAY	ATGGGCCAATTCGACTGGTTCCTCAAAATCGGCGCCACCCCGCAAGCTGTCGCCGTGCTCAACGACCAGCCCATCCTCTTCACCATTCTCATCGTCGTGCTCATCGCCGTCATCCTCGAATGCGTGCTGATGTGGTACATTCACTATGCCACGATGAAGCCGGAGCAGCGGGCGGCTAAGAATAAGAAAAAGAAAGCGGGCACGGGAGATAATAAAAACGCTGCGCCAGGTGGGGGGAGGATATGTGGGGATGGAAGCTGCGGGCTGAGCAAGGAGTATACGGATGGGAAGAGAGCAGCGGAGGTCAAATCCGACATTGGTGGGCGATGGGGGAAAGAGCGGGAAGCTATCGATGGACGAAGGGCCTATTGA	ATGGGCCAATTCGACTGGTTCCTCAAAATCGGCGCCACCCCGCAAGCTGTCGCCGTGCTCAACGACCAGCCCATCCTCTTCACCATTCTCATCGTCGTGCTCATCGCCGTCATCCTCGAATGCGTGCTGATGTGGTACATTCACTATGCCACGATGAAGCCGGAGCAGCGGGCGGCTAAGAATAAGAAAAAGAAAGCGGGCACGGGAGATAATAAAAACGCTGCGCCAGGTGGGGGGAGGATATGTGGGGATGGAAGCTGCGGGCTGAGCAAGGAGTATACGGATGGGAAGAGAGCAGCGGAGGTCAAATCCGACATTGGTGGGCGATGGGGGAAAGAGCGGGAAGCTATCGATGGACGAAGGGCCTATTGA
NCU01802	NcraOR74A_LGII: 2,372,259 - 2,374,067 (+)	3	1692	1692	hypothetical protein	null	null	null	6	0	MEGTTVNLGSITVVRKNSPLSLELTASFLIDSDTTALGLNQLTATDFSQHSKDGNLWMAKSGSCQLVFKTFINGQLPDSNVIHPSIISSLTGMAAECSLWEELGLELKAKHLPLPFGSQEEDQKSETSYFLCHPDLSSEMIVPHTLTCVKFKGLSCNINIQLDTSWRRAGEPKRPSKLAAEEIAQVELEPPMVEKSRTGVRKNPRRITRTVNVKYAGTSQRQAKKACPVTQPDLANSNSDPVILLSISEEEKKEMALLLDVALRKLIGVKHTFPGVKVTEDRQSPSLLEIAPAVWNLRYLQSMTAHAQTIPAIANGLARLRSARSAMLRDKVNKLLGAGAEDEAISSTLNHSDDLEDGIGKEVKKRLWSLCQTSIHVKPASKTGKRKAKGNRDAPADTQ…	ATGGAAGGAACAACAGTCAACCTGGGGAGCATCACAGTTGTGCGCAAAAACTCGCCATTATCGCTCGAACTGACAGCCTCTTTCCTCATCGACTCGGACACGACTGCTCTGGGATTAAATCAGCTGACCGCAACTGACTTTTCCCAACACTCCAAAGACGGCAACCTATGGATGGCAAAGTCGGGGTCTTGCCAGCTTGTCTTCAAGACGTTCATCAATGGCCAGCTACCGGATTCAAACGTGATCCATCCATCTATCATCTCATCTCTAACTGGTATGGCTGCTGAGTGCTCGCTCTGGGAAGAACTCGGTCTGGAGCTTAAAGCTAAGCATTTGCCGCTTCCGTTTGGTTCCCAAGAGGAGGATCAGAAGTCGGAGACTTCGTATTTTCTTTGCCAC…	ATGGAAGGAACAACAGTCAACCTGGGGAGCATCACAGTTGTGCGCAAAAACTCGCCATTATCGCTCGAACTGACAGCCTCTTTCCTCATCGACTCGGACACGACTGCTCTGGGATTAAATCAGCTGACCGCAACTGACTTTTCCCAACACTCCAAAGACGGCAACCTATGGATGGCAAAGTCGGGGTCTTGCCAGCTTGTCTTCAAGACGTTCATCAATGGCCAGCTACCGGATTCAAACGTGATCCATCCATCTATCATCTCATCTCTAACTGGTATGGCTGCTGAGTGCTCGCTCTGGGAAGAACTCGGTCTGGAGCTTAAAGCTAAGCATTTGCCGCTTCCGTTTGGTTCCCAAGAGGAGGATCAGAAGTCGGAGACTTCGTATTTTCTTTGCCAC…
NCU01803	NcraOR74A_LGII: 2,369,062 - 2,371,818 (+)	3	1993	1377	arginine-tRNA-protein transferase 1 (arginine-17)	arginyltransferase activity	protein arginylation	null	56	0	MYNTNSMQTPDDAEAPLSFIFPIGYSSASDCGYCRGTSRAGKRKRYSYYATSKSLSTHLYQKLVDRYWRRSGTLLYRPNPRNSCCPHYTLRLDSTEFKPTKDQRQTVNRFNNYVIGPDYTHAAARVHPRTRQEARKRHNEFDLIDRIHEPEAQNLKAPPEPAHKFTVTLEPDEFTEEKYLIFENYQRLVHKEGPDKISRHGFKRFLCNSPLRRETIYTSDGVQRQVGSFHQCYWLDGKLVAIGVLDLLPHAVSSVYFVYHESFHSHNPGKLSAMREIALAREGGYRWWYPGFYIHSCPKMKYKMDFKPQSVLDPETLTWDLMDKEALAVFDAKHYVSLSRERQRKESGDSPQIFEDHFIRPESDGEGDEDEGDFMLGSSMPGIPSLEEMKQVDMDNLVL…	GTCCTGTCCCAAGTCCCTCGAATTTGTTTCCTATACATTATTACGTGCCTAGCCGACCTGCACAATCAGACCCAACTCCGCATTATTTTTCCGGCGGCTCAGAACAGCCAGCAACCTCCTGCTGGGATATAGCCTCGATTCCACAAAAAGTCGAGACAACATCCATCCACAAACGATACCGAACATCCGAGTTCCTGCCTTAGTTTCCTTTCATCTGACGAATCTCATAAGCTCCTCGTTGTACACCAAGCAGACACCACGCCCGGAGGCTGTACCCCGTTCGGAGGTGCTCGTTGCTTGTTCCACCGACAGACTGGATATCGTAACAGCGAGACCCGTTGCAACATCCCACACCACGCCCAAAGGGATCAAGGTTCACGGCACACTTCACTTCTCTTT…	ATGTACAACACAAACAGCATGCAGACCCCTGACGACGCTGAGGCGCCATTGTCTTTTATATTCCCAATTGGGTATAGCAGCGCATCTGATTGCGGTTATTGTCGAGGGACTTCACGTGCAGGTAAACGAAAACGTTACTCTTACTATGCTACGAGCAAGTCCTTATCAACGCACCTATATCAAAAGTTAGTTGATCGGTATTGGAGACGGTCCGGGACTCTTCTCTACAGGCCGAACCCGAGAAACTCTTGTTGTCCTCACTATACCCTTCGCCTGGACTCAACAGAGTTCAAACCTACCAAAGATCAACGGCAAACTGTCAACCGATTCAACAACTACGTTATCGGTCCGGATTATACCCATGCTGCTGCCCGCGTTCATCCTCGCACGCGCCAAGAA…
NCU01804	NcraOR74A_LGII: 2,363,917 - 2,366,684 (-)	2	2624	495	nudix/MutT family protein	hydrolase activity	null	null	127	0	MAASNTSSGNRSMESRTGRTKQRYNTKGERLVAGVVPLSADKYYVMLIQSTRRKGWVLPKGGWELDEECHEAAAREAWEEAGIVVQINYDLGDIQDTRPPKKNPLKEKERSLYRFFEATVTSEEPEWPEKDKRERKWYTYAEATELLKERPELQAALDLSTIKR	CCTCCCCTCCTCGTCTGGCCGCCCCGAGCGAAGCACCACCCACCTTCGTTTCTCCGACGTCGCCCCTCAAGGTTCCACGTCTTGGTAGATCCTTGACAGATCCTCAACCTCGCATCTGGTTCTGCTGGTCTCCAGTGCATCGAGAAATCCAAGTTCCGTTCCATCGGTTCTCGACTACCAAGCGTCCACTGCGCTGTCGCGTGGTGTTTGGACAAAGTCTACCTCAATACCACTGTACACTTCGCTACACTAAAAAGTCGACGGTTCCTCCCTCCGTTTCCGTCACGACCGCCACCACTTGTCAGACCATCCCGCCTGCCGCCGCCTGTCGAGATACACCGTCGTATTTTTATTTTTATTTTTTTCTTCCTTTTTTTTTGTTGTCCTCATCTTCTCTTG…	ATGGCGGCTAGCAATACTAGTAGTGGTAATCGGTCAATGGAATCCCGGACTGGGCGTACCAAGCAACGATACAATACGAAAGGCGAACGACTGGTTGCCGGCGTTGTCCCTTTGAGTGCGGACAAGTACTACGTCATGTTGATCCAGTCTACACGTCGAAAAGGTTGGGTATTGCCCAAGGGCGGATGGGAACTTGACGAGGAATGTCACGAGGCTGCTGCCCGTGAAGCCTGGGAGGAGGCTGGTATCGTGGTTCAGATCAACTATGACTTGGGTGATATTCAGGATACCCGTCCTCCCAAGAAAAATCCTCTCAAGGAGAAGGAGCGCTCGCTCTACCGATTCTTCGAGGCCACCGTCACCAGCGAGGAGCCTGAGTGGCCCGAGAAGGACAAACGT…
NCU01805	NcraOR74A_LGII: 2,362,095 - 2,363,991 (+)	1	1897	1386	hypothetical protein	null	null	null	30	0	MAWDSKSTTGRRRGNSVASNASRGLRQGPRPPTQPKSAHVADPFLHDFLGPSFDAAAYLNAKLPPLQTSAGSSSSSSSSSSLASRSAVNQGTTTAAAAVPLSEVSLQAQSVLSQLNAHTTRLTNTLTQLTDDILRSGSRLAYEVELLRGETLSLAETLTEGLQEDVAKFVPGGISIPEAPAPAPAPATTPGGSTEGGVHQRRLSVAVASSQQQQQHQQPPQPETPAEVSAATAEEEEPQEPPHITQLRTLTLVRSRLDSVIQTFGSAIDFVFPPSEISAVSSFLSVSAPAPPDSFVSGSGGDPDSVASTEEKGQKVLQALRDEISSLLESNQDKNNDDNDPIKGIEEAAKRVGELKELVKVWKGTAEERGRLKFVEGLARMVEERHAALLKDLESGGGG…	AACAGCAGCTGACAGCCAAGACACCGGCCGTCGGGTCTACTAATGACAGCTTGGTCAATGGTAGGTTACTTGCCCCACCATTAACGCTCATGCCAGGACATTTCATCACAGCTCTCACTGTCGCGCATCAACACCGGCTACTGAAATCAACATATTGATAACTTTGGTCACCGAGTTGCACGTAGCTCAGGGAGCGCAATCTTAACTCACGCCATATTTATCCGATTGAACCTGCAACAATCTCAGCTCATCTTCAGCTCCACCATCCACGGCCTAACCCCCTGAACCTGCCCCGATTAGACGATAACTTCAAACCTCACCCCTCTCTTTCTCAAGTCGCAATGGCATGGGATTCTAAGTCAACAACAGGCCGAAGACGAGGCAACAGCGTTGCCTCCA…	ATGGCATGGGATTCTAAGTCAACAACAGGCCGAAGACGAGGCAACAGCGTTGCCTCCAATGCCTCACGCGGCCTTCGCCAAGGACCCAGACCGCCCACCCAGCCCAAGTCCGCTCACGTCGCCGATCCTTTCCTCCACGACTTCCTCGGTCCATCCTTCGACGCCGCAGCCTACCTCAACGCCAAACTGCCGCCTCTCCAGACTTCTGCGGGGTCTTCTTCTTCTTCATCATCATCATCGTCATTAGCTTCGCGATCTGCTGTTAACCAAGGCACCACAACCGCCGCAGCAGCCGTGCCACTATCCGAAGTCTCGCTCCAGGCCCAATCTGTGCTCTCACAGCTTAACGCGCACACCACCAGACTCACCAACACTCTCACCCAACTCACCGATGACATC…
NCU01806	NcraOR74A_LGII: 2,359,686 - 2,361,526 (-)	2	1774	1176	3' exoribonuclease (exoribonuclease-4)	null	null	null	38	0	MASTQHVLLSPAELAYLHASLSLTPPIRPDGRSPTQFRPLVAETGILPGTNGSARICFADGTEAIVGVKAEVERTRTRHDFPSLDESAEDDDDLDDNQNEVIKGDNDWVEMTVEIPGYRDDDAGTVFLSAMLSEALLADGEFTKRLWINQRFHWKLYLDILLISPPLSYPLPLLSLTTHLALLAARLPRLKSEGDEDPLFDDDWAAAPYLYPRPSEKGSKATAPAPAAARPPVTLLVMAVGNNIIFDPSKEELAVADVALAVSVGESSSSTTSTTSSKPTAMDIDTEETKGHNLRLLSVRTIDPPSRLTPPGIPNASNSAYGANAGAKDAEKKKQQQEQARTAESEAVEGVWKAPRGGAKTLVMATMVQKVLEKGGVADEVLDALDGVDLN	GCTGAGCGGCCCCTCCAAAAATTCAGATCCAAACATCATTCATTTTCACTGACGGCGGAACTTGTCAACCTCCTCCGGCTCAATTTCCAGAAGACGAAATACCGATTCAGTCATTCGCTGTGTTGCGACCTTCCATCGCTATTTTAGGGAAAATCCAATCGCAAATATATATTTCAAAGCATCACGCGCAAGAGACCTGCGCCGCATAGAGGGGGCCAAGTAAACAAACGCAAGAAACCCAGAATTACCAAATCTCGAAATAAGCATGGCGTCCACACAGCACGTCCTGCTTTCGCCGGCGGAACTTGCCTACCTCCACGCTTCACTCAGCCTCACGCCTCCTATCCGCCCGGACGGCCGTTCTCCTACACAGTTCCGCCCCCTCGTCGCTGAGACAGG…	ATGGCGTCCACACAGCACGTCCTGCTTTCGCCGGCGGAACTTGCCTACCTCCACGCTTCACTCAGCCTCACGCCTCCTATCCGCCCGGACGGCCGTTCTCCTACACAGTTCCGCCCCCTCGTCGCTGAGACAGGCATTCTCCCTGGCACCAATGGCAGCGCACGTATCTGCTTCGCCGACGGTACAGAAGCCATTGTTGGCGTTAAGGCGGAAGTCGAGAGGACGAGGACAAGACACGATTTCCCCTCGCTAGATGAAAGTGCTGAGGACGATGACGACTTGGACGATAACCAGAACGAGGTGATTAAGGGCGACAACGACTGGGTAGAGATGACGGTGGAAATTCCCGGGTACAGAGACGACGACGCGGGGACTGTGTTCCTCTCCGCCATGCTTAGT…
NCU01807	NcraOR74A_LGII: 2,358,184 - 2,359,812 (+)	2	1519	738	hypothetical protein	null	null	null	30	0	MSSATSTMIPRFLLPQYGRIWQRPTQKLIQRRLASTKSTAEANTTPSGQRVLAKPERFNPPSHGSRLPNKKNVPRHYGGDLSFQEKQAQAQKEYPGLMPGEGTFGWWFWNNKWFHMCLTLGSLFAIAIYTATENFKRTSPFADMLPARGDFFSHPIDSFSHLGHVIRLHEAHKSAEISARRQRAIDDVAKRTMYRKAHGLPEEQGIAGFIKLKEPERIASMSRGVLEPEVTASAAKAEPQQEEQQ	CATCACCCAATTTTCATTTTTTTTTTTTTTTTGATGCGGCATGGTAGCGGCAATTTCTTGTGTCATGTTGTTACCCGTGGTCATCCGATTGACCGATTGAGCCGCAAAAAGAACCAAGGCCGACTTCTGGGCACCCTTCCGACCCCGACCGCCCGATCCACAACACCCGGCCATCCACGTCGCCGCCGGGGAATCCCACCTTTGCGATTCGGCAGCCTGACCCCACACCCATACAGCAGCGACCTGATGCGGCACGGCCTGTCGTCCAAAACACTCAAGCGCATCAGTACCACTAGCAAAATTCCAAACCCAAAATCTTGACTGGAGTAGCTGTACTGCTGTTGTAGCCACGCAGCTGGGCGCACATAGGGACCAGAAGGGGAAGAACAATAATACAGA…	ATGTCGTCAGCAACCTCCACCATGATCCCCCGCTTTCTCCTCCCACAGTACGGGCGCATCTGGCAACGGCCCACCCAAAAGCTTATCCAACGCCGTCTCGCATCCACAAAGTCAACAGCGGAAGCCAACACAACGCCATCCGGCCAGCGCGTCCTCGCAAAACCCGAGCGCTTTAACCCTCCTTCACACGGCTCCCGACTTCCCAACAAGAAAAACGTCCCGCGGCACTATGGCGGCGACCTCAGCTTCCAGGAGAAGCAGGCCCAGGCGCAAAAGGAATACCCGGGCCTGATGCCCGGCGAGGGAACCTTCGGGTGGTGGTTCTGGAATAACAAGTGGTTTCACATGTGTTTGACCTTGGGCTCTCTGTTCGCCATAGCCATCTACACCGCAACCGAG…
NCU01808	NcraOR74A_LGII: 2,356,042 - 2,357,819 (-)	3	1157	327	cytochrome c-1 (cyc-1)	electron carrier activity, heme binding, iron ion binding	null	null	81	0	MGFSAGDSKKGANLFKTRCAQCHTLEEGGGNKIGPALHGLFGRKTGSVDGYAYTDANKQKGITWDENTLFEYLENPKKYIPGTKMAFGGLKKDKDRNDIITFMKEATA	GGAGGGCGTTGCCAGCGAGTGGTTGCCAGCTGTGAGCACATTGAGGACTAAAAAAAAGTTGGATCAAGATCCTCAGCGTGTTGCGGTGTTCAGCCAGCCAGCTTTCTGGAGACAGCGAGCGCGGACGCCGGGGGGAGGCTGGCTTGCATGGATTGCACGCTGCAATACTGACTGGCGCCGTGTGGCCGGGATCCCGTCACTTTCCACTCTTGGTTTGCAACTTTTTTGTTCCTACTATTTCTTACGCCTCACCGGAGCTTTTTCTTCCTCTCCCTTTCCCCTTTCCTGTTCTCAGTCATCTCAACTTCCAGTATTCCCTATACACCTTTGCGGTTTTAACGCTTCCTCATAAACCAATCAGTCAAAATGGGCTTCTCTGCCGGTGATTCCAAGAAGGGT…	ATGGGCTTCTCTGCCGGTGATTCCAAGAAGGGTGCCAACCTCTTCAAGACCCGTTGCGCTCAGTGCCACACCCTTGAGGAGGGCGGCGGCAACAAGATCGGCCCCGCTCTTCACGGCCTCTTCGGCCGCAAGACCGGCTCCGTCGACGGCTACGCCTACACCGATGCCAACAAGCAGAAGGGCATCACCTGGGACGAGAACACTCTCTTCGAGTACCTCGAGAACCCCAAGAAGTACATCCCTGGTACCAAGATGGCCTTCGGTGGTCTCAAGAAGGACAAGGACAGGAACGACATCATCACCTTCATGAAGGAGGCTACTGCTTAA
NCU01809	NcraOR74A_LGII: 2,353,075 - 2,355,977 (+)	1	2903	2655	AAA family ATPase/60S ribosome export protein Rix7 (ribosome biogenesis-34)	ATP binding, nucleoside-triphosphatase activity, nucleotide binding	null	null	84	0	MPGRANLRHGIDRDVYQLVVKLEIEEEDRREAIIEKEGKNSKNLSSRRGLSVSSVYDSIKRSNSSLARQKKKLLEDSIERVLDLRREEAKKDAVEDSDDAIEAADEAEAAKRNKSAEATATGFLNKQIAKAWGLAAPKLPATTAVSGEGVAVVENGGGEAGAAGEGGSGSVPQTPGLGAAAVAPGSSERQANGEPRGKKRKAEKISKEKEVDRSPPTGISIKDIAGVDDTLDKLLHEVWFPLCAGEACAKMGYRYDNGVLLHGPSGCGKTTLAHAVAGSVGAAFIPVSAPSIVGGTSGESEKNIRDVFDEAIRLAPCLIFIDEIDAIAGKRESANKGMEGRIVAEIMNGMDRIKQQTPLGKNVVVLAATNRPDFLDPAIRRRFSAEIDMGMPNERAREH…	ATTCCCTTTCTTGTTGAACTTACACTTCAAGTTACTTCACCTTCCCGCCCAACCTGACTTCATCCTTTCATTTCACAATAAATTCATCCGCCGTTAGTTGCCGCCACCATAATATAGCAACGGGCACTTTGCACAAAATGCCTGGCCGTGCCAACCTACGGCATGGCATCGACCGCGATGTCTACCAGCTCGTCGTGAAACTGGAGATTGAGGAGGAAGACAGGCGAGAGGCCATCATCGAGAAGGAAGGCAAGAACAGCAAAAACCTATCGAGCAGGCGAGGGCTCTCAGTCTCATCCGTTTACGACTCAATAAAACGGTCCAACTCGAGTCTTGCGCGCCAAAAGAAGAAACTACTGGAGGACTCCATCGAGCGGGTGCTCGACCTACGACGAGAGG…	ATGCCTGGCCGTGCCAACCTACGGCATGGCATCGACCGCGATGTCTACCAGCTCGTCGTGAAACTGGAGATTGAGGAGGAAGACAGGCGAGAGGCCATCATCGAGAAGGAAGGCAAGAACAGCAAAAACCTATCGAGCAGGCGAGGGCTCTCAGTCTCATCCGTTTACGACTCAATAAAACGGTCCAACTCGAGTCTTGCGCGCCAAAAGAAGAAACTACTGGAGGACTCCATCGAGCGGGTGCTCGACCTACGACGAGAGGAGGCCAAAAAGGACGCGGTCGAGGATTCGGACGATGCAATTGAGGCGGCGGATGAGGCCGAAGCGGCCAAGAGGAACAAGTCGGCTGAGGCGACGGCTACAGGGTTTCTGAACAAGCAGATTGCGAAGGCATGGGGT…
NCU01810	NcraOR74A_LGII: 2,349,489 - 2,352,769 (+)	5	2993	1212	hypothetical protein (mic-7)	null	null	null	52	0	MRATATLPAADNALLDDSSISNNGPTAGHRRLAPSFPIMSQQSNSQENSTSLKGSSKDGSNGGTSTSTSSLTNAGPSSDGQFWNSTQRLAKKYRTEVAASASSVLSTMSTFPLDSVKTRMQTYKYAGFVDCVKQTYHTERLRGFFRGVTAPMLSITAVRTVSFSIYQRSKYAYSDWVKRNFGFDVMSHVASHGSLPNFWTVATFGAAGATAGSCITLIACPFELTKLSAQVSVLMADKKNCLKPGSHAIAASYQNKGTLKTMGNIVKHRGLGGLYTGFGLHLTRDTLGTAMYFITYESSKQLLTTFGGAGTHNNPFAVLIAGGMCGIVSWALIYPVDSAKSIYQRNSLMYSKGEKVEPVKIRFFQRNMYRGLGVSMARSCAVNAVFFSSFEFLKKRIKA…	CGTCATTATAGTGGAGTTCCCCATCGTTATGTCCATACATATCGTGACTGCCTTTGTTTCCACTGCGACTCAGCCGAGAGAAATGGTCCAACGGCGAAAGGCGCCCGAAGACTGCCGGACCGGGACCCAGCAAGCGGTCACGATGCGTGGAAGTACCCGCCATAGCTCCATTTCCCGTAGCATCGTGACTCCGAACCCCCGGTCTGGAATTCCGTCTCTGCAACAACTCCAACTTTCCACTTCCTCCTCTTCTCTCTCCAATTGCACTCCCACACCACCAGCTATTGCACGCCTCTGTACACTCCGAGTACCTGTACACTCGTGCCGTCACAAGCCACCATCAGTTCCAACAGCAGTCCCGACGGAACAGTGCATTGCTAGCACACACACACCTCACCA…	ATGCGCGCGACAGCAACCCTTCCAGCTGCCGATAACGCCCTCCTCGACGACAGCAGTATATCGAACAATGGCCCAACCGCTGGCCACCGTCGCCTTGCACCATCATTTCCCATCATGTCGCAACAGAGCAACAGCCAGGAGAACAGTACATCGCTGAAAGGGAGCTCTAAAGATGGCTCAAATGGGGGAACCAGCACGAGCACGAGCAGCCTTACAAATGCCGGTCCTAGCAGCGATGGGCAGTTTTGGAACAGCACACAACGACTGGCGAAAAAATACCGCACCGAGGTTGCCGCTTCGGCCTCGAGCGTGCTGTCCACCATGTCCACGTTCCCCCTTGATAGCGTCAAGACACGGATGCAGACGTACAAATATGCCGGATTTGTCGATTGTGTCAAG…
NCU01811	NcraOR74A_LGII: 2,347,672 - 2,348,901 (+)	2	1167	399	hypothetical protein	null	null	null	24	0	MSNQELVHAYRHLLRWSLRAVQFSKPARFVVRDTLRAAFRDKNGTFEPSRVKSTLWFLESAATYVGVEHKIIKNLVHVRYIQNKSTGPWRIRAQTLSKSQQRALKDPVYEKEYEHFDKTIAMLNDTMNLCLR	TGATGATTACATAGCCGTTGGTTGCATCCCATCAGGACTTCAACACCCGTTACACCCTATATCATGTCGAACCAGGAGCTCGTCCACGCCTACCGACATCTTCTACGATGGTCGTTGAGGGCCGTGCAGTTCTCCAAGCCGGCGCGCTTTGTGGTTCGAGACACACTCCGTGCAGCCTTCCGCGATAAGAATGGCACTTTTGAGCCCTCGAGGGTCAAGTCAACGTTGTGGTTTCTCGAGTCGGCCGCGACGTATGTCGGGGTGGAGCACAAAATCATCAAAAATCTGGTACACGTTAGGTATATCCAGAACAAAAGCACCGGGCCATGGAGGATCAGGGCGCAGACGCTTTCCAAGTCCCAGCAGAGAGCGCTCAAGGATCCAGTGTATGAAAAGGAG…	ATGTCGAACCAGGAGCTCGTCCACGCCTACCGACATCTTCTACGATGGTCGTTGAGGGCCGTGCAGTTCTCCAAGCCGGCGCGCTTTGTGGTTCGAGACACACTCCGTGCAGCCTTCCGCGATAAGAATGGCACTTTTGAGCCCTCGAGGGTCAAGTCAACGTTGTGGTTTCTCGAGTCGGCCGCGACGTATGTCGGGGTGGAGCACAAAATCATCAAAAATCTGGTACACGTTAGGTATATCCAGAACAAAAGCACCGGGCCATGGAGGATCAGGGCGCAGACGCTTTCCAAGTCCCAGCAGAGAGCGCTCAAGGATCCAGTGTATGAAAAGGAGTACGAGCATTTTGACAAGACAATCGCCATGTTGAACGATACAATGAACTTGTGTTTACGGTAA
NCU01812	NcraOR74A_LGII: 2,345,109 - 2,347,030 (-)	2	1842	1791	hypothetical protein	null	null	null	3	0	MAVITSMVPTSTAALIPSGVPVSAATPAVITSAAALRRQIGGTDVPILTSVCGYAVAKDAHLMPISPPEDMVCAMFPPNRLFGFCSKKSSLKDRHDIVDNCGWNAWCIDAYNCSYGCGIAEARTQFGTTRCHAASNPYCQLTRLTNTHTDEADPYWSVGCGDGHYTIHNYMLDQKAALGTSVLATTATTTTSSGKRDSVSTVAPLTTGDDNFTASHVQAPVPTISTAKPVIPISSSQPPEPSTLQQTHSAHTLLPSTSTSGDIALPPTLTSTSSTQTLPETQTSDIPTYISAANTPSEEDQNPKRHNPKSAILGSVIGALAVIYLILFTWWYRGPRRRKRAREAKEAAAAALRERGFWRPGAAPEHGLYGANRPQPHGIQELQGGTHGPREIHELGFGT…	CCTCACTTCGCGTTATCAGTCGTCGAATACAACACGATGGCCGTGATAACTTCAATGGTGCCCACGAGCACGGCGGCACTGATTCCAAGCGGAGTACCCGTAAGCGCAGCAACACCGGCAGTCATCACTTCGGCGGCAGCACTACGACGCCAAATTGGTGGAACTGATGTTCCAATATTAACCAGCGTCTGCGGCTATGCCGTCGCTAAGGATGCCCATCTCATGCCCATATCGCCTCCAGAGGACATGGTGTGTGCCATGTTTCCACCGAACCGGCTGTTTGGCTTCTGCTCGAAAAAGTCCTCCCTCAAAGACAGACACGACATCGTCGACAACTGCGGATGGAATGCCTGGTGTATCGATGCTTATAATTGCAGTTATGGCTGCGGTATTGCCGAG…	ATGGCCGTGATAACTTCAATGGTGCCCACGAGCACGGCGGCACTGATTCCAAGCGGAGTACCCGTAAGCGCAGCAACACCGGCAGTCATCACTTCGGCGGCAGCACTACGACGCCAAATTGGTGGAACTGATGTTCCAATATTAACCAGCGTCTGCGGCTATGCCGTCGCTAAGGATGCCCATCTCATGCCCATATCGCCTCCAGAGGACATGGTGTGTGCCATGTTTCCACCGAACCGGCTGTTTGGCTTCTGCTCGAAAAAGTCCTCCCTCAAAGACAGACACGACATCGTCGACAACTGCGGATGGAATGCCTGGTGTATCGATGCTTATAATTGCAGTTATGGCTGCGGTATTGCCGAGGCACGTACTCAGTTTGGCACAACAAGATGCCATGCC…
NCU01813	NcraOR74A_LGII: 2,341,940 - 2,344,977 (+)	5	2766	1698	high affinity glucose transporter (sut-4)	substrate-specific transmembrane transporter activity, transmembrane transporter activity	transmembrane transport	integral to membrane, membrane	51	0	MAGTRNPIHGLTGKPLIYFTSIFVSLGVFLFGYDQGVMSGIITGPYFKDYFNQPTSAQIGTMVAILEIGALISSLLVGRIGDIIGRRKTILYGSCIFFVGGALQTMATDMAMMMTGRIIAGLGVGMLSTIVPVYQSEISPPHNRGKLACIEFSGNIIGYTTSVWVDYFCGFLEGNISWRLPLLMQCIMGALLGLGSLIIVESPRWLLDNDHDEEGIVVIANLYGGGDIHNPRARDEFREIKMGVLLARQEGERTYSEMFKRYSRRVFIAMSAQALAQLNGINVISYYAPLVFESAGWVGHDAVLMTGFNGITYLLSTIPPWYIVDRWGRRHILLTGAVAMVLSLSAISYFLYLDTHWTPSAVVVMVMIYNAAFGYSWGPIPWLYPPEILPLKIRSKGAS…	GCCGCAATTACCTCTCTCTACTTTACTTGATGGAAACTCCAGGTGTCTGTCATTACTAGTGCAGTCTTCAACTCTTCTCTGCAAGACACTCGGTCATCTGTCATTCTTAGTTGCACACGTGCACTTGCTTCCATTGCTTTCCCTTTGCCTTTTTGGTTGATCCGGAACCCCGTGAACAAGCCCGTGACCCCCGCGAGCCGTCCAATGCGTCCGTCTCGACATCGACCATCTCGGGCTGAAAGTACTCCTCGACTAAAGAAACACTTCCACTTCCACCTCAAGGTGCGGTCGGGGGCTGCTGCAGAACAGCTCCATCTCGTCCAAGATTCCTCCTCCGCAGCCAACTCCGATTGCGAACCATCTCCCTTCCAATATCCCCCTTCGCACGCTCTCCGCACA…	ATGGCGGGAACACGAAACCCCATTCATGGCCTTACTGGCAAACCGCTAATCTACTTCACTTCCATTTTTGTGTCATTAGGCGTCTTTCTTTTTGGATATGATCAGGGCGTCATGTCCGGCATCATTACCGGTCCGTATTTCAAGGACTATTTCAATCAGCCAACAAGCGCGCAAATAGGCACTATGGTTGCGATTCTGGAAATAGGTGCCCTCATCTCCTCGCTCCTGGTGGGCAGAATTGGTGATATCATTGGCCGCCGCAAGACTATCCTGTACGGATCGTGCATCTTTTTCGTGGGCGGTGCCTTGCAAACGATGGCCACTGATATGGCCATGATGATGACTGGGCGTATTATTGCTGGCTTGGGTGTCGGCATGCTCTCCACTATCGTTCCGGTC…
NCU01814	NcraOR74A_LGII: 2,334,772 - 2,337,690 (-)	6	2514	900	hypothetical protein	null	null	null	37	0	MGSTQFGNFHDFCRDSTLPICNLLSDQHSQSGPWDGSDNCQLRGIPLSNGKRLGNLGSILLCAIAILTSMYLLYRSERKRAAVGRREMQVFLLGYIVISICEIFTVGDFPLNSTVRIAFTAIHIGFIIATTWILMLNAIVGYQLLDDGTLLSLALIVGSAAILLVGTGYIALDTGLHWTGYWDSSYELPKNRHIALYVLYQLAPLVFLVAYFVLEAILVIRILGETRPMLYLASAAILFAAGQVFNYEVSKYICDGTSGKIDGALFETLFTLLAVVMNWVFWSSITEDDWPTVPPNQFP	ATTCCCTTGCCCTCGGCCTACATACCTAGTGTAGTAGGTGAGTGGCCTACCAGTCGAGTTTTATATTTTGCAAGCGGACCCGCCAACCCCAGGCCGTCGTGAGCTTCCCGTGTCTGTTTTCTCTCCGCCCCCATCGTCGGCATCCATACAAATCCATCGGAACCACCTGCCCTGCGCTTCTACTCCACGTCCCTGTTTTTCTTTTTCTTCGCGACATTCGAGCCAATAATAGGGAACCGCCGTTACTCCTAATCTTCGGTTCCAAAGCACATAGCGCACACCAAGGACGACCATTGGCGACGCGAAACATACAGGGAGGAGGGATCGATTTGCGCAGAAACAAACTTAGAGAGGAAGAGAAGAGAGTCGGGTCCCATCGTCACGCCACAAACCAGCTCT…	ATGGGCTCAACACAATTTGGCAACTTTCATGACTTCTGTCGAGATTCGACTCTTCCTATCTGCAATCTCCTTTCGGATCAACACAGCCAGTCTGGACCATGGGACGGCTCGGATAATTGCCAGTTGAGAGGAATACCTCTGTCGAACGGAAAGAGGCTTGGGAACCTAGGATCCATACTGCTATGCGCAATTGCGATTCTTACTTCTATGTATCTGCTCTACAGGTCTGAGAGGAAACGAGCTGCGGTTGGTCGTCGAGAAATGCAAGTCTTCCTCTTGGGCTACATTGTTATATCGATATGTGAGATCTTCACAGTGGGAGATTTCCCGCTGAATTCTACAGTTCGCATCGCGTTCACAGCCATTCACATCGGGTTCATCATCGCCACTACCTGGATA…
NCU01815	NcraOR74A_LGII: 2,333,188 - 2,334,855 (+)	2	1550	786	hypothetical protein	null	null	integral to membrane	38	0	MAPSEPSTQSPPPLSTTDGEPATPTESEPLLGGPGDAFQKPDAPIFLNLVLGTAWLSQLGALLLLIATWSAVFLHKLGALISPHPLLQSLGTFLLIQAILVLQPTSTPDAKRLGQRIHASLHLLSFLCFVSGITIIETNKHVNHLAHLHSLHAYLGVITGTLLLAQYVFGICIWAVPAVLGGEEKAKSLWKYHRYAGYGLLVLVLATVAAAADTDYSRNVLKIKGWTFGLGIALVVLGVYPRVQLRKLGIDRVRQEATRAV	CTTGATACCGTATGGCAGGGTACCAGCGTTGCTATCGGATTTGTGACCACGTTCACACCTGCTCAGATAAGCAACAGGTACCACCTACCCAATGGTGCACCACTCACTGCAAGCCGTCTTCCTCCTCTTCCCTCCAGCCCTCTGAATAAAAAGACCACCTTCCCCGCGCCACCTGCTGGTCAAACCATCTTCCATCTTCCGTGGCTCGAAATACAGACCGAAACCTACCACGAGAATTGACCCACCTTGCATTAAGACGTCGGACATTACTTGCTTTAGACGCATGATTATTTGGCTCGGCCACCGAAACAAGTGCCTTCATTGTCCGAGACTTGAAAAATAACTTGGAAAGAAGCTCGCAACCATGGCTCCCTCAGAACCATCAACACAATCTCCTCC…	ATGGCTCCCTCAGAACCATCAACACAATCTCCTCCTCCCCTCAGCACAACTGACGGTGAGCCCGCTACCCCAACGGAAAGCGAACCACTACTTGGAGGACCAGGCGACGCTTTTCAAAAGCCAGACGCTCCGATCTTCTTGAACCTCGTTCTTGGAACAGCCTGGCTCTCCCAACTTGGCGCTCTCCTCCTTCTCATAGCCACCTGGTCGGCCGTCTTCCTCCACAAGCTCGGCGCTCTCATCTCTCCACACCCGTTGCTCCAATCCCTCGGCACCTTCCTCCTCATCCAAGCGATTCTAGTTCTCCAACCAACCTCCACCCCCGACGCCAAACGCCTCGGCCAGCGCATCCACGCCTCTCTCCACCTCCTCTCCTTCCTCTGCTTTGTTTCGGGAATC…
NCU01816	NcraOR74A_LGII: 2,330,584 - 2,332,466 (-)	2	1811	1065	allantoicase-l (alc-1)	allantoicase activity	null	null	73	0	MTDIDYKLEAVPATRIAADDIDKTFRSSTIDLISGALGGKVLGFSDEWFAEAANLLTPTAPIRQPGKMVYTGAWYDGWETRRHNPAEFDWVVIRLGVASGTVEGVEIDTAFFNGNHAPAISVEGCFSQNDDEVLSWKGERGGWETILGVQECGPSQRFGWKLENPTKKQYTHVRLNMYPDGGIARFRLFGHAVPVFPDNTDAIFDLAAAQNGGVAISCSDQHFGTKDNLILPGRGKDMGDGWETARSRTKGHVDWTIIRLGAPGYIQNFMVDTAHFRGNYPQQVKLQAIEWKSEGEPGADSEGWTEVVEPIKCGPDQEHPVESLVKDKPFTHVKLIIVPDGGVKRLRVFAKRAV	GCGGTGTCGGAGCCGGCCGGTGACTCTCGTTGCAGATCGAATACGACGGTTAGGTACGACGAAGAAGGACCACGATTGTCGTTGCTGTTACGTACTTTGACCTCCTCAACGCACTATCTTGCTTAAGCTATCGCTCTTGTCTGTCGCTGTGGTGATATAAATTCTGCCGCCTGCTCTTGGTTTATTCCGAGGACGCTCGTTCCATCTCTGTTTTTTTTTTCTCTCTGTGACATCGAGGACTGAAGTCTCACTTATTCAAATACACATTTCCCTCACCATGACCGACATCGATTACAAGCTCGAGGCTGTTCCGGCCACTCGGATTGCCGCCGATGATATCGACAAGACTTTCCGTTCCAGCACCATCGATCTTATCTCAGGGGCTCTCGGTGGCAAGGT…	ATGACCGACATCGATTACAAGCTCGAGGCTGTTCCGGCCACTCGGATTGCCGCCGATGATATCGACAAGACTTTCCGTTCCAGCACCATCGATCTTATCTCAGGGGCTCTCGGTGGCAAGGTTCTCGGTTTCTCGGACGAATGGTTCGCCGAAGCAGCCAACCTCCTCACTCCTACAGCCCCAATCCGCCAGCCGGGAAAGATGGTTTACACCGGCGCCTGGTATGACGGATGGGAGACAAGGAGACACAACCCTGCCGAGTTCGACTGGGTTGTGATCCGTCTGGGCGTCGCCTCGGGTACCGTCGAGGGTGTCGAGATTGACACGGCTTTCTTCAACGGCAACCATGCGCCCGCCATCTCGGTCGAGGGTTGCTTCAGCCAAAACGACGATGAGGTT…
NCU01817	NcraOR74A_LGII: 2,326,797 - 2,330,321 (-)	4	3294	2547	DIL and Ankyrin domain-containing protein	protein binding	null	null	68	0	MDNGGFDGGFGAGGGDEGGFGSDGGGYEPQQQKKQQLPPDLPRSLDDRRHAPNEHMVTETEMYDGWQGQSQFLTTPIPAKPLSFSNLNLDDPQFDEDITKGGANSETRLMEMLAAQAAHSASAIFEDENQIANDDKMPQDEKKDVLQRAFIMAASNGNVESVRKILDGPARQYVDLNAPDEEGTPALIYASCFGHESTVQVLLDAGADVDKQDRNQWSALMWAMTNRHKGIAKLLLDNGASPEKKTSSGRTAFDFVAPDSDMSFYLHDSGYSIGTAGADDFYNPGFSQDKFEEELAENEMRRRMMMESARDLEVDLGNVGMDDQPEPIDEFEEEQQEFDWARCLHDQMFVFQESELDSILDIVITNMTPQRSPSQKPVPANMIFLGARYAHYHASRELL…	TACGAATAGACAAGTCCTGGGTGCCCTGCTTCCGTGGCGCAACTCCACGCAGGCTGTCGCCTGAACTGAACCCCTAACAGGAATTACCTGGTCGAGCTTTATTGTTGTCACTTCCTCTTCTTTTCTTCAGCCAGCTAAAGCAACGTCACCTTCTTTGCATTCCGCCTGCTCTCTCAACTCTACACCGACCAAGTCCTGGCCTGCCGTGAACCCTCATCCTCGGCCGCGGTGCGCTTAATTCAGTCCGACTTCGACCGACATCTTTGGATACAATTTCCTACGCTGACGTTATAGCCTTGCCCGAAGAACAACCCGCCGCTTTGGTTGACCTGCGCTCAGACCCGACACCGCTCGCCGCATGCTACGCTCGACCCGTACCCATGGATAACGGGGGCTTTG…	ATGGATAACGGGGGCTTTGATGGCGGCTTCGGTGCCGGCGGCGGAGACGAAGGAGGGTTTGGAAGCGACGGGGGAGGATATGAACCACAGCAGCAGAAGAAACAGCAGTTGCCCCCCGATCTACCGCGCTCCCTCGATGACAGGAGACATGCTCCTAACGAACACATGGTCACAGAGACGGAGATGTATGACGGATGGCAAGGACAATCACAGTTCTTGACAACACCCATACCGGCCAAGCCTCTGAGCTTCAGCAACCTGAATCTTGACGACCCCCAGTTCGACGAGGACATCACCAAGGGCGGGGCCAACAGCGAGACTAGATTGATGGAGATGCTGGCTGCACAGGCTGCGCATTCGGCTAGCGCAATATTTGAGGATGAGAATCAGATTGCCAAC…
NCU01818	NcraOR74A_LGII: 2,310,836 - 2,313,031 (+)	2	2134	1383	hypothetical protein	null	null	null	32	0	MSAPHRGLPLPAALNPVPPPSGPGLVQQPPPPVPSLLGHAHPPPTPSQSQSLGQIPAPPSWQHGNEESMRVWLMAKAEEEKRKQEEERTRQESFRLEQRKTEFNMLRESLQGGVPPAMVPVVFAGMSGGALSQAALDWAQQYIYSQSHQSHPQALLPPGPISPQHQRRESQPHSYAHYPGSGGVPSTPGSAQGHGGYISGYPGSPQTRPRGQSVPGPMAGRLHGGMANLPNLNTSISGGHGSSAAAHPAVVQSQQQQEPQQSPSILFHHWTPPTSQAGGRGGVDQPATPSVGESPRKRKATGPQTAVPPPSSSQRYRSPTFSHSGAPLSNPPAGRKTGHARQRSDIGSYRGAVRGRGDGYAPSSQDAPTNSSESIATQHQHQQHLQHHQHQHGQGHTQS…	ATGTCTGCGCCTCACCGTGGCTTGCCCCTGCCGGCGGCCTTGAACCCCGTTCCGCCGCCTTCTGGTCCGGGACTCGTTCAACAACCTCCGCCACCCGTCCCCAGCTTGTTAGGACACGCTCACCCGCCACCTACACCATCGCAAAGTCAGTCCTTGGGACAGATTCCAGCACCGCCGTCATGGCAACATGGGAACGAGGAGTCGATGCGAGTATGGCTCATGGCCAAGGCTGAGGAAGAGAAGCGGAAGCAGGAAGAGGAGAGAACACGGCAGGAAAGCTTCCGCCTGGAACAGCGTAAAACCGAATTCAACATGTTGAGAGAGTCACTTCAAGGGGGAGTTCCGCCGGCCATGGTACCAGTGGTCTTTGCGGGGATGAGCGGGGGAGCCCTTTCGCAG…	ATGTCTGCGCCTCACCGTGGCTTGCCCCTGCCGGCGGCCTTGAACCCCGTTCCGCCGCCTTCTGGTCCGGGACTCGTTCAACAACCTCCGCCACCCGTCCCCAGCTTGTTAGGACACGCTCACCCGCCACCTACACCATCGCAAAGTCAGTCCTTGGGACAGATTCCAGCACCGCCGTCATGGCAACATGGGAACGAGGAGTCGATGCGAGTATGGCTCATGGCCAAGGCTGAGGAAGAGAAGCGGAAGCAGGAAGAGGAGAGAACACGGCAGGAAAGCTTCCGCCTGGAACAGCGTAAAACCGAATTCAACATGTTGAGAGAGTCACTTCAAGGGGGAGTTCCGCCGGCCATGGTACCAGTGGTCTTTGCGGGGATGAGCGGGGGAGCCCTTTCGCAG…
NCU01819.1	NcraOR74A_LGII: 2,303,529 - 2,307,573 (-)	3	3913	714	unspecified product	null	null	null	0	1	MSSTGAQGRLGQERDTVAAVKQRHKHDSNPKVGASTSTMNVHLKLPQQLEIPSPRPHARQASYRCFLLPFVLRQVVFPAIQAYHCRHSDVIFSRLTLTSSIVSGNRISSISLSRPRSQRDSVHQMAKPHSASVGICQLPSCMESSFPFRRRNEPSSASTGMIRASIIGCPRARSGQEPPRIICSHSPSISSRNPMCLRGLDRRVIVSCKECVFTPKSLPIFPCPSLPRHGGIGFSIH	GCCGGGGAGCCTCACATCACAACGAAGTGCCCCTCGGAAATCATCTCTCCGCAAACACACCACCGCTGTGAGAACCGACGTCAAGACTGAACTGAACACCTCGCTTTAATTTTCCTCTTGCGTCGGTTGAGTCGAAGACCCAAGCCGCTGAAACGGAAAGTGCAACTGCGGGAACAAGTCCGAGCGGTCTCGGACTGCCCCCTCTCCGCCTGCCCCATCTAAGCGGCTGTCGAAACATGGAACGAACTTGAAGCTCTGCTCGACCTGGGAAGTCGCAACAGTCGCTTCACAGCGGAATGAGGTTGGAAGATGCCACTGCCACTGCCACTGCCACTGCCACTGCCACTGCCACTGCCACCTGACCGACATCGATTGCATTCCGAGTCGCTGTCTGGTGGT…	ATGTCGTCAACTGGAGCACAAGGAAGACTCGGACAAGAAAGAGATACAGTGGCCGCGGTGAAACAGAGACACAAGCACGACAGCAACCCCAAGGTCGGAGCTTCCACTTCAACAATGAACGTCCACCTGAAGCTTCCGCAGCAACTCGAAATCCCAAGCCCCAGGCCCCATGCCAGGCAGGCATCATATCGGTGCTTCTTACTGCCCTTTGTGCTTCGTCAAGTTGTGTTCCCAGCCATCCAGGCTTACCACTGCAGACACTCCGACGTTATCTTCTCCCGACTAACCTTAACCTCATCAATTGTCTCGGGCAACCGTATTTCATCTATCTCGCTCTCCCGACCACGTTCGCAACGAGACAGTGTTCATCAAATGGCCAAGCCACACTCTGCCAGTGTC…
NCU01819.2	NcraOR74A_LGII: 2,304,525 - 2,307,573 (-)	2	2985	714	unspecified product	null	null	null	0	1	MSSTGAQGRLGQERDTVAAVKQRHKHDSNPKVGASTSTMNVHLKLPQQLEIPSPRPHARQASYRCFLLPFVLRQVVFPAIQAYHCRHSDVIFSRLTLTSSIVSGNRISSISLSRPRSQRDSVHQMAKPHSASVGICQLPSCMESSFPFRRRNEPSSASTGMIRASIIGCPRARSGQEPPRIICSHSPSISSRNPMCLRGLDRRVIVSCKECVFTPKSLPIFPCPSLPRHGGIGFSIH	GCCGGGGAGCCTCACATCACAACGAAGTGCCCCTCGGAAATCATCTCTCCGCAAACACACCACCGCTGTGAGAACCGACGTCAAGACTGAACTGAACACCTCGCTTTAATTTTCCTCTTGCGTCGGTTGAGTCGAAGACCCAAGCCGCTGAAACGGAAAGTGCAACTGCGGGAACAAGTCCGAGCGGTCTCGGACTGCCCCCTCTCCGCCTGCCCCATCTAAGCGGCTGTCGAAACATGGAACGAACTTGAAGCTCTGCTCGACCTGGGAAGTCGCAACAGTCGCTTCACAGCGGAATGAGGTTGGAAGATGCCACTGCCACTGCCACTGCCACTGCCACTGCCACTGCCACTGCCACCTGACCGACATCGATTGCATTCCGAGTCGCTGTCTGGTGGT…	ATGTCGTCAACTGGAGCACAAGGAAGACTCGGACAAGAAAGAGATACAGTGGCCGCGGTGAAACAGAGACACAAGCACGACAGCAACCCCAAGGTCGGAGCTTCCACTTCAACAATGAACGTCCACCTGAAGCTTCCGCAGCAACTCGAAATCCCAAGCCCCAGGCCCCATGCCAGGCAGGCATCATATCGGTGCTTCTTACTGCCCTTTGTGCTTCGTCAAGTTGTGTTCCCAGCCATCCAGGCTTACCACTGCAGACACTCCGACGTTATCTTCTCCCGACTAACCTTAACCTCATCAATTGTCTCGGGCAACCGTATTTCATCTATCTCGCTCTCCCGACCACGTTCGCAACGAGACAGTGTTCATCAAATGGCCAAGCCACACTCTGCCAGTGTC…
NCU01820	NcraOR74A_LGII: 2,296,678 - 2,301,281 (+)	7	4199	3237	exportin-1 (rbg-42)	binding, protein transporter activity	intracellular protein transport	null	95	0	MPLSIEELDNQVRTFYEGRGETQAQAQTVLNQFKEDPDAWLMVDEILQKATYEQTKYLGLQVLDNVIMTRWKVLPREQCHGIRNFVVQYILQCSSSEELLKAHRVLLNKLNLVLVSVLKQEWPHNWPTFINEIISASRSSLSICENNMIILRLLSEEVFDYSAEQMTSTKTRNLKTTMCAEFSQIFQLCQEVLNSANQPSLIKATLETLLRFCNWIPLGYIFETPLIETLRTRFLEVPEFRNITLQCLTEIGGLQIGGPTGQQPNYGEALIKMFTEVLTTISNIIPLSMDLKATYPASNSRDQEFIQNLALFLCNFFGMHLPLIENLPNRDFLTHGHYYLIRISQIEDREIFKICLDYWLKLVQELYEEMQALPLSDMNPLLSGGLQTSGAPNPALLNN…	TCATCCCACTGCAAATTGAAGTGCACATCCCACTGCACCGCCGCGCGCAGGCCCCTTCACGCCTCTTGCACTTCTGCAGCCTCGAGGTTCGCTTCATTTTTTTGCCAAACTGTGAACCTTCCATTTGACTTGCACTGATCAACACGCAACACTGCACTCGCAAAAACGCCAACCCAACAACCCGACTCGACCCGTTCGTTGTTTCCTTTCTCTCGCTCCAGGCTCGCGACCACGACGATTGTGCCCCACGTCTCCTCCTGTCTGGATTATTCATTCCATCTCCCGGCCCCAGCAACCCGGCCGTCAAGCCAGCTGCGCTTCGCTTCGTTTCGTTTCGTTTGGCACGCACCGTGACCCGGACAACCAAACAGACCTGGACCTAGGCCATTCACACACCAC…	ATGCCCCTCTCCATCGAGGAACTGGACAACCAAGTCCGCACCTTCTATGAAGGTCGCGGCGAGACGCAAGCTCAGGCCCAAACCGTCCTGAACCAGTTCAAGGAAGATCCCGATGCCTGGTTGATGGTCGACGAGATCCTCCAGAAGGCCACCTACGAGCAGACAAAGTACTTGGGGTTACAGGTCCTCGACAATGTGATTATGACGAGGTGGAAGGTGCTCCCCCGCGAGCAGTGTCATGGTATCCGCAACTTTGTCGTCCAGTATATCCTCCAATGTTCGAGTTCCGAAGAGCTTCTCAAGGCCCACCGTGTCCTGCTCAACAAGCTTAACCTTGTTCTCGTCTCCGTCCTCAAGCAAGAGTGGCCTCATAACTGGCCTACCTTCATCAACGAGATT…
NCU01821	NcraOR74A_LGII: 2,293,203 - 2,295,462 (+)	3	2124	1341	alanine-glyoxylate aminotransferase (alanine-6)	null	metabolic process	null	99	0	MPRSSGPVDSPARLSLISRHLAPDYPLNTPYTVERHPDNIDTSLLPKTQTRALTTDTTPANMSTQPEHATLLIPGPIEFDDAVLNSMSHYSESHVGPGFVAVFGETLSMLRKLFQTTDPSAQPFVLSGSGTLGWDLVAANLIEPGEDALVLSTGYFGDGFADCLKVYGANVTQISAEPGSRPQLPEIEKALSEKKYKLLTVTHVDTSTGVLSELKNLSELVHRVSPDTLVIVDGVCSVACEEIDFDAWKLDGVVTASQKAIGCPAGLSISMFSGRAIQAFQNRQTPPTSYFASMKNWLPIMQNYEAKKPSYFATPSPQLVRALHTALGQIVAQGVKERFAAHKAASDKIKAAVAALGLKQVAANPDDQAHGMTAIYLPENVKGAELLPKLASRGVVFAG…	CGCGACGCTGACTGTTCTACAACTTCTTGTGACATGTCTCGTCCGACTTGGTGTGCAGGGCCCCCGAGCCTGTCAGCAGTTCCGATCCCGGCGGAGTCAAGAGCATCGAGGCACAAGTACCGAATCGGTTGACGGCACCCGCCGCGCCGCCGCCAGCATGGCCAGCGCACCCATTCAGGGGACGCCAGAATTGCCCCCCGGAATGCCATTCTCATCTGGAACGCGGACTTGGCTCGGAATCTCATGTCTGTAGTCGCCATAAAAGTATTTTAGTCTATTTAGCTGGCGGTAGATTCATAATTCCGCTTCGGCACACGTTTTGCGGTCCATTCCTTCCTTCACTTTTTCTTTCCCCCTTGATTGCGTTCAGAAGTTGTGTCTCTGACTCTGACCGACTTC…	ATGCCCCGCTCCAGCGGCCCGGTCGACTCCCCCGCTCGGCTGTCCCTGATCTCCCGTCACCTCGCCCCCGATTACCCACTCAACACTCCTTATACCGTCGAGAGACACCCGGACAACATCGACACCTCTCTCTTGCCCAAAACACAAACCCGCGCCCTCACCACCGACACCACTCCAGCCAACATGTCTACCCAGCCTGAGCATGCGACCCTCCTTATTCCCGGCCCCATCGAGTTCGACGATGCTGTCCTCAACTCCATGAGCCACTACAGCGAGAGCCATGTCGGGCCTGGCTTTGTTGCTGTCTTCGGCGAGACCCTGTCGATGCTGCGCAAGTTGTTCCAGACCACGGACCCCTCCGCTCAGCCTTTCGTCCTGTCCGGCTCCGGTACCCTGGGT…
NCU01822	NcraOR74A_LGII: 2,291,470 - 2,293,076 (-)	2	1527	720	retrograde transporter (vps29)	hydrolase activity, acting on ester bonds	null	null	74	0	MAFLILVIGDLHIPDRALDIPAKFKKLLAPGKISQTLCLGNLTDRSTYEYLRTIAPDLKIVRGRMDVEATSLPLTSVVTHGNLRIGFLEGFTLVSNEPDLLLAEANRLDVDVLCWGGTHKFECFEYMDKFFVNPGSATGAFTTTAASWAVNLGSNGEGQKEQDKGFDEDEEVVPSFCLMDVQGISLTLYVYQLRKDEKGVENVAVEKVTYTKPVEPTGAGGAAAGAGAAASGAASVSSS	CAGCTTGCCCGACAAGGTCCGCGCGCGTCTCCACACACCAGCTCCCCTCCGTCACTTTGGTTCCCGTCTGTCAGGGCACTTCTTGTCACCAAATCGCACTGCAGCCCACCGACGCAAGCTCCGAGCTCGAGACGTCAACAATAACATCGACGAGCAGACGCCTCATCATTCCTGTCCATTATCCATCTTCCGGCCAATTGGTTGGTTTTTTTTTTGTCGCCAAATAGACAACGCCAAATAATACCATAATACGAATCAGTCCACAAGTTGTCTGACCGACAACGCCAGTCCCTTGTACTGGAACCTCGACGGCTTCCAGCACACGTCGGCATCTTCACGGCGCCTCCTTCTTACATACATCAACTTTCTCAGCCACCTTCTAGTCTCAAGCGCGTCCGC…	ATGGCCTTCCTAATTCTCGTGATCGGTGACCTCCACATCCCAGACCGGGCCCTGGACATTCCCGCCAAATTCAAGAAACTCCTCGCCCCCGGCAAGATCTCCCAAACCCTCTGCCTCGGCAACCTAACTGACCGGTCAACTTACGAATACCTGCGCACCATCGCCCCCGACCTGAAAATCGTTCGCGGCCGCATGGACGTCGAAGCAACTTCCCTTCCCCTCACCAGCGTTGTCACGCATGGCAACCTTCGCATCGGCTTCCTCGAAGGTTTCACCTTGGTATCCAACGAACCGGACCTCCTCCTAGCCGAAGCCAACCGTCTGGACGTGGATGTGCTCTGCTGGGGCGGCACGCACAAGTTCGAGTGCTTCGAGTACATGGACAAGTTTTTCGTGAAC…
NCU01823	NcraOR74A_LGII: 2,282,057 - 2,291,659 (+)	3	9265	7674	two-component sensor protein histidine protein kinase	ATP binding, phosphorelay response regulator activity, phosphorelay sensor kinase activity, protein binding, protein histidine kinase activity, protein kinase activity, signal transducer activity, transferase activity, transferring phosphorus-containing groups	peptidyl-histidine phosphorylation, phosphorelay signal transduction system, protein phosphorylation, regulation of transcription, DNA-dependent, signal transduction	membrane	60	0	MESVAIPPQDDQQQLDPPARIFERLRQIAGFAWDETKPPYHSTYDNWHVFGTRFVSPFSTTGTPAPASPAPYPNTSPSSLAKLAPGHRAAPQDRPNVSASHSDAGSDRSTISLPTVAHHATDAPVVEELVVARISYHVLREERAYHITKSLVSTVDPNAEHISRPIDLIRLNPLPGDRGTIVVAIYAYSGENYLFKVLDMGPAFFYAKKHNDRWEAHREEHPVLEEPISLQHFLDFAIGAAQCLEMLHHSQSIVHGEIRPDAFHYNLELNRIKITSLGSGLRSFEHGLTSTGWSTLSKEVGARHKLQYISPEQTGRMPAEPDTRTDIYSLGVLFWSLLTQQPVFQGDTPLDIVQGVLGRRIPNVSQIRMDVPDAIGRIIQKCISKNVSDRYFSASGLRH…	ACGGCGGCAGCAGTCCTTCGAGTCCACACACCATTCGCATCCTGATCCATTCAGCATTCCGCTCCAACAGCAGCATCGGCCACGGCCCAGCACCGCTTTGCACTTTTGCAGCTTGCTTCAAGTTCTCCTCCACTCCAGCCTCGGACATCCACCCACCGACCAGCGATATTCCCATAATTCACCATTGCGCTGCGCATTCCATCTACCTACGCATCCACCACGACAAAGAAGAAGCACGCAGAATCACCCTCAGAGGCCATCTTCCATTTTCGCAACTAGTAGTAGGCGTAAATCTGCCAACACCGACCGCGACCGACTTCCGTCCGCCTATCCACCCCCAGTCGTTGTTGCTGTCGTCCTTTTTGGCTTTCAGCTCGTGGCGATTGATTTGCCCAGCAC…	ATGGAGTCAGTCGCGATACCTCCACAAGACGACCAGCAGCAGCTCGATCCCCCGGCCCGCATCTTTGAACGATTACGCCAAATCGCCGGCTTTGCATGGGACGAGACTAAACCGCCTTACCATTCTACCTACGACAACTGGCACGTCTTCGGCACTCGATTCGTTTCGCCCTTTTCCACCACCGGAACCCCGGCCCCTGCCTCCCCGGCTCCATATCCTAACACGAGTCCGTCGTCTTTAGCAAAGCTAGCACCCGGCCACCGCGCAGCCCCCCAGGACCGCCCCAATGTTTCGGCCTCTCACAGCGACGCCGGCAGTGATCGTTCCACCATTTCTCTTCCCACCGTTGCCCACCATGCTACCGATGCGCCTGTTGTCGAGGAGCTCGTCGTTGCCAGA…
NCU01824	NcraOR74A_LGII: 2,276,044 - 2,278,472 (+)	4	2119	1554	UDP-galactopyranose mutase (galactopyranose mutase-1)	null	null	null	48	0	MADINVDVLVIGAGPTGLGAAKRLNHINGPSWLIVDANEKAGGLASTDVTPEGFLYDVGGHVIFSHYKYFDDCLDEALPKADDWYTHQRISYVRYKGLWVPYPFQNNISMLPDEDKVKCVEGMIDAALEHRVANTKPKDFDEWILRNCGEGVANIFMRPYNYKVWAVPTTKMQCEWLGERVAAPNVKLVTKNVILNKTAGNWGPNATFRFPARDGTGGIWIAVSNTLPEKNKRYGKHGEVTKVDAEKKTVTLGDGTTVKYGKLINTMAVDHLVEKMGNQELVSLSKGLYYSSTHVIGVGIRGERPERIGDKCWLYFPEDNCPFYRATIFSNYSPYNQPEAGAKLPTLYKADGSKASSDEAKEGPYWSIMLEVSQSTVKPVDEENLLKDCIQGLINTEMI…	GCCATCAGCTCGTGGGTTCTCCTTTTCTGGCCCACGGTAGGTAGAGGTAACGTTGGGATATTACCACTCCGTCCGTATCCATACCTCTAGGCCTATCATCGACAGCTTGAACCGCGATCTGAACCTCTCCTCGATCCCTCATAAACTTGCCTCCGCGCCCCCTCGGTCTGTTTCAACCCGCTTTCGTCTTTTTCTGGGGTACCTCCTTCCTTGCGCCAACCATCAACTCAGCGGCTTCAGTTTCCTTTTTTCCTCACGCCCGGCCTAGGCTTCGACTACCTTATACATATTAATCCTCAATCATACACAACGCAGACTTATTCCACAATGGCTGATATTAATGTTGACGTTCTCGTTATCGGCGCTGGCCCAACTGGTTTGGGTGCTGCCAAGCGCCTC…	ATGGCTGATATTAATGTTGACGTTCTCGTTATCGGCGCTGGCCCAACTGGTTTGGGTGCTGCCAAGCGCCTCAACCACATTAACGGCCCTTCGTGGTTGATCGTCGACGCCAACGAGAAGGCCGGCGGTCTCGCGTCTACAGATGTTACCCCTGAGGGCTTCCTCTATGATGTTGGTGGCCACGTCATCTTCTCTCACTACAAGTACTTTGACGACTGCCTTGACGAGGCTCTTCCCAAGGCGGATGACTGGTACACACATCAGCGCATTTCCTATGTGCGCTACAAGGGCCTCTGGGTCCCCTACCCTTTCCAGAACAACATCTCCATGTTGCCCGACGAGGACAAGGTCAAGTGCGTCGAAGGCATGATCGATGCCGCTCTTGAGCACCGTGTCGCC…
NCU01826	NcraOR74A_LGII: 2,269,602 - 2,272,237 (-)	5	2356	1200	DUF250 domain membrane protein	null	null	null	67	2	MGVEEKSRASGDSPRDAVLPTVNPEAQKAQPPKSAIHPAFYVSIWIAMSSSVILFNKWILSAKGFDFPVVLTTYHLAFSTIMTQILARYTTLLDGRKTVKMTGKVYLRAIVPIGFFFSLSLICGNLTYLYLSVSFIQMLKATTPVAVLLSGWALGVSQINMRVFLNVSVIVVGVVIASYGELEFVWLGVILQIAGVAFEALRLTMVQRLLSSAEFKMDPLVSLYYFAPICALMNGVVALFWEVPRLTMADVDRVGLFYFFLNGLCAFGLNVSVVFLIGKTSSLVLTLCGVLKDVLLVVASMVIYGSQVTLTQFFGYSIALGGMVYYKLGAETIKSYAGEAGRQWADFGNRRPVLRRISIILLSVFVVFSLLGGFAPNYAAGIDPTEYLNEAKSKIGMSA	CCCTACCATCGTCACGGGCTCTGCCTTTCTATTATCATCTCGCCTCCCCAGAGCTCCAAGTTTGCGCCCCGACTCCTCGGAATCACAAAGTCGACCGCAAACCGAACCCCTCCCCCCACGGATCAGAGAGCGGATTCATTCTCCAGAACTGCAAAACGCGGGGCTCGGTGTATCTATCCTTCTGCATCCCCTTTGTACATTTCCACTTGGCGAGGTTGCATGACCTGAACTGCCGGCCGTTGCAGCTCCTCCTCCACCACCTTTCGGTCCCGGCTTCTGTTCCAGCTCGACCATCCGCTCGTTTGTTCGACTTGATTCAGCCCTTGCCATCGAGGTCCAGAGTCTTTTCGCGACGTCATTCGCAATACTCCCGTTTTGAACCTCGAGTCCGATACGTAA…	ATGGGCGTCGAAGAGAAGAGCCGGGCGTCGGGCGACTCCCCCAGAGATGCTGTCCTTCCCACCGTTAATCCAGAGGCCCAAAAGGCCCAGCCTCCCAAGAGTGCCATCCACCCTGCGTTCTATGTGAGCATCTGGATCGCAATGAGCTCGTCCGTTATTTTGTTCAACAAATGGATTCTATCCGCCAAAGGATTCGACTTCCCGGTCGTTTTGACCACTTACCACTTGGCCTTCTCTACCATCATGACCCAGATCCTTGCTCGATACACCACACTGCTCGATGGCAGGAAGACAGTTAAGATGACGGGCAAGGTTTATCTGCGCGCCATTGTCCCGATCGGTTTCTTCTTCAGCTTGAGCTTGATCTGCGGCAACCTCACCTACCTCTACCTCAGTGTT…
NCU01827	NcraOR74A_LGII: 2,266,974 - 2,268,834 (+)	4	1343	408	60S ribosomal protein L27 (crp-58)	structural constituent of ribosome	translation	intracellular, ribosome	93	0	MKFLKTSRVCLVTRGRYAGKKVVIIQPVDNGSKTHPYGHAIVAGIERYPSKITRRMSKTRQEKRSKVKPFIKVINYNHLMPTRYTLELEGLKGSVSAETFKEVSQREDAKKTVKKVLEERYTSGKNRWFFTPLRF	CCCGCACGCAGTCCACACTTGGAAGTCTTGGCAAGGACAGCTCCCGAGCCTCAGGTTTTATGGACGACGCACAGACCAGGGCTTAGTCATCAGAGTGCACTGCTGTGCCCGCTCGAATTTTGAAAGCCCACAAACTGGAAATTATTTCGGGAAAGACTTCAACACGGTCGTCAGCTACTTGTCTCTGAGCCTTACAACCGACTTCAGGCAAGGCCCCGCTGGATCACTGAAATCAGTCAAGATGAAGTTCTTGAAGACGTCGCGAGTCTGCCTCGTTACCCGGGGTCGTTATGCCGGCAAGAAGGTCGTCATCATCCAGCCCGTTGACAACGGCTCCAAGACCCACCCCTACGGTCACGCCATTGTTGCCGGTATCGAGAGATACCCCAGCAAGATCAC…	ATGAAGTTCTTGAAGACGTCGCGAGTCTGCCTCGTTACCCGGGGTCGTTATGCCGGCAAGAAGGTCGTCATCATCCAGCCCGTTGACAACGGCTCCAAGACCCACCCCTACGGTCACGCCATTGTTGCCGGTATCGAGAGATACCCCAGCAAGATCACTCGCCGCATGAGCAAGACCCGCCAGGAGAAGCGCTCCAAGGTCAAGCCCTTCATCAAGGTCATCAACTACAACCACTTGATGCCCACCCGCTACACCCTCGAGCTTGAGGGTCTCAAGGGCTCCGTCTCCGCCGAGACTTTCAAGGAGGTTTCCCAGCGCGAGGATGCCAAGAAGACCGTCAAGAAGGTTCTCGAGGAGCGTTACACCTCCGGCAAGAACAGGTGGTTCTTCACCCCTCTC…
NCU01828	NcraOR74A_LGII: 2,265,000 - 2,266,935 (-)	2	1877	183	hypothetical protein	null	protein secretion	null	13	0	MPAPVYIISRVADPIFAVFIGVSAAALRINREEKEKGRTTQEIFQIARRRLGLTSTAKSS	GGAACTTTGGAGTGAAATCCGTCAAGGTGAATGAATGGAAACTGAACCAAATCCAATGCCCAAAAGTTGCGTTTTCCTCAAGTGATTGCCGGCTCGCTTCAGTCAATCACCAATTACCCCCCAAGTTCACGACAACTTAATTCGTTGAATAACATCAACCCGCTACACTCGGCCGTCTTATCACCACTCAAACATACCCAAACATTTCCTGTACTCGACACAGAATGCCTGCCCCAGTTTACATCATCTCCCGGGTTGCGGATCCCATCTTTGCCGTCTTCATCGGCGTTTCCGCTGCGGCTTTGAGAATTAACCGCGAGGAGAAGGAGAAAGGCCGCACCACCCAGGAGATCTTTCAGATTGCTCGTCGGCGCCTTGGTCTCACCTCTACTGCCAAGA…	ATGCCTGCCCCAGTTTACATCATCTCCCGGGTTGCGGATCCCATCTTTGCCGTCTTCATCGGCGTTTCCGCTGCGGCTTTGAGAATTAACCGCGAGGAGAAGGAGAAAGGCCGCACCACCCAGGAGATCTTTCAGATTGCTCGTCGGCGCCTTGGTCTCACCTCTACTGCCAAGAGCTCGTGA
NCU01829	NcraOR74A_LGII: 2,265,232 - 2,266,407 (+)	1	1176	804	hypothetical protein	null	null	null	32	0	MAYVSLSTRDLNVLEKIQDPEYDPARIVQVDTSLPKDPNFKDQAVYDKVAQLERNIILSIQQLELANAKPAAHGTTDVNKTIQGYRNCVTQLGSLIQEYPEYASARNNRAQAIRRLVGDSMLISGSQQLHQALIRNIDDAERLQMAETALSDLDRAISLLTPATPQTRLSQNVVRTLSSAHTQRAAIYHMTSKLMESNTLAVPQGRREGSWNKLDFEENASRDFAMGGRYGNEIAKALAVSTNPTAKLCGQMVREALKKEYGPAYSA	TGATGATTGGTCCTAAGATCCATCGTGACCCTTGTATTCCAAACATCGTATCTTCGTCATCTCGACATCCTTTTTCTTCCTTCCCATCACAAAAAGGGTACAACTTCTTGCTTATCAGTCTTGGGTCTGGTCATTGACATTATTTCGAACATTCTCTTGCCCAGCTACCACCAAAAGTTTCTGGACTTCAGCTGCCAACATTGACGTTTCGCTCCCTACACAAGCACAGCTCTAGACGTTGAACCATATAATACACCACGGCAAGCCATCGTCATGGCTTACGTCTCATTGAGCACACGAGATCTCAACGTCCTCGAGAAAATCCAGGACCCAGAGTACGATCCCGCCCGGATAGTGCAAGTCGACACTAGCCTGCCAAAAGACCCCAACTTCAAAGAC…	ATGGCTTACGTCTCATTGAGCACACGAGATCTCAACGTCCTCGAGAAAATCCAGGACCCAGAGTACGATCCCGCCCGGATAGTGCAAGTCGACACTAGCCTGCCAAAAGACCCCAACTTCAAAGACCAGGCCGTATATGACAAGGTCGCCCAACTAGAGCGCAACATCATCCTCTCCATCCAGCAACTCGAGCTCGCAAATGCAAAGCCTGCAGCGCATGGAACGACCGACGTGAATAAGACTATTCAAGGCTATCGCAACTGTGTCACCCAGCTGGGAAGCCTCATCCAAGAATACCCAGAGTACGCGAGTGCCCGCAACAACAGGGCGCAGGCGATTAGACGGCTAGTTGGCGATTCGATGTTGATCTCGGGCTCCCAGCAGCTTCACCAAGCACTG…
NCU01830	NcraOR74A_LGII: 2,262,620 - 2,264,382 (-)	1	1763	1239	4-hydroxyphenylpyruvate dioxygenase (hydroxyphenylpyruvate dioxygenase-1)	4-hydroxyphenylpyruvate dioxygenase activity, oxidoreductase activity, acting on single donors with incorporation of molecular oxygen	aromatic amino acid family metabolic process, oxidation-reduction process	null	90	0	MSPSAISSEYSNCNGTPDYALQSSEVSNFNGYDHVTWWVGNAKQAASYYNTVFGFKTLAYRGLETGSRYFASYVVGNADVRFVFTSPIRSQKCLPEEEPISDADRKLLQECHEHLEKHGDAVKDVAFEVDNVDGVFHKAVAAGADVVQEPTTLTDKMHGSVRTAVIRTYGDTTHTLISRADYNGPFLPGFRTAAPSSATVQLPSVPLARIDHCVGNQDWNEMVSACAFYEQCLSFHRFWSVDDSQICTEFSALNSIVMASENNLVKMPINEPAPGKKKSQIEEYVVFNSGAGVQHIALLTPDIISTVSAMRARGVEFINVPSTYYDTIRQRLKTEKRGWELKEDLDTIQKLNILIDYDEGGYLLQLFTKPLMDRPTVFIEIIQRNNFEGFGAGNFKSLF…	CCAAGCCAACAGGAACGGAACGCGGGACTGCACCTGCTTCGTTGAGCCGACTCTTCATATCAACTCGTCACTCGTCACTCCTCTCCACCTGCCATGGCTTATAAGTCTCCCTCCCTCCCCCTTCAGATTGATGTTCCATAGTCATCAAGCTATACGCATCATTCTTTGATACCCATTCCTCCAGTCAACCATATACTATCTCTTCGACTCAGCATAGCTTACGCATTACCCCGTGAGCATGTCCCCATCAGCCATATCCTCTGAGTACAGCAACTGCAACGGAACTCCAGATTACGCTCTTCAGTCCTCCGAGGTTTCCAACTTCAATGGCTATGACCACGTAACATGGTGGGTGGGCAACGCCAAGCAGGCTGCCTCCTACTACAACACTGTCTTCGG…	ATGTCCCCATCAGCCATATCCTCTGAGTACAGCAACTGCAACGGAACTCCAGATTACGCTCTTCAGTCCTCCGAGGTTTCCAACTTCAATGGCTATGACCACGTAACATGGTGGGTGGGCAACGCCAAGCAGGCTGCCTCCTACTACAACACTGTCTTCGGCTTTAAGACTCTCGCATATCGCGGCCTTGAGACCGGCAGCCGGTACTTTGCTTCATACGTCGTTGGCAACGCCGACGTCCGCTTTGTCTTCACCTCCCCCATTCGCTCCCAGAAGTGTCTTCCCGAGGAGGAGCCCATCTCGGATGCGGACCGCAAGCTCCTGCAGGAGTGCCATGAACACCTGGAGAAGCACGGCGACGCCGTCAAGGACGTAGCCTTCGAAGTTGACAATGTGGAC…
NCU01831	NcraOR74A_LGII: 2,259,896 - 2,262,383 (+)	2	2421	1410	RNA polymerase TFIIH complex subunit Ssl1 (transcription factor-30)	protein binding, zinc ion binding	DNA repair, regulation of transcription, DNA-dependent	intracellular, nucleus	79	0	MADSDGEYASDDELKRHGKRTADGRSKQTKASWEDVKRSWDTVLETADSGLSIAEIREAEKRRRLLRDTTPLQRGIIRHLMLVLDMSFAMADKDLLPNRYRVVLNNAIGFVREYFEQNPISQLGIVGMRDGIAVRISDLSGNPAEHIEKLMQWSEQQDPQGNPSLQNALQMCRGALYQTPSHATREILIIYGALVSIDPGDIHDTINDLVADRIRVSVVGLAGQVAICSELCKRTNNHDGNYSVAVDEVHLKELFFAATTPPVTRTPEQNTASLLMMGFPSRTLAPKDHVSFCACHAKPTREGYTCPRCGIKVCRLPIDCPICKLTLIQSTHLARSYHHLFPLKVFVEVPWSQAYKSTACYSCLTPFPARPRDSVAAAPAVLGGRAGAKGSGKQQDGEQ…	CTTGCAGTCCAGTAAACATTTCCGGCTTCCACCACACACCACGAACCTTTGTTCAGCTTGTGCATTCAACGTCGTCGCGTATCCCCTTTTCTCCATTCTTTCTTATTTCTCTCCGGCACTTTTTCAGCGCGACAACCAGTACCCGGCCTCCCGATCAACACCTACCAGGGAGTTGTCTACACGAACACGACTAAAGGCCCTGATTATCGAACTTCTGAACCTTCCACTCGTTTCGAAGTGACCCTCGAGCTTCTCCCACTAAGAGCGCCAGCTACTATCCGTCAAACTATCCCGACAAACATACGCAAACATGGCTGACTCGGACGGCGAGTACGCCTCCGACGATGAGCTCAAGAGGCATGGAAAGAGGACAGCGGACGGGCGCAGCAAGCAAACCAA…	ATGGCTGACTCGGACGGCGAGTACGCCTCCGACGATGAGCTCAAGAGGCATGGAAAGAGGACAGCGGACGGGCGCAGCAAGCAAACCAAGGCGTCATGGGAAGATGTTAAGCGCTCCTGGGATACCGTCTTGGAAACAGCGGACAGCGGCCTCTCCATCGCAGAGATTCGGGAGGCCGAGAAGCGGCGTCGCCTTCTGCGCGACACGACACCTCTTCAGCGTGGAATTATCCGCCATCTGATGCTTGTGCTCGACATGAGTTTCGCCATGGCCGACAAAGATCTGCTACCAAACCGTTACCGAGTCGTCCTAAATAACGCCATTGGCTTCGTACGCGAGTATTTCGAGCAGAATCCCATCAGTCAGCTAGGCATCGTGGGAATGCGCGATGGAATTGCT…
NCU01833.1	NcraOR74A_LGII: 2,248,100 - 2,256,430 (-)	3	8203	6534	unspecified product	null	null	null	37	1	MRFFSLHRRSHSKEKEKEKEKEKEKRKSITLPLLRPRSTERPRTTESTLTSTTTTTPALTPTPTLTITDTTAATTPTITTAKPVTPPRTTTPPRTVIESPDSHCSNQYAIARSHTGPTDGYALNPPEASAPSEQLEHQDQMTGGANGRGGLGSLQLPTPHLRASNQHTLAPVVDDIRSRDSVRKPSRLSSEVSFNDSPFSEPTSEERDLQQVENGKRTVGESQRGKMDTSEAKRQLSQYRLHLAREMEKREIVAATENRLAIPGPARVSPIQEEASSPSPQLPQSGSEPTTTSTESGNTIRGGVTPGLTARTPSYPFPRMASSPGFPHSGLPFHRPFTTLSPTTFPTTHSSTGAHVSFAGIQGLDHSVSNPSTPASAMTFLPPGCSGTVQGEFATPNLY…	GGCAGGTTCCATCCACGGGTTCCCGTTGCAGGTCTCGGCAAGTTTGCTGTAGTAGAGGTAAGTAGAGGTAGGTCCATAGTCGGGGGCCAGTGGCATCGCTCGCTGCCATCCACCACTCACCAGAGTCAAGTTTCCAGCCTGGCTTTTGTGCCTTCCTCTCTCGACTGTCAAGTGGTGAACACCTGCGGCTGCACCTGACTGGCAGACCGATCATTTGTTCCAGGAAGCCCGCCGACTGCCGCTCTAACACGCCCTGACACGCCCGTCCTCAGTAGTCCACTTCCAGAGTGCTCTGCTTCTCGAGAGTGCAGGTCTCCCCTCCAGGGCTTTGTTTCCCACTCGTCCAGCTGTCGAGACCCCGAAGTTCCAACTTGGCCGTTCCGGCGGGCTGCTGCACCG…	ATGCGATTTTTCAGCCTTCATCGCCGAAGCCACAGTAAAGAGAAAGAGAAAGAGAAGGAGAAGGAGAAGGAGAAAAGAAAGAGCATAACCTTGCCTCTTCTGCGCCCTCGCTCCACCGAAAGACCAAGAACAACCGAATCCACGCTCACATCCACTACCACTACGACTCCCGCTCTCACTCCTACTCCCACTCTCACAATCACAGATACTACGGCGGCCACGACGCCTACGATCACGACCGCGAAGCCAGTCACGCCCCCCCGCACGACGACTCCTCCCAGGACTGTCATCGAGTCACCCGACAGTCACTGTTCTAACCAGTACGCCATTGCGCGATCCCACACCGGTCCTACCGATGGTTATGCCCTGAATCCTCCAGAGGCTTCTGCGCCGTCTGAA…
NCU01833.2	NcraOR74A_LGII: 2,248,100 - 2,256,430 (-)	4	8150	6534	unspecified product	ATP binding, phosphorelay response regulator activity, phosphorelay sensor kinase activity, protein binding, protein histidine kinase activity, signal transducer activity	peptidyl-histidine phosphorylation, phosphorelay signal transduction system, regulation of transcription, DNA-dependent, signal transduction	membrane	37	1	MRFFSLHRRSHSKEKEKEKEKEKEKRKSITLPLLRPRSTERPRTTESTLTSTTTTTPALTPTPTLTITDTTAATTPTITTAKPVTPPRTTTPPRTVIESPDSHCSNQYAIARSHTGPTDGYALNPPEASAPSEQLEHQDQMTGGANGRGGLGSLQLPTPHLRASNQHTLAPVVDDIRSRDSVRKPSRLSSEVSFNDSPFSEPTSEERDLQQVENGKRTVGESQRGKMDTSEAKRQLSQYRLHLAREMEKREIVAATENRLAIPGPARVSPIQEEASSPSPQLPQSGSEPTTTSTESGNTIRGGVTPGLTARTPSYPFPRMASSPGFPHSGLPFHRPFTTLSPTTFPTTHSSTGAHVSFAGIQGLDHSVSNPSTPASAMTFLPPGCSGTVQGEFATPNLY…	GGCAGGTTCCATCCACGGGTTCCCGTTGCAGGTCTCGGCAAGTTTGCTGTAGTAGAGGTAAGTAGAGGTAGGTCCATAGTCGGGGGCCAGTGGCATCGCTCGCTGCCATCCACCACTCACCAGAGTCAAGTTTCCAGCCTGGCTTTTGTGCCTTCCTCTCTCGACTGTCAAGTGGTGAACACCTGCGGCTGCACCTGACTGGCAGACCGATCATTTGTTCCAGGAAGCCCGCCGACTGCCGCTCTAACACGCCCTGACACGCCCGTCCTCAGTAGTCCACTTCCAGAGTGCTCTGCTTCTCGAGAGTGCAGGTCTCCCCTCCAGGGCTTTGTTTCCCACTCGTCCAGCTGTCGAGACCCCGAAGTTCCAACTTGGCCGTTCCGGCGGGCTGCTGCACCG…	ATGCGATTTTTCAGCCTTCATCGCCGAAGCCACAGTAAAGAGAAAGAGAAAGAGAAGGAGAAGGAGAAGGAGAAAAGAAAGAGCATAACCTTGCCTCTTCTGCGCCCTCGCTCCACCGAAAGACCAAGAACAACCGAATCCACGCTCACATCCACTACCACTACGACTCCCGCTCTCACTCCTACTCCCACTCTCACAATCACAGATACTACGGCGGCCACGACGCCTACGATCACGACCGCGAAGCCAGTCACGCCCCCCCGCACGACGACTCCTCCCAGGACTGTCATCGAGTCACCCGACAGTCACTGTTCTAACCAGTACGCCATTGCGCGATCCCACACCGGTCCTACCGATGGTTATGCCCTGAATCCTCCAGAGGCTTCTGCGCCGTCTGAA…
NCU01834	NcraOR74A_LGII: 2,243,829 - 2,245,071 (+)	4	867	648	hypothetical protein	null	null	null	1	0	MSVSYVMAHSIGRNAMTARSLERKRVRRCVDLGGCLWPWRSRTNGGYWIRTSRSGSLPSAGSRSALWVPVSRRHPPSRLPQPDKVHRTLPRLALCPTIVQLSLRTRTTAGCYWLASRCRTISGMRVRSPPNFCSTPSVLHPSPAVGPFEVPQGERERERAVDNRTGRSTLSTISSSLDRHPRRESFHVPKLCRRRRRRRWAGAGMPFVRRTRQTG	ATGTCTGTTAGTTATGTGATGGCTCATTCTATTGGTAGGAATGCAATGACCGCACGTAGCCTTGAGCGAAAACGTGTCCGCCGTTGTGTTGATTTGGGCGGTTGTTTGTGGCCGTGGCGAAGCCGTACAAATGGTGGGTACTGGATCCGCACCTCCCGTTCCGGGAGTCTCCCGTCCGCCGGATCCCGTAGTGCTCTCTGGGTCCCCGTCTCCCGTCGTCACCCTCCCTCCCGTCTCCCGCAGCCTGACAAAGTCCACCGGACCCTTCCTAGGCTGGCCTTATGTCCAACCATCGTCCAGCTGTCCTTGCGGACCCGTACGACTGCCGGCTGCTACTGGCTCGCCTCCCGGTGCCGCACCATCTCCGGCATGCGTGTCCGCAGCCCCCCGAATTTTTGT…	ATGTCTGTTAGTTATGTGATGGCTCATTCTATTGGTAGGAATGCAATGACCGCACGTAGCCTTGAGCGAAAACGTGTCCGCCGTTGTGTTGATTTGGGCGGTTGTTTGTGGCCGTGGCGAAGCCGTACAAATGGTGGGTACTGGATCCGCACCTCCCGTTCCGGGAGTCTCCCGTCCGCCGGATCCCGTAGTGCTCTCTGGGTCCCCGTCTCCCGTCGTCACCCTCCCTCCCGTCTCCCGCAGCCTGACAAAGTCCACCGGACCCTTCCTAGGCTGGCCTTATGTCCAACCATCGTCCAGCTGTCCTTGCGGACCCGTACGACTGCCGGCTGCTACTGGCTCGCCTCCCGGTGCCGCACCATCTCCGGCATGCGTGTCCGCAGCCCCCCGAATTTTTGT…
NCU01835	NcraOR74A_LGII: 2,229,855 - 2,231,363 (+)	1	1509	417	hypothetical protein	null	null	null	17	0	MSFEDWALQFCLTCDKQTDDGAAYCSESCRLADYETNSASSSGPSSPSLNGPSFDWSFNKSAPSSNQSYLSPASNFSTQSSRTLSPSSSHTSLCSMKSTSSAGLSHSHSGMSEKAARELQAYAHSFESVRLQRRRSSN	GCCTACATAACCCAACTTTCCCCCAGCTCTCCTTCGAGCAAACCTCACTTCCAGAATCGGCATCAACACACAACAACCACCACCACCACCACTTCACTCTCTCTTCTTCTTCCCTCTGCAACACTGCTCTGGAAAGCAAGCAACAAGCAATCCAACTACAATACAATAATACCAACAGCAACCGACCAGCATACACACACACACACACACAAGAGAGAAAGATCCGCAGCTTGGACTTTGAAAACAACCACCACAAACCACAATCACCACAACAGCTCGACACAGCTTCCAATCAAGCCAATTCAGCTTCGCGTCAATCAGACCATCAACCAGTCACTCCACTCCATTAGCCCACCCGGCCCACGCTGAGCTTGCAGCCTCGAGCGAGTTTTCCAGACT…	ATGTCTTTCGAGGATTGGGCACTCCAGTTCTGCCTCACCTGCGACAAGCAGACTGATGATGGCGCTGCCTACTGCTCCGAGTCCTGCCGCCTGGCCGACTACGAGACCAACTCTGCCTCCAGCTCCGGTCCTAGCTCCCCCAGCCTGAACGGCCCTTCCTTCGACTGGTCTTTCAACAAGTCTGCACCATCGAGCAACCAGTCCTACCTCTCCCCCGCTTCCAACTTCAGCACCCAATCGAGCAGGACTCTATCTCCCTCGAGCTCGCACACTAGCCTTTGCTCCATGAAGAGCACATCATCGGCGGGCCTCAGCCACAGCCACTCTGGCATGTCTGAAAAGGCGGCCCGGGAGCTCCAAGCATATGCCCACTCGTTCGAGTCCGTCAGGCTGCAACGC…
NCU01837	NcraOR74A_LGII: 2,213,888 - 2,214,382 (+)	2	399	399	hypothetical protein	null	null	null	1	0	MRPVGVHGGADDHCGPVYDGTKRQARERAAYTGPAMLHDNCLGKSNEGVIICPLLCLLKVGGKLQLLFCVSEAPARPDRGQHPCATVPAASETRTPSQFEMPKTAKGTERLEGQLDRTLPSSMYMEDFSSDG	ATGCGCCCAGTGGGTGTCCACGGAGGTGCTGATGATCACTGCGGTCCCGTATACGACGGGACAAAGCGACAGGCTCGGGAGAGAGCGGCATACACGGGCCCGGCTATGCTGCATGATAATTGTCTGGGAAAAAGCAACGAGGGCGTCATTATCTGCCCATTATTGTGTCTCCTCAAGGTCGGCGGCAAACTGCAGCTCCTCTTCTGTGTCTCTGAGGCACCAGCCCGACCGGATCGAGGTCAACACCCGTGTGCCACTGTACCCGCAGCCAGCGAGACCCGTACGCCAAGCCAGTTCGAAATGCCCAAGACAGCAAAGGGCACCGAACGGCTGGAAGGGCAGCTTGATAGAACGCTGCCATCAAGTATGTACATGGAGGATTTCTCTAGTGACGGGTAG	ATGCGCCCAGTGGGTGTCCACGGAGGTGCTGATGATCACTGCGGTCCCGTATACGACGGGACAAAGCGACAGGCTCGGGAGAGAGCGGCATACACGGGCCCGGCTATGCTGCATGATAATTGTCTGGGAAAAAGCAACGAGGGCGTCATTATCTGCCCATTATTGTGTCTCCTCAAGGTCGGCGGCAAACTGCAGCTCCTCTTCTGTGTCTCTGAGGCACCAGCCCGACCGGATCGAGGTCAACACCCGTGTGCCACTGTACCCGCAGCCAGCGAGACCCGTACGCCAAGCCAGTTCGAAATGCCCAAGACAGCAAAGGGCACCGAACGGCTGGAAGGGCAGCTTGATAGAACGCTGCCATCAAGTATGTACATGGAGGATTTCTCTAGTGACGGGTAG
NCU01838.1	NcraOR74A_LGII: 2,206,814 - 2,209,054 (-)	3	2097	1074	unspecified product	hydrolase activity, acting on carbon-nitrogen (but not peptide) bonds	nitrogen compound metabolic process	null	108	3	MPASLKEVAPKQKQTVRINSLPFLSQPQETMATTIKVAVTQAEPIWLDLQASIQKAVSLVHEAASNGAKIVAFSETWAPGYPGWCWARPVDPALNTKYAYNSLTANSPEMEQLQQAAKEDSIAVVIGFSERSSSGSLYIGQAIISPQGEVALQRRKLKPTHMERTIFGDGSGPDLNCVAELDFGSELGSIKVGTLNCWEHAQPLLKFHEIQQGVVIHIAMWPPIDPYPGVEFPGLWSMTADGCQNLSQTFAVESGAFVLHCTAVCNESGIEAMDTRNGMVFREPGGGHSCVIGPDGRRLTQPLADKPSAEGIVYADLDLTRVVTNKSFQDIVGHYSRPDLLWLSYDKEKKDAAVHRN	AGTTCCTTGAAGGATCCAGAATAAAGTGATTAATTCGATGATCAAGAAAAGAACCTTGGTGGTAGCCAGGGGGCAGTCGATATCCATATCGACTGCACTGCCAAGGCCGGTCTTCTTGGTTACCTTGACGCCAGCCATTACCACCATCATACAACTATGAACAGAAGGAATCTGGTATCAATTACAATCTATTCTTGGACAAGGCTAAAGCTATTCCAAATCCGGGTGTCACACGGTTGTCCACACGGCATTCCTGACAGGCGATCGAACCAACTATCGGTCCAGTCTACGGCATAACAACCACCAACAACCATCAGAGCAATCATCGCCAACCAAAGAGATCAGGGCGGCCGACCGAAGTGAGTTGCCGAACGAAATCCGGTACCGAATTGATATGCC…	ATGCCGGCCAGCTTAAAGGAGGTGGCCCCGAAACAGAAACAGACAGTCAGGATCAATTCCCTGCCCTTTCTTTCCCAACCGCAGGAAACCATGGCAACAACGATCAAAGTCGCAGTCACACAGGCCGAGCCGATCTGGCTGGATCTTCAGGCGTCCATCCAGAAAGCGGTATCGCTCGTCCACGAAGCCGCAAGCAATGGCGCAAAGATCGTTGCATTTTCCGAGACATGGGCCCCGGGCTACCCTGGTTGGTGTTGGGCCCGACCGGTCGACCCGGCGCTGAACACGAAGTATGCGTACAACTCCCTCACAGCCAACTCGCCCGAGATGGAGCAGCTCCAACAAGCTGCCAAGGAAGATTCAATCGCGGTCGTCATCGGCTTCTCGGAGCGCAGCTCT…
NCU01838.2	NcraOR74A_LGII: 2,207,313 - 2,208,854 (-)	2	1464	1074	unspecified product	null	null	null	108	3	MPASLKEVAPKQKQTVRINSLPFLSQPQETMATTIKVAVTQAEPIWLDLQASIQKAVSLVHEAASNGAKIVAFSETWAPGYPGWCWARPVDPALNTKYAYNSLTANSPEMEQLQQAAKEDSIAVVIGFSERSSSGSLYIGQAIISPQGEVALQRRKLKPTHMERTIFGDGSGPDLNCVAELDFGSELGSIKVGTLNCWEHAQPLLKFHEIQQGVVIHIAMWPPIDPYPGVEFPGLWSMTADGCQNLSQTFAVESGAFVLHCTAVCNESGIEAMDTRNGMVFREPGGGHSCVIGPDGRRLTQPLADKPSAEGIVYADLDLTRVVTNKSFQDIVGHYSRPDLLWLSYDKEKKDAAVHRN	AAGGCTAAAGCTATTCCAAATCCGGGTGTCACACGGTTGTCCACACGGCATTCCTGACAGGCGATCGAACCAACTATCGGTCCAGTCTACGGCATAACAACCACCAACAACCATCAGAGCAATCATCGCCAACCAAAGAGATCAGGGCGGCCGACCGAAGTGAGTTGCCGAACGAAATCCGGTACCGAATTGATATGCCGGCCAGCTTAAAGGAGGTGGCCCCGAAACAGAAACAGACAGTCAGGATCAATTCCCTGCCCTTTCTTTCCCAACCGCAGGAAACCATGGCAACAACGATCAAAGTCGCAGTCACACAGGCCGAGCCGATCTGGCTGGATCTTCAGGCGTCCATCCAGAAAGCGGTATCGCTCGTCCACGAAGCCGCAAGCAATGGCGCAA…	ATGCCGGCCAGCTTAAAGGAGGTGGCCCCGAAACAGAAACAGACAGTCAGGATCAATTCCCTGCCCTTTCTTTCCCAACCGCAGGAAACCATGGCAACAACGATCAAAGTCGCAGTCACACAGGCCGAGCCGATCTGGCTGGATCTTCAGGCGTCCATCCAGAAAGCGGTATCGCTCGTCCACGAAGCCGCAAGCAATGGCGCAAAGATCGTTGCATTTTCCGAGACATGGGCCCCGGGCTACCCTGGTTGGTGTTGGGCCCGACCGGTCGACCCGGCGCTGAACACGAAGTATGCGTACAACTCCCTCACAGCCAACTCGCCCGAGATGGAGCAGCTCCAACAAGCTGCCAAGGAAGATTCAATCGCGGTCGTCATCGGCTTCTCGGAGCGCAGCTCT…
NCU01839	NcraOR74A_LGII: 2,203,152 - 2,206,327 (+)	2	3059	2682	carboxylesterase (cea-7)	null	null	null	5	0	MPSPLRRPVHDGVRLGTISRVDHQTLDSDAAVSVSSVENGEPQRPTSIPGWGSPGTTHSTPLVASSTARASGDTEESSGSSTPTSLSPPPPPHLPLLQDEKPRYVRRPPGLIKSLSKKIMFCSAWVFVIGFLCVCLYKYRYNANGLIPSFAPSDVGLPSKEKGTPSSTTQHGNYGDSNANGKANSSDSTEAIVSYVDPDLELGLTSASSSVSIPISQTADTKDTSYSPSTTLMTATMTMTSEKQPGATATSPAVTLRQGRYNGVHLSVDYRFPKAIEAFRGVPFAQTTGGENRFRPPKALPDSDRTFQAVKFGENCPIGGTVGNGFGENCLNANIYRPAGLVDDDGLKTGDSNKRPALLPVVVYIHGGAFNGGMGSERNMASFVSWADAPMIGISFNYR…	ATGCCAAGCCCGTTGCGAAGGCCTGTGCATGACGGGGTCCGTCTCGGCACCATATCCCGTGTCGATCACCAGACCCTGGATTCAGACGCCGCTGTCAGCGTCAGTTCAGTGGAAAATGGGGAACCCCAACGGCCAACGTCGATCCCGGGATGGGGCAGTCCCGGTACTACCCATAGCACCCCGCTCGTAGCATCATCCACAGCCCGAGCTAGTGGTGACACCGAGGAGAGCAGTGGGAGCTCGACTCCAACGTCCCTGAGCCCGCCGCCGCCTCCACATCTTCCCCTCCTCCAGGATGAGAAGCCCCGGTATGTACGACGACCGCCCGGGCTAATAAAGAGCTTGTCCAAAAAGATCATGTTCTGTTCAGCCTGGGTCTTCGTTATTGGCTTCCTGTGC…	ATGCCAAGCCCGTTGCGAAGGCCTGTGCATGACGGGGTCCGTCTCGGCACCATATCCCGTGTCGATCACCAGACCCTGGATTCAGACGCCGCTGTCAGCGTCAGTTCAGTGGAAAATGGGGAACCCCAACGGCCAACGTCGATCCCGGGATGGGGCAGTCCCGGTACTACCCATAGCACCCCGCTCGTAGCATCATCCACAGCCCGAGCTAGTGGTGACACCGAGGAGAGCAGTGGGAGCTCGACTCCAACGTCCCTGAGCCCGCCGCCGCCTCCACATCTTCCCCTCCTCCAGGATGAGAAGCCCCGGTATGTACGACGACCGCCCGGGCTAATAAAGAGCTTGTCCAAAAAGATCATGTTCTGTTCAGCCTGGGTCTTCGTTATTGGCTTCCTGTGC…
NCU01840	NcraOR74A_LGII: 2,198,955 - 2,202,322 (+)	2	3281	2610	hypothetical protein	null	null	null	16	0	MATASTYHHRHGIGFDIHDHGLHSNFTPHRLDNNQFYVLDPNSDTDHDHSRKPNKTRTITTQNNYLGSPKKANVRARGTARYQADGSELGNETARQVRKKLGEGNSPETGATISTFISKEFGEINHLALESQRLTSNAEQLAKHYAGHFEWVLSLPAKTLPEGCGHPVCSHDNPEICGYTGSGECAHPICSHEHPERCGYQGSENPKKLLYFGCNLVPRRSRSMPDAKLGTDNGNQSADIYTVVATKLDGVEHSDVVENNTVPTNITMHPDESHVQMRRSHITRETIDEETESMMDERAGDFETTIVQMDADSVSSMAEETSPYHTDDEMRDVHGEVDVDHRHEPQVSFESDCLLIGEYQYEEERNEARESDSHAENDRHIQDESRMWETDSCHRYHHH…	ATGGCGACCGCCAGCACCTACCACCACCGACATGGAATCGGCTTTGATATCCACGACCATGGACTACACTCCAACTTCACCCCTCACAGACTCGACAACAATCAGTTTTATGTCTTGGATCCCAATTCAGACACCGACCACGATCATAGCAGGAAGCCAAACAAGACTCGAACAATCACTACCCAAAACAATTACTTGGGTAGCCCCAAGAAAGCAAATGTTAGGGCTAGAGGTACTGCAAGATATCAAGCTGACGGGTCAGAACTTGGAAACGAGACTGCGCGTCAAGTGCGCAAGAAGCTAGGCGAAGGAAACAGTCCTGAGACCGGTGCAACCATCTCCACATTCATCTCAAAAGAATTTGGGGAAATCAATCACCTTGCCCTGGAAAGTCAAAGA…	ATGGCGACCGCCAGCACCTACCACCACCGACATGGAATCGGCTTTGATATCCACGACCATGGACTACACTCCAACTTCACCCCTCACAGACTCGACAACAATCAGTTTTATGTCTTGGATCCCAATTCAGACACCGACCACGATCATAGCAGGAAGCCAAACAAGACTCGAACAATCACTACCCAAAACAATTACTTGGGTAGCCCCAAGAAAGCAAATGTTAGGGCTAGAGGTACTGCAAGATATCAAGCTGACGGGTCAGAACTTGGAAACGAGACTGCGCGTCAAGTGCGCAAGAAGCTAGGCGAAGGAAACAGTCCTGAGACCGGTGCAACCATCTCCACATTCATCTCAAAAGAATTTGGGGAAATCAATCACCTTGCCCTGGAAAGTCAAAGA…
NCU01841	NcraOR74A_LGII: 2,197,663 - 2,198,243 (+)	2	513	393	hypothetical protein (dash-3)	null	null	null	39	0	MSAFPARGFSSMGASTTGQSPALVARVNEKKAELENLKELRDLSAAMATQMEALAQKLATLSDGTEAIALVLSNWHNVLRAINMASAKLPKPSAGVQEPSEEELPQTLVRIPTEHAPALQAHAEGAAEEE	ATGTCCGCATTTCCTGCCAGAGGCTTTTCGTCCATGGGCGCAAGCACCACGGGCCAGTCTCCTGCCCTGGTTGCCAGAGTCAACGAGAAGAAGGCCGAGCTGGAGAATCTCAAGGAGCTGCGCGATCTCAGTGCGGCAATGGCAACGCAGATGGAGGCACTCGCACAAAAGCTGGCTACTCTTTCCGATGGAACAGAAGCCATTGCCCTTGTTCTTAGCAATTGGCATAATGTGCTGAGAGCTATCAACATGGCATCTGCCAAATTACCCAAGCCAAGTGCAGGTGTCCAGGAGCCCTCAGAGGAAGAACTTCCCCAGACTCTTGTTCGCATCCCAACCGAACATGCGCCTGCACTTCAAGCACATGCCGAGGGAGCTGCAGAAGAAGAGTAGACCGGA…	ATGTCCGCATTTCCTGCCAGAGGCTTTTCGTCCATGGGCGCAAGCACCACGGGCCAGTCTCCTGCCCTGGTTGCCAGAGTCAACGAGAAGAAGGCCGAGCTGGAGAATCTCAAGGAGCTGCGCGATCTCAGTGCGGCAATGGCAACGCAGATGGAGGCACTCGCACAAAAGCTGGCTACTCTTTCCGATGGAACAGAAGCCATTGCCCTTGTTCTTAGCAATTGGCATAATGTGCTGAGAGCTATCAACATGGCATCTGCCAAATTACCCAAGCCAAGTGCAGGTGTCCAGGAGCCCTCAGAGGAAGAACTTCCCCAGACTCTTGTTCGCATCCCAACCGAACATGCGCCTGCACTTCAAGCACATGCCGAGGGAGCTGCAGAAGAAGAGTAG
NCU01842	NcraOR74A_LGII: 2,194,249 - 2,197,143 (-)	3	2762	2325	hypothetical protein (sgo1)	null	meiotic chromosome segregation	chromosome, centromeric region, nucleus	29	0	MARLNEQAMSSVALSTDNLELLRRKFLRQNRDIARVNSTQSLRIRGLENECARLLSENLELRGQVLRLEKELQDNAARRVADHALEVKAKMETQLAELSSLLASLGEPPSKRRLSEERRYAQPRPSVHRSPPLRRARQEADQELLAEQEGRLPPIYENKTYARATMNSEEILALCMQADDSNDSPDIGPPPVSRFVEDDMVIPCSPSPNKNAEAEETETTEQVEESPRALQVPPSLSPPKLDYDRRPNMILFSPPKESRVAEPSKMFSPPPMEPPKQSTSAVPSETIRAGLKRKLNGDNQNEPNKATKLQQGKENGNETGIKKGLSARDPHKRKSIKETATKPRAPLSAKSTNEHIVSPKKPAKPHQVADDFKPVKVHKASKGKEKVDLPAPDKKSAVE…	ACCCAATCCACCGCACTGTTGCACGGTGCACCTGCCCAGCCTCTTCCTTCCCCAACGTAACGATCGCATTCCAAACAACAACCTGACTCAAACAGCTTTCGACACATCCACGACCATCAGTATTGGATATCTATGATAGCGACCCGGTCGAACTAATAACAACCCTTTTTGGCTGTCTTGTCCGCGAGGACGACAATGCGAAATGGCCCGCCTCAACGAACAAGCCATGTCGTCTGTCGCGTTGTCAACAGACAATCTCGAGCTCCTGCGTAGGAAGTTCCTCAGACAAAACAGAGATATTGCTCGAGTCAATTCCACACAGTCACTCCGTATCCGTGGGTTGGAGAATGAATGCGCTCGTTTGCTGTCGGAAAACCTCGAACTCCGTGGTCAGGTCTT…	ATGGCCCGCCTCAACGAACAAGCCATGTCGTCTGTCGCGTTGTCAACAGACAATCTCGAGCTCCTGCGTAGGAAGTTCCTCAGACAAAACAGAGATATTGCTCGAGTCAATTCCACACAGTCACTCCGTATCCGTGGGTTGGAGAATGAATGCGCTCGTTTGCTGTCGGAAAACCTCGAACTCCGTGGTCAGGTCTTGCGCCTCGAAAAGGAGCTCCAAGACAACGCTGCGCGAAGGGTGGCCGATCATGCGCTCGAGGTCAAGGCCAAGATGGAGACGCAGTTGGCGGAACTCAGTTCGCTGCTGGCAAGCTTAGGGGAGCCGCCCTCGAAGCGGCGCCTTTCAGAAGAGAGGCGATACGCGCAGCCTCGACCGAGCGTTCACCGGAGCCCTCCCTTA…
NCU01843	NcraOR74A_LGII: 2,190,292 - 2,194,051 (-)	6	3322	1623	T-complex protein 1 subunit gamma (cpn-3)	ATP binding, unfolded protein binding	cellular protein metabolic process, protein folding	null	82	0	MQAPVLVMNTNSGERQTGRKAQMSNIAAAKTVADIIRSCLGPKAMLKMLLDPMGGIVLTNDGHAILREIEVSHPAAKSMIELSRTQDEEVGDGTTTVIILAGEILAQSLPQLERNIHPVVIISAFKRALKDALQIIEDISLPIDINDDQAMYKLISSSIGTKYVSRWSELMCGLALKAVRTVTWEQGNGKKEVDIKRYARVEKVPGGEIEDSRVLDGVMLNKDITHPKMRRRIENPRIILLDCPLEYKKGESQTNIEITKEEDWNRILEIEEEQVKQMCEHILAFNPDLVITEKGVSDLAQHYLMKANVTALRRVRKTDNNRIARATGATIVNRVEDLQESDVGTNCGLFEVEKIGDEYFTFLTKCKDPKACTVLLRGPSKDVLNEIERNLQDAMGVAR…	GGTCCAGCATCCCACCTTGACCTACCTGAGGTTGACGCTGAAGCTGCCTGCCCGATCATTGAACTGGAGAACAGCAAACAACAACGGCGGCCATTCCTTCTCCAGATTTTTGCCAACCATCCTGCTTCCCCCCCGCGCATTCTGAAGCATCACCATCTGAAGACATAGTCTATACCTACCGTACAGCTTTCTTCTTTTCAGTCACCACTAAAGCAACCCATATAAATCAGGCACCATGCAGGCACCGGTCCTGGTAATGAACACCAACAGTGGTGAGAGGCAGACTGGCCGCAAGGCTCAGATGTCCAACATCGCCGCCGCCAAAACTGTCGCTGATATCATCCGATCCTGCCTCGGCCCCAAGGCCATGCTCAAGATGCTTCTCGATCCCATGGGCGG…	ATGCAGGCACCGGTCCTGGTAATGAACACCAACAGTGGTGAGAGGCAGACTGGCCGCAAGGCTCAGATGTCCAACATCGCCGCCGCCAAAACTGTCGCTGATATCATCCGATCCTGCCTCGGCCCCAAGGCCATGCTCAAGATGCTTCTCGATCCCATGGGCGGTATCGTCCTCACCAACGACGGCCATGCTATTCTCCGCGAGATCGAAGTGTCGCACCCCGCAGCCAAGAGCATGATCGAGCTCAGCCGGACACAAGACGAAGAAGTTGGTGACGGTACCACAACAGTCATCATTCTTGCCGGCGAGATCCTCGCGCAATCCCTCCCCCAGCTCGAGCGCAACATCCACCCCGTCGTCATCATCTCGGCCTTCAAGCGCGCCCTCAAGGACGCCCTG…
NCU01844	NcraOR74A_LGII: 2,190,090 - 2,191,927 (+)	1	1838	723	hypothetical protein	null	null	null	69	0	MSADDPSSIPTSTSRLSSRPTKRLRASSPTSLQASHLQQLFAKPDREIIIPPLPSSTTSGSSRLPPPPEIVTNVQGSSAGAGSGEFHVYKAARRREYERLRIMDEEVAKEKEREEFEAKKRERERADEEKTRRNREKRDKKKNKGKGGKGGGGGGGGNGSASQGGSVTTANGAEKKETAKTGDEGGAKERAAGAGATSNDTAGESTAKEADKSTSATAAAAPGAVVPGNAESGLLIVEDD	GACCATTCCGTGACACCAAACCACATTAGACCAAGCCATATCATTTGACGCATGTGGTTTTGATCGCGTGACTTTGCAGACATCGGGATTCCTGGAGCTTGTAGCTGTCAAGGTGGGACTCTAATCGAGACAGCATCTTGAAATCATCAAAGGTCAAACGGCCACTGAACAGCCACGCGCACAGACCACCAATATCAGCCCTGTAGCCTTGTCCAACGGGTCCAGCTCCCCCATCAGCTGCAGCTGAGCTCAGCGTCGCATTTGGTCGATCTGGAATGAACCAAACCCCATCGCTGCGATCGACCAGTCCGTTGTCGCGACTTCATTCTCCGGCCGAAATTCAACTCCAGTTTCACATCTCCGCCTCGACGCCCTCCAGCATTTGCAACAGCAAACTTT…	ATGTCAGCCGACGACCCCTCCTCGATCCCAACCTCCACCTCCCGCCTCTCCTCCCGCCCCACCAAGCGTCTCCGCGCCTCCTCTCCCACCTCCCTTCAAGCCTCCCACCTACAACAACTCTTCGCCAAACCCGACCGAGAAATCATCATCCCACCGCTCCCCTCCTCCACCACTTCTGGCTCCTCTCGACTACCTCCCCCTCCGGAAATCGTCACCAACGTTCAGGGTTCTTCCGCCGGTGCGGGATCGGGCGAGTTTCATGTATATAAAGCTGCCCGGAGGAGGGAGTACGAACGGCTGAGGATCATGGATGAGGAGGTTGCGAAGGAGAAGGAGAGAGAGGAGTTTGAAGCCAAGAAGAGGGAGAGGGAGAGGGCGGATGAGGAAAAGACAAGGAGG…
NCU01845.1	NcraOR74A_LGII: 2,186,150 - 2,189,358 (-)	3	3061	1713	unspecified product	null	null	null	55	1	MGKPRLIILIRHAQSEGNKNRDIHQTIPDHRVKLTDEGWQQAYDAGRRLRKLLRADDTIQFFTSPYRRTRETTEGILATLTSDDPEPSPFKRNHIKVYEEPRLREQDFGNFQPCSAEMERMWQERADYGHFFYRIPNGESAADAYDRVSGFNESLWRQFNDDDFASVCVLVTHGLMSRVFLMKWYHFSVEYFEDLRNVNHCEFLIMRKNDSGKYILENKLRTWSELRKERAAQQALLTGGKSKLDSAPSPTPRMPSDPSAPPVEMRRRWGGCPNGCNHDKNFKIRSTLADLVKTDHMISNHVTSTDITVTDSASGHSTDADTPSVGSSSSIALTDGAGPATGKAQGVANASFNGTALPNGPTIASRRPTAKRIQSTSSGATLSPAVAHAGPVIDITKAR…	CGGGAGGTGTAACACGCCAACCAAGCAGACTCAAACAAGAATTAAGACTGCCTTACAAGAGTCTTTGGGAATAAGACAGCCACGTTGTTGACAACAGCTCGACGGCATTGATCTATCTGGCTCTCTCTTGGCTCTAGCTCGCGGCCCAAAACGACAACTCATGTTTACGGGTTGCGCCATGGCTGGTGACGCATACAGTCCGGGTTCCATTGGGGCCATTTTGCTCAAGCTCTAGGTCCCCAGGAACTGCCCCTGCCCCTGGGAAGGGGCCTGGAGGATCTGCCTACCTATCCCCGCGCATATGCTACATACACGTTACGAACGCGGGACCTGCTAAGCCGTGCCTAGAAGGACTTCAGTTGCAATCCGGGGGGGCTAGAGGGGATGAGCAGGCAGTCT…	ATGGGGAAGCCTAGACTTATCATCCTGATCAGACACGCCCAGTCTGAGGGTAACAAGAACCGCGATATCCACCAAACGATTCCCGACCACCGCGTAAAGCTCACAGACGAAGGATGGCAACAAGCATACGATGCCGGCCGCCGGCTGCGTAAGCTGTTGCGCGCCGACGACACCATCCAGTTCTTCACCAGCCCCTACCGCCGCACACGCGAGACCACAGAAGGCATCTTGGCCACTTTGACCAGCGACGACCCGGAACCCAGTCCCTTCAAGCGCAACCACATTAAAGTCTACGAAGAGCCTCGCCTACGAGAGCAAGACTTTGGAAACTTTCAGCCATGTAGTGCAGAGATGGAACGCATGTGGCAGGAGCGCGCTGACTACGGTCACTTCTTCTAC…
NCU01845.2	NcraOR74A_LGII: 2,186,150 - 2,189,358 (-)	4	2979	1713	unspecified product	null	null	null	55	1	MGKPRLIILIRHAQSEGNKNRDIHQTIPDHRVKLTDEGWQQAYDAGRRLRKLLRADDTIQFFTSPYRRTRETTEGILATLTSDDPEPSPFKRNHIKVYEEPRLREQDFGNFQPCSAEMERMWQERADYGHFFYRIPNGESAADAYDRVSGFNESLWRQFNDDDFASVCVLVTHGLMSRVFLMKWYHFSVEYFEDLRNVNHCEFLIMRKNDSGKYILENKLRTWSELRKERAAQQALLTGGKSKLDSAPSPTPRMPSDPSAPPVEMRRRWGGCPNGCNHDKNFKIRSTLADLVKTDHMISNHVTSTDITVTDSASGHSTDADTPSVGSSSSIALTDGAGPATGKAQGVANASFNGTALPNGPTIASRRPTAKRIQSTSSGATLSPAVAHAGPVIDITKAR…	CGGGAGGTGTAACACGCCAACCAAGCAGACTCAAACAAGAATTAAGACTGCCTTACAAGAGTCTTTGGGAATAAGACAGCCACGTTGTTGACAACAGCTCGACGGCATTGATCTATCTGGCTCTCTCTTGGCTCTAGCTCGCGGCCCAAAACGACAACTCATGTTTACGGGTTGCGCCATGGCTGGTGACGCATACAGTCCGGGTTCCATTGGGGCCATTTTGCTCAAGCTCTAGGTCCCCAGGAACTGCCCCTGCCCCTGGGAAGGGGCCTGGAGGATCTGCCTACCTATCCCCGCGCATATGCTACATACACGTTACGAACGCGGGACCTGCTAAGCCGTGCCTAGAAGGACTTCAGTTGCAATCCGGGGGGGCTAGAGGGGATGAGCAGGCAGTCT…	ATGGGGAAGCCTAGACTTATCATCCTGATCAGACACGCCCAGTCTGAGGGTAACAAGAACCGCGATATCCACCAAACGATTCCCGACCACCGCGTAAAGCTCACAGACGAAGGATGGCAACAAGCATACGATGCCGGCCGCCGGCTGCGTAAGCTGTTGCGCGCCGACGACACCATCCAGTTCTTCACCAGCCCCTACCGCCGCACACGCGAGACCACAGAAGGCATCTTGGCCACTTTGACCAGCGACGACCCGGAACCCAGTCCCTTCAAGCGCAACCACATTAAAGTCTACGAAGAGCCTCGCCTACGAGAGCAAGACTTTGGAAACTTTCAGCCATGTAGTGCAGAGATGGAACGCATGTGGCAGGAGCGCGCTGACTACGGTCACTTCTTCTAC…
NCU01846.1	NcraOR74A_LGII: 2,181,368 - 2,185,210 (+)	2	3780	1296	unspecified product	null	null	null	31	2	MTPRIRRDFPRLERQVFNMSSNNTTTVNDPTTAAPPGPTTIISTTSVPSVQPPISTTSSALPTSPSSSSAVPPPPPPSSTPNTSTTQQPPPISSTTAPPTTSTPAPPTTTQQPSTETFTSVQIITTEGETRTKITQIITTETVVPSANPTTSTSSTTTTSAGAIDATKGASSGGGGLGSGGKIAIAVVVPIVAVALLVLAGIFLWRKRKQRRDAEEQRRREVEDYGYNPNVDPTIPAVAGGGAAGVYEMREDGTSGYRGWGSTTLASSAGRKASTTISGGMPGVAYSDTTSPTRGTVSDARSGEPLIEPPSPEGEILGAMGPSAGDSPDANVHRGPSNASSHYSTAARSDESGEAPIGVAYGGRTSYYEPQQYGAAKPYNSPEGAYNGPVAPNNFTPAG…	GAAATTATAACCAGTTCACGTCATTGACCCGTGTTCTCGCCATTGTTTTGAAACGTTGTTTTGGATCATCTTGGGTATTCCCAGATTCCAGGACCTAGGGACAGCTCCGAGTTTCCATTACTGAGGTGCAAAATCGCAAGCACAGCAAAAACGAGGCCCGCACTGCACCCAAGCGAGCGGTCTGGCTTTCTTCTCATTTGGACTTGTTTTTGTGGCACCCTCCGATCGACATAGGTTCGCCCAAGTGATGCTCGCCCGCTCCACCAAAGAAGCGCACCGTCTTCGAACCCGTTCATCCCAACTTCACCCAGACACAGCGGGCGTCAGTTCACTTCCCTTGTCCACACACACAGACAACGGCTGTCATCCCAACTCTTCCACTTCCATCCCTTCCTTGAC…	ATGACACCCCGGATCAGAAGGGACTTCCCACGGTTGGAACGTCAGGTTTTCAACATGTCCAGCAACAACACAACAACGGTCAACGACCCTACCACGGCGGCCCCGCCTGGGCCGACCACTATCATCAGCACCACTTCAGTACCGTCAGTGCAGCCGCCTATTAGTACAACCTCCTCGGCTTTGCCGACTTCTCCTTCATCATCCTCAGCTGTACCACCACCACCGCCGCCATCATCAACGCCTAATACCTCGACGACGCAACAGCCGCCACCAATAAGCTCTACCACAGCTCCGCCAACGACATCAACACCGGCGCCGCCCACCACTACGCAGCAGCCGAGCACGGAAACTTTTACTAGCGTCCAGATCATCACGACTGAAGGGGAAACACGAACCAAG…
NCU01846.2	NcraOR74A_LGII: 2,181,368 - 2,185,210 (+)	2	3603	1305	unspecified product	null	null	null	31	2	MSSNNTSTGISGPEATTAPGSPADPNTATVNDPTTAAPPGPTTIISTTSVPSVQPPISTTSSALPTSPSSSSAVPPPPPPSSTPNTSTTQQPPPISSTTAPPTTSTPAPPTTTQQPSTETFTSVQIITTEGETRTKITQIITTETVVPSANPTTSTSSTTTTSAGAIDATKGASSGGGGLGSGGKIAIAVVVPIVAVALLVLAGIFLWRKRKQRRDAEEQRRREVEDYGYNPNVDPTIPAVAGGGAAGVYEMREDGTSGYRGWGSTTLASSAGRKASTTISGGMPGVAYSDTTSPTRGTVSDARSGEPLIEPPSPEGEILGAMGPSAGDSPDANVHRGPSNASSHYSTAARSDESGEAPIGVAYGGRTSYYEPQQYGAAKPYNSPEGAYNGPVAPNNFT…	GAAATTATAACCAGTTCACGTCATTGACCCGTGTTCTCGCCATTGTTTTGAAACGTTGTTTTGGATCATCTTGGGTATTCCCAGATTCCAGGACCTAGGGACAGCTCCGAGTTTCCATTACTGAGGTGCAAAATCGCAAGCACAGCAAAAACGAGGCCCGCACTGCACCCAAGCGAGCGGTCTGGCTTTCTTCTCATTTGGACTTGTTTTTGTGGCACCCTCCGATCGACATAGGTTCGCCCAAGTGATGCTCGCCCGCTCCACCAAAGAAGCGCACCGTCTTCGAACCCGTTCATCCCAACTTCACCCAGACACAGCGGGCGTCAGTTCACTTCCCTTGTCCACACACACAGACAACGGCTGTCATCCCAACTCTTCCACTTCCATCCCTTCCTTGAC…	ATGTCCAGCAACAACACAAGTACGGGCATCTCAGGTCCCGAGGCAACAACCGCCCCTGGGTCTCCTGCTGACCCGAATACAGCAACGGTCAACGACCCTACCACGGCGGCCCCGCCTGGGCCGACCACTATCATCAGCACCACTTCAGTACCGTCAGTGCAGCCGCCTATTAGTACAACCTCCTCGGCTTTGCCGACTTCTCCTTCATCATCCTCAGCTGTACCACCACCACCGCCGCCATCATCAACGCCTAATACCTCGACGACGCAACAGCCGCCACCAATAAGCTCTACCACAGCTCCGCCAACGACATCAACACCGGCGCCGCCCACCACTACGCAGCAGCCGAGCACGGAAACTTTTACTAGCGTCCAGATCATCACGACTGAAGGGGAAACA…
NCU01846.3	NcraOR74A_LGII: 2,181,482 - 2,185,206 (+)	3	3422	1242	unspecified product	null	null	null	31	2	MSSNNTTTVNDPTTAAPPGPTTIISTTSVPSVQPPISTTSSALPTSPSSSSAVPPPPPPSSTPNTSTTQQPPPISSTTAPPTTSTPAPPTTTQQPSTETFTSVQIITTEGETRTKITQIITTETVVPSANPTTSTSSTTTTSAGAIDATKGASSGGGGLGSGGKIAIAVVVPIVAVALLVLAGIFLWRKRKQRRDAEEQRRREVEDYGYNPNVDPTIPAVAGGGAAGVYEMREDGTSGYRGWGSTTLASSAGRKASTTISGGMPGVAYSDTTSPTRGTVSDARSGEPLIEPPSPEGEILGAMGPSAGDSPDANVHRGPSNASSHYSTAARSDESGEAPIGVAYGGRTSYYEPQQYGAAKPYNSPEGAYNGPVAPNNFTPAGPPVIRDVVARRNTRIENS…	CCATTACTGAGGTGCAAAATCGCAAGCACAGCAAAAACGAGGCCCGCACTGCACCCAAGCGAGCGGTCTGGCTTTCTTCTCATTTGGACTTGTTTTTGTGGCACCCTCCGATCGACATAGGTTCGCCCAAGTGATGCTCGCCCGCTCCACCAAAGAAGCGCACCGTCTTCGAACCCGTTCATCCCAACTTCACCCAGACACAGCGGGCGTCAGTTCACTTCCCTTGTCCACACACACAGACAACGGCTGTCATCCCAACTCTTCCACTTCCATCCCTTCCTTGACTGTCACCTGCTTGGCATCTGGAAACACACCTCTACACTACATCAGCACATGGTGATCGGAGAGCATCCAAAAAAGAAAACTTGAATGAAAAACAAAAACAGAAGAAAAAAGGGA…	ATGTCCAGCAACAACACAACAACGGTCAACGACCCTACCACGGCGGCCCCGCCTGGGCCGACCACTATCATCAGCACCACTTCAGTACCGTCAGTGCAGCCGCCTATTAGTACAACCTCCTCGGCTTTGCCGACTTCTCCTTCATCATCCTCAGCTGTACCACCACCACCGCCGCCATCATCAACGCCTAATACCTCGACGACGCAACAGCCGCCACCAATAAGCTCTACCACAGCTCCGCCAACGACATCAACACCGGCGCCGCCCACCACTACGCAGCAGCCGAGCACGGAAACTTTTACTAGCGTCCAGATCATCACGACTGAAGGGGAAACACGAACCAAGATTACGCAAATCATTACTACCGAGACAGTAGTACCCTCGGCGAACCCCACCACC…
NCU06734	NcraOR74A_LGII: 2,107,352 - 2,111,810 (+)	5	4144	2682	hypothetical protein	null	null	null	31	0	MGREKRTTGHGAARGEHAKARHQRDRKGNIMDWTAPLPPGLVAKPDRPQCSSKHKSWFEFIENKDKKKKLEIEFTENREPPPGFEFVPIGNPTLTTACKELSREQGAMIFIVTSSNGQFSKELSRHLNRVGIHVRESIVEQARQQLGQDSNLPTPDTGAGQPEPIPEKQEDINKQADAAIRDLFPRIPNTDRQMIIEHSFNKARLQDKKDPPVGLAAHVTLSRRVQLAVLAHIRHNHTRYDKLLRETSYVNARKAVEGLCLDYLVKWRGDEETGRDQLDEILAEVVVISDSESEDEDEDEDDDDGEDQSSDASSVEEVSPDKQTAPVRSTLPASAPKPSPPIVDLTQPSHAQPGPAISRRANKKRAKKEARKERLAAKRAEKRAERGFNRYRAVGQAWS…	ACTCATTCCGCCTCCCGTCATCGCAGTCATGTGGGCCGCCAGCCCGAACTCTGCTTTCTGTGCATTCATCGGCAGGTGGTGTCTCCCGGGCCCTTCAACTTAACCCCGTCCTACACTTCAGTTGCTGCCCGCGGCTTCTGTCATTCCATCACACATCCTCATACATCCCGTCCACATCAGTTGAAAAGCAGCGCCGAGCTAACATCTGCCTTCATCTGACTAAACCGCGGCGCCTCTGCAGGACAACTCCAGATCCACTCAACTTCCTGAACTCTTGCGCACATTTCGACTTGTGCCTTGCTTCATTCAGTTGTCGCTGTAGCCCCTACTGCTGCTCCTCCACCACTTTGGACTTGAACGGCTTTTGATTCTCAGCTTTGTGCGAAGCGCGAAAGACTA…	ATGGGTAGAGAGAAGAGGACCACCGGCCATGGCGCGGCCAGAGGAGAGCATGCCAAAGCACGGCATCAGAGGGACCGCAAGGGGAACATCATGGATTGGACCGCGCCGCTCCCTCCTGGCCTGGTAGCAAAGCCTGACAGACCACAGTGCTCATCCAAACACAAGTCCTGGTTTGAGTTCATCGAGAACAAGGACAAGAAGAAGAAGCTGGAGATCGAGTTCACCGAGAATCGCGAGCCCCCGCCAGGTTTCGAGTTTGTCCCCATTGGCAATCCCACTTTGACCACGGCTTGTAAAGAGCTTTCGCGAGAGCAAGGTGCCATGATCTTCATCGTCACGTCTTCCAATGGCCAATTTTCCAAGGAGCTTAGTCGCCATCTGAACCGTGTTGGTATCCAT…
NCU06735	NcraOR74A_LGII: 2,103,919 - 2,107,182 (-)	2	3190	2049	ATP dependent RNA helicase (msp-34)	ATP binding, helicase activity, nucleic acid binding	null	null	70	0	MAADAGLDAGFIPALHKPSALLPIAKHREALLYTVETHPVTIVVGQTGSGKSTQIPQFLEKAGWCADGKVIAITQPRRVAASTVAIRVAEEFGCELGKEVGFSIRFEDVTSEATRIKFLTDGLLIREALVDPLLSRYSVIMIDEAHERSISSDILLGLLKKIRKKRPELRIIISSATLQAEEFLRFFSDSTGEAKSADNVQSDEKQDAPVGAIVSLEGRTYPIDILYLEKPAEDYLEKAISTVFDIHTNEPKGDILVFLTGRDEIEKAVEAVSERSAQLPVGSEAILPLPLYAGLPTEKQMYVFDETPANFRKVIFSTNIAEASVTIDGIVYVVDSGFVKLRAYNPQTGIETLTATPVSKASAAQRAGRAGRTKAGKCFRLYTEEAYQALHDANPPEIQ…	TGACCTTACTTACCTAGGTACTTACCTCACCTTACCTATCGCAACTTCCATCATTGCAACTAACCATCACGACGACTGGACCGTGACTCTGCAGTGCTGCCTGGACTGGACGCCGGGGAACGACTTCAGTTGCAAAGACTCATTGCCAGTGTACTCTCTCCTTTAAACAACATTCAAGCAGCCAAGTGAACTCGGGTGACTACTAGTAGGTACCTACACACATACTAGGTACCTACCTAGCTACCTACCTACTCGACAGTGACTTGGGCGGGAAATTCGAGTTGCTCTTCAAGAAGGAGGACGATAACTGAAGCAACCTTCGGTTTGCAGTGAAGACGCAAAGTTCTGACGACGTCACCGTTTATCGGGCGCCCGGCCGTGATAAATAGTCTAACTACC…	ATGGCAGCCGATGCTGGTCTTGACGCGGGCTTCATTCCCGCATTGCATAAGCCATCTGCACTTCTGCCCATCGCCAAACACCGCGAGGCGTTGCTGTACACGGTCGAAACGCACCCGGTCACCATTGTCGTCGGTCAGACTGGTTCCGGAAAGAGTACGCAAATCCCCCAGTTCCTCGAGAAAGCAGGGTGGTGTGCTGATGGAAAGGTCATTGCAATCACTCAGCCTCGTCGTGTCGCTGCATCCACGGTTGCCATCAGAGTCGCCGAAGAGTTTGGCTGCGAACTTGGAAAGGAAGTCGGCTTCTCCATCCGCTTCGAGGATGTCACCTCTGAAGCAACCCGCATCAAGTTCCTCACTGACGGTCTTCTGATTAGAGAGGCGCTCGTCGATCCCTTG…
NCU06737	NcraOR74A_LGII: 2,097,643 - 2,102,457 (-)	3	4698	2244	hypothetical protein	null	null	null	34	0	MEGDVGRLHYGLGRRIPIVRRHGSMGIGSATLGSRIPTPVLVARAVVSSSDGKDCVANPNLCEKPVGGSQLTVPIVLGLCIPLVAAFSVFFYLHRRNMKKLAAEEAHDPHKSLDFGLDENMGKAKGRNMAGEKDGNGSRFHAHQMSMDMNLSSPYLLPPDAHGSQSSLNSLARTLNPQDDPFRPVTQYTASDAASVKSMPRGTDRGPGGPFRGPPPRQGSMPRSPEPTHARPGNGPRPPRISVQDPSSNATSDNETSDSERTLTGSPRELHAATHKDGVKPPASPSQPISPANPAVDVGSKKASTGLGLTNIPEPMQASIHDASSPSSTPASTPREPTHPASAAPTIQQPQEYFDLPKMPEEPEDDDRRGRNMQRKSQLYEQQDAAKDGPGLGVPQNGV…	GATCGCGGGCGGCCGTGGATGACGAGGTGAGGCTATCGTCGAGACAGTCACCCGAGGTACCTACCTACGTACTTAGCATGGACACTACACCTCAGATTTGCTGCTTCCCTGATTACCCGAACAGATCAACAACTGTACTAAATCCCGAAAGTCTCGACGAAAGTGAAGAAGCTCCGAGTCCCTCCTCTACCTACATACCTACCTCTACCTAGGTACTCCTGCCCTCAACGAACTGGGGTCAAAGTCAGTGTTTATGCTCGCTCCCTTTCCAATCCGTATCGTTCCGGACTCTTCACTTCTCTTTTTCCACCACATGTGCCGTCGCCCCCTGCACGGTGCAATCGAGCCTGCAGTGAGTGAGTGCTAGGGGCGACGCTGCTGTGCTGCAGCAGGCACTGG…	ATGGAGGGAGATGTTGGAAGGCTTCATTACGGCTTGGGACGCCGAATCCCAATCGTCAGACGTCATGGCAGCATGGGAATAGGTTCGGCAACGTTGGGCTCTCGAATCCCCACGCCCGTTCTTGTTGCCCGTGCTGTTGTTTCTTCCTCGGACGGCAAGGATTGCGTCGCCAATCCGAATCTTTGCGAAAAGCCCGTGGGCGGTTCGCAGTTGACTGTGCCCATCGTGCTAGGTCTCTGTATCCCACTTGTAGCTGCTTTCAGTGTCTTCTTCTACCTCCATAGGAGAAACATGAAGAAGCTGGCGGCCGAGGAGGCCCATGACCCTCATAAATCCCTAGATTTCGGCTTGGATGAAAACATGGGCAAAGCCAAAGGGAGAAACATGGCGGGCGAAAAG…
NCU06738	NcraOR74A_LGII: 2,092,609 - 2,097,550 (+)	3	4813	3771	protein transporter sec-31 (sec31)	protein binding	null	null	94	0	MVRLREIPRTAAFAWSPGANPLLVTGTRSGAVDADFSDETKLELWDLKLDSQEQGLELQPIASITAESRFYDIAWGQPNDEHPRGVIAGAMENGSLDLWDAEKLIAGEDALISRTTKHTGPIKALQFNPLRPQVLATAGAKGELFVWDVNDTSAPFRLGTAAAHDIDCLAWNPKVANILATGGAGGFVTVWDLKTKKASLTLNNHRKAVSAIAWDPENSTKLLTASSDDTAPVILLWNLRNSQAPEKTLQGHDQGILSLSWCQQDAGLLLSCGKDNRTLIWNPQTGERYGEFPEATNWTFYTRFNPHNPNLSATASFDGKIAIQTLQNTNPSAAPAAQNNLSDDDFFSKAASQPQAASFSLPRAPAWIERPVGVSFGFGGKLVFFNKVETAAGQKRSSK…	CCGCAATCTGGCAACAATGGACGGGCAGACGGGAAGCTCACTGCTCCGAACGCCTCTAACAACACAGCAGCACTACCCGCCTCTACTCACTGTGACTTCGATCCCATCCATATCACAACCTCCCAACAGACCGACACGACACCGACCACAGACAGCCTCAATCGCGGAGGGGCTTTGGTCGTCGTCTTGTCTTGTTACTTCTTTTCATGTCCAACTGCACGACCTGACGATCTAGAGCTCTAATACCACCCACCCACCCCAACCTTAATTAATCCACGCCACCCGCACTCTCCTCCCACCCTTCGACCAAGGCGGCCAGCTTCAGCTTCCCCTGATTTCCCCTCTTTCGCCCACCGATTTACACCGCCCGCGTAGCCGCATCACCACCCGCGGCCGACA…	ATGGTCCGGTTGAGAGAGATCCCCCGGACTGCGGCCTTCGCTTGGTCGCCCGGCGCAAACCCCCTGCTCGTAACGGGTACCCGGTCAGGTGCCGTCGATGCCGACTTCTCAGACGAGACTAAGTTGGAGCTATGGGATCTCAAGTTGGACAGCCAGGAACAGGGCCTGGAGCTCCAGCCTATAGCTAGCATTACCGCAGAGTCCAGGTTCTACGACATCGCATGGGGCCAGCCCAATGACGAACATCCCCGGGGAGTTATTGCCGGCGCCATGGAAAACGGCTCGTTGGATCTATGGGACGCCGAGAAGCTGATCGCCGGCGAGGACGCCCTCATCTCGCGCACCACCAAGCACACTGGTCCCATCAAGGCCCTACAGTTCAACCCTCTGAGGCCCCAA…
NCU06739	NcraOR74A_LGII: 2,091,090 - 2,092,203 (-)	2	1040	438	peptidyl prolyl cis-trans isomerase Cyclophilin (peptidyl-prolyl isomerase-7)	nucleic acid binding	null	null	72	0	MTDTTRWKATVHIRGLAPAVTTATIHDAFIPFGEIADISLPKNEKPDSTDPHRGFAYVEYEDEEDAKEAIDNMDQSELFGRVIRVSAAKIPKSAKEGLGSKTAVWEQEGWLAENAVSEEDRLAATAPDDPMQGLEGLDVAGPKPQ	CGATAGTGGGGTCGCGACTTTTCGAACTTCAACGTTTCTCCCATGTCTCACTCGCTATTACTTAACGACATCCAGCACATGAATGATCTTTGTACATAACCTACACATCGACAGTCATTACTCACAAGAGACGTCACCAAGATAAGGATCACACTTAATTCATCAAAACAACGATATCCTTTTCTTTGCGGCAGTCATCCAGCCTCGTCAAAACACAACACACGTTAGACCTTCAACCTCGGCTGAAAGTACACAGAAGCTACAGTCACTTTCATCAAGAGGCGTCTCAAGTCTTACTTCTGTGACTGATTGTTTCCATAACAACACCGATCATGACAGACACTACGCGCTGGAAAGCCACCGTCCACATTCGCGGTCTTGCACCCGCCGTGACGACAG…	ATGACAGACACTACGCGCTGGAAAGCCACCGTCCACATTCGCGGTCTTGCACCCGCCGTGACGACAGCCACCATTCACGACGCCTTCATTCCTTTTGGCGAGATCGCCGATATCTCGCTGCCCAAGAATGAGAAGCCCGACTCAACGGATCCGCACAGGGGCTTCGCCTATGTCGAGTACGAGGATGAAGAAGACGCTAAAGAGGCCATTGACAACATGGACCAGTCCGAGCTGTTTGGCAGAGTAATCAGGGTCTCGGCGGCAAAGATCCCTAAGAGCGCGAAAGAAGGGTTGGGATCCAAGACTGCCGTTTGGGAGCAGGAAGGATGGCTGGCTGAGAATGCCGTCAGTGAGGAGGATCGTTTGGCTGCTACTGCGCCTGATGACCCTATGCAGGGC…
NCU06740	NcraOR74A_LGII: 2,090,095 - 2,091,235 (+)	5	726	291	hypothetical protein	null	null	null	23	0	MFASRVARQAFRQTPRMMRPIPKEEQAAHTVSQRLRMRIKTIPAELWPLGVVVGFAVSAAIYSITRHLVVDKTIRLKRQNRAADSHALHAAHEEKH	GTGGAACCCACCCGGCTAGTGTCCGTGCAGCCGAACGAAGCTCAACGCTCGAACTCCCGCATCTTGATTTGAGGCGAAGAAGCCAAAAGTTCAATTGCCAACCTCGATCGCAAAAGCTGCTCTCTTCGTCCACCGCGGTAGCGCAACACCATCCCTCAAGACAAATCTCCACTCAATTCCACGTCGGCAAGATGTTCGCCTCCCGTGTCGCCCGCCAGGCTTTCCGCCAGACCCCCCGCATGATGCGCCCCATTCCCAAGGAGGAGCAGGCCGCCCACACCGTCTCCCAGCGCCTCCGCATGCGCATCAAGACCATTCCCGCTGAGTTGTGGCCTCTCGGTGTTGTCGTCGGTTTCGCCGTCAGCGCTGCCATCTACTCCATCACTCGCCACCTTGTCG…	ATGTTCGCCTCCCGTGTCGCCCGCCAGGCTTTCCGCCAGACCCCCCGCATGATGCGCCCCATTCCCAAGGAGGAGCAGGCCGCCCACACCGTCTCCCAGCGCCTCCGCATGCGCATCAAGACCATTCCCGCTGAGTTGTGGCCTCTCGGTGTTGTCGTCGGTTTCGCCGTCAGCGCTGCCATCTACTCCATCACTCGCCACCTTGTCGTTGACAAGACCATCCGTCTCAAGCGCCAGAACCGCGCTGCCGATTCGCACGCTCTCCACGCTGCTCACGAAGAGAAGCACTAA
NCU06741	NcraOR74A_LGII: 2,088,258 - 2,089,762 (-)	4	743	255	cytochrome c oxidase subunit VIb (cytochrome oxidase-13)	cytochrome-c oxidase activity	null	mitochondrion	70	0	MSDDERVTKPFKFVTGVDARFPNVNQTKHCWQNYVDYHKCILAKGEDFAPCRQFWLAYRSLCPSGWYQRWDEQREAGNFPVKLE	CATCATCGACGCAAAGGTCAGAATCTCACAGCAGCTCTGCTCTTCCACGTCCCCGTCAACACCCGCACCTGGTCCAATCCCACAAGCCATTGAGCTTCCGCCTCGACACCAACTCCCAGACACCACCACCCCCGCGACCACCACCGCAAACCACCGCCAACATGTCCGACGACGAGCGCGTTACCAAGCCCTTCAAGTTCGTCACTGGTGTCGACGCCCGTTTCCCCAACGTCAACCAGACCAAGCACTGCTGGCAAAACTACGTTGATTACCACAAGTGCATTCTCGCCAAGGGCGAGGACTTCGCTCCCTGCCGCCAGTTCTGGCTCGCCTACCGCTCTCTCTGCCCCAGCGGCTGGTACCAGAGATGGGACGAGCAGCGTGAGGCTGGCAACTTCC…	ATGTCCGACGACGAGCGCGTTACCAAGCCCTTCAAGTTCGTCACTGGTGTCGACGCCCGTTTCCCCAACGTCAACCAGACCAAGCACTGCTGGCAAAACTACGTTGATTACCACAAGTGCATTCTCGCCAAGGGCGAGGACTTCGCTCCCTGCCGCCAGTTCTGGCTCGCCTACCGCTCTCTCTGCCCCAGCGGCTGGTACCAGAGATGGGACGAGCAGCGTGAGGCTGGCAACTTCCCCGTCAAGCTGGAGTAA
NCU06742	NcraOR74A_LGII: 2,086,790 - 2,088,381 (+)	1	1592	975	hypothetical protein	null	null	null	48	0	MDSTNTLNVLITSIAGTGLPPTLTFALPATTTVTELRDRLLSRLPGSLESSATFRFLLTTNSNKQLPSSSTQPLSSLLPGLENNDFLPLRLSLPLCGGKGGFGSQLRAQGGRMSSKRKKNGLQGEDNGSSRNLDGRRLRTITEAKALADYLAIKPDMEKKEKEKRRKRWQQIVEQTEKRQEEIRHGKAGGGGFMLDGKWVEDKEELDERTREAVMTALKKGAYTDNLSMLAATAAAANAANPREGGSGSGSGSSSGGEAMSEDEKESERDGAATPPSEPEPEPKMVVDQEKLKGKEKETVQPKAQIKTFAGFDDDDEFMSSDDE	AATTGGCGTCGCAGAGGCGAAGTTCATCTCCCAAAACGACTTCCTTTTCGAGTGCAACCAAGCAAAATCAATCCTGACGTTTCCAACGAACCGTGTCAGACGAATTTCCGGCGTGGCACTCTGATATTTCTCCGGTAGCGGTTGTTCAGCGTCATTGACGATCAAGACTTCGATAAGCACATCGTCGCTCCACAGCGCAGGGAGGCTGCCTTCATCTGCCATCATCGACATCGCGCCGTGGATCAAAGCATCAAACCTACAACCCAGTGCATCAACGCCAACACAATTGCCTACGATCTAAAAGTCTGCCGGTACCTTTGTCGTTATCATCGAAATGGATTCTACCAACACCCTCAACGTCCTCATTACCAGTATAGCCGGCACCGGCCTCCCACCCAC…	ATGGATTCTACCAACACCCTCAACGTCCTCATTACCAGTATAGCCGGCACCGGCCTCCCACCCACTCTAACCTTCGCCCTTCCCGCCACAACAACCGTCACTGAGCTGCGCGACCGGCTCCTCTCCCGGTTGCCTGGCTCCCTGGAATCATCTGCCACCTTCCGCTTTCTCCTTACCACCAATTCCAACAAACAACTCCCTTCCTCCTCCACTCAGCCCCTCTCCTCCCTCCTGCCAGGTCTCGAAAACAATGACTTTCTCCCCCTCCGCCTCTCCCTCCCGCTCTGCGGCGGCAAAGGCGGCTTCGGCTCTCAACTCCGCGCCCAAGGCGGGCGCATGTCTTCCAAACGCAAGAAGAACGGCTTGCAAGGGGAAGACAACGGATCATCGCGTAACCTA…
NCU06743	NcraOR74A_LGII: 2,084,680 - 2,086,624 (-)	4	1408	492	hypothetical protein (crp-18)	null	null	null	87	0	MLIPKADRKAIHEYLFREGVMVAEKNYESTHETGIRNLYVIKACQSLTSRGYVKTQFSWQYYYYTLTPEGLDYLREWLHLPAEIVPATHIKSQRSHAPPRGMLGGEERRERPFGGRGRGDREGGYRRREAGEGKEGGAPGEFAPQFRGGFGRGRAGRGEAPPS	ACGCAGCCCACAAATCACTTAGATCTCGAATTTTGAGCTCTCGACTCCCGCAACGCCGACACTTTCCCCGGACCAACACCACCAATTGTGTCGACACCGGTCATCTCGTCAAAATGCTTATTCCCAAGGCTGACCGCAAGGCGATCCATGAGTACCTCTTCCGTGAGGGCGTCATGGTCGCTGAGAAGAACTATGAGTCGACCCACGAGACCGGCATCCGCAACCTTTATGTCATCAAGGCTTGCCAGTCTTTGACCTCGCGCGGCTACGTCAAGACCCAGTTCTCGTGGCAGTACTACTACTACACCCTCACCCCCGAGGGTCTCGACTACCTCCGCGAGTGGCTCCACCTCCCCGCTGAGATCGTCCCCGCTACCCACATCAAGTCCCAGCGGTCTC…	ATGCTTATTCCCAAGGCTGACCGCAAGGCGATCCATGAGTACCTCTTCCGTGAGGGCGTCATGGTCGCTGAGAAGAACTATGAGTCGACCCACGAGACCGGCATCCGCAACCTTTATGTCATCAAGGCTTGCCAGTCTTTGACCTCGCGCGGCTACGTCAAGACCCAGTTCTCGTGGCAGTACTACTACTACACCCTCACCCCCGAGGGTCTCGACTACCTCCGCGAGTGGCTCCACCTCCCCGCTGAGATCGTCCCCGCTACCCACATCAAGTCCCAGCGGTCTCACGCTCCCCCCCGTGGCATGCTCGGTGGTGAGGAGCGCCGCGAGCGCCCCTTCGGTGGCCGTGGCCGTGGTGACCGTGAGGGCGGTTACCGCCGCCGTGAGGCTGGTGAGGGT…
NCU06744	NcraOR74A_LGII: 2,079,923 - 2,082,907 (+)	2	2907	1722	hypothetical protein	null	null	null	80	0	MTQRQLHTASRQPSLQLLSRQLLPTGPASADMPPPPPLHHQEPPTPDQPQPVFGYLPQNVAQPPAPLATLLTDDQSRYLDSFFQNLNDAAADDPFLISPDFEEEGLAFTSEWNTRPGNLVGSNTSFAPFARTNFNTGFSDLSSVHSFGGPSFNHQLQAPPRATDGIHDLLNAAAALPNEVGGHGGNTFEQSYGGSSTSGGQHGIQQTDNSFGGAAIALAMRPYASINEPSNSFYRDMIFQQPGQSQQPRQNSYQHGQPVRIQFGTDTSFSQSTFTPQRTQESSEVMSQAQLKVLDCLVPSQSAATTRASSPVTQGQGQGNEHHGSFSPPKLRTHHRPSLPQALASIQEEGGPPKKRRATVDNTTNNDAAMASPGPLATFSNSPYSPFSQSGFAPSSPMT…	ATCAGATCCCCCACAAGAAGCCAAACCGCCCCAATCCCAGTTCTTGATTTGTCTGAACTAACTAACAACACCTGACTGACGTCCTGTCCGCCTGGCCTCAGCTTCTACACCAACAGACCTACCTACATCTACCTCTAGGTTGGCTGCCTACCTCTACCTCTACTCTACATATACCTACAGTGCTACATCAATTACTACCTGCCTACATTCGGTTTCCCAGTTTGTCCCGCCATCCGGCATTTAGCGGCTTCTTTTCATCTCGCCTTGTGCCTTTCACTCCAAGTTCCGCCTTGAAATCTTCGCATTTCGTCCAAACAGCGACCAAGCTTCTCGGCCTGGAAACACGTGCTCGAGACTCGAGTTTAGCGCACCCAGCCGAGTTCCTTGTCACGTTCGAAC…	ATGACTCAACGGCAACTTCATACAGCCTCGCGTCAGCCCTCACTCCAGCTTTTGTCACGTCAGCTACTGCCTACTGGTCCTGCCTCTGCCGACATGCCGCCGCCGCCGCCGCTACATCATCAAGAGCCGCCGACGCCTGACCAGCCTCAGCCAGTGTTCGGTTACTTGCCCCAGAACGTAGCACAGCCACCGGCACCCCTCGCCACTCTTCTCACGGACGACCAATCCAGATATCTTGACAGCTTTTTCCAAAACCTGAATGATGCTGCAGCTGATGACCCTTTCCTAATATCACCAGACTTCGAGGAAGAAGGCTTAGCTTTTACTTCAGAATGGAATACGCGGCCGGGAAACCTTGTGGGATCAAATACTTCGTTCGCTCCTTTCGCCCGCACCAAC…
NCU06745.1	NcraOR74A_LGII: 2,075,817 - 2,078,187 (-)	3	2260	1593	unspecified product	null	null	null	42	1	MSHPSQSPPSPAATGLPSSLRLQLPTARLAPNSKGWKRIESRIPPLLRPLVRAYLLGYVSSVAPRLFTLISKQALRWKAGKKQQDGFVESFVNILRGGMDWHRFPTFCAVLAGGSTLLEVFFKTILDRLAATLSHVARKRLSRSFASFIAAWLGIKLLQSKRTPGFTETISSPTVISVETPLPTSDAVLDQRQEVSPKQPPRTVHYAGRTLDLTLFAVTRALDVIFGELWSHYKARRHGSPSTTASSRLVEPLISRLTDPAIFALSSALIMWTWFYHPSRLPRAYNKWITSAAAVDSRLIEALRRCRAGSLVYGKDTGQAPLLGSMCKDYDWPEAWGDPAKAVPFPCEIVHMGCGPSCERHALSRFALSFKWAFTMYLPLNLLLVLRKPNWKALKRALV…	CACAGAGTAAATGCCTGAGCACTTTGACATCTACGCAACCAAGCTGCAATGGAGAAATCTGCACCAGGCTAATTTTGTAATACAGCCTCATAGACGTTATTCTCCTATTTTACACAGCTTCACTGTACATGTTACTGTGCCGCCATGAGCCACCCGTCTCAGAGTCCACCATCTCCTGCTGCAACTGGGCTCCCATCATCCTTGCGCCTCCAGCTTCCCACAGCCCGGTTAGCTCCAAACTCAAAGGGCTGGAAGAGGATCGAAAGTCGCATCCCTCCATTATTGCGGCCTCTCGTGCGCGCCTATCTCTTGGGCTATGTGTCTTCGGTTGCCCCGAGATTGTTCACTTTGATTTCCAAGCAGGCCCTCAGGTGGAAGGCCGGAAAGAAACAACAGGAT…	ATGAGCCACCCGTCTCAGAGTCCACCATCTCCTGCTGCAACTGGGCTCCCATCATCCTTGCGCCTCCAGCTTCCCACAGCCCGGTTAGCTCCAAACTCAAAGGGCTGGAAGAGGATCGAAAGTCGCATCCCTCCATTATTGCGGCCTCTCGTGCGCGCCTATCTCTTGGGCTATGTGTCTTCGGTTGCCCCGAGATTGTTCACTTTGATTTCCAAGCAGGCCCTCAGGTGGAAGGCCGGAAAGAAACAACAGGATGGTTTTGTCGAGTCCTTTGTAAACATACTACGCGGTGGTATGGACTGGCACCGCTTTCCCACCTTTTGCGCTGTCCTGGCCGGTGGTAGCACGTTACTCGAGGTTTTCTTCAAAACTATACTCGATCGTTTAGCCGCCACATTG…
NCU06745.2	NcraOR74A_LGII: 2,075,817 - 2,078,478 (-)	4	2390	1593	unspecified product	null	null	null	42	1	MSHPSQSPPSPAATGLPSSLRLQLPTARLAPNSKGWKRIESRIPPLLRPLVRAYLLGYVSSVAPRLFTLISKQALRWKAGKKQQDGFVESFVNILRGGMDWHRFPTFCAVLAGGSTLLEVFFKTILDRLAATLSHVARKRLSRSFASFIAAWLGIKLLQSKRTPGFTETISSPTVISVETPLPTSDAVLDQRQEVSPKQPPRTVHYAGRTLDLTLFAVTRALDVIFGELWSHYKARRHGSPSTTASSRLVEPLISRLTDPAIFALSSALIMWTWFYHPSRLPRAYNKWITSAAAVDSRLIEALRRCRAGSLVYGKDTGQAPLLGSMCKDYDWPEAWGDPAKAVPFPCEIVHMGCGPSCERHALSRFALSFKWAFTMYLPLNLLLVLRKPNWKALKRALV…	CCCTTTGCTTTTTTTAGGCGAGCCACGGACGGTGCCGCCACGGCGTGACGACATCCAGTGGTCGTGTGCTTTCTCTTCACATGTCGTTGTTGTTGTTATTGTTGATATTCATCCTTGTTGTTACCCGCTTCACACATTCGATTTTCAGGGGGGTTAACCAACTATCCATCCGTCTTGGACTTCTAGATTTGGCTCTACCGAGGCTCATGACCTAGCCTCATAGACGTTATTCTCCTATTTTACACAGCTTCACTGTACATGTTACTGTGCCGCCATGAGCCACCCGTCTCAGAGTCCACCATCTCCTGCTGCAACTGGGCTCCCATCATCCTTGCGCCTCCAGCTTCCCACAGCCCGGTTAGCTCCAAACTCAAAGGGCTGGAAGAGGATCGAAAGTCG…	ATGAGCCACCCGTCTCAGAGTCCACCATCTCCTGCTGCAACTGGGCTCCCATCATCCTTGCGCCTCCAGCTTCCCACAGCCCGGTTAGCTCCAAACTCAAAGGGCTGGAAGAGGATCGAAAGTCGCATCCCTCCATTATTGCGGCCTCTCGTGCGCGCCTATCTCTTGGGCTATGTGTCTTCGGTTGCCCCGAGATTGTTCACTTTGATTTCCAAGCAGGCCCTCAGGTGGAAGGCCGGAAAGAAACAACAGGATGGTTTTGTCGAGTCCTTTGTAAACATACTACGCGGTGGTATGGACTGGCACCGCTTTCCCACCTTTTGCGCTGTCCTGGCCGGTGGTAGCACGTTACTCGAGGTTTTCTTCAAAACTATACTCGATCGTTTAGCCGCCACATTG…
NCU06746	NcraOR74A_LGII: 2,072,837 - 2,074,616 (+)	2	1686	1128	hypothetical protein	null	null	null	33	0	MTEGISPADEAEARALEQARIRKERREAKIRANAGNRLNKITGLGGGVERDPPPTQPASSSSSNDDKTLPVPTSSSAPRVHADPEEVDISTSEHFYQPNTTPRIPKLPQPTQGPSPFDPNDLSEESLRQMMLGRESPMVPGAAGGDPFASLLGAGPGGQGGPGAEDPMMQMMLDMLGGGGAPGSGAGGMPPFPGGGFPGMPGMGGMMPPGMGMGQPGVPPAMAVPDRYSSLWRLLHTAVALGLGLYIALWTSFSGSKVDRDSKNILTGNKHHHVGAGDQVAVGFDTDSARRFFYVFATAEALLLTTRFFLEKGLAKSPVGGAFGGGMLGMAVGFLPQPWKGYLEIAMRYGQILSTVKADILVCIFVLGVCSWWRS	CAACAGCGACCAACAGGGAGCAAGAGGGAACCGGAAGAGCCACGTTCGTCCACTGAAGAAGAAGGCACGACGTCACAATCACCTTTGTCGCTTCTACTTCAATCTGTCCATTTCTTCTCTTTTTTTTTTTACAAATAAATCATCATCCATCCCTCAACCGATCAATCCCTCTGCGCGGGCGCGCAAAACGAATATCGAAACAAATACATACATTGGAACAACAGAGTGACGGATCGATCTTGTACCTAACGACACCCACCCAAATCAACGAGTATCTCGGACAACAAAGACCATGACAGAGGGAATTTCCCCCGCAGACGAGGCAGAGGCGCGCGCCCTCGAGCAGGCTCGCATTCGAAAGGAGCGACGCGAGGCTAAGATCAGGGCCAATGCCGGAAA…	ATGACAGAGGGAATTTCCCCCGCAGACGAGGCAGAGGCGCGCGCCCTCGAGCAGGCTCGCATTCGAAAGGAGCGACGCGAGGCTAAGATCAGGGCCAATGCCGGAAATCGTCTAAACAAGATCACTGGGTTGGGAGGCGGTGTTGAAAGAGACCCTCCTCCTACGCAGCCAGCCAGCAGCAGCAGCAGCAACGATGACAAGACATTGCCAGTCCCGACCTCCAGCTCCGCACCCCGAGTTCACGCCGACCCCGAAGAGGTCGACATCTCCACCTCTGAACACTTCTACCAACCAAACACCACCCCAAGAATTCCCAAGCTGCCACAGCCTACACAAGGTCCTTCCCCCTTCGACCCGAACGACCTCTCCGAAGAGAGCCTGCGCCAGATGATGCTCGGC…
NCU06747	NcraOR74A_LGII: 2,070,758 - 2,072,548 (+)	2	1728	717	hypothetical protein	null	null	null	9	0	MASSRLMKAIYVALFLLYVDAAISLSLVSSMVAFLHGRGGQPFEVRRLGSVFDLPGEPAHLLTDHGHTTNAAGGTGVVLVGFGGLLALWLEHRSRAKYGKTSPFYYLWALITILSWLLTLTALIYTYVLTNKHSDQGIDLAYAEGSAPKPYPRDSWTPENWYTLVNSLSLVHSDDHDILKKKLRTMRGWRYNLIPFMILGFILMVLVIVELLSFRRSRGRKTEQPFEERPHESAHLVA	CAAGTTTCCTATTTTGGCTCTTACCTTCAAAGCGTGGCGCTACTATTCCACCGGGCTGAGAAGTATGGTCTCTTCCTGTCCGCCTATGATGCAGTTGGCTTCAACGCCATATGCCGTGAGACACGGTCAATTTCTATCCTCCAGTGGGGACTGGACTCTTTTTACTCTCAAGGTTGCGACCGGCCTCGAATAACTCCCAACAAAGAATAGTATTCGTCGGTACAGGACGTCACAATATCCCATATCTGACAAGGCAAGCTCTGTTGTGTATAGCCACAAAACGGGTTACAACCTTGCGAAGCGAGCCGAGCCTCGTGCTGGATGCTTTGCTTCCACGGATCAGCGCGTGGCAGTTCCATGCTGCAGACTAGGCATCTCTCATATGGAAGGGTTCTCGTG…	ATGGCTTCAAGCAGGCTCATGAAAGCCATCTATGTGGCTTTGTTTTTGCTTTACGTTGACGCAGCCATCTCATTATCCCTTGTCTCGTCAATGGTGGCATTTCTTCATGGACGCGGCGGCCAACCATTCGAGGTCCGACGACTTGGTTCGGTCTTCGACCTTCCCGGAGAACCTGCACATCTTTTGACGGACCACGGCCACACGACAAATGCAGCAGGAGGTACGGGCGTCGTCCTTGTAGGGTTCGGTGGCCTCCTAGCTTTGTGGTTGGAGCATAGGTCCAGGGCAAAGTACGGGAAAACATCGCCATTCTACTATCTCTGGGCCCTTATCACGATTCTCAGCTGGCTTCTTACTCTCACGGCTCTGATCTATACCTATGTCCTGACCAACAAGCAT…
NCU06748	NcraOR74A_LGII: 2,067,680 - 2,070,301 (-)	2	2484	645	hypothetical protein	null	null	null	55	0	MLSRITQRMALKRALARPSPCAKGRAQPQRRSLTSAPRPGDGPLMERRADRELPDVQTSRFRWSRTFPIFLGIVAATSIAIFNYQKLSSPVVESTLYALRTNQRAREYLGDEIYFKAQIPWISGEMNQLHGRIDIKFNVKGTKRTGVMRFASFRPTPRGMFETTEWSLETEDGKVIDLLEEGDPFRAINGRAMEPELDDDAEDAKVRGFRQMPK	CAGCTTCCATTTGGTAGGTAGGTCGGGTAGCTTTAGTGTACGGGACGAACTCCAGAAGCTTGTGTCAACACATCCTCCCGTCCCGTCCCTCCCCATCGTTCGTCTGAAAAATAACCTTCACACGAAAGTACACATATCATTCACACACACATAAACACACACAATGCTCTCTAGGATAACACAACGTATGGCGCTAAAGAGGGCGCTGGCGAGGCCTTCCCCTTGCGCCAAGGGCCGCGCTCAACCCCAGAGGAGATCTCTCACATCGGCACCCAGGCCTGGCGATGGTCCGTTGATGGAGAGGCGAGCTGATCGTGAACTTCCTGATGTCCAAACCTCCCGCTTCCGCTGGTCCCGCACCTTCCCCATCTTCTTGGGCATCGTAGCCGCCACCTCGAT…	ATGCTCTCTAGGATAACACAACGTATGGCGCTAAAGAGGGCGCTGGCGAGGCCTTCCCCTTGCGCCAAGGGCCGCGCTCAACCCCAGAGGAGATCTCTCACATCGGCACCCAGGCCTGGCGATGGTCCGTTGATGGAGAGGCGAGCTGATCGTGAACTTCCTGATGTCCAAACCTCCCGCTTCCGCTGGTCCCGCACCTTCCCCATCTTCTTGGGCATCGTAGCCGCCACCTCGATCGCAATCTTCAACTACCAGAAACTCTCTTCCCCCGTGGTCGAGTCAACCCTCTATGCGCTGCGCACGAACCAGCGCGCGCGCGAGTACCTGGGTGACGAGATCTACTTCAAGGCGCAGATTCCGTGGATCTCGGGCGAGATGAACCAGCTGCACGGCCGCATC…
NCU06749	NcraOR74A_LGII: 2,067,464 - 2,069,171 (+)	1	1708	1155	60S ribosomal protein L3 (mrp-19)	structural constituent of ribosome	translation	intracellular, ribosome	77	0	MAPRLPARCWRQLSLVERSATHTTTTAAASSLLLAGRTTPTFSASSPSTVFPSLLPQITKRGVKYGWSTLPKRSRPTRFNQVTQGLPAPTSGPAAALKRREKTTPLRTGVLAVKKGMTVFMGRTGARIPCTVLQLDRVQVVANKTRAKNGYWAVQVGLGERRAENVGAPQLGYYEAKGIPPKQTLAEFKVRNQDGLLPVGVQLFPDWFHVGQVVDVRGITRGMGFAGGMKRHGFAGQEASHGNSLNHRTIGSVGGSQGSGSRVLPGKKMPGRMGAQQHTVQNLPILMVDNELGIVVVKGAVAGHKGAVVKVQDAVKKAPPPEEFVEATKQLLNERFPDAEEKLQAARKLHLELKEARRQGLIDSLIKNGLTEKADGNAAVEASA	CGGATGCCGAACCGATCGACGTTATCGGGGGGGGAGCATCCCGTTACTGAATTTCTGAGTGGCTATCAAATTTCTGCTGCTCCGTGCTTCGAGCCGGCGACCACCACTCCCGCACCCGCCCCAAAACCACCTCAACGGCCGCGCGCCGAAACGACCTCCCAACTCCGCCCCCTCCGGTTCGCGTCTCGAAGACAGCCGGTGTCCTTTCCATTCCCCCCACTCGACGCTCCGGGGCCCCGACATCGATACAACGAACACCGTCAGGTCCAATTGACTGCGACCAACCCCACCAAAAGCAACACAACACCACCCAACCCTCCCCTCAGACTTATACACATACACGATGGCGCCCCGGCTGCCCGCGCGCTGCTGGAGGCAGCTCTCCCTCGTCGAGAGGTC…	ATGGCGCCCCGGCTGCCCGCGCGCTGCTGGAGGCAGCTCTCCCTCGTCGAGAGGTCAGCCACCCACACCACAACCACCGCCGCCGCCAGCTCCCTCCTCCTCGCCGGCCGGACCACACCCACCTTCTCCGCCTCCTCGCCATCGACTGTCTTTCCCTCCCTCCTCCCTCAGATCACAAAGCGCGGCGTCAAGTACGGCTGGAGCACGCTCCCGAAGCGCAGCAGGCCCACACGATTCAACCAAGTGACGCAGGGTCTTCCGGCGCCCACCTCGGGCCCGGCCGCTGCCCTCAAGCGCCGCGAGAAGACTACACCCCTGCGCACCGGCGTGCTCGCTGTCAAGAAGGGCATGACCGTCTTCATGGGCCGCACCGGCGCCCGCATCCCCTGCACCGTTCTG…
NCU06750	NcraOR74A_LGII: 2,065,875 - 2,067,265 (-)	4	1024	618	coiled-coil domain-containing protein 25	null	null	null	89	0	MVFYFTSTVVSPPAFIYVGKDKFENEELIQHGWEEDVCAHIYLRLPEGWTWENIPEELLTDLGQLTKANSIEGNKKDNITIIYTPWANLKKDGSMAVGQVSFKDQKKVKRILIAQRENAIVNRLNKTKVEKHPDLREEKEQHLKELRKKDQAAVLARKKEEDRLKKERAEKKWQKDHAYDELFAEENMMNSSNQDRDETWEDDFM	AACATCTTCACTCGAACCACCACCACACAGCCCCAGAGAAGAAATCGCGTTTTTGCATCTTGGTTTCCCTTCTTGCACGAAGTGTCTTTTTCATTGTCGCCGTTTTGAGATACCCAATATTCCCATCTTTCATTTCTTCCAAAGGCATCAGCAACCATGGTCTTCTATTTCACTTCGACCGTCGTCAGTCCCCCGGCTTTCATTTATGTGGGGAAAGACAAGTTTGAGAACGAGGAGTTGATCCAACACGGCTGGGAGGAGGATGTATGTGCTCATATCTACCTCCGTCTCCCAGAGGGTTGGACATGGGAGAACATTCCCGAGGAGCTCCTGACCGACCTTGGTCAGTTGACCAAGGCCAACTCCATCGAGGGTAACAAGAAGGACAACATCACAATC…	ATGGTCTTCTATTTCACTTCGACCGTCGTCAGTCCCCCGGCTTTCATTTATGTGGGGAAAGACAAGTTTGAGAACGAGGAGTTGATCCAACACGGCTGGGAGGAGGATGTATGTGCTCATATCTACCTCCGTCTCCCAGAGGGTTGGACATGGGAGAACATTCCCGAGGAGCTCCTGACCGACCTTGGTCAGTTGACCAAGGCCAACTCCATCGAGGGTAACAAGAAGGACAACATCACAATCATCTATACCCCATGGGCCAATCTCAAGAAGGACGGCAGCATGGCGGTCGGCCAGGTCAGCTTCAAGGATCAGAAGAAGGTGAAGCGCATTTTGATCGCGCAGCGCGAAAATGCTATCGTCAACCGTCTGAACAAGACCAAGGTTGAGAAGCACCCG…
NCU06751	NcraOR74A_LGII: 2,064,758 - 2,066,146 (+)	2	1237	672	DUF1000 domain-containing protein	null	null	null	78	0	MSHHCHDEHDDHHHHHEGGAEHDHSDDITPAVQFSLYQHINFDEITTLNEQVHGSGQAIIKKTWAERLATEPEVVSDADEQLIINVPFTAQIKLHSVLLRTSPSPSAPRTLRLLANADIHDFGQAEDSTPTQEFELSQTSEIQELPVKRAKFNAVQRLCLFFPDNFSQGEEDETRISYIGFKGEWMTLGQAPKNIVYEAAARPTDHKVKGTADARGVGYNRQG	CGACTTTCGTCAAAGTTGTTTGCATGCTATTCTACATCTTCCATTTAGCTTTCCGATCTCCGAAAGGCATTTTTGTTGACGGTCGTCGTTGAAATGTAGTTGGTTGCAATCACCCACTGGAAGAACTAACGGTCAACTCAAATCACGCAGGTTTACGACGGAAGCATTCTGTCTTGGCCCCTCACTTTCACCAAACTTCAACAACCACCCCGTCGTCAATATCAATCATCAAAACCTTGACAACACGAGGCACAGAAATCTTATATTCCAACACCTCAACTCAGGACAATGTCGCACCACTGCCACGACGAGCACGACGACCACCACCACCATCATGAGGGCGGGGCAGAGCACGACCACTCTGACGACATCACCCCCGCCGTGCAGTTCTCGCTGTAC…	ATGTCGCACCACTGCCACGACGAGCACGACGACCACCACCACCATCATGAGGGCGGGGCAGAGCACGACCACTCTGACGACATCACCCCCGCCGTGCAGTTCTCGCTGTACCAGCACATCAACTTTGACGAGATCACCACGCTGAACGAGCAGGTGCACGGCTCCGGCCAGGCCATTATCAAGAAGACGTGGGCCGAACGATTGGCGACGGAGCCCGAGGTGGTGAGCGATGCTGATGAGCAGCTGATTATCAACGTTCCTTTCACAGCCCAAATCAAACTGCACTCGGTCCTCCTGCGCACCTCGCCCTCCCCCTCGGCCCCGCGCACCCTCCGCCTCCTCGCCAACGCCGACATCCACGATTTCGGTCAAGCTGAGGACTCTACCCCCACACAAGAA…
NCU06752	NcraOR74A_LGII: 2,061,093 - 2,064,594 (+)	3	3245	3024	hypothetical protein	null	null	null	8	0	MADRHGPIRPVGRTHALSRPRAHAGGIVGRLTYIPAQINQGTGQLRKDRARDEIPQFQQVTPFLQWSAPTKTALPDLGSFGPSQLAKSQNNWLLKTLPEAFLGDADTETLLIEEISNTYSRTRPATPTTASLLATGEITDVRDPDRVKGHTVLATASGESGHILRLISLAREEWSWRDEDVKIRLHAPNHHLEGDWCQDSVPISLIKFVNDSRKFEQIRWLIVQKPTSTTVCEPELRKLPMQCSSSTQPSSSTLTQLVANPLFTITSNRSGGGSHSDVSFNPLSDDQVPQLAIIDQAGYWSIWDIVGRRGGRPKVMKPVLRMCGNISLGSIPKFPGRTADDQEPHRIMWLSLKRDRSDDGSRSGSRPRNSTRAKPRQRLSRASLLLLGNSTNLCLFDTE…	CCAACATCCCTCACCAACCACCACGGTCAGGACTCAATGCGCCGGCGCACTTGAGCTTCTACCTCTAATATCTTTTTTTTTTTTTCTTTTTGTTTGCCTGACTAAGTCGCAAACACCGAGCATTCGGTATCGGGGGAGAAATGATCCCGCCGAGCACTTCGTCATCGCGAGCTACCCTCACTCCGAGAGCTCCGAATGGCTGACCGACATGGTCCCATCCGCCCTGTCGGCCGCACGCATGCTTTGAGTCGCCCTCGCGCTCATGCTGGTGGTATCGTCGGGCGCTTGACCTACATCCCCGCTCAAATCAACCAAGGCACTGGTCAACTTCGCAAAGATCGTGCTAGAGATGAGATTCCTCAATTCCAACAAGTGACGCCATTTCTGCAGTGGTCCGCG…	ATGGCTGACCGACATGGTCCCATCCGCCCTGTCGGCCGCACGCATGCTTTGAGTCGCCCTCGCGCTCATGCTGGTGGTATCGTCGGGCGCTTGACCTACATCCCCGCTCAAATCAACCAAGGCACTGGTCAACTTCGCAAAGATCGTGCTAGAGATGAGATTCCTCAATTCCAACAAGTGACGCCATTTCTGCAGTGGTCCGCGCCCACCAAGACAGCTCTTCCTGACCTTGGCAGCTTTGGTCCTTCCCAACTTGCCAAGTCTCAGAACAATTGGCTCCTCAAAACCCTCCCAGAGGCTTTTCTCGGAGATGCTGATACCGAGACGCTGCTCATCGAGGAGATCAGCAACACTTACTCGCGCACCCGTCCCGCAACACCAACCACTGCCTCCCTCCTG…
NCU06754	NcraOR74A_LGII: 2,053,109 - 2,056,766 (+)	2	3580	2667	CHY zinc finger domain-containing protein (zinc finger transcription factor-1)	protein binding, zinc ion binding	null	null	85	0	MATLVSDLLRGAQRQVRRFSSGFAAEEPDISTPSSTSQHQRTRSDGAALPESVFEDGDENYRRSLDGIVVGRTVAQPVAVVTTTTTTPTNVASSSHSRLGEAADVATATPEAGHTGQVPVPPTSAAAYESTPPARPSLTSPISAPAPEWTAQAAQQSLLTLPRIPSQVDSDARSQTGELPEDDGKSALRKRIQAIQNQADISQALKAQLIHQVMTEEYYQQSPHAHDGTMGMRPESPSGRSVRSVHSVKSARSAQSHSRDRSSNRDRDSFGPLQTALKFWNPLAGESGFSDEDTLNIHVTEEDLKPTYAPKTVPKRDEYGVRELDVSLAYAIAQGIQPEEETEDLDEHGQPVLRLGCKHYRRNVKLQCAACDRWYTCRLCHDEVEDHTLPRRDTRHMLC…	GCGGGCGAATTGACGACATGATCTGCCCGAAATCCGGAGGGAAAAAAGACAAGCAGGAGCACGACGACTGACTGACCACACCAGTCTCGGTCTCACTGCACCCACCCATCGAGCCATCGTGTCATTTGTCATTCCGTCTGCTGCGACAGCTCGACCGACATTTCGTTCTTCACTCCCGCGTCCCTCGTCCAACATCGTCTTCCTCCCCCAAACATGAACTTTGATGGATGATACCCACCCCATGGATACACACAACACCTTTACATACTCTTGTTAATTGACATTATTGCGCTTGTTAGCATAATTTAGTCTTCCGTATATACTGGCTTATTCTAGCTCTTCAGCACACATACCTTCCTGGTGTTTTGCCTTCTTTTTTTTTTTTTTTTTTGCTTTCTT…	ATGGCCACCTTAGTCTCTGATTTGCTTCGAGGAGCACAACGACAAGTTCGACGATTTTCCTCCGGGTTTGCCGCTGAAGAGCCCGATATATCCACGCCGTCTTCCACTTCGCAACACCAGAGAACGAGATCTGATGGGGCTGCGCTGCCCGAATCGGTGTTCGAGGACGGAGACGAGAACTATAGGCGAAGTCTGGATGGGATTGTTGTTGGCAGAACCGTAGCGCAGCCGGTGGCTGTTGTAACAACAACAACAACCACACCAACCAACGTCGCATCAAGTTCGCATTCGAGGTTAGGGGAAGCCGCCGATGTCGCAACTGCCACTCCAGAAGCAGGGCACACAGGACAAGTTCCAGTTCCGCCAACATCCGCAGCGGCATACGAATCGACGCCGCCG…
NCU06756.1	NcraOR74A_LGII: 2,045,099 - 2,050,529 (-)	3	5323	3987	unspecified product	acid-amino acid ligase activity	cellular protein modification process	intracellular	103	1	MAIYTPQARSTREGTMNINDTSTPPSMAVSTTSPFWPLGPFPNRVDSHANSHPLPHQLQHPPQDPLQHPQAPFSQGSSQRQQQQQHPQWHPHPFPQSHRAFGPPPSAGSIITTNNLNRKYSNGNNNNLNGNSPGSGNLSSNVSVNRPPTANVQVRRRPHAATTAGRFRSATRVPDLPVLNNLRITSNTGNTNVDDSSSSDEGFSSPAARPQRPEHRRSMSHPFPSLFSSKKKKAYQMYAGDSGSETVDDAGYAPKLGTSRPSTQHSRNHRNVPSTGSKDYSTGNCMTCGCLVRWPKELSVFKCTICLTVNDLQPSSSGQGQGQGPRRDASRNSPPAAEERVFSHERPISLGHTKSLATQCLRSYLSSALRSKSGRQADVQPDSYFTLAKVPSQDQQESS…	CTCAGTCCATCATCGAGTTTCCTCATCCATGACCACATTTCCTGATCCAAAACCATATCCGAGTCCATATTCCTCCATTCGTCTGTGTGACCCGACAATATCCTCCTTCGCTAGCCAGTATCTTCCACCACTCTCTCTCCTCGGCCTCCATCGCAATCCAGTCCGGCCATTACCATTGTGTGTTCAGCCACTCGCGCAACGATATATCTATCCACTTCACCCTCTCCCGACGACAAGCGCGATTCTAGCCGGCCGTCAAGGTCAGTCAATGCAAAACCAGACAGGTAAAGGCTAGGAATTCGTTTCTTTACCTTTCATCTGGAGCTTTGACGATCTGCGCTCTTTCGATCCGATCCGCCGTGTCATGACTGTCATCGCTTCGGGCCAGCCTTCAATCTC…	ATGGCCATCTATACCCCCCAGGCACGGTCTACGCGAGAAGGTACCATGAATATCAACGACACCTCCACGCCTCCTTCGATGGCGGTCTCGACCACTTCGCCCTTTTGGCCATTGGGGCCTTTTCCCAACAGAGTGGATTCCCACGCCAACTCGCACCCGCTCCCGCACCAACTCCAGCATCCGCCTCAAGATCCGCTTCAGCATCCACAAGCGCCGTTTTCACAGGGATCCTCGCAGCGGCAGCAACAGCAACAGCATCCGCAGTGGCACCCGCACCCGTTTCCGCAGTCGCACCGTGCCTTTGGTCCTCCGCCGAGCGCTGGCAGTATCATCACTACAAATAACCTGAACCGAAAGTACAGCAACGGCAACAACAACAACTTGAACGGCAACAGCCCC…
NCU06756.2	NcraOR74A_LGII: 2,045,394 - 2,049,488 (-)	3	3996	3996	unspecified product	acid-amino acid ligase activity	cellular protein modification process	intracellular	103	1	MAIYTPQARSTREGTMNINDTSTPPSMAVSTTSPFWPLGPFPNRVDSHANSHPLPHQLQHPPQDPLQHPQAPFSQGSSQRQQQQQHPQWHPHPFPQSHRAFGPPPSAGSIITTNNLNRKYSNGNNNNLNGNSPGSGNLSSNVSVNRPPTANVQVRRRPHAATTAGRFRSATRVPDLPVLNNLRITSNTGNTNVDDSSSSDEGFSSPAARPQRPEHRRSMSHPFPSLFSSKKKKAYQMYAGDSGSETVDDAGYAPKLGTSRPSTQHSRNHRNVPSTGSKDYSTGNCMTCGCLVRWPKELSVFKCTICLTVNDLQPSSSGQGQGQGPRRDASRNSPPAAEERVFSHACLERPISLGHTKSLATQCLRSYLSSALRSKSGRQADVQPDSYFTLAKVPSQDQQ…	ATGGCCATCTATACCCCCCAGGCACGGTCTACGCGAGAAGGTACCATGAATATCAACGACACCTCCACGCCTCCTTCGATGGCGGTCTCGACCACTTCGCCCTTTTGGCCATTGGGGCCTTTTCCCAACAGAGTGGATTCCCACGCCAACTCGCACCCGCTCCCGCACCAACTCCAGCATCCGCCTCAAGATCCGCTTCAGCATCCACAAGCGCCGTTTTCACAGGGATCCTCGCAGCGGCAGCAACAGCAACAGCATCCGCAGTGGCACCCGCACCCGTTTCCGCAGTCGCACCGTGCCTTTGGTCCTCCGCCGAGCGCTGGCAGTATCATCACTACAAATAACCTGAACCGAAAGTACAGCAACGGCAACAACAACAACTTGAACGGCAACAGCCCC…	ATGGCCATCTATACCCCCCAGGCACGGTCTACGCGAGAAGGTACCATGAATATCAACGACACCTCCACGCCTCCTTCGATGGCGGTCTCGACCACTTCGCCCTTTTGGCCATTGGGGCCTTTTCCCAACAGAGTGGATTCCCACGCCAACTCGCACCCGCTCCCGCACCAACTCCAGCATCCGCCTCAAGATCCGCTTCAGCATCCACAAGCGCCGTTTTCACAGGGATCCTCGCAGCGGCAGCAACAGCAACAGCATCCGCAGTGGCACCCGCACCCGTTTCCGCAGTCGCACCGTGCCTTTGGTCCTCCGCCGAGCGCTGGCAGTATCATCACTACAAATAACCTGAACCGAAAGTACAGCAACGGCAACAACAACAACTTGAACGGCAACAGCCCC…
NCU06757	NcraOR74A_LGII: 2,042,042 - 2,044,794 (+)	2	2598	1983	DNA polymerase Tau (poli)	DNA binding, DNA-directed DNA polymerase activity, damaged DNA binding	DNA repair	null	33	0	MSIASALAICPDLVIVDGEDLTPFRDVSKRLYALLRSYSWNDRVERLGLDEVWMDVSDIIEYNVELLNRHDLEHSWFCLDNKDPEKGFAFDARGFAGQVYGREKVGLEGPGTGGYEGGQAGLLRTKLLLASHLALHLRLKIEEEGYTTACGISTNKLLAKLVGNVNKPRNQTTLLSLGPDDGEETVQRFMGSHQLRKIPGIGGKTAAALSDYFISQSKPGSSSPPNPKEITVDDLLSCPGLSPSKLDSLLSSLSSSSSTGTGTGKHILSLLQGHDPSPVKPARSIPTQISIEDTYFSCPLVTIEQIRRELVKITGSLLKRMKTDLMDDDKKRWLARPKTLRLTTRPRTDPKEGRGYGYGRVSKSQGLPGYVFNNGNAHGDDEIVQRLVAETLLPMFREL…	CCACAACTCAACACAACTCTTCGAAACACCAACTCACGGTGCATTCACATCGTGTTTAGCCCAACTGCGACCGGACCCTAGCAAGCAAGCCCGGCCACCTCCCCACAAAACAGCAGAGGACTGGAGGAGAAGACATGGGACAGACGGGGGGATAGACAGACCCATCATCGCAAGACGTGAACAGCATCACCGCGACCTCGTGATGCGGCTTACAGTACCCGCGATGGATCATCCCAGGAAAAAGCCGAAAACCAAACACGATGATCGAATCATCCTCCATTTTGTACAGCATCCTTCCCTACTGTTCTTTATGCATTCTTCAATTGTAGATACAATATGGTGCAAGAACTGGTCTGACTGTCTGTCGGTGTGTGTGAATCTTCGTATGTAGGATCTCGA…	ATGTCCATCGCCTCCGCCCTAGCCATCTGCCCGGACCTGGTCATCGTCGACGGCGAAGACTTGACTCCCTTTCGGGACGTCTCCAAGCGTCTTTACGCCCTATTGCGCTCGTACTCATGGAATGACAGAGTCGAAAGACTGGGTCTGGATGAGGTCTGGATGGATGTAAGTGATATTATTGAGTATAATGTTGAGCTGCTGAACCGCCATGACTTGGAGCACTCGTGGTTTTGTTTAGACAATAAGGACCCGGAGAAGGGGTTTGCGTTTGATGCGAGGGGGTTTGCTGGGCAAGTTTATGGGAGGGAAAAGGTTGGTCTTGAGGGGCCTGGGACTGGGGGATATGAAGGTGGACAGGCTGGCTTGTTGAGAACGAAACTCCTCCTCGCCTCTCACTTG…
NCU06758	NcraOR74A_LGII: 2,036,222 - 2,041,135 (-)	2	4780	3507	hypothetical protein	protein binding	null	null	55	0	MASTPSNRHKLTPASSPFVTRTSRSPGPQRSRAINETCLSLRRVIGTTCSSPTGFDSVHSSFAYIAGGAVVVVDVSGEHYSQRFYRARPSAVPVFALSPVSHTTAANANPTPKANDSRNRTTASQRELAYQTADSSQTWTSRERIKAATCLGLSRDGRYLAVGETGYAPRVLIFNLQDASSDTPLVSISEHAFGVKAVTWSPDTKFLASLGAANDGFLYIWKVDTRTGAARLFQQNRCTSHVKGMVWMGNNLITLGVRHIKVWRVEEPPPPVSPMKAKFSQQEVACSAAQLAQKPLPGRNILLGSMLDATFSCALALDENRAIICSETGSICLLDDTNKQMKLTRLLDLNFHVSCISMRNETLYIGGKDGQLSTLALDGVLEGTPDPTIHNPHTSDGLV…	CCCGGCTGCTGCATCTTGCATGAGGCTGCTTCCCTAGGTTGAATACCTACAGCTCAAGGTTACAGTCAAGATATTTCCACTTTTGGCGGCACTTTCGACCTCATCGCCCGCCTTAGCCAAGACCAAGACTGCAGACTTTTTGAATCCCAGTCCATCCAGGGCAGGATTGAAGACTTTTCCCCGCCAGAGCCAATTCAATTTAGTTACAATCACTCTTTCGCTTTGGTTCCTCCCTCTTTCTCTTTGCTACTGCAATTTCTTCTCTCTCTCTCTCTGGCCCGTTCACTCCCTACATACCTCTAATCGTTACCACGGGAACCTTCACACACACAAGGCAACAAATATCCACATACACACTGACAGTTTTCAAACACGCCACGCAATCTCTATCTTTGCACT…	ATGGCATCCACTCCTTCGAACCGACACAAGCTTACGCCCGCCAGCTCTCCCTTCGTCACCCGGACTTCTAGGTCCCCAGGTCCTCAACGGTCCCGTGCCATCAATGAGACCTGCTTGTCCCTCAGGCGTGTCATAGGCACCACTTGCTCCTCGCCCACCGGCTTCGATTCCGTCCACTCATCTTTCGCCTACATTGCTGGCGGAGCTGTTGTAGTGGTTGACGTATCCGGCGAGCATTATTCCCAACGCTTTTACCGAGCCCGTCCCTCGGCAGTCCCCGTCTTTGCCCTTTCACCCGTCTCCCACACTACCGCGGCGAATGCCAATCCGACACCGAAAGCCAATGACAGTAGGAACAGGACTACCGCTTCACAGAGAGAATTGGCCTACCAGACAGCC…
NCU06759.1	NcraOR74A_LGII: 2,032,917 - 2,036,333 (+)	4	3139	2097	unspecified product	null	null	null	3	1	MPDDDDDERDHRRSAAPTYADPDSDLDSDLHSIKSPSHPPLPSLTTITSGSPTPPNHPQSGRNRYALHQHGSRSPSPSPLPSSHHLPPPAASTLYHLVGGLGLGPSSPLSPFRRQFSAPLQAVRSSSRAPSFASIAGSHPGYGFGSGYGSGSGNSFFTHVNDSRGTVHHLAVKDDDNDNTLSFHADDELSDDDQPNQYPRARADTAAAVANKVEDDHLTQDSKDVLVERLTDLIHHLQEAKEPMVTNHGVLSDVSISELHAKVDEMEAVLTGKGTGTGVGGMGSGDGPAGAVGVTGGLRVMKRPVGPSARRSKRSQASSPRLEESEGESESGGEGDKEEEEEEEEEQLHSPLEDIRAFESSAAAAATAPGWLAKSFSGSEPSPPESRAHPPLPSSKVYL…	CGAAATAACAACAACCTCAACGTACCTCCCGTCAAAGCCCCTCTCTTGTCTGGTGGCCTCAGCTTCCCCTCACTGTGTATTGAATAAGCTTTCCAGCATACGAGGTGGGTAATCCAGCATATAAAGAAATCGCCAAACAACATACACTACAATTTCTTGTGTACGTTCTCTACCGGTAGCTGGCATCCAACAGCGCAGCGACACGACGGCTGAACTGCTCCACTACGTCGACGAAGTAGAGGAGCCTGTAAAACTGCCAAGATATCTTGTTGATCTGCTTTGGGCTTCAAGCCAGTCCAGCAACGATACCAAACCGAAGATTGCAGTCTGTAAAGAGGGAGCCAAACAGGACGGAAAGTTGGGGATATTGAAATGATACAAAACCATCGCCGATACCCT…	ATGCCCGATGATGATGATGATGAACGAGACCACCGACGGTCTGCGGCACCAACCTATGCGGACCCGGACTCAGATCTAGACTCGGACCTTCATTCGATCAAATCCCCATCTCACCCCCCGTTGCCAAGTCTAACAACAATAACCTCAGGTAGTCCGACACCACCCAATCATCCTCAAAGCGGGCGAAACCGCTATGCTCTCCACCAGCACGGCAGCCGCTCGCCCTCACCCTCACCCTTACCCTCATCCCATCACCTACCGCCACCAGCAGCTTCGACGCTCTATCACCTCGTCGGGGGCCTAGGCTTAGGACCCTCTTCACCACTCTCTCCGTTCCGTAGGCAATTCTCCGCCCCTCTCCAGGCCGTCCGCTCATCGTCTCGGGCCCCCAGCTTTGCC…
NCU06759.2	NcraOR74A_LGII: 2,032,917 - 2,036,333 (+)	3	3256	2214	unspecified product	null	null	null	3	1	MPDDDDDERDHRRSAAPTYADPDSDLDSDLHSIKSPSHPPLPSLTTITSGSPVRATTQTPPRGLQSPPGFGSPPQGSSCNLEERQLISHPQTPPNHPQSGRNRYALHQHGSRSPSPSPLPSSHHLPPPAASTLYHLVGGLGLGPSSPLSPFRRQFSAPLQAVRSSSRAPSFASIAGSHPGYGFGSGYGSGSGNSFFTHVNDSRGTVHHLAVKDDDNDNTLSFHADDELSDDDQPNQYPRARADTAAAVANKVEDDHLTQDSKDVLVERLTDLIHHLQEAKEPMVTNHGVLSDVSISELHAKVDEMEAVLTGKGTGTGVGGMGSGDGPAGAVGVTGGLRVMKRPVGPSARRSKRSQASSPRLEESEGESESGGEGDKEEEEEEEEEQLHSPLEDIRAFES…	CGAAATAACAACAACCTCAACGTACCTCCCGTCAAAGCCCCTCTCTTGTCTGGTGGCCTCAGCTTCCCCTCACTGTGTATTGAATAAGCTTTCCAGCATACGAGGTGGGTAATCCAGCATATAAAGAAATCGCCAAACAACATACACTACAATTTCTTGTGTACGTTCTCTACCGGTAGCTGGCATCCAACAGCGCAGCGACACGACGGCTGAACTGCTCCACTACGTCGACGAAGTAGAGGAGCCTGTAAAACTGCCAAGATATCTTGTTGATCTGCTTTGGGCTTCAAGCCAGTCCAGCAACGATACCAAACCGAAGATTGCAGTCTGTAAAGAGGGAGCCAAACAGGACGGAAAGTTGGGGATATTGAAATGATACAAAACCATCGCCGATACCCT…	ATGCCCGATGATGATGATGATGAACGAGACCACCGACGGTCTGCGGCACCAACCTATGCGGACCCGGACTCAGATCTAGACTCGGACCTTCATTCGATCAAATCCCCATCTCACCCCCCGTTGCCAAGTCTAACAACAATAACCTCAGGTAGTCCGGTACGTGCCACCACACAAACCCCTCCCAGAGGACTACAATCCCCCCCAGGCTTCGGCTCCCCCCCACAAGGCTCCTCATGTAACCTTGAAGAACGACAACTCATTTCACATCCTCAGACACCACCCAATCATCCTCAAAGCGGGCGAAACCGCTATGCTCTCCACCAGCACGGCAGCCGCTCGCCCTCACCCTCACCCTTACCCTCATCCCATCACCTACCGCCACCAGCAGCTTCGACGCTC…
NCU06760	NcraOR74A_LGII: 2,027,845 - 2,031,163 (-)	4	3104	1314	serine/threonine protein kinase-48	ATP binding, phosphorelay sensor kinase activity, protein histidine kinase activity	peptidyl-histidine phosphorylation, signal transduction	null	90	0	MSWKMSEKLMDTIRHYASFPATGVSLRQMVQFGEKPSTGTLFRASQFLAEELPIRLAHRVQELDNLPDGLNEMPSVKKVQAWYAQSFEEITQLPRPHLPKDVRERLMKPSRSGKHAYLPEATPNPSIEEGQYASHNGASYASGLNHKKFSASRRYFAMVDDTGDWPPDLHLYNQKFAQTLHKIKRRHDSVVTTMAQGILEYKRKRQRMQIDHNIQSFLDRFYMSRIGIRMLIGQHIALTDQNHYRDPSYVGIICTKTYVKDLAQEAIENARFVCEDHYGLFEAPKIQLVCNPNLNFMYVPGHLSHMLFETLKNSLRAVVETHGQDKQEFPVTKVIVAEGKEDITIKISDEGGGIPRSAIPLVWTYMYTTVDRTPNLDPDFDKSDFKAPMAGFGYGLPIS…	GGCAACCACTGCCTGACTCTCTCTCTCCCGTCTCCATGTCTCCATTCCCGTCCCTATAACCCGGGTGCCAACCTACCTACCTAAACATTTTCCTTCGCTTTTGCTTTTTCCTCCTTTCTTCTTGAGGTGTTGTATTTTTCTCCCTTTCTTCATAGACGGGGCTGTTTTGACTTGCGCGTGAATTTGGCGCCAAACCCCCCAAGACGCCAAAGCCAGCAGGAGGATATCGTTTCCCATACCGCCAACACTGCAACCACTAACAAATCCACTTGCGTCATTGTCGCCGGATTCCGCTTGCCTCGGTTCAAGTTGTGTTGCGCCCGACTGGCTTAAGGTCCATGTCCTACAGGGAGCACTACCAGAACCCTACCTAGCTGCCGATACCTGGCGCCCATAACT…	ATGTCGTGGAAAATGAGCGAGAAGCTCATGGACACCATCCGGCACTATGCGAGCTTTCCTGCCACCGGCGTCAGCTTGCGCCAGATGGTCCAGTTCGGCGAGAAGCCTTCTACTGGAACCCTCTTCCGCGCCTCCCAATTCCTTGCTGAAGAGCTCCCCATCCGTCTCGCCCACAGAGTCCAGGAGCTTGATAACCTTCCAGATGGCCTTAACGAGATGCCTTCGGTCAAGAAGGTCCAGGCCTGGTATGCCCAATCGTTCGAGGAAATCACACAACTGCCACGGCCACACCTACCAAAAGATGTTAGGGAGCGCTTGATGAAGCCGTCGAGAAGCGGAAAACACGCCTATCTACCAGAGGCGACACCAAACCCCAGCATAGAGGAAGGCCAGTACGCC…
NCU06761	NcraOR74A_LGII: 2,025,064 - 2,027,709 (+)	2	2401	1731	sphingosine-1-phosphate lyase (gsl-19)	carboxy-lyase activity, pyridoxal phosphate binding	carboxylic acid metabolic process	null	81	0	MPGTSRMPVSLRQSIDSVKRSRPRNPMQVLNLNVDLIRNIVFFLFLLRWTRRALWKLKGRGLFGTLFELFTDARRILYGYFLRLPGVRTKVRAQIDDALTKMQAKMIPAGQTRYLSLPKEGWTEEAVRKELEALATMDHTRWEDGYVSGAVYSGEDELLKLQTEAYGKFTVANPIHPDVFPGVRKMEAEVVAMVLSLFNAPPGAAGVSTSGGTESILMAILSARQKAYHERGVTEPEMIIPETAHTAFRKAAEYFNIKLHLVACPAPTYQVDTKRVARLINRNTIMLVGSAPNFPHGIIDDISALSKLALRKKIPLHVDCCLGSFLVPFLDKAGFDSQPFDFRLKGVTSISCDTHKYGFAPKGNSTVLYRTAELRSYQYFVDPSWSGGVYASPGIAGSR…	CCTCGGTTGACTGCGGTTACATAACCACTTCCCCCGCAAGGCGCTAAATGAACTGCCAGGCTCTTGATGCAAGCACTAAACAGCTCACACGCGTCCACTAGACTTTGAGGCCGGGGGTGGGTAAGCCAGGCACTTCCCGTCATGAATAAGTGATATATCCCGGGCGGGTTCCCACCCCACTTGGTTCTCTTCTTTCCCGAACGTCTTCCTTCTTTCAAGGGCCTCTCGGGTCACTGCATCACCATTACAACAACATCGATACCCTCTTTTCTACCTGTCCAAGTTAGCAATCTCTTGTTTTTCAAACACAAAAGATGCCGGGCACTTCACGCATGCCTGTCAGCCTCCGGCAGAGCATTGACAGCGTCAAGAGGTCGAGACCGAGGAATCCGATGCAGG…	ATGCCGGGCACTTCACGCATGCCTGTCAGCCTCCGGCAGAGCATTGACAGCGTCAAGAGGTCGAGACCGAGGAATCCGATGCAGGTGTTGAACCTCAATGTGGACTTAATCCGCAACATCGTCTTCTTCCTCTTCCTTCTCCGCTGGACCCGCCGCGCTCTGTGGAAGCTCAAAGGCCGCGGTCTCTTCGGCACCCTGTTTGAGCTCTTCACTGACGCTCGCCGCATTCTCTATGGTTACTTCCTCCGCCTGCCCGGTGTGCGCACCAAAGTGCGTGCCCAAATCGACGATGCCCTCACCAAGATGCAAGCCAAGATGATTCCCGCTGGGCAAACCCGCTACCTGTCACTACCCAAGGAGGGCTGGACCGAGGAGGCCGTCCGCAAGGAGCTCGAAGCG…
NCU06762	NcraOR74A_LGII: 2,021,761 - 2,024,554 (+)	3	2594	945	alpha-1,6-mannosyltransferase subunit (gt34-1)	transferase activity, transferring hexosyl groups	null	integral to membrane	38	0	MHFAYPPRKSSNPPPFRPRTSALPTIRGKRLKTIVLIGLAFLTLLWLFQRGGRSRHAPPAYHKPSGNPPVVIVTVFNEGKYGKGYLDMVKENRLKYAEKHGYGTFFVKSSDYDLRGAPVSWATLPAVRHAMTEFPDASYIWYLDQNAFIMNPQLKIEEHVMKPSRLEELMIKDHPVVPPDSIIKTFSHLKGHDVDFVLTQDKDGLSSSSFVVKNGEWAKFFLETWFDPIYRTYNFQKAEQHALEHIVQWHPTILAKLALVPQRILNSYSKEKGGQEYKEGDLAVRLYACGEAGEDTCETESQRFAQWKAAYQDS	GGGTGTTCCTGCGTTGTTTCAACCTGCCCAAACTGAAATATCCAACAAGAAGCAGCGAGTCGAGTCAGGTCCAGATCTTGGATCTCGAAAGGGGGCTTTCCAATAAATATCCACCTCCACCCGTCGAGCCTATTGTCTCCCATCTTGTGCAGCGTCGAGCCCAGGGGAATACGTACGAATTGTGTTCGGGGCACAAAGCTGCCAGCCAATTTGACCAAATGTCCATGTCTAAATCCTGACGACAATACGTGCTATTAAAAAGCCGCGACCAACCGAACGAACGCTATCACGCCGACCTGGTTCACTTTTGTCCGTTTTAGCGTGTTGGTTCGTTGTAAGACAAAAAAAAAAGAGTCAGGTACCAGCCACGATACGATCCGATCTAGATTGATACTCCTT…	ATGCATTTCGCATACCCTCCACGAAAATCTTCGAACCCGCCGCCTTTTCGGCCTCGGACGTCCGCTCTTCCAACAATACGAGGCAAGCGTTTGAAAACCATCGTCCTTATCGGCCTGGCATTCCTGACGCTACTCTGGCTATTCCAACGAGGCGGCCGTAGTCGACATGCGCCACCGGCGTACCACAAGCCGTCGGGCAACCCGCCGGTGGTGATAGTCACGGTGTTCAATGAGGGCAAATATGGAAAGGGGTATTTAGATATGGTCAAGGAAAACAGGTTAAAATATGCCGAGAAGCACGGCTACGGCACCTTCTTCGTCAAATCCTCCGACTACGACCTCCGCGGCGCACCCGTCTCGTGGGCCACCCTCCCCGCCGTCCGACATGCCATGACTGAG…
NCU06763	NcraOR74A_LGII: 2,019,543 - 2,021,559 (+)	2	1957	972	hypothetical protein	zinc ion binding	null	null	34	0	MDFGPSNWSWPSGTDPNGHPNGSAQASSTHETPHSSSSGSSASKPSSQQQPKQRAYKPRTCRICLEVVQPTTEIDESFAARFTSRARVRYYSEDPELGRLISPCRCKGSQKYVHEGCLQQWRQASPLSDRNFWQCPTCRFEYRLERLRWGRWLTSTTGSVVLTGVVFFLAVFVLGFVADPIINLWVDPWGSVVETIHDVISDVEAMRPIDDEPTTWSFHFLKGFLSLGLLGFLKTFIAMSPWQWFNIRSTVGGRRRGRDRVESVNWMLVMIGVLTFLVAAWKFVRHFSARVLEKARDRVVDIEEDENADDEDDAVDDETRKDK	CTTTTCTGTTTGAGAAACACCCTGGCGACATGCGTTTTGAACTGTCGCACTCTGTGCCACGAAGGTGGAAGCTATCACAGATGTGACAGAAGCCGGTTGAGGTATGTTACGAAATGATGATGCCCACTCTTTCTTCGGCGGGCAGTGCTGTCCCGACGCTTGAGCTGGGCACGCTGGGGTTAAGAGCGAGTGGTTAAGTTCAATTGGCAAGGCAATTTGACCACATTGCTGCTTCCACCTTTTCCGAGATGTTCTCTGGACTTCTCGCTATTTAACAATCCGGATCCCCCGTCACCCCGTCACCCCGTCACCCCGTACACCTCTACCATATCATCATCCTCTTTTTGAATTTTGCAGCACTGTTCTTGGAAGTATCATCAGCCTTGCAGGGCAAAACAT…	ATGGACTTTGGACCGTCAAATTGGTCATGGCCTTCGGGCACAGACCCCAACGGCCATCCAAACGGCAGCGCGCAAGCATCATCAACCCACGAGACACCGCACAGCTCATCATCAGGTTCATCAGCATCAAAGCCGAGCTCTCAGCAGCAGCCAAAACAGCGAGCGTACAAACCCCGCACTTGCCGCATCTGCTTGGAAGTAGTCCAGCCCACCACCGAGATTGACGAGTCATTTGCGGCTCGCTTCACCTCGAGAGCACGCGTTCGATACTATTCAGAGGATCCGGAGCTGGGCCGGTTGATCAGCCCTTGCAGATGCAAAGGTAGCCAAAAATACGTCCACGAGGGTTGCCTTCAGCAATGGAGGCAAGCGTCGCCTTTGTCTGACCGGAACTTTTGG…
NCU06764	NcraOR74A_LGII: 2,017,630 - 2,019,341 (-)	5	1339	861	proteasome catalytic alpha-2 (pca-2)	endopeptidase activity, threonine-type endopeptidase activity	proteolysis involved in cellular protein catabolic process, ubiquitin-dependent protein catabolic process	proteasome core complex, proteasome core complex, alpha-subunit complex	75	0	MADRYSFSLTTFSPSGKLVQIEYALNAVNQGVTALGIKATNGIVLATEKKSSSPLADPSSLSKISLITPNIGMVYSGMGPDYRVLVDRARKVSHTGYKRIYNEYPPTRILVQDVARVMQEATQSGGVRPYGVSLLIAGWDEGILPEDELEEQKSKDEMVADDGETKKKATGKTGGILKGGPMLYQVDPSGSYFPWKATAIGKNATTAKTFLEKRYTEGLELEDAVHIALLTLKETIEGEMNGDTIEIGIVGPPADHLLGVEGVEGAKGPRFRKLSPQEIEDYLTNL	GCGACGGGAAGTGCCTGCCTTGAAGCTCAAGTGGTCCGAGCTCTTTCAAGTTGAGTCCAGTTGCTGGCAGTGGTTCCAGCTCCAGTTCGACGCGCAACTTCCCCGTGCCTGGGCCTTGAACAGTGACAGCCTGTGGTGGGAACTCTGGAACCCGCCTCAAGCTTGCAGCCAAACGACAACAGCTCTCTACCTGCCTGCCTGCCTGCCTACCTAGTCAGGTCTGCCACTCCTCCGTCGACAACCAAACATTAAACACTGCATTTCAAAGAGCCAAAGCCCGTCGCAAACCCACCCGCAAAACCACCAGCAGAAAGATTTGGGAATAAAGGAACAAAATGGCGGACAGATACTCCTTCTCCCTTACTACGTTCTCGCCCAGCGGCAAGCTGGTCCAGATCG…	ATGGCGGACAGATACTCCTTCTCCCTTACTACGTTCTCGCCCAGCGGCAAGCTGGTCCAGATCGAATATGCCCTTAATGCTGTCAACCAGGGTGTAACAGCTCTCGGCATCAAGGCCACCAACGGTATCGTCCTCGCCACCGAAAAGAAGTCCTCCTCACCCCTCGCCGACCCCTCCTCCCTCTCCAAGATCAGCCTCATCACGCCCAACATTGGCATGGTCTACAGCGGCATGGGCCCCGACTACCGCGTGCTTGTCGACCGCGCGCGCAAGGTTTCGCACACGGGTTACAAGCGCATCTACAACGAGTACCCGCCGACGCGGATATTGGTGCAAGACGTTGCGCGCGTCATGCAAGAGGCCACGCAGTCCGGAGGTGTCCGCCCCTATGGTGTCTCG…
NCU06765	NcraOR74A_LGII: 2,015,534 - 2,017,602 (+)	4	1644	1197	hypothetical protein	null	null	null	10	0	MKPHGTMELYATGANHSLQLHFAKQEEIYQGDADDLWKFTCVFRHRDIHTIRSFDSHTIVYQKRNNRFIAKAGRAPRGHNALRFVDENIYRTFAEANNGHVAVYNSETATITEYATIRDLLRDLGFHYKPKHVSWEDELVKEERPKDCRPSRKEQFACGYEHYHAYHEVIPRPTLVLEVSYTGFPDIVQLLAHSTGFAALSSTGEVYTWGDERFVGCLGREVSDECPAQYPSPVPLLSQLPTGPVRHLSISPTSSLLACLTAGNDLYIWGDPRQLPPSLRTLFFDQRRAAEGDWHDYNDSPVPVVITDTDGNEVDGIVDVAVGTEHIIALTDQGEVYVIGQNWCGQLGLGEEIKWVTKWEKVPLSLDDGGGGTKKEIKAVAAGPWASFLIVGEQEKRM	ATGGACATTACCTAATTGTCTTGAGCTTTCGCTCGAACCCTCGACAAGCACTGCCATGGGAGGGGGTTACATAAACAAACATATGGTAGAAATCCATCCCTTCGTGCATTGAATTTGGACCTCGTCCATGATTTCCAACCACCACGCAATCCATCTTCGAAATCGGCATCCATTCATTCACCAACTTCCTTAAACCGATCTTTGACGTGAACATCACACTATTGATTCAATACATTGTATCTACGTATTTTTGCTCGGATCGTCTTGGTTTCTTTTTATAATCATGAAGCCACACGGGACAATGGAGTTGTATGCAACCGGAGCCAACCACTCGTTGCAGCTGCATTTTGCAAAACAAGAAGAAATATACCAAGGTGACGCTGATGACCTTTGGAAATT…	ATGAAGCCACACGGGACAATGGAGTTGTATGCAACCGGAGCCAACCACTCGTTGCAGCTGCATTTTGCAAAACAAGAAGAAATATACCAAGGTGACGCTGATGACCTTTGGAAATTCACTTGCGTGTTTCGCCACAGAGACATTCATACCATTCGAAGCTTTGATTCGCATACTATTGTTTACCAAAAGAGGAACAACAGATTCATCGCAAAAGCAGGCCGCGCCCCACGAGGCCACAACGCCCTACGCTTCGTGGATGAGAACATCTACAGAACCTTCGCCGAGGCAAACAACGGACATGTAGCAGTTTACAATTCCGAAACAGCCACGATCACCGAATACGCCACCATCAGAGACCTCCTCCGAGACCTAGGGTTCCATTACAAACCGAAGCACGTG…
NCU06766	NcraOR74A_LGII: 2,009,452 - 2,015,181 (-)	4	5469	4191	dicer-like-2 (dcl-2)	ATP binding, RNA binding, double-stranded RNA binding, endoribonuclease activity, producing 5'-phosphomonoesters, helicase activity, nucleic acid binding, ribonuclease III activity	RNA processing	intracellular	158	1	MLCGQDGVDSWSEQAVWDAVLLNVRIVVSTYQILFDANAHSFVRLDSLSLIVIDEAHNCSGSHPIARLMTEAYLPAKKAGLPVPSILGLTASPLKSNNLADIEKLEQVLDAVCRTPTIHREELLAHVNRPEMLVVSYGDSGTDPTPTDLMTRFLEAYHRLDISKDPDVLLLKAQRTERAREKLRQMITKKDTLAQKELRGVYNRALLVRREIGPWAADYYLTRTVSHMLAELERGEPPAQHRYIGEALRSIPIPAISKEPIQLSPKVQTLLKVLASHQQDPVGIVFVKERVMVSIVTHIISTHPLTKDRYRTASMIGTASVPGKARNHMDMTKKEDMTSLEGFRLGRFNLLVATSVLEEGIDVPICNLVICFDEPSNIKSFIQRRGRAREVSSTLYLMV…	TCTTCAAAGATCTTACTACACTACGTACTCCTAGTCGATGTGGTAGGACAGAACTTCAAACCTAGGATTCAACTCCGGCCTTGGAAGACAACCTCCAGCATCTTCTTGGACTGTAGGCCTCGTGCATGAGAAACAGGCTCGAAGTCGACTGCGCACGCACGCACCCACTGTGACACAGCTTGAAGCCAGATGCCCAACTTTGCAAAGAACATGTCCACCTTCCAAATATCTCGAGCTCAACCCAACCTCCAACTTCCTCTCCGGTCTGGTCTCGTATCTACCATAGAGGGCTCTAGTTGAAGGTTGCTGGCCTCTAAAGGCCGTTTTGAGTTTTCTTCTATATCTTCTCTTCCTCGGCCTCCTCCTCCTCCACCAGCGACAATATCTTCGGTCTCGGCA…	ATGCTCTGTGGCCAGGATGGGGTGGACAGCTGGTCTGAGCAGGCTGTCTGGGATGCCGTCTTGCTCAACGTTCGTATCGTGGTGTCGACATACCAGATCTTGTTCGATGCAAATGCCCACAGCTTCGTCCGCTTGGACTCCTTGAGCTTGATTGTCATCGATGAAGCACACAATTGCAGCGGGAGCCATCCCATTGCCAGACTGATGACCGAGGCGTACCTCCCTGCAAAGAAGGCTGGTCTACCAGTCCCGAGCATCCTCGGTCTTACGGCAAGCCCGCTAAAGTCAAATAACCTCGCTGACATTGAAAAGCTTGAACAAGTCCTTGATGCAGTCTGTAGGACTCCTACGATACATCGAGAAGAGCTTCTTGCACACGTGAACCGCCCGGAGATGCTC…
NCU06767	NcraOR74A_LGII: 2,005,400 - 2,009,406 (+)	5	3757	3261	replication factor C subunit 1 (dra-1)	ATP binding, DNA binding, DNA clamp loader activity, nucleoside-triphosphatase activity, nucleotide binding	DNA replication	DNA replication factor C complex	88	0	MPADIRSFFGPKGGAPPAKPATPAPKKEEEKKTRGRPRKVVEDSEDDEVVEVKKPTKAAPKKKVAEPVKGVETDAAKYFATSKTKTAAASQSTPKKTPAKPEPEEPKVALRTSPRKKATPAAKAPEPPKTTTKKTSTTKKPTTAYKSYDKDDDGDAYMDDEHDAGEDIFAAEFKGGSKRKKDDDYAEEDSDEELLPKPKRMASRAKTAAVAESDDEDVKPGPSKPNKKSTTTTAGKRKSSVVISDEEDEEEEEVKPAKKKGAPAKPRAPRAKKDAAVEEPEDVKKILDNIPTIEAPDAPPKDPNVKFDWKTKAAGAGNAGPPPMAGTADIPEGEIDCLAGKTFVFTGLLKTIAREEAQALVKRYGGKVTGAPSSKTDFVVLGDDAGPSKLRKIKEHGIK…	CGCGTCTCACTCATCATTCAATTGTTACTTCCGTCTTTACAAGGGACAAGAGTCGACCCGTTAGCTCTTTACCCTTCTAGGCCTTTTGTTCAACAACACTTGTTAGGCAGAAGGACAGCTGCCTGGACAACTCAGACACCAAGAACAAAAGTCCCTACTTCCCAACTCCGCCACTATAAGAAGATGCTTGCTGGTGTCATCTGATTGTTACATCTTCCCAACCTTTTGACACATTCAATTTATCATTTTGTATCCAGTGATTTCTTCTCACATACTCCATCATGCCTGCCGACATTCGCTCGTTTTTTGGTCCAAAAGGTGGCGCGCCGCCTGCTAAGCCGGCAACACCAGCACCCAAGAAGGAAGAGGAGAAGAAGACCCGGGGTAGGCCAAGAAAGG…	ATGCCTGCCGACATTCGCTCGTTTTTTGGTCCAAAAGGTGGCGCGCCGCCTGCTAAGCCGGCAACACCAGCACCCAAGAAGGAAGAGGAGAAGAAGACCCGGGGTAGGCCAAGAAAGGTTGTTGAGGACAGCGAAGATGACGAGGTTGTTGAAGTCAAAAAGCCAACCAAGGCTGCGCCAAAGAAGAAAGTAGCGGAACCCGTAAAAGGAGTTGAAACCGATGCTGCCAAGTACTTTGCAACCTCAAAAACAAAAACTGCTGCTGCGTCCCAGTCAACACCGAAAAAGACACCCGCAAAACCCGAGCCAGAAGAACCAAAAGTAGCGCTTCGAACAAGCCCGCGGAAGAAAGCCACCCCCGCTGCCAAAGCACCAGAGCCTCCCAAGACTACTACAAAG…
NCU06768	NcraOR74A_LGII: 2,003,927 - 2,005,200 (-)	3	1121	750	60S ribosomal protein L16 (mrp-26)	rRNA binding, structural constituent of ribosome	translation	ribosome	58	0	MKHNASSALLSAFQGLRISSSATPFRAASLATSAVRRPIAPTPVSVASHVRLFSATAIQAGSWLEPNLNRKKKMMKGRPRVPTGGSTKGTTVVWGDYGLRMRDHHRRISAQQLKLAEDTIKQRLRGQKYRLYKRVACNVGVYVSGNEMRMGKGKGSFDHWATRVAVNQIIFEIRGQLHEQVIRDAFRLAGHKLPGLYEFVKKGDPPVVGITKLEDGLTVEDLKNPRKKLLMPEITQSAASTSSTAAPPS	CCGACACTTTTTGGTGGGTCACAATTTTTGGAAGTGCCGTCCGTGCCCCGTCCGCGCCCGCAGCACCTTCCATTGCAGGTAGTCGCTCTGCCCGGTCCCCGTCTCTGTGCGCGCGCTGCTTCGGGGAATCCGTATCAATCGTCGTCGGCGACCGGCATCCAATTGGACCCTCCCTCCGTCCTCCGTCCACCACTCGTCCCCTCCCCGGTCCGGTCCACACCCAAACCTTCAACACAATGAAGCACAACGCTTCCTCGGCGCTCCTCAGCGCCTTCCAGGGCCTTAGGATATCCTCGTCGGCGACTCCCTTCCGTGCCGCGTCGCTCGCAACCTCTGCCGTCCGTCGCCCCATTGCGCCGACCCCCGTTTCCGTCGCCTCCCATGTCCGCCTATTCTCTG…	ATGAAGCACAACGCTTCCTCGGCGCTCCTCAGCGCCTTCCAGGGCCTTAGGATATCCTCGTCGGCGACTCCCTTCCGTGCCGCGTCGCTCGCAACCTCTGCCGTCCGTCGCCCCATTGCGCCGACCCCCGTTTCCGTCGCCTCCCATGTCCGCCTATTCTCTGCGACCGCCATCCAGGCTGGTTCGTGGCTCGAGCCCAACCTCAACAGAAAGAAGAAGATGATGAAGGGAAGGCCCAGAGTGCCGACGGGTGGTTCGACCAAAGGAACAACAGTGGTTTGGGGAGATTACGGCCTGCGCATGCGCGATCACCACCGCAGAATTAGCGCCCAACAGCTCAAGCTCGCCGAGGACACCATCAAGCAGAGGTTGCGTGGTCAGAAGTACCGCCTGTACAAG…
NCU06769	NcraOR74A_LGII: 2,002,120 - 2,003,589 (-)	3	1342	1059	activator 1 38 kDa subunit (dra-3)	DNA binding, nucleoside-triphosphatase activity, nucleotide binding	DNA replication	null	81	0	MALIVDKHRPRSLDALTYHTELSERLRSLAQSGDFPHLLVYGPSGAGKKTRIVATLKELYGPGVEKIKIDARVFQTSSNRKLEFNIVASVYHLEITPSDVGNYDRVVVQDLLKEVAQTQQVDLSAKQRFKVVVINEADHLTRDAQAALRRTMEKYSPNLRLILLANSTANIIAPIRSRCLLVRVAAPTHKEICDVLASSAKKEGWPIVKGLHQRIAEESGRNLRRALLMYEAVYAQNEKVTDSTPIPPPDWEALIGQIAKEIMEEHTPARILQVRAKLYDLLTHCIPATIILKTLTFKLIPLIDDALKADVIYWSAFYEHRIRTGTKVIFHLEAFVAKFMRIFEMYLMSMDL	ATGCACCTCCAATCCAGCATTTCTTTCCCCTTCCGTTGTCAACCCATTTTCCTCTCCACAATATCACCACACCACGATGGCGCTTATTGTTGACAAGCACAGGCCGAGGTCTCTCGATGCCCTCACCTATCATACCGAATTGTCGGAGAGGTTACGGTCACTTGCGCAAAGCGGTGACTTTCCCCACCTCCTCGTCTACGGTCCTTCCGGCGCAGGAAAGAAGACGCGAATTGTTGCTACCCTCAAGGAGTTGTACGGCCCAGGTGTAGAGAAGATCAAGATCGACGCCCGTGTTTTCCAAACCAGCAGCAACCGCAAGCTCGAGTTCAACATTGTCGCATCAGTGTACCACCTCGAAATCACCCCGTCCGATGTCGGAAACTACGACCGAGTAGTGGT…	ATGGCGCTTATTGTTGACAAGCACAGGCCGAGGTCTCTCGATGCCCTCACCTATCATACCGAATTGTCGGAGAGGTTACGGTCACTTGCGCAAAGCGGTGACTTTCCCCACCTCCTCGTCTACGGTCCTTCCGGCGCAGGAAAGAAGACGCGAATTGTTGCTACCCTCAAGGAGTTGTACGGCCCAGGTGTAGAGAAGATCAAGATCGACGCCCGTGTTTTCCAAACCAGCAGCAACCGCAAGCTCGAGTTCAACATTGTCGCATCAGTGTACCACCTCGAAATCACCCCGTCCGATGTCGGAAACTACGACCGAGTAGTGGTCCAGGACCTCCTCAAGGAGGTGGCGCAAACACAACAAGTAGATCTGTCGGCGAAGCAGAGGTTCAAGGTGGTGGTC…
NCU06771	NcraOR74A_LGII: 1,987,258 - 1,989,097 (-)	4	1606	648	ER lumen protein retaining receptor (endoplamic reticulum-3)	ER retention sequence binding	protein retention in ER lumen	integral to membrane	101	1	MSLNIFRVAADFSHLASILILLHKMTQLKSCAGISFKSQVIYFIVYVTRYLDLFWTTSYYNIIFKILFIASSGYIIYLMVSAYKPTNDPGLDTFQVQYLLAFAAVLAILLPYQYNFWEIMWAFSIWLESVAILPQLFMLQRTGEAETITTHYIFALGLYRALYIPNWIYRYVTEPKHKIDYIAVAAGIIQTLLYTDFFWVYYTTVMKGKKFKLPV	GTCCTTTTGGGGGACTGACACCAGTGAGACCACCTACTCTCCACAGGCTCAGCCCACTGAAGTTTCGCTGAAAGAAGACCTCCAAACATCCATCATCTTGGACCGAATCTATCCGATTCACTTCTCCATCATCGGCATCATCTTCCTCCCACACCGCAACCCACACAACCACAATAACAACACCAACAACAACTTTGGCCACCGGGCAACGGACAACCAATCCAGACCAGCACTACACCAAAACCACAACGGTTCCATCACCACCGGTCCCTCTTCCCGAGCTCAGTAAAAGCTACCCGCTGAGCTACACACACGGCGCCGCTGCGGTTGCAGCCTTTTACTCTCTTGTTTGCACATCAACTGCCGCCATAGGGGCACATCGACGACAAGCTCGCAATC…	ATGTCGCTCAACATCTTCCGCGTCGCCGCGGACTTTAGCCACTTGGCTTCTATTCTTATCCTTCTCCATAAGATGACGCAGCTGAAGAGCTGCGCCGGCATCTCTTTCAAGTCGCAAGTCATCTACTTCATCGTCTACGTCACCCGCTATCTCGACCTGTTCTGGACGACAAGCTACTACAACATCATCTTCAAGATTCTCTTCATTGCTTCCTCCGGCTACATCATCTACCTTATGGTCAGCGCCTACAAGCCCACCAACGATCCCGGTCTCGACACCTTCCAGGTCCAATACCTGCTGGCTTTCGCTGCCGTTCTCGCCATCCTCTTGCCCTACCAGTATAACTTCTGGGAAATCATGTGGGCCTTTTCCATCTGGCTCGAGTCTGTCGCCATCCTT…
NCU06772	NcraOR74A_LGII: 1,984,184 - 1,987,088 (-)	1	2905	2268	hypothetical protein (GPI transamidase-5)	null	null	null	3	0	MAANHSFNVFTTFVLFFFVLNFLISSSCALKDGRHVEAEHEAPQGWAEREIHDDTATNLFSSPPPPSTITITITTISLFTSTITPPPSLLHVQHRRQGPDPDNDNAVADLQSQITSLSSQLSALSQASSQTSQQLSQSLQQASQSLAQASQRLSQTEQSLAGARITQQAAEQASRVATQAVADLSRQMTEMSRSMSQSAEQRVSRVSQSAEERIGRVMESMAAVAKDDSGEKGTNMSVLVGTAVGGVAGSSVLTGLSVVMFMRRRRRRRRRGDRGRKWGGKEGGEVVYAGSVRDSGSARDVTGGLSSRGSSRNSRSISTRENTKSYHSPVVWVASTNNLSTAGSGRTHVASRSTMATSAIKLSDYEDESVYNDDGLNGGLPSSSRGGSLMEGRTALSPP…	GCGAACCCCCCTGCACTTCGGCATTGCACGATGCTGACAGTGGTACTACGCATCCCAAAAGCATGCCTCAAGAACATGCTCTCAACCGAGAAGGGCTCTCTAAAACGCGAATCTAGCCTCCCACCGTTCATGCCACTGGATTACTGGGTATGGGAAGAGGAATCATCCTTGTCCCAAAGCATGAATGATGGTTCTTCTCACTCTGGTACCGACTAAGCCTGACATATCTGGTCAATGACACACCATTTTCTTTAATTCTGTCACCCATCTTCCTCGGGAGTGACGAACCCGCTTTCCGTGCTACGTCCTGAAAGGACCGAAGAACAAAACTTCTGGGGATCCCAGTTCACCCTCGTCATGTCGTCCGCATGCTCTCAACGCTCTCTCTTCCTCTTCTTT…	ATGGCCGCTAATCACTCGTTTAACGTTTTCACTACCTTCGTTCTCTTCTTTTTTGTATTAAACTTCTTAATATCTTCAAGCTGTGCCTTGAAGGATGGCCGCCATGTTGAAGCAGAGCATGAGGCGCCACAGGGGTGGGCCGAGAGAGAAATTCACGACGACACAGCGACAAATCTCTTCTCATCACCACCGCCACCATCAACGATTACGATAACCATAACCACCATCTCCCTCTTCACCTCAACCATAACCCCACCTCCCTCCCTGCTCCATGTCCAACACCGCCGCCAAGGCCCCGACCCAGATAATGACAACGCCGTCGCCGACCTGCAATCCCAAATAACCTCCCTCTCCTCCCAACTCTCCGCCCTCTCTCAAGCTAGCTCACAAACCAGCCAA…
NCU06773	NcraOR74A_LGII: 1,980,829 - 1,983,645 (+)	1	2817	1389	hypothetical protein (msp-35)	null	null	null	3	0	MVRFMDEQDARARRGRGPSPTRSHHSSRDRDYSPDFISGPGRAPRPYASGAIPSTATAHPAPPPVPSPPLSPPISYRTGSGPGPGPGGYVYDDGRDRNGTPLRGRDRSWERSSGIGTNPPVAARTISVSRSRSRSRGPSLASAPSAAPGTRERHIVRETKIYGGPELRDPERAVQALAVTDARRARSPSRDSRISRGLSRSRSRSRSRGARSIYTTDDESDYPRSSRRRRSPSSRRSRSRSRSRRSPSPAAAPLRKAKDLYSSTFSPSTTALGVGVLGAIVGGLAAREATEKHARNKSSHHNGKKSHHDSHSSSSRSNRKSQKEEEERERKAALISTIVGAAVGGLGANVIEKKLEEKKKKKKKAGEEEEEEEKRAKERGGGGYRELRDRDRDLDLDDD…	TGGGCATGAAATGAAGCTGGCTGGACAGCCGAGAGCAAAGCTGGGCAACAACAGCCATTCCATTCCGCTTTGGACGGGATGCGAGCTTCGCAAGGAAAGACAATCTGCTGTTTTCACTGTTGATCATTAGGTGGATAAATCTTCCTTTTCCTCTTTTTATTGTCTCTTTAGGGGTCTCATGGTTTGTCTCCCTCGACTATCTTGAATCAGTCCCCCATCATTCACGAAGCTTCTTCGATTCGATTTACGAAGGCCTCGTGCCCTTTCAACTGGCAAATTCCCGAAAGAGCCGGCGTTTGGGCTCCGTCCAAGTGGAAGTTCCCTGATTTTTTTCAGTCACTTTTTCTTTTTTGGGAGGGGGGTTCATTGTTCGGCTTGTGGGGCACCCCGTTAGGCCGT…	ATGGTCCGCTTCATGGACGAACAAGACGCGCGTGCCCGCCGCGGCCGCGGTCCCTCTCCAACCCGCTCTCATCACTCCAGTCGCGACAGAGATTACTCCCCCGATTTCATCTCTGGCCCCGGCCGCGCTCCTCGTCCGTATGCCAGTGGTGCCATCCCATCAACAGCAACAGCACATCCAGCACCGCCACCCGTTCCCTCCCCACCACTTTCTCCTCCTATCTCTTACCGCACCGGATCGGGGCCAGGGCCAGGGCCAGGAGGGTACGTCTACGACGACGGCCGAGACCGAAATGGCACTCCGCTCCGGGGTAGAGACCGCTCCTGGGAGCGCAGCTCCGGCATTGGTACCAATCCCCCCGTCGCAGCGCGAACCATCAGCGTCAGCAGGAGCAGAAGC…
NCU06774	NcraOR74A_LGII: 1,976,563 - 1,980,496 (+)	1	3934	3270	intracellular protein transporter	null	null	null	79	0	MSPSADAAAAAANSNSNSNIRVFVRWQDHVVFAGEEVKCTITFKNVARPPGPPPTTPTKNPHPSPRHLGAAAEQRMRQPSPLGPGHPVQSSSSSSSVATQGGNGRTKGHADGLAPPPSVRGRGHGHRSTLSLTVPSAAATSRARDSSIPWSPIQNPASSSSSRGGPPSSSSARSNGGNGHGHKRSVSIVSLGSTKAMDEVPDLNSSPAKSQRPARGHARASSLQINSRLPFFGGPKSGKAASFLRDATTEQTPDYLPRPHTATHPKVQTSQQPSPLFHASYPPNRNTLHSPTEGPLTPSERTRNIFPWATSPSPKASPRAEPNTEFRFPFTKSSSSPDVVHGGSPVGPIHEDNIMSPTYSVAGESVRSLPMRSRDPIPTINEHGAIPSARILSTTSIGG…	CGACTTAGACGCCCGCCCGCCCGCCCGCCGACGCCAGCATCGATCTCGAGCACACTGTGTACCCCGAAAATGCTGCTGCTCGTCAGCAATGAAGAGAGAAACAGCGGATTAGCGACCTGGACGGCGATCCATCAACAGAGGCAGAAGAAGCTTGGTTCATACGCATACCCAAGAGGAAGGAGTGTATAAAAAGAGGAAGACGGCTTTGAACGACATACACGATACTAGACGATACCCAACAAATAAACAAAACAGGCCGATCCTCAACAACCATGTCGCCTTCAGCAGACGCCGCCGCCGCAGCCGCCAACAGCAACAGCAACAGCAACATCCGCGTCTTTGTCCGCTGGCAGGACCATGTCGTCTTCGCCGGAGAGGAAGTCAAGTGCACAATCACCT…	ATGTCGCCTTCAGCAGACGCCGCCGCCGCAGCCGCCAACAGCAACAGCAACAGCAACATCCGCGTCTTTGTCCGCTGGCAGGACCATGTCGTCTTCGCCGGAGAGGAAGTCAAGTGCACAATCACCTTCAAGAACGTCGCACGACCTCCCGGGCCCCCGCCGACCACGCCCACAAAGAATCCGCATCCGTCTCCGAGACATCTAGGTGCCGCTGCCGAGCAACGAATGCGCCAGCCATCCCCTCTCGGCCCCGGTCACCCTGTTCAGTCGTCGTCGTCGTCGTCGTCAGTTGCTACACAAGGAGGAAATGGCCGTACCAAGGGCCATGCTGACGGCCTGGCGCCGCCGCCCTCGGTGCGCGGACGCGGTCACGGCCATCGGTCCACCCTTTCCTTGACA…
NCU06776	NcraOR74A_LGII: 1,965,353 - 1,967,811 (+)	3	2336	1899	hypothetical protein	null	null	null	37	0	MASASVRRPPYKDFLQPALHRRFSTTALILLVIAYVYAIGLARWNSFLWSWFPIGPTGFRAAFFWFSGSLILILRIAQYHPGYRTSDSAFDTFLKHWRNFSTLETILTYAFSAWLFAQVYLLSQPKDSGLEWVTYLSYDRQRLNEKAVFITTHLVMLGVYQAIRHLYLDIDRLLLGVAKPSEKAVRNNNSDVGTLMKKFWGEMPSIFLQSLNQTLASLILTLVTYPFLRKVVWRLSLFFFRPFFNLPKTNYVPYSWPVSFKSATSIILASTMLLIVWIAGNTAFTMFMVKEPTKDQRPFTSGSKDPNGSLLNGLGHRKLFYKCFAMWELALIARDFPERRKAIYEDLDRKDGPAWSQVCSICLEVLKSLETNIGNYGKAPEPVAAPVVQPVEEKVRTAP…	CAACCAACTCAACACCTCATATCAAACCCGAAGCTGCTGCCTCAAGATCCAAATTGGGCTTTACTGACCTCAGCTTAATTTCGACGAGGACCAATCCCACCTCCCCCCTCCCCGCCCTCCCCCTCACGCGCATCACGTCTTCCAGACACCATCCACAGGCAAACAACTACCATAACGACGGCGGGACTGTCGACAATGTGCTGTGAAGATGGCGTCCGCATCTGTTAGACGACCGCCCTACAAGGACTTCCTCCAGCCTGCACTCCATCGCCGTTTTAGTACCACAGCCTTGATTCTGCTCGTCATCGCATATGTCTATGCCATTGGCCTGGCCAGATGGAACTCTTTCCTCTGGTCTTGGTTTCCCATCGGCCCGACTGGCTTTCGCGCCGCCTTCTT…	ATGGCGTCCGCATCTGTTAGACGACCGCCCTACAAGGACTTCCTCCAGCCTGCACTCCATCGCCGTTTTAGTACCACAGCCTTGATTCTGCTCGTCATCGCATATGTCTATGCCATTGGCCTGGCCAGATGGAACTCTTTCCTCTGGTCTTGGTTTCCCATCGGCCCGACTGGCTTTCGCGCCGCCTTCTTCTGGTTCTCCGGCTCGCTCATCCTCATCCTGCGCATCGCACAATACCATCCCGGCTACCGAACATCCGACTCGGCTTTCGATACCTTCCTGAAGCATTGGCGCAACTTCTCAACCTTGGAGACCATCTTGACATATGCCTTCTCTGCCTGGCTGTTTGCCCAAGTCTACCTCCTTTCCCAGCCTAAGGACTCTGGGTTGGAATGGGTG…
NCU06777	NcraOR74A_LGII: 1,961,863 - 1,965,266 (-)	2	3296	828	syntaxin (syntaxin-3)	protein binding	vesicle-mediated transport	membrane	142	0	MSFDQLSSLEAGRRRNTGGNQYTDDPEFQRLSQDLMNKLFKLNGNNQRLQGEVGHLGTRRDTPRVRERVHELIEESRDLFKEVGGGVKKVQTWEDVTPTQKYMQQKLSREFQSSLSEFQSLQRTALDKQKASVTAARSVIDATDPSHSSHPVLESGEPQLLQYQEQELTHLASQSDVDFQDALILEREEEIRNIEQGVGDLNVLFQQVAQIVSEQGEMLDTIANNVENVRDDTAGADRELRSAARYQKNARGKACCLLLILSVILTIVLLAVFLG	CGAGGGGACGCGCTGTCGTCAGCCTGTCACTCTTTTTGGATCCACACGAGCTGAAGGCCCGGTATCATGATTGGCCAAGATGCCCCATTACGTCTCCAACAAGCCAAGCCGAAGCTTTGGAGCGGCAGGGCAGGACGGCAGGGATCCACATGGAAGTTCCCTCGAAACTGACAGTGGATGCTGACAGCGCACAGCGGGCAGCCACTGAGGGACAGCGACTGGTGGTGTCCTGGCTCGCCTGGATAACGCAATCCATTGCAACCACTTGCGACCACTTGCGACCCGGCATTGTCGTCCCAGATCACAAGTCACAAGTCACCTTAGGTTCCCGCGCTTCAACTTACAACCATCCACCCAAGGGAACCTTGGACCACCACCGCCTGTTGACAAAAACATCAC…	ATGTCATTCGATCAGCTCTCCTCCCTTGAGGCGGGGCGCCGTCGTAATACCGGTGGCAACCAGTACACCGATGACCCCGAGTTCCAGCGCCTCTCCCAAGATTTGATGAACAAGCTCTTCAAGCTTAACGGCAACAACCAGCGACTCCAAGGCGAGGTCGGCCACCTCGGCACGCGGCGCGATACTCCACGGGTTCGGGAACGAGTCCACGAGCTGATTGAGGAGTCGCGCGATCTATTCAAGGAAGTCGGCGGGGGCGTCAAGAAGGTGCAAACCTGGGAAGATGTCACTCCGACCCAAAAATACATGCAACAAAAACTCTCGCGCGAATTCCAATCCTCCCTCTCCGAATTCCAATCCCTCCAACGCACCGCCCTCGACAAGCAAAAAGCCTCAGTA…
NCU06778	NcraOR74A_LGII: 1,961,799 - 1,963,501 (+)	1	1703	1326	oxidase assembly protein 2 (oxa-2)	null	protein insertion into membrane	integral to membrane	45	0	MAAFGGRTVSGLSMSSLARHGLSTTSSSVRPLGFTAATQIHHRRNSPASSVPSQRRTFVNEAVTTVEQLLLAAQANLHIPWYILIPGFGATISLIFRVPAAKYTQRLAQRRALLKPILMAWGRRHYQEVNYAKQADPVKHDFHPPTEIMKRMEKTSKRLLKEWGVQPWKQFVPFLAFPGWLVGIEALRRLCGGPVGLLGMFLGANKDGRAAAEAASKAAETTQQAVLQATEAATNATQAVTEASVTTTTPVADAIVNPLANILPESLSSYFQNTLPTTMEGCLWFPDLMAADPLHILPFVLSFTMFVNVMPRNQEGWLRLLNPGTEDVNPNNIGEHASKIKQQKSVGLRMQRALLLLTLIVGPATINLPAALHLYWITTSLTSNAITSVVAAKMPLPPY…	CTCCAATCGATGAATTCCAAGAGGATCGATCCTCTGAATGTCCAAGTGAACTTCAGGGTTCAGCGGGAACAACATCTCATCTCAGTTGTTCAGCAGTAAAGTGCTGAAAAGAGAGAGGTTGGAAGGAAAGGGTGATTCAAGTTGGATGGATAATATGATGCCCTAACTTTTTTTCTTTCTTCTCTTCTTTCTACCCTGTCTCACTCATCACCAGCTCCCAGCTCATCATGGCTGCTTTCGGAGGACGTACAGTCAGCGGTTTGAGCATGAGCTCGCTCGCCCGGCATGGGCTTTCCACCACATCGAGCTCAGTTCGACCACTGGGCTTCACAGCAGCCACCCAAATACATCACAGGAGGAATAGTCCAGCCTCATCGGTTCCCTCACAACGACGAACCT…	ATGGCTGCTTTCGGAGGACGTACAGTCAGCGGTTTGAGCATGAGCTCGCTCGCCCGGCATGGGCTTTCCACCACATCGAGCTCAGTTCGACCACTGGGCTTCACAGCAGCCACCCAAATACATCACAGGAGGAATAGTCCAGCCTCATCGGTTCCCTCACAACGACGAACCTTTGTCAACGAGGCCGTCACCACCGTCGAGCAGCTCCTCCTCGCCGCCCAAGCCAACCTGCACATCCCATGGTACATTCTCATTCCCGGTTTCGGCGCGACCATCAGCCTCATCTTCCGCGTTCCCGCGGCCAAATACACCCAGCGGCTCGCCCAGCGCCGGGCCCTGCTCAAGCCCATTCTGATGGCATGGGGCCGGAGGCACTACCAAGAAGTCAACTACGCGAAG…
NCU06779	NcraOR74A_LGII: 1,958,928 - 1,961,485 (-)	4	2370	1671	alpha-1,2-mannosyltransferase alg11 (alg-11)	null	biosynthetic process	null	85	0	MANGLFTYVAISLFTIGPLLALFIPFVWRLVGSSLGWYLRRKTDGRRCHILEVVEADERKYRDSKSAKGRKAEKEDRDTFNNTEATGTSDGKVYDKDWDGIVGFFHPFCNAGGGGERVLWAAIRATQKRWPKAKCVVYTGDHDVSKEAILSRVEQRFNIHLHPPTVNFLYLSTRRWVLASTWPYFTLAGQSFGSLIMAWDAFSLLVPDIFVDTMGYAFALGFSRFLFRDVPTAAYVHYPTISTDMLESLDPASAVGSQGVNAGKGTGAKGRAKKIYWQLFARLYSLMGASVDVVMTNSTWTQAHIEKLWGPVRNLTGAVPGIKSKVNPIAVVYPPVAVEELEQEVEVSPESEKRRENVLLYIAQFRPEKNHQLIVQAFAEFLKSGSEAARDAKLVLVGS…	CCTGAAGCCAAAACACAAGGCCAGATCATTCGACCTCCATCACCCCGTCAAACGTTATCATCCGCCCAGCAACCCGTCCAGGCTTCTGTTCAGTTCAGCAGTAGTCGGCTTTGGGATGTCGCGGCGATTTAACTTCATAGTCCTTCGTTTAGCCGTTACTCCCTTTCTGTTTTCTGTACTATATGACCTCTCATCTATCCCTGGGCCATCTTGCTAGAGCTGCTCCAACAAACGCCCGTTCGATTCGCGCCTAGATAACCCGAAGCTCTGGACACTTAATCTACCAAAGTTCCCCAAGCAACGGCGCATAGCGCTCAAATACCAATCGATACATAGAACCGGCATAACAATACAGAAACCACGCATAAATAACGCTTCCCGGTATGGCGAACGGCCTCT…	ATGGCGAACGGCCTCTTCACATACGTTGCCATCTCCTTGTTTACTATCGGCCCGCTTCTCGCCCTGTTTATCCCCTTCGTATGGCGACTGGTCGGTTCCTCGCTGGGATGGTACTTGCGTAGGAAGACAGACGGCCGACGCTGCCACATTCTCGAGGTGGTGGAGGCCGACGAAAGGAAATATCGGGACTCCAAGAGCGCAAAGGGCCGAAAAGCGGAGAAAGAGGATCGGGACACCTTCAACAACACCGAAGCTACCGGCACATCCGACGGCAAGGTCTACGATAAGGATTGGGATGGCATCGTGGGCTTCTTTCACCCCTTTTGCAACGCCGGCGGAGGTGGAGAGAGAGTCCTCTGGGCTGCTATCCGGGCCACGCAGAAACGCTGGCCCAAAGCC…
NCU06780	NcraOR74A_LGII: 1,956,500 - 1,958,790 (-)	1	2291	1929	tRNA (uracil-5-)-methyltransferase (tRNA-U-methyltransferase-1)	RNA methyltransferase activity, S-adenosylmethionine-dependent tRNA (m5U54) methyltransferase activity	RNA processing, tRNA processing	null	106	0	MSATARLLFTRSIIKPTTSASIRSQLALPNNKFSWARSASHYTASTSKADFDNEFHKDNGFHKQHHQHNKMGKRQFNGKPGKFRKKQKKVVVASEGSPEEVLLHDIHALLETLTVADVVDEGATEAQAEAKPEVEKVEGEEKAEEKTEEAETKQELLAQGTEIEAEVLSLSSTGDGLARQKGSNSNHIYVVPFTVPGDVVKARVYRHVPQDGYSHADFLEVLTPSPLRDDSRIQCKYFAKCSGCQFQMLDYSEQLKHKRSIVVKAYKNFSNLSPELVPEILDTIGSPLQYGYRTKLTPHFDGPPGGNRRGFKKPMEEMPPIGFTPKGLRKVMDIEDCPIATDAVRAGLTAERERMSKEFASYTRGATILLRESTKRVPKPADGSEIAVPDLKPGVLSTP…	TTCGGATCACAAGTCAAAATTCTGCGACAGGACCTCGATTCATCCCAACTTCACCAAAGGAGAAGAGTTGAGATATTGGACGCAGGAACCGGACTTGGGCATCTGCATCTCACTCGTCCGCCTCACTTGGGTTTTGACTGTTTCTGCGTCACAACCCATCAATGTCGGCAACCGCCCGACTTCTCTTCACTCGATCAATCATCAAACCCACAACATCAGCATCCATCCGTAGCCAATTGGCGCTGCCGAATAACAAATTCTCCTGGGCCAGGTCAGCGAGCCACTACACGGCATCAACATCCAAAGCAGATTTCGACAACGAGTTCCACAAGGACAACGGGTTCCATAAGCAGCACCATCAGCATAACAAGATGGGCAAGAGACAGTTTAACGGCAAGC…	ATGTCGGCAACCGCCCGACTTCTCTTCACTCGATCAATCATCAAACCCACAACATCAGCATCCATCCGTAGCCAATTGGCGCTGCCGAATAACAAATTCTCCTGGGCCAGGTCAGCGAGCCACTACACGGCATCAACATCCAAAGCAGATTTCGACAACGAGTTCCACAAGGACAACGGGTTCCATAAGCAGCACCATCAGCATAACAAGATGGGCAAGAGACAGTTTAACGGCAAGCCTGGAAAGTTCAGGAAAAAGCAGAAGAAGGTTGTGGTTGCGTCCGAAGGATCCCCGGAGGAAGTTCTGCTGCACGATATCCATGCACTTCTTGAGACCTTGACTGTGGCCGATGTGGTCGACGAGGGAGCCACTGAGGCTCAGGCTGAGGCCAAGCCGGAG…
NCU06781	NcraOR74A_LGII: 1,953,766 - 1,956,330 (+)	3	2366	1485	1,3-beta-glucanosyltransferase Gel2 (gh72-2)	null	null	null	37	0	MLIQSTLIALSATLAAAVKPLTVKNQFFVDPNDNIFQIVGVAYQPGGSAGYNAALGKDPLSDGDICRRDAAILQILGVNTIRVYNLNPDVNHDECASIFNAAGIYMILDVNSPQVAGSLQNYNPWESYYDTYVNRTFAVVEAFKNYDNTLAFFSGNEVINDASSAGQVPPYMRAVTRDIKNYVAKHCDRKIPVGYSAADVRDVLFDSFEYFTCAEDGKSDDPSRADIFALNSYSWCGDSDMQKSGYVDLVEGFSNTSVPVFYSEYGCNEVKPRMFTEVGAIYGKDFSQVFSGGIVYEYTEEENSYGLVSVNTKDQSVTLLKDFYTLKDQFAKLDWKKIQGVKSAKDGSGPKPPKCDSKLIQSKDFDGNFTLPAMPPNVPKILANGVSPKPSGKLIEVTN…	CTTGCTTGCCCGTGTTCGGCTTGGGGTGTGCCGCCCCTGGTATCTTGGCCTGTTCCAACTTGCGCCTTGGAATCTCCCTTTTCTTCCTTGCTTTCCTCTCTTTCCTTTCTATTTCGTCCCCGTCTTTTCCGTACAACGCATCGACTTTGGCGTCTTGTTGGAGTCGCATTCTCTGCACCTTCTTTAATTCCTGACACTCGTTCGTCCGATTTGCCTGATCTGAGGCTCCGCTCTTTCTTCTTGTCGCTCCTTTAGACAGCTTTGTTGTGATTGCCTGCCGACCGCCGTTTTCTCATTTCGAGTCTCCGTTGCCCTTCGATCTACTACTACTAGTATTTGGGCAGATCACCAGAGCAACAACTCGTCGTCAATCAACAACCGAACTCGGTCATCTCGACT…	ATGCTTATCCAATCGACTCTTATCGCGCTCAGCGCGACCCTCGCGGCCGCCGTCAAGCCCTTGACGGTCAAGAACCAGTTCTTCGTCGACCCCAACGACAACATCTTCCAGATCGTCGGTGTCGCCTACCAGCCCGGTGGCTCTGCTGGCTACAATGCCGCCCTCGGAAAGGACCCCCTCAGCGATGGCGATATCTGCCGCCGTGACGCTGCCATTCTCCAGATTCTCGGCGTGAACACCATTCGTGTCTATAACTTGAACCCGGATGTCAACCACGACGAGTGCGCCAGCATCTTCAACGCCGCCGGTATCTACATGATCCTCGACGTCAACTCTCCCCAGGTTGCCGGCTCCCTGCAGAACTACAACCCCTGGGAGTCGTACTATGACACCTACGTC…
NCU06782	NcraOR74A_LGII: 1,950,962 - 1,952,648 (-)	1	1687	1215	zinc metalloproteinase (metalloprotease-12)	null	null	null	85	0	MNDSEQESQPKGAPLPLASEVSTSYINDGEHFEMTIKFAPEKHSQSWLFRDDTTFEDILMALGHQWPEYEFSKSKAIVEKRQSPPSSSTTTKTKSLLKTPDDDALPMQLYAGNSLRFMAPKKSALESLHAASASIAKREAALQAQRRMAYKGRPAAPTSSQRPGAGGIHTINGSTDSDTRFTFQTIRPLPHLPNPSRSLSFLNRLASDPGIRAAMRSHQFTVGLLTEMDPGQYTASNHEGTTRILGLNRNKGEVIELRLRTDAYDGYRDYKTIRKTLCHELAHNVHGDHDRQFWDLCKQIEREVERADYTKNGRVVGGAEYEYGPAPVNESPDEGEEEEGMVMDHGGWTGGTYVLGASDAVPSSTSAESAGLTRREILAKAAEERMKKASGPKQGSENE…	CGAAGCAACGTCAAGCAGGTATAATCTGTGCTGAACTCATCCATCGTTGATGCCATCAACTTGCACTTGACAACAAACTTTAAACCTCTCACGCAGTTGCAAATAGAACAAATCATCATCCCTTACGGCTCAAACTTCCTTGCATTGATCTTGGAGTTTTGGGTACACAGCTATCAAAAACACTTTGCAATCACGACCTTTAAATAAGATCTCATCTATATCAGCTCTCCTAATTCTTCAACTCAGCTATCAAGATCGAGGGCGGAACTACTCAGAATTACGCAAGTTCTTATCGAGTAGTCCATACTAATCATAATGAACGATTCGGAGCAAGAGTCGCAGCCAAAAGGCGCACCGCTGCCACTCGCATCAGAGGTCAGCACATCATACATTAACGAT…	ATGAACGATTCGGAGCAAGAGTCGCAGCCAAAAGGCGCACCGCTGCCACTCGCATCAGAGGTCAGCACATCATACATTAACGATGGCGAACACTTCGAAATGACAATCAAGTTCGCCCCTGAGAAACACTCCCAAAGTTGGCTTTTTAGGGACGACACCACTTTCGAGGACATTCTCATGGCCCTCGGCCACCAATGGCCTGAATATGAATTTTCGAAATCGAAAGCTATCGTCGAGAAGCGCCAGTCGCCACCATCATCATCAACAACAACAAAGACCAAATCCCTCCTCAAGACTCCAGACGACGATGCCCTCCCCATGCAGCTTTACGCCGGCAACTCCCTCCGCTTCATGGCCCCCAAGAAATCAGCCCTCGAATCCCTCCACGCTGCCTCCGCC…
NCU06783.1	NcraOR74A_LGII: 1,947,078 - 1,950,289 (+)	5	2391	1464	unspecified product	null	null	null	33	1	MSAKSILEADGKAILNYHLTRAPVIKPSTLPNPTKHNPPPRLASLHFAEDADVNGVLSQAEVTYPWLLQEGARFVAKPDQLIKRRGKSGLLALNKTWAEAKAWIAERAGKPQKVEHTEGVLRQFLVEPFVPHPQETEYYININSVRDGDWILFYHEGGVDVGDVDAKAEKILIPVDLSQYPSNEELASTLLKHVPKGIHNVLVDFIARLYAVYVDCQFTYLEINPLVVIPNEDATSAEVHFLDLAAKLDQTADFECGNKWAIARSPAALGIVAQSSNTGVNIDAGPPIEFPAPFGRELSKEEAYIAELDAKTGASLKLTVLNPNGRIWTLVAGGGASVVYADAIASAGFADELANYGEYSGAPTESQTYHYARTVLDLMLRAPVSEKGKVLFIGGGIAN…	CAGGATCCACAGGGATACCCCGCGAAGTACCGGTACCTCTGACCCCTCGAAAACCCAGACCGCGGCATCCTGGAAATTGCGATTTTGTGCTGAATTGCCTGCCCAGCCAGTCATCCCCAATGGTTTCGAGGACGCGGGGCCGGTACCTTTTTTGCTCAGGCGTGGTTTCTGGCCGTGGTCCCTTCCGTTGCTCGCTCCCCCAACAGGACCAGAAAAGCAGAAGTGGAAGCTGTACCAACCGTCCCTGCAATTCTGACCTGCCCTCGCCGTGCCTGGCAAAGAATTGGATCGATCCGTTTCCTTTTTTTCCTCCCCTCCCATCCAAAGGCAAGCAAGCATCCCGTCTCTCTCTTCATCTTTCAACTCTCTCCCGCCCTTCTTCCCACCCCGTTCGATCAA…	ATGTCTGCGAAGAGCATCCTCGAGGCCGACGGCAAGGCCATCCTCAACTACCACCTCACCCGTGCCCCCGTCATCAAGCCCAGCACGCTACCAAACCCGACCAAGCACAACCCTCCTCCCAGACTTGCTTCCCTCCACTTCGCCGAGGATGCCGATGTGAACGGTGTTCTCAGCCAGGCTGAGGTCACCTACCCTTGGCTCCTCCAGGAGGGCGCCCGCTTCGTCGCCAAGCCCGATCAGTTGATCAAGCGCCGTGGCAAGAGCGGTCTCCTTGCTCTCAACAAGACCTGGGCTGAGGCCAAGGCCTGGATTGCTGAGCGCGCCGGTAAGCCTCAGAAGGTCGAGCACACAGAGGGCGTCCTTCGCCAGTTCCTTGTTGAGCCGTTCGTGCCCCATCCT…
NCU06783.2	NcraOR74A_LGII: 1,947,355 - 1,950,289 (+)	5	2117	1464	unspecified product	null	null	null	33	1	MSAKSILEADGKAILNYHLTRAPVIKPSTLPNPTKHNPPPRLASLHFAEDADVNGVLSQAEVTYPWLLQEGARFVAKPDQLIKRRGKSGLLALNKTWAEAKAWIAERAGKPQKVEHTEGVLRQFLVEPFVPHPQETEYYININSVRDGDWILFYHEGGVDVGDVDAKAEKILIPVDLSQYPSNEELASTLLKHVPKGIHNVLVDFIARLYAVYVDCQFTYLEINPLVVIPNEDATSAEVHFLDLAAKLDQTADFECGNKWAIARSPAALGIVAQSSNTGVNIDAGPPIEFPAPFGRELSKEEAYIAELDAKTGASLKLTVLNPNGRIWTLVAGGGASVVYADAIASAGFADELANYGEYSGAPTESQTYHYARTVLDLMLRAPVSEKGKVLFIGGGIAN…	AAAGAATTGGATCGATCCGTTTCCTTTTTTTCCTCCCCTCCCATCCAAAGGCAAGCAAGCATCCCGTCTCTCTCTTCATCTTTCAACTCTCTCCCGCCCTTCTTCCCACCCCGTTCGATCAATTTTCCCTTCTCTTCATTCCTCCCCTTCCCTCCATCCACCATCAACATCCACACTCGACTGTGACCTCCGTCATCGAGTTTCTTGTCGTCCAACACAACAACAGTCTTTCACCACTCTCAATTGACTGTTTGCGTGTTCCTCACTTGAGCAGGCAACCGAACATAGGAAATCTTCACATACCTGAACTCTTCTAATCCACCACAATGTCTGCGAAGAGCATCCTCGAGGCCGACGGCAAGGCCATCCTCAACTACCACCTCACCCGTGCCCCCGTCA…	ATGTCTGCGAAGAGCATCCTCGAGGCCGACGGCAAGGCCATCCTCAACTACCACCTCACCCGTGCCCCCGTCATCAAGCCCAGCACGCTACCAAACCCGACCAAGCACAACCCTCCTCCCAGACTTGCTTCCCTCCACTTCGCCGAGGATGCCGATGTGAACGGTGTTCTCAGCCAGGCTGAGGTCACCTACCCTTGGCTCCTCCAGGAGGGCGCCCGCTTCGTCGCCAAGCCCGATCAGTTGATCAAGCGCCGTGGCAAGAGCGGTCTCCTTGCTCTCAACAAGACCTGGGCTGAGGCCAAGGCCTGGATTGCTGAGCGCGCCGGTAAGCCTCAGAAGGTCGAGCACACAGAGGGCGTCCTTCGCCAGTTCCTTGTTGAGCCGTTCGTGCCCCATCCT…
NCU06784	NcraOR74A_LGII: 1,945,598 - 1,945,997 (-)	2	297	297	hypothetical protein	null	null	null	1	0	MFLTDQLLWANVQGDHALPRATKGPQLRTFVDAEWNQKPPEDPRAPPSAGVELGSNGRFPGGHQIGQGSGGPPFGYMWIQLCWMTASCYTQDLWSVAA	ATGTTCCTTACAGATCAATTACTTTGGGCAAATGTCCAAGGTGATCATGCACTGCCAAGGGCCACAAAAGGACCGCAGCTTCGTACCTTTGTTGACGCCGAGTGGAACCAGAAACCCCCCGAGGACCCGCGGGCGCCGCCTTCCGCAGGGGTAGAGCTAGGGAGCAATGGCCGCTTCCCAGGGGGCCACCAGATAGGGCAAGGCTCGGGTGGACCCCCCTTCGGCTACATGTGGATCCAGCTGTGTTGGATGACGGCTAGTTGCTACACCCAAGACCTATGGTCTGTTGCTGCTTAG	ATGTTCCTTACAGATCAATTACTTTGGGCAAATGTCCAAGGTGATCATGCACTGCCAAGGGCCACAAAAGGACCGCAGCTTCGTACCTTTGTTGACGCCGAGTGGAACCAGAAACCCCCCGAGGACCCGCGGGCGCCGCCTTCCGCAGGGGTAGAGCTAGGGAGCAATGGCCGCTTCCCAGGGGGCCACCAGATAGGGCAAGGCTCGGGTGGACCCCCCTTCGGCTACATGTGGATCCAGCTGTGTTGGATGACGGCTAGTTGCTACACCCAAGACCTATGGTCTGTTGCTGCTTAG
NCU06785	NcraOR74A_LGII: 1,942,231 - 1,945,028 (-)	2	2728	2013	ATP-citrate synthase subunit 1 (acetate utilization-20)	catalytic activity, cofactor binding, transferase activity, transferring acyl groups, acyl groups converted into alkyl on transfer	cellular carbohydrate metabolic process, metabolic process	null	75	0	MPSATTASTNGANGASASPAPGNLSANDNIRRFAAPSRPLSPLPAHALFNDKTRCFVYGLQPRAVQGMLDFDFICKRSTPSVAGIIYTFGGQFVSKMYWGTSETLLPVYQEVPKAIAKHPDVDVVVNFASSRSVYSSTMELMEYPQIKTIAIIAEGVPERRAREIAYVAKKKGITIIGPATVGGIKPGCFKIGNTGGMMDNIVASKLYRKGSVGYVSKSGGMSNELNNIISQTTDGVYEGVAIGGDRYPGTTFIDHLLRYQADPDCKILVLLGEVGGVEEYKVIDAVKQGIITKPIVAWAIGTCASMFKTEVQFGHAGAFANSQLETAATKNKSMREAGFYVPDTFEDMPALLKQVYDKLVADGTIVPAPEPVVPKIPIDYSWAQELGLIRKPAAFIST…	AGCGAACACCAGCACGGAAGGAAAGACACACGACCAGAAGACAGTTGAGATTTGGAAGACAGTTTCTGGACCTGGATTTTTTGGTGAAGTCGGCTGTCAAATTGAAACTGCGGAGCTGCTCCTGCCTCCTCCCCCTCGCCTGCAAACTTGCGCTAGCAATTCTGCCACCCGACCAGGAAGAGGGACCTTGTTACGTACCCTCGAGATTGTTACCAAAGAGCAGGAACCGACCAGACAAAAAAATACGCTCCCCCTCCCACCTCGCTGCTCCAGTCCCCCCGTCACCAAAACCCTCCATTTACCTCATCTCCCGTTTCTTTCTTTTCCCCTACACCCCCTCAAGTCTTGATCTTGACCCATCTCCCTCATTTCCCTCCTTCTTCCTCTTTCAATTCTCCC…	ATGCCTTCCGCAACGACCGCTAGCACCAACGGTGCCAATGGCGCCTCTGCCAGCCCTGCTCCCGGCAACCTCTCTGCGAACGATAACATTCGCCGCTTCGCTGCTCCCAGCAGGCCGTTGAGCCCTCTCCCCGCCCATGCTCTCTTCAACGACAAGACACGATGCTTCGTCTACGGTCTGCAGCCCCGTGCTGTCCAGGGCATGCTCGATTTCGACTTCATCTGCAAGCGCTCCACCCCCTCGGTCGCTGGCATTATCTACACCTTTGGTGGTCAGTTCGTCAGCAAGATGTACTGGGGCACTAGCGAGACCCTCCTGCCCGTCTACCAGGAGGTTCCCAAGGCTATCGCCAAGCACCCCGATGTTGACGTCGTTGTCAACTTTGCCTCCTCCCGCAGT…
NCU06786	NcraOR74A_LGII: 1,937,846 - 1,939,571 (-)	2	1548	486	50S ribosomal protein L30 (mrp-37)	structural constituent of ribosome	translation	large ribosomal subunit	53	0	MSFFRITLHRSAIGLPKRTHGVLAALGLRRRNQTVFHPVEPQFAGMLMKVKELVRVEEVPHRLTKRELKDERKPDAGFVVEKQVRRFIPGVGVQDEVDFSKVVEELKAQKVENVEGVEKMVVEGGAVVRDGKRAGDLGVRTRSDWEVIGKMKSVLPKVKAL	GCGCAGTGTGTGCGCAGTACCTGACCCACCGACGAACCCCGTAGGCCGTAGCTACCGTCCCCGGCCGGCGCACGGCAACTGTGGTGATCCATCCAGAGGAGATCCCCGGCGGGCCGTAAACACACGCTACGTACGAGACGAGGCTACCGAACCAACGGCCTTCGAGGTTCCCTTCTCCGTTTTCTCATCCGACTGATTGACGGCGGAAAGTAGAGCGTTATTCGCGAGGAACGCGGCAGTAATCCATTTTTATCCCCCAACCTACCTACATCATCCGACCTTCAACGACGACGACGACGACGCCGATACCTACCCCTCCCACGAGCGAGTCCAAACCTTCCAATCGTCGGCGTATCAAACCAGAAATACCAAACCTCCCAACACACACAAAAAGAACAT…	ATGTCCTTCTTCCGCATAACCCTCCACCGCTCCGCCATCGGTCTGCCCAAGCGCACCCACGGCGTGCTCGCCGCCCTCGGTCTCCGTCGCCGCAACCAAACCGTCTTCCACCCCGTCGAACCCCAATTCGCCGGCATGCTGATGAAAGTCAAGGAGCTCGTGCGGGTAGAGGAGGTCCCCCACCGCTTGACCAAGCGCGAGCTGAAGGATGAGCGCAAGCCGGACGCCGGGTTTGTGGTGGAGAAGCAAGTGAGACGGTTCATCCCGGGCGTGGGCGTCCAGGACGAAGTGGATTTCTCCAAGGTGGTGGAGGAGCTGAAGGCGCAGAAAGTTGAGAATGTCGAAGGGGTGGAGAAGATGGTGGTGGAGGGAGGGGCGGTGGTCAGGGATGGTAAGCGG…
NCU06787	NcraOR74A_LGII: 1,935,007 - 1,937,714 (+)	4	2141	1101	hypothetical protein	null	null	nucleus	108	0	MSRSMRSHGRDWDDDTPSRSSLISSFAACEARWSKLAEPADRLMRLPNKLTSTYVDRYGRTTFDDTYALGWTSTRPPPIGHNHPKIIRARNNGNWSEKLEAYYSELPPNYNIPLAGQACKKADEDWSSRSSTRVATPFRVDFGPFTILLEALAKIRKPREPTAGKKMWECRFTPKDVEKEKEDNFHNRPSIKLPLPDHVKALLVDDWENVTKNQQLVPIPHVHPVDEILKDYLEHERPNRVPESPQMDILEETVAGLREYFDRCLGRILLYRFERAQYHEQHLIWTAGTDEKHKSASDTYGAEHLARLLVSLPELVAQTNMDQQSVNRLREELIKFTNWFSRHTTKYFVSEYETPSQEYVDQARSV	CTCGCAACCTCTCAAAATCTACACTCACCAACATCACTCCCCTCCCTCTGCTCGCCAACACACTTTGGGCGCTTTTCATCACCAGCACCGTTTCGGATCTCAGCAGCTTGTCACAGTCACTGGATTTGGAACACACGCAACTGTCTGCGCAACCTTGTTCCGCTCTCACAAGGGAGAAGCTGCAAATTTCTCATTCGTCCTTCCTCTTGTCATCATCGTCAGCCGCCTCCTGCTGGTCCTCGTGTCCGTCCACCTTCCATCATCCTCTCACCTTTGTCCGGATTACGCGGCATCCTTGGCCGGTCACAGAATCACCTGGAAATCTACATTTCGCCTTCGCTTGGGCTATTTGAATCTCAGTCAGGGAGAGCAAGCGGCGAGTTTCGGGCAAATATCACC…	ATGTCGCGCTCCATGCGTAGCCATGGCCGGGATTGGGACGACGACACCCCGAGTCGCAGCTCCTTGATAAGCTCGTTCGCAGCCTGCGAAGCGCGATGGTCCAAGCTAGCAGAGCCGGCAGATCGTCTGATGCGACTGCCCAACAAACTCACATCAACCTACGTCGACCGCTATGGGCGGACGACGTTCGACGATACCTACGCACTGGGCTGGACATCAACGCGGCCACCGCCCATCGGCCATAACCACCCCAAAATCATCAGGGCAAGGAATAACGGCAACTGGTCCGAGAAGTTAGAGGCATACTATAGCGAGCTACCACCAAACTATAACATTCCTTTGGCTGGTCAGGCTTGCAAGAAGGCCGATGAAGACTGGAGTTCGCGCAGCTCAACACGA…
NCU06788	NcraOR74A_LGII: 1,933,959 - 1,934,511 (+)	1	553	438	hypothetical protein	null	null	nucleus	9	0	MAPSKTPQPPYSKDERVLCFHMEMLYEAKILDVQPTESGDGWSYKIHYKGWKSSWDDWVPQDRIRKLNDENKDLAQQLLAQYKQLQSGKAAKQPKKGGRPGGSDLSSARGSEERTAAGTTTQNNRNPRRARDFDLETVSGGVPFS	CTCGATCCACCTATCCAACCGTTTTCACTAGACCATCTGCTGAAAACCCACGTTTGATAGCAGCAGCAACATATCAACTTTTTCGAGCACAACTCGGCCACCCCAGTCTCTCAAAATGGCCCCGTCCAAAACGCCCCAGCCGCCCTATTCCAAGGATGAGCGCGTCCTGTGTTTCCACATGGAGATGCTGTATGAGGCCAAAATCCTGGACGTGCAGCCGACGGAGAGCGGCGATGGCTGGAGCTACAAGATTCACTACAAGGGCTGGAAGAGCAGCTGGGACGACTGGGTGCCGCAGGACCGCATCCGCAAGTTGAACGACGAAAACAAAGATCTCGCCCAGCAGCTCCTCGCCCAGTACAAGCAGCTGCAGTCCGGTAAGGCGGCCAAGCAGCCTAA…	ATGGCCCCGTCCAAAACGCCCCAGCCGCCCTATTCCAAGGATGAGCGCGTCCTGTGTTTCCACATGGAGATGCTGTATGAGGCCAAAATCCTGGACGTGCAGCCGACGGAGAGCGGCGATGGCTGGAGCTACAAGATTCACTACAAGGGCTGGAAGAGCAGCTGGGACGACTGGGTGCCGCAGGACCGCATCCGCAAGTTGAACGACGAAAACAAAGATCTCGCCCAGCAGCTCCTCGCCCAGTACAAGCAGCTGCAGTCCGGTAAGGCGGCCAAGCAGCCTAAGAAGGGCGGCCGTCCTGGTGGTTCCGATCTCAGCTCTGCCCGCGGTAGTGAGGAGCGAACTGCGGCAGGTACGACGACACAGAACAACCGTAACCCGCGAAGGGCTCGTGATTTT…
NCU06789	NcraOR74A_LGII: 1,932,714 - 1,933,561 (-)	2	755	558	hypothetical protein (kinetochore protein-9)	null	null	null	33	0	MAPTETKILSDYLLVPAQLPAIISLQEFIELFPRSLQSSPQIRNLYRDLQTQRNAVVDSVAAEIEAEAKRGKAMRRVMIKAKREEEAPENDDEAEIERLLFGSTSDSQTPKHNIGSILPDLEGAVSELESELQLLGEEEAALLSSIQQTVGGMSDLRYGRFANGQLRDQVLEGLASLRDTCKSKN	GGGCTTCTTTTCGGCTACAAGTACTCTTTGTTCAGTTGTAATTGTGACAAATTGTTTTATTACTGGCTTGCATGACCACTCAGTTCTAGAACTCAAGGTCGTCTTTATCCATTTTCGTCATTATCGCAAACAAACAAAAAAGCACGGCGCAATGGCACCTACTGAAACCAAGATCCTCAGCGACTACTTGCTCGTCCCCGCGCAGCTGCCTGCAATCATCTCCTTGCAAGAGTTCATTGAGCTTTTTCCGCGGTCCCTTCAGTCTTCGCCTCAGATCAGAAACTTGTATCGCGATCTGCAGACCCAGAGAAATGCCGTCGTTGATTCGGTTGCGGCCGAGATCGAAGCCGAGGCCAAGCGCGGCAAGGCCATGCGCCGGGTCATGATCAAGGCCAAACG…	ATGGCACCTACTGAAACCAAGATCCTCAGCGACTACTTGCTCGTCCCCGCGCAGCTGCCTGCAATCATCTCCTTGCAAGAGTTCATTGAGCTTTTTCCGCGGTCCCTTCAGTCTTCGCCTCAGATCAGAAACTTGTATCGCGATCTGCAGACCCAGAGAAATGCCGTCGTTGATTCGGTTGCGGCCGAGATCGAAGCCGAGGCCAAGCGCGGCAAGGCCATGCGCCGGGTCATGATCAAGGCCAAACGGGAGGAGGAGGCCCCAGAGAACGATGACGAAGCCGAAATCGAACGCCTTCTGTTTGGCTCGACTTCAGATTCACAAACTCCCAAACATAATATTGGTTCCATTCTTCCCGACCTTGAAGGCGCCGTGTCGGAGCTTGAAAGCGAGCTTCAG…
NCU06790	NcraOR74A_LGII: 1,930,819 - 1,933,129 (+)	3	2161	846	hypothetical protein	null	null	null	30	0	MRFSTSTIVLALPLLAAAESPLDQYKAKFQNFLGSFAGTAGGATVPQADEVPQQKPIVSDTDSATSSSVEPKHIERLTLANWKDTLYAPVQPEATTPEEWWVLVTGGNKTCFGRCGPVEKAFGETVEKFSTIPNSPHVAVLDCEEEPVLCNVWSAGASSLWVFDMLPPPAAIDVYWKRLNFTTVTAADLLETFDKETTEGKEAAGFQLVEGALHPFDGTLARYNLAVPIAYALHYLSIVPSWAMMLFVSFFSRTMMNRSVGGAQNRRANPARGAAPGDGRS	GCCGAGAACACTGGACCGACGGCGGCGACTTGCTCGATTTTGTCAACACACAAAAAACCCGAGTTTACCTGTTGCTTCTTGGAAATTCCTGTTGGCATCCATTTTGTGCTCGTATTATTAGGTGTCCATCCAATTGGCATCTGCAACGCGCCGTACTCTCTATCAGTTCAAGTTTTTTTTTAGCAAACCCAAGTCTCCGTTCCCTTCTCTCTCGTTCTGTCTGCCCGCCGAATTGATCACCAATATCTTACTCCACCCGCCCGCATTGAGCTACAGACTGGAGACCCCAGGCTCTCGTCTGATAGGCACGGCTAGGCCCCTCACTGCTCAGCTAGATTCCGTTGAGAACGTGTGTCCTTACATCACATCATTGGGGCTCACACCAAAAAGACAGCTTGA…	ATGCGCTTCTCTACGTCCACCATCGTCCTGGCATTGCCTCTGTTGGCAGCTGCCGAAAGTCCCCTCGACCAGTACAAGGCCAAGTTTCAAAACTTCCTCGGAAGCTTCGCGGGTACTGCTGGTGGCGCTACCGTTCCCCAGGCCGACGAGGTTCCTCAGCAGAAACCCATTGTTTCCGACACCGACTCTGCCACCAGCAGCTCAGTAGAGCCCAAGCACATTGAGCGCCTCACGCTCGCGAACTGGAAGGATACCTTGTACGCGCCCGTCCAGCCCGAGGCCACTACCCCCGAGGAGTGGTGGGTTCTGGTTACTGGCGGCAACAAGACGTGCTTTGGCCGCTGCGGACCCGTTGAAAAGGCCTTTGGCGAGACGGTGGAGAAGTTCTCGACTATCCCC…
NCU06791	NcraOR74A_LGII: 1,927,839 - 1,930,419 (-)	2	2530	1956	hypothetical protein	DNA binding	null	null	33	0	MAPEIPNQKRKRGRPPNASKAGEDASGRAEETTRRPKPVEEAQAEDVGGASNPGPKKRGRPKKTPHTEPQEEVSAPAVVEKQSKRGPKAREETIAEEPLNPRKRGRPLKDRAEDVSTNAPAEETRPRKRRRPTPAAEESVEDEVQPDPEPTKRPRGRPSKDNGKATAKGVRGRKEVASIEEEPAQEGDVRRSTRSTNPSQHSSKTTQRGKENRRDPSAHQDNGRSSLAEVSASQTQNRMSPPQSEQTTKSRKGKKVAEAEGADVEEAAPTRQRRRGQTVPEAEDSERPEAARKNKRGPAHRPPNAAIREKAVPAAAAKQQRTEKRSAKDSDTNTPGQIEKPRRRKSVEPDENERPPAQQQQQQPKEPKEKPPPVPKYRHLTSRTRQIPRSTIASKWSPL…	CTGCCGGCACCTTGACGGCCTCGTCTTGAACACTCAATCATACTATTCATTTGTATCGACGGCGCATAACTGTTTACTTCAGATATGGCGCCCGAGATACCAAATCAAAAGAGGAAACGCGGTCGTCCACCTAACGCGTCCAAGGCTGGAGAAGACGCGTCGGGGCGCGCAGAAGAGACAACAAGGAGGCCGAAGCCAGTAGAGGAAGCGCAAGCGGAAGACGTAGGAGGCGCATCCAATCCGGGGCCAAAGAAACGAGGACGACCTAAGAAGACGCCTCATACTGAACCCCAAGAGGAAGTATCCGCGCCTGCTGTCGTCGAGAAGCAGTCCAAACGAGGCCCTAAAGCTAGAGAGGAAACTATCGCGGAGGAACCGCTCAACCCTAGGAAGAGAGGG…	ATGGCGCCCGAGATACCAAATCAAAAGAGGAAACGCGGTCGTCCACCTAACGCGTCCAAGGCTGGAGAAGACGCGTCGGGGCGCGCAGAAGAGACAACAAGGAGGCCGAAGCCAGTAGAGGAAGCGCAAGCGGAAGACGTAGGAGGCGCATCCAATCCGGGGCCAAAGAAACGAGGACGACCTAAGAAGACGCCTCATACTGAACCCCAAGAGGAAGTATCCGCGCCTGCTGTCGTCGAGAAGCAGTCCAAACGAGGCCCTAAAGCTAGAGAGGAAACTATCGCGGAGGAACCGCTCAACCCTAGGAAGAGAGGGCGACCACTCAAGGACCGTGCGGAAGATGTCAGTACCAATGCGCCTGCAGAGGAAACGAGGCCACGGAAACGGAGGAGGCCCACT…
NCU06792	NcraOR74A_LGII: 1,926,741 - 1,928,230 (+)	2	1399	1041	mannosylphosphate transferase	null	null	null	33	0	MWSSLTPARRQATTTSWRDRLLTLLMALTFVLSSLASPLPIEGAVVKANNNDAVSQPQAQAQAKAEVRQFSAPAQAQEAEPATATTSDDTTNTNTDDDDPLLPERKYFHEPGWTEELSHYDTRFFTSPVPYDPHLVHLRHLIRSYLLMTSSRSLTTWLAHGTLLGWYWNGAIMPWDYDLDVQVSNITLGQMARDWNQTTFDYVYTLSEEEEKEGLGKQGEVTVKKYLLDVNPYWAQRTRLEGMNVIDARWIDMENGMYVDITGLSEDREETGTRQGVWSDKNYHGYGTRQIWPLRRTEFEGVEAWVPWDVEEILKEEYGVKSLTEESFAGHQFDHGRKQWVKTELA	ATGTGGTCTTCACTAACACCAGCACGAAGACAAGCCACAACGACATCATGGAGGGATCGCCTATTGACCCTCCTCATGGCCTTGACCTTCGTCCTATCCTCACTTGCCAGCCCCCTCCCAATTGAAGGTGCCGTCGTCAAAGCCAACAACAACGATGCCGTCTCTCAGCCCCAAGCCCAAGCCCAAGCCAAAGCCGAAGTCAGGCAATTCTCAGCACCAGCGCAAGCGCAAGAGGCCGAACCAGCCACCGCCACTACTTCCGATGACACGACCAACACCAACACAGACGACGACGACCCTCTCCTCCCCGAACGCAAATACTTCCACGAACCCGGCTGGACCGAAGAGCTCAGTCACTACGACACCCGCTTCTTCACCTCGCCCGTCCCTTACGACCCC…	ATGTGGTCTTCACTAACACCAGCACGAAGACAAGCCACAACGACATCATGGAGGGATCGCCTATTGACCCTCCTCATGGCCTTGACCTTCGTCCTATCCTCACTTGCCAGCCCCCTCCCAATTGAAGGTGCCGTCGTCAAAGCCAACAACAACGATGCCGTCTCTCAGCCCCAAGCCCAAGCCCAAGCCAAAGCCGAAGTCAGGCAATTCTCAGCACCAGCGCAAGCGCAAGAGGCCGAACCAGCCACCGCCACTACTTCCGATGACACGACCAACACCAACACAGACGACGACGACCCTCTCCTCCCCGAACGCAAATACTTCCACGAACCCGGCTGGACCGAAGAGCTCAGTCACTACGACACCCGCTTCTTCACCTCGCCCGTCCCTTACGACCCC…
NCU06793	NcraOR74A_LGII: 1,922,617 - 1,925,086 (+)	2	2418	2418	hypothetical protein	null	null	null	29	0	MYAHDSKAIRGNFIPVSKSMNARAPTPPREPSENIHHFLQLSLTESQMEKLAKVLSEDGDTERESRGRQAPQTEVQQPDVVDSATPKPKAKEHQTLKQRFRSLSPAKRRKHQQEVVATPPRQRSPSPVRRGTGPKTSEQRRLGYGSDSYQSPQPASKQRQFHQHQVSWDRQYDSPKPVSRQRQQQCMSPQSASRQRQEHQQEQRAANTAAEAAAFRLASPFPSKRRQDRVPLAPIDTDIARLHAKVTAHREPIVIHYSPEPDARVASQTVQIVATDKSSVYSQENQEKAPDPRFRSQISPLHVVKENKENDSGYSQTLSILQDYGNWSNWANSEEPVQNSQGPEVTRAPTKLSNRSADRPGTDGATGTDDFHYSALTPLFPVHNINNPNRNMRMASKTL…	ATGTATGCCCACGACAGCAAGGCCATTCGTGGCAATTTTATCCCCGTGTCCAAGTCAATGAATGCTCGTGCCCCCACTCCCCCGCGGGAGCCGTCCGAGAACATCCACCACTTCTTGCAGCTTAGCTTGACCGAGTCGCAGATGGAGAAGTTAGCCAAAGTCTTATCCGAGGATGGCGACACAGAACGAGAATCGCGTGGTCGTCAAGCTCCTCAGACTGAAGTTCAGCAGCCCGACGTTGTCGATTCAGCCACGCCCAAGCCCAAAGCCAAAGAGCACCAGACGCTAAAGCAGCGATTCAGATCTCTTTCCCCCGCAAAGAGAAGAAAGCACCAGCAAGAGGTGGTTGCTACGCCTCCCAGACAGCGTTCGCCTTCGCCCGTCAGAAGAGGTACGGGA…	ATGTATGCCCACGACAGCAAGGCCATTCGTGGCAATTTTATCCCCGTGTCCAAGTCAATGAATGCTCGTGCCCCCACTCCCCCGCGGGAGCCGTCCGAGAACATCCACCACTTCTTGCAGCTTAGCTTGACCGAGTCGCAGATGGAGAAGTTAGCCAAAGTCTTATCCGAGGATGGCGACACAGAACGAGAATCGCGTGGTCGTCAAGCTCCTCAGACTGAAGTTCAGCAGCCCGACGTTGTCGATTCAGCCACGCCCAAGCCCAAAGCCAAAGAGCACCAGACGCTAAAGCAGCGATTCAGATCTCTTTCCCCCGCAAAGAGAAGAAAGCACCAGCAAGAGGTGGTTGCTACGCCTCCCAGACAGCGTTCGCCTTCGCCCGTCAGAAGAGGTACGGGA…
NCU06794	NcraOR74A_LGII: 1,919,433 - 1,920,124 (+)	3	339	339	hypothetical protein	null	null	null	1	0	MGTWRSTGVYQDGIHVKDHGEYTHGNCSFVYGTGLSSVRYIWLSTEFPGFITRTDVRSNGAYNKAITRFNLYLTVGPARSTRSGIGRNTLSTPHGEINTENRLLAARSFVND	ATGGGTACTTGGAGGAGCACGGGAGTATATCAAGATGGTATACATGTGAAGGATCATGGGGAGTATACTCACGGAAACTGTTCGTTCGTTTATGGAACGGGTTTGAGTTCGGTAAGGTACATTTGGTTGTCGACCGAGTTTCCTGGGTTCATCACTCGTACGGACGTACGGAGCAATGGAGCTTACAACAAAGCTATCACCCGCTTCAACCTATATCTTACGGTAGGCCCTGCCCGATCAACCAGATCAGGAATTGGACGGAACACATTGTCAACTCCTCATGGAGAAATCAATACCGAAAACCGATTGCTAGCTGCCCGCTCGTTCGTGAACGATTAA	ATGGGTACTTGGAGGAGCACGGGAGTATATCAAGATGGTATACATGTGAAGGATCATGGGGAGTATACTCACGGAAACTGTTCGTTCGTTTATGGAACGGGTTTGAGTTCGGTAAGGTACATTTGGTTGTCGACCGAGTTTCCTGGGTTCATCACTCGTACGGACGTACGGAGCAATGGAGCTTACAACAAAGCTATCACCCGCTTCAACCTATATCTTACGGTAGGCCCTGCCCGATCAACCAGATCAGGAATTGGACGGAACACATTGTCAACTCCTCATGGAGAAATCAATACCGAAAACCGATTGCTAGCTGCCCGCTCGTTCGTGAACGATTAA
NCU06795	NcraOR74A_LGII: 1,911,521 - 1,913,250 (-)	2	1451	627	hypothetical protein	null	null	null	1	0	MATTTGTTTICAATATKPILYSQYANNGVISIQVGVPRRVDVRHGAKPQVAEQKGPPPSPPGSPVLSSARYQGLKGSKGFITGCRPSGELPTCHLHSIFPHLDTTGGLWAPFIGSAFPADSLGSVVTKLFPMGPVLGEPGSLDPEPDPSRGPRNRTCESSQQQRRPRPPSSSAGAGADGLGPYRSQESCSADPEFCIDPVGQYITLRK	GCTTTTCGACTTCTGCCCCTGCCAATTTGGTGAAAGAACCGCCAATGCTTACAACCGCGACTTGAAGCAGTCCAGTTACAAAGGTACAGCTGACTGCCCTGCCACTGTTTTTATCTCGAGACAGTCACGACTAGGTACTGACTTGCCAACATGCCACATGCTGGCAAGACATCACTAATGAGCCAGCTCGAGATGCCCTGGATTCCGACTGGTCCAATCATCCGGCTGGCACAAATGAGGAGAAAAGCAAAGCGAGACAGCCACTGGGATGGATTAGACTCCCATGCTAAATCATAGGCGCAAGAAGAAGAAGCCGCGCTCAATCGACACCACCACCGCCATGACCATTGGCATCATCAGTTCATCACTGCTACAGCATGGCAACCACCACGGGCACCA…	ATGGCAACCACCACGGGCACCACCACTATTTGCGCCGCCACCGCCACAAAGCCAATATTATACTCGCAATACGCAAACAACGGTGTCATAAGCATCCAAGTTGGTGTCCCGAGGCGTGTGGATGTGCGGCATGGAGCCAAGCCTCAGGTCGCCGAGCAGAAAGGCCCTCCACCCTCACCACCTGGTTCCCCTGTGCTTTCAAGCGCTAGGTACCAGGGCTTGAAAGGCTCCAAGGGCTTCATCACCGGATGCCGGCCGAGTGGAGAGCTCCCCACATGCCATCTCCATTCCATTTTCCCTCATCTTGACACTACCGGTGGACTTTGGGCTCCATTTATTGGATCAGCATTCCCTGCTGATTCGCTAGGCTCTGTTGTGACGAAACTTTTCCCAATGGGC…
NCU06797	NcraOR74A_LGII: 1,909,649 - 1,910,011 (-)	2	255	255	hypothetical protein	null	null	null	1	0	MGIPGPGFVVSEAPGFLNQDPKSPPNGSALKTHRAKNKEREKEDLTGGTLAVTQHNDNKNRGPQACFDGTVTPLPLLRHLQAMA	ATGGGCATACCAGGTCCGGGGTTCGTTGTCAGCGAGGCCCCTGGGTTCCTTAATCAAGATCCCAAAAGCCCACCGAACGGCTCTGCGTTGAAGACACACAGGGCAAAGAACAAAGAACGAGAAAAAGAAGATCTCACTGGTGGAACTCTGGCAGTGACGCAGCACAATGACAACAAGAACAGGGGCCCCCAAGCATGCTTCGACGGTACGGTTACCCCATTACCGCTCCTCAGACATTTGCAAGCAATGGCATAA	ATGGGCATACCAGGTCCGGGGTTCGTTGTCAGCGAGGCCCCTGGGTTCCTTAATCAAGATCCCAAAAGCCCACCGAACGGCTCTGCGTTGAAGACACACAGGGCAAAGAACAAAGAACGAGAAAAAGAAGATCTCACTGGTGGAACTCTGGCAGTGACGCAGCACAATGACAACAAGAACAGGGGCCCCCAAGCATGCTTCGACGGTACGGTTACCCCATTACCGCTCCTCAGACATTTGCAAGCAATGGCATAA
NCU06799	NcraOR74A_LGII: 1,903,580 - 1,908,974 (-)	1	5395	3531	vegetative asexual development-5 (vad-5)	DNA binding, sequence-specific DNA binding RNA polymerase II transcription factor activity, zinc ion binding	regulation of transcription, DNA-dependent, transcription, DNA-dependent	nucleus	31	0	MFLDRHLPRIHPIGDLVETVPNQAAFAGNCLLSKSSTMAAASSHNNNNKPSCPRSPVDPSTGTPLFDESPVSSATSAKPHAPQQPYLGGLTSTTPSATVPGTTPASSVPASAPRPPSPRSLPQPPHPPRISTLASSSTENLLGHQVSHQNSSFHSYTPATTATPFTMGGRDSLPSNDSVSGTPGPSSGHQLPSSSSQAQKRAYRQRRKDPSCDACRERKVKCDATDTTSCSECSSRNVKCQFTKETNRRMSSIKQVQDLEKTLDKLKRENLNLKRALETQGHGVHGHVNHSLGRGQAHMPMDRMDIDSGPVVGGMGIEQMLALLLPEIGAEPKPKKRPVPIPALAQARSNIRIPAKGVWKPPAQYRHSPAGPSIFDYTPRPELPSQQTTDHLMRCYYSS…	GGAAGCACTGGAGATTGTCTTTCACTACACTGCTGTATATCTTGAGGTTTCACCCAAGTATAAGCTGTCACTGGCTATTCATATGGCGGAGATTCCCCCACATTCATCCCCTGACCCTGAAAGGAGAAGGAAGCACTAAGGGACAAGTACGGATAAGAAGGACAGACATCCGCCGGTGCTACTGATAAGGGCCACCGTATGACCGCCTGTTGGTTGCAAAAAGAAGACTCGATCCGGGGATCTACCAGTACAGCACGATCCCGACTCAGACACCGAGGACAGCAACCACCATAGGCAAGTGCAGCACGAAAAGGTCAGCGGGGCGAGCCTTTCAGGTTTGACGAAAGCCAGCCGCAGCATATTCGCGGATCATAGCGGCGGCGTTGAGGTTGCACGGCG…	ATGTTCCTCGACCGGCATCTCCCCAGAATCCATCCTATTGGGGACCTTGTGGAGACGGTTCCGAATCAGGCTGCTTTTGCCGGAAACTGCCTCCTCTCAAAATCCAGCACCATGGCAGCTGCGTCGTCGCACAATAACAATAACAAGCCATCATGCCCTCGATCCCCCGTTGACCCATCGACTGGCACTCCATTATTCGACGAGTCACCCGTCTCGTCGGCTACCTCTGCCAAACCGCATGCGCCACAGCAACCGTATCTTGGCGGCCTGACTAGCACGACTCCTTCTGCTACTGTACCAGGGACGACCCCGGCTTCATCGGTTCCGGCTTCAGCACCTCGCCCTCCTTCACCACGATCGCTGCCGCAGCCACCACATCCACCGAGGATCTCCACTCTG…
NCU06801	NcraOR74A_LGII: 1,900,074 - 1,901,614 (-)	1	1541	1212	hypothetical protein	null	null	null	49	0	MIINNVLWLTILSLGTVPVQAQSKQKPLSTPDRNNNNNNNNQMADYNRPSSGGWKPVLDPTDNKTIIGHHWRRHDYVPGEEALALQTLDMWIPISPAALSWGKPTPNTLLGDGAKAPWLIYIHGGAWRDPAIDSSSFDASATKILSDLAQQPLEQRKKTVAGIASINYRLSPHPNHPSSDPYDPNRTAKHPDHVADVLTALGFLKNYFGMKEYVLAGHSCGATLALQACMSPERWGLAGTAEWRAGWYNVAKPKAVVGFNGLYDLAGFIADPPKGYERWKEAYREFVVGAFGKKEEDWKKVCPGSIAEGWVREWNLTQQQQQGEEWKKRKVVLVQSLEDSLVPVEQTEGMAEYLERENQKVADEDKKVEVVVLREEKGGDHDEVWKKGERLGEILLGVL…	TGAGAACCGACCCAAGTTAACGAAAACCCCACTTTCTTTTTGAGACTTCCGTCTCTCACTGAGAACGAAAACAGCGATGATCATCAATAACGTCCTGTGGCTTACCATCCTCTCCTTGGGTACCGTACCAGTTCAAGCACAAAGTAAACAGAAACCACTGTCTACACCCGACAGGAACAACAACAACAACAACAACAACCAAATGGCGGACTACAACCGTCCTTCGAGTGGTGGATGGAAACCCGTCCTCGACCCCACCGACAACAAGACCATCATCGGCCACCACTGGCGCCGCCATGACTACGTCCCCGGCGAGGAAGCCTTGGCCCTCCAAACCCTCGACATGTGGATTCCCATCTCCCCGGCCGCCTTATCCTGGGGCAAACCTACCCCCAACAC…	ATGATCATCAATAACGTCCTGTGGCTTACCATCCTCTCCTTGGGTACCGTACCAGTTCAAGCACAAAGTAAACAGAAACCACTGTCTACACCCGACAGGAACAACAACAACAACAACAACAACCAAATGGCGGACTACAACCGTCCTTCGAGTGGTGGATGGAAACCCGTCCTCGACCCCACCGACAACAAGACCATCATCGGCCACCACTGGCGCCGCCATGACTACGTCCCCGGCGAGGAAGCCTTGGCCCTCCAAACCCTCGACATGTGGATTCCCATCTCCCCGGCCGCCTTATCCTGGGGCAAACCTACCCCCAACACACTTCTCGGGGACGGAGCAAAGGCCCCCTGGCTCATCTACATCCACGGCGGCGCCTGGCGCGACCCCGCCATCGAC…
NCU06803	NcraOR74A_LGII: 1,895,966 - 1,898,452 (-)	4	2156	1566	glutamate decarboxylase (glutamate decarboxylase-2)	carboxy-lyase activity, glutamate decarboxylase activity, pyridoxal phosphate binding	carboxylic acid metabolic process, glutamate metabolic process	null	121	1	MVHLTIIPKEDEIRDGLDIPLTGALKAVHLQLANDEDRFTTSVYGSKFAAADLPRHEMPDEEMPKEVAYRMIKDELSLDGNPLLNLASFVTTYMEEEAEKLMTESLPKNFIDYEEYPQTADIQNRCVSMIGRLFNAPVKDAEASSAVGTSSVGSSEAIMLGVLAMKKRWKNKRIAEGKPADKPNLIMSSAVQVCWEKATRYFEVEEKFVYCTPDRYVIDPKETVDLVDENTIGICCILGTTYTGEYEDVKAVNDLLVERGLDTPIHVDAASGGFVAPFVVPDLEWDFRLKNVVSINVSGHKYGLVYPGVGWVVWRSAEYLPQELVFNINYLGADQASFTLNFSKGASQVIGQYYQLIRLGKHGYRAIMSNLTRTADYLAESLAALGFIIMSQKSGQGLP…	GTTGATTGCAAACCTATGGATATCACCTGCCTCTAGTATTCATATATAGAATTTGGGCAACCCCGTACAACCCCTCCTTCCCGTCTCTTGCTCAGTCCGACCATCTCCAATTCCTGATTCCAAGTACTTTGGCTGTCCCAATCGCATCGCAAGGGCTTCGCGTCGTCGGTGTCTTTCTGTCGGTCTGTTTCAGCTTCAACCTCCGCTACCTCACACCATAATACCATCATATTTCCACTTATCAATCTTTGCAGAACACTTCCAAAATGGTGCATCTTACTATCATCCCCAAGGAGGACGAGATCAGAGACGGGCTCGACATTCCACTTACGGGCGCCCTCAAGGCGGTCCATCTTCAGCTCGCCAACGATGAAGACCGTTTCACTACGAGCGTGTACG…	ATGGTGCATCTTACTATCATCCCCAAGGAGGACGAGATCAGAGACGGGCTCGACATTCCACTTACGGGCGCCCTCAAGGCGGTCCATCTTCAGCTCGCCAACGATGAAGACCGTTTCACTACGAGCGTGTACGGCTCAAAGTTCGCCGCCGCCGACCTACCCCGCCATGAAATGCCCGATGAGGAGATGCCCAAGGAAGTTGCTTACCGCATGATCAAGGACGAGCTGAGCCTGGATGGCAACCCATTGCTCAACCTCGCCTCGTTTGTTACCACATACATGGAGGAAGAAGCTGAAAAGCTCATGACCGAGTCTCTCCCCAAGAACTTCATCGATTACGAGGAGTATCCCCAGACGGCCGATATTCAGAACCGCTGCGTCTCCATGATTGGTCGCCTC…
NCU06804	NcraOR74A_LGII: 1,893,358 - 1,896,005 (+)	2	2588	1926	phenol 2-monooxygenase (phenol monooxygenase-2)	null	null	null	41	0	MATQSDNYYDIVIVGAGPVGLMLSTCLSRWGYKIKHIDNRPEPTATGRADGIQPRSLDLLRNMGLKSAIMAHKPARVYEVAFWDPPKTGGGIVRTGTWPSCPEFIDARYPFTTLLHQGLIERVFIADLEKNGTEIQRPWTITGFTSDEKADPEYPVTVQLAHVDDSSKTETVKAKYLFGGEGARSFIRDQLKIGITHKDPISYVWGVMDGVVKTDFPDMKMKCTIHSEHGSIMVIPREANMVRLYIQIASSTDPDFHPRKTATEAEVQAAAKRILAPYSIEWERVEWYSVYPIGQGISDKYTLDHRVFLGGDACHTHSPKAGQGMNTAFLDALNLAWKIHAVEGGFADRHILETYEPERKDVAETLLAFDNKYAKLFSQRPDAASTAQATASGTHANPD…	CTCACTGCTGTGTCTGGAACAGGAGCTGTCAAATCTCACCAATACACTACTCTACATACCGGGTCCGCTTGCCGCACTTCTTGGAGATCCCTCGCCCGCTCGCCTGGACAAAGCCTATCGCGGTGAACCGGTTCATCTCTACCACTATGGATACACTTGCCCCGATCTTGGTGTTCCCCAATTCTCGGAATCCATCCCGGATTTCGGTGTGTGTTGCGAGATGGCCGGCGTGTTACCCTGTCGTGAATGATGGTTGAGATATAATTACTAAATCGTGATTCCCTCCGCTTCTTCTTTGTCTCCGTTGATTGACCATCCATTATCATTTCTATTCATTCATCCGTCCGTCCATCCATCTCCTGTTCAAGATACCCCCCTTCATTGCTCTTCTTTGCTTTC…	ATGGCGACACAATCAGATAACTACTATGACATCGTCATTGTCGGTGCCGGCCCCGTAGGCCTCATGCTCTCAACCTGTCTCTCACGATGGGGTTACAAGATCAAGCACATCGACAACAGGCCCGAGCCCACCGCCACCGGTCGTGCCGATGGTATCCAGCCCCGGTCTCTTGATCTTCTGCGGAACATGGGTCTCAAGTCCGCCATCATGGCCCACAAGCCCGCCCGTGTGTACGAGGTCGCCTTCTGGGACCCTCCCAAGACCGGCGGCGGCATCGTGCGTACCGGCACTTGGCCCAGCTGCCCTGAATTTATCGATGCCCGCTACCCCTTCACCACCCTTCTGCACCAGGGTCTGATCGAGCGCGTGTTCATCGCCGACCTCGAGAAGAATGGCACG…
NCU06806	NcraOR74A_LGII: 1,889,222 - 1,891,881 (-)	1	2660	2271	hypothetical protein	null	null	null	21	4	MGSQIEPRQLNKLCQKCQQIFPVTGLWPWERRDPDQVFSGGKQWHLRDLTIDELDESATTDGCHLCRVFLDSLIPIPKLIILTNCDGYTSWREDVKTITFYLRLVNRDHDPDNYNFSLDHDVKPSYGGSSIDLKPVTPKDSPFQPSWVIRSNHLPYGYKNSPSPVTIFQPSSTTNFDPLALEQIRSWIHDCTHNHEACRGASLVQNSMAEFLEKVRFIDVGLDDTATVRLVERIKDTNVKYITLSYRWTVETPKTNLKTHNKDKYHQSIPTENWPQIYKDAVALSRTLGIRYVWIDSLCIIQDDGKDWNTQASLMHRIYTHGYLNLAHACAEFSPGLEVTRDPISVSPCVLSRTRTASSSEYWACFVNYTPSSDLARAPLYSRGWCYQERFLATRTVHF…	CCATAATGGGATCCCAAATCGAACCGCGACAACTGAACAAGCTTTGTCAGAAATGCCAGCAAATCTTTCCTGTGACGGGGCTCTGGCCTTGGGAACGACGAGATCCTGACCAAGTCTTTTCAGGCGGAAAACAATGGCACTTGCGCGATCTCACTATCGACGAACTCGACGAATCTGCAACTACCGATGGCTGTCACCTGTGCCGCGTATTCCTCGACTCCTTGATTCCCATTCCCAAATTAATCATTCTGACAAACTGTGACGGCTACACATCTTGGAGGGAAGACGTCAAAACAATCACATTTTATCTCAGATTGGTCAACCGTGATCACGACCCTGACAACTACAACTTTTCACTGGATCACGATGTAAAACCCTCTTATGGGGGCTCGTCGATTG…	ATGGGATCCCAAATCGAACCGCGACAACTGAACAAGCTTTGTCAGAAATGCCAGCAAATCTTTCCTGTGACGGGGCTCTGGCCTTGGGAACGACGAGATCCTGACCAAGTCTTTTCAGGCGGAAAACAATGGCACTTGCGCGATCTCACTATCGACGAACTCGACGAATCTGCAACTACCGATGGCTGTCACCTGTGCCGCGTATTCCTCGACTCCTTGATTCCCATTCCCAAATTAATCATTCTGACAAACTGTGACGGCTACACATCTTGGAGGGAAGACGTCAAAACAATCACATTTTATCTCAGATTGGTCAACCGTGATCACGACCCTGACAACTACAACTTTTCACTGGATCACGATGTAAAACCCTCTTATGGGGGCTCGTCGATTGACTTG…
NCU06807	NcraOR74A_LGII: 1,887,682 - 1,888,956 (+)	1	1275	1275	hypothetical protein	null	null	null	3	0	MTSILVPTLAEEPALTDYGQITKTDKNTMKTPTPVMALMAGESVMELLAEDSVKELVAKTTVMTLTVEDSGMDFDKAHVRDLGSEDPGLDSDEDSDILLSEDFDNLVLEDSDKNRTTGKSNIDIRKRSLVVIPAGYFIIASNGEIMDLITHPEMLLDDVFQYFPDYEPRFKGEAHLNPLHRFVCEDTCFLRNWLFVQDLLSMRFWDQFGRTRHASSLDKDTVGALGEIISFFAFATIPFDTRRLPNNNWIGNYGRLLRPDSDTFLRVWEFYDGPLRCEIGDALAGQTISNTAKHFVAKVSLDYESQPAGNPERINATVCFNSGDNVHLREVQRSWMNFKNNVDKRLAQLGPSSECCGKKEVKVPTVFPKEYFPRGENIEHNIIEPPRIRRYYWNNETAP…	ATGACATCAATTCTTGTTCCCACATTAGCCGAAGAGCCAGCATTGACCGACTACGGCCAAATCACCAAGACCGACAAGAACACAATGAAAACCCCTACCCCGGTTATGGCACTCATGGCCGGAGAGTCTGTCATGGAACTCCTGGCTGAGGACTCTGTCAAGGAATTGGTGGCCAAAACTACTGTCATGACACTTACCGTCGAAGACTCTGGCATGGATTTCGACAAGGCTCATGTCCGTGACCTCGGGTCCGAGGACCCTGGCTTGGATTCTGACGAAGACTCTGACATCCTCCTATCCGAGGACTTTGACAACCTTGTGCTCGAAGACTCGGACAAGAACCGCACAACCGGAAAATCTAACATTGACATCCGCAAGCGCTCTTTGGTCGTCATTCCC…	ATGACATCAATTCTTGTTCCCACATTAGCCGAAGAGCCAGCATTGACCGACTACGGCCAAATCACCAAGACCGACAAGAACACAATGAAAACCCCTACCCCGGTTATGGCACTCATGGCCGGAGAGTCTGTCATGGAACTCCTGGCTGAGGACTCTGTCAAGGAATTGGTGGCCAAAACTACTGTCATGACACTTACCGTCGAAGACTCTGGCATGGATTTCGACAAGGCTCATGTCCGTGACCTCGGGTCCGAGGACCCTGGCTTGGATTCTGACGAAGACTCTGACATCCTCCTATCCGAGGACTTTGACAACCTTGTGCTCGAAGACTCGGACAAGAACCGCACAACCGGAAAATCTAACATTGACATCCGCAAGCGCTCTTTGGTCGTCATTCCC…
NCU06808	NcraOR74A_LGII: 1,885,631 - 1,886,028 (+)	2	351	351	hypothetical protein	null	null	null	0	0	MQGKSRYYRLSMRFGTGCVMIPGSDSQGNQLNRQGQSVRRLSKVRVQGGLVVGTQDDVMLVNRQSLMADGSAYSSTKMLVCKGQKCLGWDALRSLRKVIGKQKKRVGKREAKPVGH	ATGCAAGGCAAGTCGCGTTACTATCGCCTGTCCATGAGATTTGGGACCGGCTGTGTGATGATTCCGGGTTCGGACAGCCAAGGCAACCAGTTGAACCGCCAAGGGCAGAGCGTTCGGCGTCTTTCGAAGGTACGCGTGCAGGGTGGGCTGGTGGTGGGCACACAGGATGATGTGATGCTGGTCAACAGGCAGAGTCTGATGGCGGATGGTTCTGCATACAGCAGCACCAAGATGTTGGTCTGTAAAGGACAAAAGTGCCTTGGTTGGGATGCTTTGCGATCACTGCGCAAGGTTATCGGAAAGCAAAAGAAGAGAGTAGGGAAAAGAGAGGCAAAACCGGTTGGGCATTAG	ATGCAAGGCAAGTCGCGTTACTATCGCCTGTCCATGAGATTTGGGACCGGCTGTGTGATGATTCCGGGTTCGGACAGCCAAGGCAACCAGTTGAACCGCCAAGGGCAGAGCGTTCGGCGTCTTTCGAAGGTACGCGTGCAGGGTGGGCTGGTGGTGGGCACACAGGATGATGTGATGCTGGTCAACAGGCAGAGTCTGATGGCGGATGGTTCTGCATACAGCAGCACCAAGATGTTGGTCTGTAAAGGACAAAAGTGCCTTGGTTGGGATGCTTTGCGATCACTGCGCAAGGTTATCGGAAAGCAAAAGAAGAGAGTAGGGAAAAGAGAGGCAAAACCGGTTGGGCATTAG
NCU06809	NcraOR74A_LGII: 1,882,815 - 1,885,922 (-)	2	3045	2526	hormone-sensitive lipase (hle-1)	hydrolase activity	metabolic process	null	53	0	MIDHLLGRPSAKSRRLQVLAVLGFWSAYLIKGHKHGPPGFRIFSRLLSRRLTTWQTVILTMIYLYAARNFSTLVGLASPEPMANMYDAAYFRATWVLTALDAGFWTAMKIKQKWLRDISSIAFSLFYLVAAEKADEKVRKVRGNLTVEHLRVSWNKGVTSPYLRFVQNLMRPRFTRWPPRQIRIPRPATSDYKDPVAAWLYYDGPLADLEYHNKIILDIPGGGFVAMDPRCNDDKLFSWAAKTGLPILSLDYKKAPEFPYPYALNECYDVYSTIIKTKGRCIGLSGREVPKIVVTGDSAGGTLATSMTLMIVESGSSPVRRFQGEVNLKVPDGLILFYPALDMNIGSWMSDEQMALIKDRRMRGTNKRIVQRKTSQYNDLVGTPAPSDDEDDGPSSGPN…	TTACAGACCAACATCTTGGTGCTGCTGTATGCAGAACCATCCGCCATCAGACTCTGCCTGTTGACCAGCATCACATCATCCTGTGTGCCCACCACCAGCCCACCCTGCACGCGTACCTTCGAAAGACGCCGAACGCTCTGCCCTTGGCGGTTCAACTGGTTGCCTTGGCTGTCCGAACCCGGAATCATCACACAGCCGGTCCCAAATCTCATGGACAGGCGATAGTAACGCGACTCTGAAGTGGGCGATTGCTGTTAGCAAGAAAGAAAGGGCTTTGTTTACTGCCTTGCATTCAGCCCCTTCCGACCACGTTGGTACCAGGCCGCGCAACCTGATATCGGGCACCGGGGATTCAAGCCTCCTGAAACCCCGTCCATCATGATAGACCACCTCCTCGGA…	ATGATAGACCACCTCCTCGGACGACCGTCTGCCAAGTCTCGAAGACTGCAGGTACTCGCCGTATTAGGCTTTTGGTCCGCCTACCTCATCAAGGGTCACAAACATGGCCCGCCCGGCTTCCGCATCTTCTCTCGCCTTCTCTCCCGGCGTCTGACAACATGGCAAACCGTCATCTTGACCATGATCTACCTGTACGCGGCCCGCAACTTCAGCACCCTCGTCGGGCTCGCCAGCCCCGAACCCATGGCCAACATGTACGACGCCGCCTACTTCCGGGCCACGTGGGTGCTGACTGCATTGGACGCCGGCTTCTGGACCGCCATGAAGATCAAACAAAAGTGGCTGCGCGATATCTCCAGCATCGCCTTCTCGCTTTTCTACCTCGTCGCCGCCGAAAAG…
NCU06810	NcraOR74A_LGII: 1,880,521 - 1,881,590 (+)	4	456	381	hypothetical protein	null	null	null	0	0	MIEKASILSIIIGWLGDHFRTLLTDQSHFMGSCSSVYIQGKQLPGPSRASLTGRQRRSRGASDLDEYTSPPNPATPGSRRFSNGHCAYTMASLKGTSSFVNSFVLFQGNPDLASIGVLRIIPGITD	ATGATCGAAAAAGCCAGTATTCTGTCCATAATAATAGGGTGGTTGGGTGACCATTTCCGGACACTCCTCACGGACCAGAGCCACTTTATGGGCTCATGCAGCTCGGTCTACATCCAAGGCAAGCAGTTGCCTGGTCCTTCAAGGGCCTCGCTCACTGGACGTCAACGCCGTTCCCGGGGTGCTTCGGATCTCGACGAATACACATCTCCGCCAAACCCAGCAACTCCTGGCAGTAGACGGTTCTCAAATGGACACTGTGCGTATACCATGGCCTCGCTCAAAGGCACCTCATCTTTTGTCAACTCATTTGTCCTTTTTCAAGGCAACCCGGATCTCGCTAGCATCGGTGTACTGCGGATAATCCCTGGTATAACAGACTAAGAGTATTCCAACTCCTGC…	ATGATCGAAAAAGCCAGTATTCTGTCCATAATAATAGGGTGGTTGGGTGACCATTTCCGGACACTCCTCACGGACCAGAGCCACTTTATGGGCTCATGCAGCTCGGTCTACATCCAAGGCAAGCAGTTGCCTGGTCCTTCAAGGGCCTCGCTCACTGGACGTCAACGCCGTTCCCGGGGTGCTTCGGATCTCGACGAATACACATCTCCGCCAAACCCAGCAACTCCTGGCAGTAGACGGTTCTCAAATGGACACTGTGCGTATACCATGGCCTCGCTCAAAGGCACCTCATCTTTTGTCAACTCATTTGTCCTTTTTCAAGGCAACCCGGATCTCGCTAGCATCGGTGTACTGCGGATAATCCCTGGTATAACAGACTAA
NCU06811	NcraOR74A_LGII: 1,879,106 - 1,880,440 (+)	2	1250	1161	hypothetical protein	null	null	null	3	0	MWASVTPRDGVDLGVPQTCFQLCDDAFLESKSLLTRQDLCATDGPLIREFDSCNSCIKNGTTTDSAYAVAYQKYIDPYFGDILRQCIDLGATVTLSLGPPEPLATTVVGTIAPQQPTSTTGVEASNVHTLTAPFDPTATAGASPSSATGTSSSIAASWLTTDQAIQTNNYVLLTGETITVTELVIATITRADWTGWHTSDISTRSTIPAGGYGTRKTTPLSPTEASHSGSKSVAGWVWAVVAIAAAIVLGALVAFFVLIRRKKSKKARHLRSSSGSTPELHGTSGAGSRTELDSEINSAELHTDKIPPSELDSKVPPVEMDTEFRFELPTEYNKERDFVEETITPISTCTDATRIPASPLEEQKVLVTPGLDLRSKEELQSHTKPS	TCTTTTTCGCCTGTCAACCGCCCTCCTTGACTTGACAACATGTGGGCCTCAGTGACGCCTAGAGATGGGGTCGATCTAGGAGTGCCCCAAACGTGCTTCCAGCTATGTGATGATGCCTTTCTGGAATCTAAATCTCTTCTGACTCGTCAGGACTTATGTGCAACTGACGGCCCCCTTATCCGAGAGTTCGACTCTTGCAATAGCTGTATCAAGAATGGGACCACAACTGATTCGGCTTATGCTGTCGCCTACCAAAAATACATTGATCCCTACTTCGGTGATATCCTTCGACAATGTATCGACCTTGGGGCAACTGTTACTCTCTCACTTGGCCCCCCCGAGCCACTTGCCACCACAGTGGTTGGCACCATTGCACCTCAGCAACCAACGAGCACGACG…	ATGTGGGCCTCAGTGACGCCTAGAGATGGGGTCGATCTAGGAGTGCCCCAAACGTGCTTCCAGCTATGTGATGATGCCTTTCTGGAATCTAAATCTCTTCTGACTCGTCAGGACTTATGTGCAACTGACGGCCCCCTTATCCGAGAGTTCGACTCTTGCAATAGCTGTATCAAGAATGGGACCACAACTGATTCGGCTTATGCTGTCGCCTACCAAAAATACATTGATCCCTACTTCGGTGATATCCTTCGACAATGTATCGACCTTGGGGCAACTGTTACTCTCTCACTTGGCCCCCCCGAGCCACTTGCCACCACAGTGGTTGGCACCATTGCACCTCAGCAACCAACGAGCACGACGGGAGTTGAGGCATCAAACGTACACACGCTAACGGCGCCA…
NCU06812.1	NcraOR74A_LGII: 1,874,216 - 1,878,346 (-)	3	3966	3027	unspecified product	metal ion binding	null	null	48	1	MSNTAETHHTFGPSCRLAPITEPEPIDGLEGIPPINAQFFYSSTIPIDDPLSAATTVGSSDAKAANLPLRPFSPGDNRDLERAWLGFSSDRDRRNHRHAQRNRSPSPSLSKENAEKLAAIVALLAAKHKDKHDREGHSAFSALATTENEHDLSVPVCCAELSIDADAELRKEFCAVTRRRQPTLDHDRLIQEVMAQLTRLWANSDTSQESSAFRPSSLPLGTSPLQRLSGSLEVKPSSLNDNQLPLSTIGKMIPRPPVVDAGISGKPFVRVESLSRSVGATPEDKPSREPSIRGLPSRLGGNDSRAAKRIVKEAIRQAEDSVEVPVGISRLHMVSLPVLQMKPIYWSPVNDISTVQRATWFYRDTMTPVKPAVANQLEAGYRELRVWGQTWKDELKSAL…	AAGGCAGAAGAGCCAGACGGGAGCACTCGACCTCGCTCGCGTCCATCCCCGCCAGTCCTCTCTCGCAACCACGTGTAGTGTAGTGTAATTAGACTTTTGCGCCCGTGTACTTGTCCTACACTATTTCTCAATCTCACATCCATGAAAAAGAACCTAAACTTGCTTTCTCCACACCATGTCTCGGATCGCGGACTGTTTCTCCCACCAGACTTGGAGCCCGAGCTTATTCCACTTCCAGTTGGTCTGAAGGTCACGGTCACGGTCCCTGTAGGTCATGGGCCTGCTCACTTCTTCTCTTCTCTTCTCTAACTACACTAGTGTCCTCGTTCGCAATAACCTCGACTGGCACTTACACATACACTACTGATTAGGCCGGCCAGTCCGTCTGAGCACAAGCGC…	ATGTCCAACACGGCCGAGACCCATCATACCTTCGGCCCCTCCTGCCGACTAGCGCCCATCACCGAACCCGAACCCATCGATGGGCTCGAGGGCATCCCACCTATCAACGCCCAGTTCTTCTACTCGTCCACCATCCCCATCGATGACCCCTTGTCTGCTGCCACAACTGTTGGCTCCTCCGATGCGAAAGCAGCAAACCTACCACTGCGACCCTTCTCCCCTGGTGATAACAGAGATCTAGAGCGGGCGTGGCTGGGCTTCTCCTCCGACAGGGACAGAAGGAATCACAGACACGCTCAGAGAAACCGAAGTCCGAGTCCGTCTCTCTCAAAGGAAAATGCCGAGAAACTTGCCGCTATCGTGGCCCTCCTGGCTGCTAAGCACAAGGACAAGCATGAT…
NCU06812.2	NcraOR74A_LGII: 1,874,216 - 1,878,346 (-)	4	3915	3027	unspecified product	metal ion binding	null	null	48	1	MSNTAETHHTFGPSCRLAPITEPEPIDGLEGIPPINAQFFYSSTIPIDDPLSAATTVGSSDAKAANLPLRPFSPGDNRDLERAWLGFSSDRDRRNHRHAQRNRSPSPSLSKENAEKLAAIVALLAAKHKDKHDREGHSAFSALATTENEHDLSVPVCCAELSIDADAELRKEFCAVTRRRQPTLDHDRLIQEVMAQLTRLWANSDTSQESSAFRPSSLPLGTSPLQRLSGSLEVKPSSLNDNQLPLSTIGKMIPRPPVVDAGISGKPFVRVESLSRSVGATPEDKPSREPSIRGLPSRLGGNDSRAAKRIVKEAIRQAEDSVEVPVGISRLHMVSLPVLQMKPIYWSPVNDISTVQRATWFYRDTMTPVKPAVANQLEAGYRELRVWGQTWKDELKSAL…	AAGGCAGAAGAGCCAGACGGGAGCACTCGACCTCGCTCGCGTCCATCCCCGCCAGTCCTCTCTCGCAACCACGTGTAGTGTAGTGTAATTAGACTTTTGCGCCCGTGTACTTGTCCTACACTATTTCTCAATCTCACATCCATGAAAAAGAACCTAAACTTGCTTTCTCCACACCATGTCTCGGATCGCGGACTGTTTCTCCCACCAGACTTGGAGCCCGAGCTTATTCCACTTCCAGTTGGTCTGAAGGTCACGGTCACGGTCCCTTGTCCTCGTTCGCAATAACCTCGACTGGCACTTACACATACACTACTGATTAGGCCGGCCAGTCCGTCTGAGCACAAGCGCGTGCGTACGTAGTGTGTGGTAGCAACTCGATCGTCGATCAGTGCGCTTCCT…	ATGTCCAACACGGCCGAGACCCATCATACCTTCGGCCCCTCCTGCCGACTAGCGCCCATCACCGAACCCGAACCCATCGATGGGCTCGAGGGCATCCCACCTATCAACGCCCAGTTCTTCTACTCGTCCACCATCCCCATCGATGACCCCTTGTCTGCTGCCACAACTGTTGGCTCCTCCGATGCGAAAGCAGCAAACCTACCACTGCGACCCTTCTCCCCTGGTGATAACAGAGATCTAGAGCGGGCGTGGCTGGGCTTCTCCTCCGACAGGGACAGAAGGAATCACAGACACGCTCAGAGAAACCGAAGTCCGAGTCCGTCTCTCTCAAAGGAAAATGCCGAGAAACTTGCCGCTATCGTGGCCCTCCTGGCTGCTAAGCACAAGGACAAGCATGAT…
NCU06815.1	NcraOR74A_LGII: 1,868,644 - 1,871,504 (+)	2	2795	1533	unspecified product	protein binding, zinc ion binding	null	null	89	2	MADSIRNESTPTTPSPDQMYCHACHHQWQRQGETLQCPACNNATTEIITPENDPRHFHRRPLPATVEDAPAEDELQPDYSAAATVTESQQPTEVPTSNTETQNANESNGHNDARPQTEANGTSTTSGNTQTSDETNTRGTQEQTSNASNTEAPRSGSRSTNTQHFDIRFIFPPMTFFTTVISEPLTPRSQQQPAGSQPNGQAQSTEQSNEQPNNQQSNASNTSTNVPTPNGSTASGPSPITFFGLHFFTPRPPHAHTAPASNAASNTTQTEGTAQQQSQSNDEQAQASQQQQPQQGPQPATQGQSSPFGSGPVPAGLMNAILSAMFSPLSPLVLGNLNFVNDGVYSQEAFDRIITQLREQHAAQNPGGAPPASQAAIEKLRVKDIDEQMLQGCQDNKAK…	CTGGAAACCGCGCTGTCGACAGCCCATTCCTGTCGGTTACGAGTATGTGTCAGCGATATCCCCGAATCGCGTCACGCAACGTCAATCCGGTCTAAAAACCGAACCACGGAAAGGGTCACGGCCACGCGGGCAGCTTCCACTTCGTTATCGAACCTCTTTTGGTGGTGCAGAAGTGGCGGTCTTGCTCCTTTCTATTTTACAAATCCACAATCTCGACTTCGATATCTGATTCTTGCCCTTTTACAACTTCCTCAACTTCATTTCCATACTCTCCACCCTACGTACTCCTCATAATCCACATCCCGCTTGAATATCTCCAGAAAAATAACTCGTCTGGTCCCTGGATAATCTTTTTTTCACTCATACTCCCTTTGATGAAACTTTTCACATCATCGAGTC…	ATGGCTGATTCGATACGCAACGAGTCTACTCCCACAACTCCATCACCAGACCAAATGTACTGCCACGCCTGCCATCACCAGTGGCAGCGCCAGGGCGAAACCCTCCAGTGCCCTGCCTGCAACAACGCAACCACGGAAATTATCACGCCTGAGAATGACCCGCGCCATTTCCACCGCCGGCCCTTGCCTGCTACCGTAGAAGACGCACCCGCAGAGGACGAGCTCCAACCTGACTATTCTGCTGCTGCCACCGTGACCGAGTCTCAACAGCCCACAGAGGTTCCAACCTCCAACACAGAGACCCAAAATGCCAACGAGAGCAACGGCCATAATGATGCGAGACCACAGACCGAAGCCAACGGCACATCAACAACCAGCGGAAACACTCAGACTTCAGAT…
NCU06815.2	NcraOR74A_LGII: 1,868,888 - 1,871,395 (+)	1	2508	1599	unspecified product	protein binding, zinc ion binding	null	null	89	2	MADSIRNESTPTTPSPDQMYCHACHHQWQRQGETLQCPACNNATTEIVSNQTSSTTLDTRTTLLTQDHQITPENDPRHFHRRPLPATVEDAPAEDELQPDYSAAATVTESQQPTEVPTSNTETQNANESNGHNDARPQTEANGTSTTSGNTQTSDETNTRGTQEQTSNASNTEAPRSGSRSTNTQHFDIRFIFPPMTFFTTVISEPLTPRSQQQPAGSQPNGQAQSTEQSNEQPNNQQSNASNTSTNVPTPNGSTASGPSPITFFGLHFFTPRPPHAHTAPASNAASNTTQTEGTAQQQSQSNDEQAQASQQQQPQQGPQPATQGQSSPFGSGPVPAGLMNAILSAMFSPLSPLVLGNLNFVNDGVYSQEAFDRIITQLREQHAAQNPGGAPPASQAAI…	AACTTCCTCAACTTCATTTCCATACTCTCCACCCTACGTACTCCTCATAATCCACATCCCGCTTGAATATCTCCAGAAAAATAACTCGTCTGGTCCCTGGATAATCTTTTTTTCACTCATACTCCCTTTGATGAAACTTTTCACATCATCGAGTCCTATTGCTTGACTCCTTTGACTCGATCTATCCGCTAGGATTCGAGAGCTGCAATATTTCACTGCTACGCCAGCCAGAGTATCACCAACATGGCTGATTCGATACGCAACGAGTCTACTCCCACAACTCCATCACCAGACCAAATGTACTGCCACGCCTGCCATCACCAGTGGCAGCGCCAGGGCGAAACCCTCCAGTGCCCTGCCTGCAACAACGCAACCACGGAAATTGTCAGCAACCAGACC…	ATGGCTGATTCGATACGCAACGAGTCTACTCCCACAACTCCATCACCAGACCAAATGTACTGCCACGCCTGCCATCACCAGTGGCAGCGCCAGGGCGAAACCCTCCAGTGCCCTGCCTGCAACAACGCAACCACGGAAATTGTCAGCAACCAGACCTCGTCAACAACTCTGGATACCAGGACAACGCTACTAACCCAGGATCACCAGATCACGCCTGAGAATGACCCGCGCCATTTCCACCGCCGGCCCTTGCCTGCTACCGTAGAAGACGCACCCGCAGAGGACGAGCTCCAACCTGACTATTCTGCTGCTGCCACCGTGACCGAGTCTCAACAGCCCACAGAGGTTCCAACCTCCAACACAGAGACCCAAAATGCCAACGAGAGCAACGGCCATAAT…
NCU06817	NcraOR74A_LGII: 1,865,358 - 1,866,734 (+)	4	654	654	hypothetical protein	null	null	null	44	0	MRAITSISFVLLVAPLGALAAPTPSEDVIPSRVLQARAVVTPAPCQPQLSPPPTEQESAERFEKFAHAFLETKNLTEAFEYIDATANGPNAALDALGPYWDSVQITPLRRTFKGEFGWLNYRTNYFGEIVDRYRMEGGCIVEHQCTWKSTALSITSMTTKRTPIVASRPEETPSPQAHSYVVDSMSRMISIGAELLMAVMVPTQKPLTRSERPSRAR	ATGCGTGCCATCACATCCATCTCGTTCGTCCTTCTCGTAGCACCCCTCGGTGCCCTCGCCGCCCCAACACCTTCCGAGGATGTGATTCCAAGTAGAGTCCTCCAAGCAAGAGCAGTGGTAACCCCAGCGCCATGCCAACCGCAACTCAGCCCTCCTCCCACCGAGCAGGAATCAGCCGAACGCTTCGAGAAGTTCGCCCACGCCTTTCTTGAAACCAAGAACTTGACTGAAGCGTTTGAGTACATTGACGCTACTGCCAACGGCCCCAACGCTGCTCTCGATGCCCTCGGTCCTTACTGGGACTCGGTCCAGATCACCCCGTTGAGAAGAACGTTTAAAGGCGAGTTTGGGTGGTTGAATTATCGAACCAATTACTTTGGCGAGATTGTTGATAGGTAT…	ATGCGTGCCATCACATCCATCTCGTTCGTCCTTCTCGTAGCACCCCTCGGTGCCCTCGCCGCCCCAACACCTTCCGAGGATGTGATTCCAAGTAGAGTCCTCCAAGCAAGAGCAGTGGTAACCCCAGCGCCATGCCAACCGCAACTCAGCCCTCCTCCCACCGAGCAGGAATCAGCCGAACGCTTCGAGAAGTTCGCCCACGCCTTTCTTGAAACCAAGAACTTGACTGAAGCGTTTGAGTACATTGACGCTACTGCCAACGGCCCCAACGCTGCTCTCGATGCCCTCGGTCCTTACTGGGACTCGGTCCAGATCACCCCGTTGAGAAGAACGTTTAAAGGCGAGTTTGGGTGGTTGAATTATCGAACCAATTACTTTGGCGAGATTGTTGATAGGTAT…
NCU06821	NcraOR74A_LGII: 1,860,386 - 1,863,548 (-)	2	3085	2136	CRO1 protein	binding	null	null	82	0	MASVSTTAPNAHTRAMHNDLGREDQTLLLFAHLMEGGKEDDETVESLGKLTKLLSDDVEATKKGEKSITAVIDSDCVDTILCYLDMRQTDVVRGHAALCTSAYLKAAGEDGSKKLSAFFLDRIQRGTYDDYIVAFCVAATIFPIVPDLTSELFLSEGFLPSLGPLMRRKWKSRKVETACLEMLNAACMHSHCREAVQKYCIDWLEEIVDQDTEQVVESMYTTDPDTATQEGSVSMRRHSIHVQNLAAVVLTKLRLKAVQPDQAPPDLSDPSQPRIQPATTSVEDLSKKFTQMLIKDPEHSSQSSVEGLAYASIRAKVKEDLAGDPQFLKSLVKTLESAPPRSPLMYGALSIFLNLTQYRPALTEEQKRISQLKAYADAVGKLQPDPLNDNEHVSARCKR…	CTCCATCCCATCTTCGCATCCTGACAGCAATCTTCACCTTCGCGAATCTTGCATACAGTGTTGTCCCTTTTCTTCTGCGCCGAGACAAGGTCCTGGCAGATAAAAGGAGGCCCACCATATCCCGTCCCATCGCGTTTCCACCTTATTTCTCCCCTCCACGAGTCCATTGACCTTCGAGACCCCATACCCCTCCTCCTCGTTTCCTCGACTGCCTGCCTACCTCTACCCTGCTTGCCTTATGTCGTTACGACTACCTTGATCGACTTATCGATAAACATTGTACCACCCGCTGTACCACCCCGTGCCCGCACGACAACCCGAACGTCAACCTCCAGTCGTGTGTGACTGCACCTGTACGACCGACCGCGCTTATCTCGAGACCTGCGGACGTGCGCTCTA…	ATGGCCTCCGTTTCCACCACGGCGCCGAATGCCCACACACGCGCGATGCATAATGACCTGGGAAGGGAAGATCAGACACTGCTCCTGTTTGCCCACCTGATGGAGGGCGGCAAGGAAGACGATGAGACGGTCGAAAGTTTGGGCAAGCTAACCAAGCTGCTCAGCGACGATGTCGAAGCCACAAAGAAGGGAGAGAAATCCATCACCGCCGTCATAGACAGTGACTGCGTCGATACCATATTGTGTTATCTGGATATGAGACAGACCGATGTTGTTCGCGGCCATGCTGCTCTCTGCACCTCTGCTTACCTCAAGGCCGCTGGCGAGGACGGCAGCAAGAAGCTCTCCGCCTTCTTCCTCGACCGGATCCAGCGCGGCACTTACGACGACTATATTGTG…
NCU06822	NcraOR74A_LGII: 1,858,296 - 1,859,431 (-)	2	1086	1086	hypothetical protein	null	null	null	2	0	MADANTQSSRRGCRPRKRARIDSYLEDLSPAEESNETAEVVPEAPPTKKKGPEQGNERHMPCGPCVTRAFTTPGQKCYNQGGLGVACWQCAKNNHQKTCVPVPLHIHSKLKAWWDQNRTEKEDDSRTKAFVEELQNIIREIRAHNKGGVQPPLSATPGSSSAGQSLFTTLPRNSPHTETAEEKEYSIRKVEAFEAIANSAAKSAEALSLLVKNTDQMKDGLKYVGSDDAEEEQNCSPSPSRSTEEESLLAVKDHYISLLSERYDSTDKPLISISDRDALLALAAARDGTIGGLLQRKYIVASTRYRKERSRRTSGARNHGATGSAVRLRGPGVEAAQHRLVTSELLEDLAGEGDDGMDFDM	ATGGCCGATGCCAACACCCAAAGCTCACGTCGCGGTTGTCGCCCGAGGAAACGAGCACGCATCGACAGCTACCTTGAGGACCTGTCCCCGGCTGAAGAATCAAATGAGACAGCTGAGGTCGTTCCAGAGGCTCCCCCGACCAAGAAGAAAGGCCCCGAGCAAGGGAACGAGAGGCATATGCCTTGCGGCCCATGCGTCACCAGGGCTTTCACTACACCGGGACAGAAATGCTACAACCAAGGTGGACTTGGCGTTGCGTGTTGGCAATGCGCAAAGAATAATCATCAGAAGACATGTGTTCCTGTTCCCTTGCATATCCACTCTAAGCTTAAAGCTTGGTGGGACCAGAACCGTACCGAGAAAGAGGACGATAGCCGTACCAAGGCGTTCGTGGAAGAA…	ATGGCCGATGCCAACACCCAAAGCTCACGTCGCGGTTGTCGCCCGAGGAAACGAGCACGCATCGACAGCTACCTTGAGGACCTGTCCCCGGCTGAAGAATCAAATGAGACAGCTGAGGTCGTTCCAGAGGCTCCCCCGACCAAGAAGAAAGGCCCCGAGCAAGGGAACGAGAGGCATATGCCTTGCGGCCCATGCGTCACCAGGGCTTTCACTACACCGGGACAGAAATGCTACAACCAAGGTGGACTTGGCGTTGCGTGTTGGCAATGCGCAAAGAATAATCATCAGAAGACATGTGTTCCTGTTCCCTTGCATATCCACTCTAAGCTTAAAGCTTGGTGGGACCAGAACCGTACCGAGAAAGAGGACGATAGCCGTACCAAGGCGTTCGTGGAAGAA…
NCU06823	NcraOR74A_LGII: 1,856,542 - 1,857,540 (-)	1	999	999	hypothetical protein	null	null	null	2	0	MTDINAQSSYHSHPPKKRSRIDSDLEDSNSFKDSDSGNTQEEEEEEEEEEEEEEEEEEEEEEEEDDDDDGGEEAHASPSLSSSTHQESPPTSRDHYHHLLVTRSGPNHNPMISLCDQTAILALAAARDPSTIGKLLQQKYDVAWARLRRNSRIINFDNYYQKVKGLLSSLPQDLDPSDSTRTHMRQACTAIDRVFDSIHQQVDNESKLETKMSAARTMQRILRRLLLYSVKSGNTIPEEFSGNGHRGRLGLDGKMFMLINGKFDHKKHEIKRMMVREDAWGGSDWVERVKELVSLSSRGGEVFKMLARVLEVVEKDAYNPATDYDSCGRPTF	ATGACCGATATCAACGCCCAGAGCTCATACCACAGTCATCCCCCCAAGAAACGATCTCGTATTGATAGCGACCTTGAAGACTCAAACTCATTCAAAGACTCAGATTCAGGCAACACCCAAGAGGAGGAGGAGGAGGAAGAAGAAGAAGAAGAAGAAGAAGAAGAAGAAGAAGAAGAAGAAGAAGAAGAAGAAGATGATGATGATGATGGAGGAGAAGAAGCACACGCTTCCCCTTCCCTTTCCTCTTCCACCCACCAGGAATCACCACCAACCTCCCGAGACCACTACCACCATCTCCTGGTCACAAGAAGCGGCCCAAACCACAACCCCATGATCTCCCTCTGCGACCAAACCGCCATCCTCGCTCTTGCCGCCGCCCGCGATCCGTCCACCATTGGC…	ATGACCGATATCAACGCCCAGAGCTCATACCACAGTCATCCCCCCAAGAAACGATCTCGTATTGATAGCGACCTTGAAGACTCAAACTCATTCAAAGACTCAGATTCAGGCAACACCCAAGAGGAGGAGGAGGAGGAAGAAGAAGAAGAAGAAGAAGAAGAAGAAGAAGAAGAAGAAGAAGAAGAAGAAGAAGATGATGATGATGATGGAGGAGAAGAAGCACACGCTTCCCCTTCCCTTTCCTCTTCCACCCACCAGGAATCACCACCAACCTCCCGAGACCACTACCACCATCTCCTGGTCACAAGAAGCGGCCCAAACCACAACCCCATGATCTCCCTCTGCGACCAAACCGCCATCCTCGCTCTTGCCGCCGCCCGCGATCCGTCCACCATTGGC…
NCU06824	NcraOR74A_LGII: 1,852,226 - 1,854,775 (+)	7	1932	1365	hypothetical protein	null	null	null	1	0	MERYFSHDPFASPEHTHTTRAEVSCLKVVNYTDSRRNNVEECSLPEDEGILNFVNGQGQFAPKEVPDGVTIKGQVRCLILYEPKLSIAKLTYKVQDVWFLPPNTYQVIMENLRLPLLSLDIDRTIGSFFDLEFAEENNESLMRLVFRHQFQRTDMQLRDFSGSAYSHCYEDKIELFLTYAFSSNETTALFRLNAGFGRYMRKDMSKCFDEISKVTCKVGHPLTLPYIMIRNVRLRLNQRHLEAAWMAEQMELFLACNTDEVNNNIRKIYTNTSDSWNFRRIGRHWADNRRSMISVLSSAAALCEAIDELREAMASFWSRLSDEEKSSEMTAIHSQLARGLKEERAQLDSIAGFTRQLEQRMHALESSIHIMALEHSQRNSQLNMATAQWQIDLSTTTTR…	CCGAGTTTGGGTATCACACTTTGATTGACACCCGAAAAGACATGGTCGTGGGTGAGATGGCGAGTGTGGGTCTGGAAGCTGTCTGCCTCACACATCCAGTTGTTGAACTCTACATAAAGACCTTGGATACGGTGCTGTCAAATTGTGATCAATAAAGGTATCTTCGCTATGAGGGTATGGGTGTCATGCACCTGAGATCGAGCAATGGAGCGCTACTTCTCTCACGATCCTTTTGCCTCGCCAGAGCACACCCATACGACACGCGCAGAGGTATCCTGCCTTAAAGTGGTCAACTACACGGACTCGAGACGCAATAATGTGGAAGAATGTTCTCTGCCTGAGGATGAAGGGATCTTGAATTTCGTGAATGGCCAAGGTCAGTTTGCGCCAAAAGAGGTG…	ATGGAGCGCTACTTCTCTCACGATCCTTTTGCCTCGCCAGAGCACACCCATACGACACGCGCAGAGGTATCCTGCCTTAAAGTGGTCAACTACACGGACTCGAGACGCAATAATGTGGAAGAATGTTCTCTGCCTGAGGATGAAGGGATCTTGAATTTCGTGAATGGCCAAGGTCAGTTTGCGCCAAAAGAGGTGCCAGATGGCGTCACTATCAAGGGTCAAGTCCGTTGTCTGATACTATACGAACCTAAATTGTCCATCGCGAAACTCACGTACAAAGTTCAAGACGTATGGTTTTTACCGCCAAATACCTACCAAGTCATAATGGAAAACCTCAGATTGCCATTGCTTTCTTTGGATATTGACAGAACAATTGGCTCATTCTTCGACTTGGAATTT…
NCU06826	NcraOR74A_LGII: 1,848,738 - 1,851,441 (+)	1	2704	2220	hypothetical protein (recombination-11)	DNA binding, nuclease activity	DNA metabolic process	null	54	0	MPPEVISLLSSPEVEPRSTLVVNNMLSHVPPSAQKNVLDDDLDYDNFDLTADDVRPISTSKTPARKEQGLSTVDLTGDSQELKSIQGSARTMTQKKTPELDIDISSDGFLDIDSITRSTIRGERTSEPVRKRQRLSPVSESNSPKSRLAQTHTPAISQSLARLGPSRSSSSRVIEGFESSTSPDISGPNISKAAQPTYHDNDDNDDPFASPPPRFTREQKGKGPASTTPDVINIDDSDDDDPFADSPLKVNPNPRGPPRAATTAAAWDPISSSAPLPAKPSPHRSLGRSQSRFSPLEDSDEDIGADPLSNDEDDFPDISDLRFPANRLGNDLTGPTKRPFTKSASTTTGATRTKPAKGGTKKTAEERAKEREDKALEKKSAAERKRQEKEREKQQKAEE…	CCGCACCGCACTGCATTGCATTGCATCCCGTTACGCTGTCGCGACGTCGTCGTTCGTCGTGCTGTGGCAACTAGACAACATTAGTTGCAAGACAAACAGGAGCCGAACCGATACTTTGCGACTGCCTGCAAACGGAGCATAGGCCGAGAGCCGCCCGCCCCCCAAACAAACGGCCAGCACGCAATTGTCCGCGTCATTTGTCCCCACCAGCGGCTCGTGTCATGGAGAGACACAAACAGCCTTTACCGAGTTTCCACGCGCCTTCAAAACCTTGAGCCATGCCCCCGGAGGTCATCTCCCTTCTCTCCAGCCCAGAGGTGGAACCTCGATCAACATTAGTTGTCAACAACATGTTGTCGCATGTCCCGCCCAGCGCACAGAAGAATGTCCTCGATGATG…	ATGCCCCCGGAGGTCATCTCCCTTCTCTCCAGCCCAGAGGTGGAACCTCGATCAACATTAGTTGTCAACAACATGTTGTCGCATGTCCCGCCCAGCGCACAGAAGAATGTCCTCGATGATGATCTAGACTACGACAATTTTGACCTCACAGCCGATGACGTTCGGCCAATATCTACCTCCAAAACTCCCGCCAGGAAAGAACAAGGACTCAGTACCGTTGATCTCACGGGAGACAGTCAAGAATTGAAGTCCATCCAGGGCTCTGCTCGAACTATGACCCAGAAGAAAACTCCAGAACTTGACATTGATATATCCTCGGACGGTTTTCTCGATATTGACAGTATCACCAGATCGACAATCAGAGGCGAGCGAACAAGCGAGCCAGTTAGGAAGCGACAA…
NCU06832.1	NcraOR74A_LGII: 1,837,210 - 1,844,886 (-)	3	7400	4683	unspecified product	ATP binding, microtubule motor activity	microtubule-based movement	null	139	1	MSQLRAPSRVAMLQPSNIDKDWKLTATYVEIYNETLRDLLIPEHIPQHERGTVTIREDVKGNIILTGLQQVEVNSVDDLMNVLAQGSALRQTDATAINARSSRSHAVFSLNLVRKGAKGPTAPTDRRMSMPLEAMSGTEAMVTTDSKMHFVDLAGSERLKNTGAQGERAKEGISINAGLAALGKVISQLSSRQPGAHVSYRDSKLTRLLQDSLGGNAITYMIACVTQAEFHLSETLNTVQYAQRARAIQSKPRIQQVDEGDKQAIIERLKAEVAFLREQIRSSERGGGDRRSMLLAPGERSERQNEREAELQNQLLDARENYTTLSQRHAKLISEMAKARENEFAENQHLEESLGESATERLNRSNSFAQAVEQVVLEYEKTIQSLEQSLASTRATLAN…	TTTTTTTTTTTATTGATTTTGCAGCATTTGGCTTTGCTACTAACATCGTGCCCGCTTCCTCGACTTTGGGCGATTTAAGACTAATAACAAAAAAAAAAAGAAGCCAGGCCGGTATCGATAAGACATTCACTCCCGACACCAGTCTAACACCACTTTCGCGACCAGCTGGAACATATGACGCCCGCTGTGCAAATTAAAGCTGGATAACACCCGCCTCCCCGCGAGGGGCCGCAGTCCGCCATTCCATCATCTCCTCTATCAACATACAGCAAGCAGCAAGCAGTCCCTCCTTTTTGTCCAGTCCAAAATCCCAGAAGCATCCCGACGCCAAACCATACAGTAATTACGAGATACCCGACGGAGGAGATATTTCACGAGACCAAGACTCAGGAGAGACGA…	ATGTCCCAGCTGCGTGCCCCTTCGAGAGTTGCCATGCTTCAGCCCTCCAACATCGACAAGGATTGGAAACTGACTGCGACTTACGTCGAGATTTACAACGAAACCCTGCGAGATCTTCTAATTCCAGAGCACATTCCGCAGCATGAGCGCGGCACCGTCACCATCCGTGAGGATGTCAAGGGGAACATCATCCTTACCGGCTTGCAGCAAGTCGAGGTCAATTCGGTGGACGATCTGATGAATGTTTTAGCCCAGGGTTCAGCACTCCGCCAGACCGATGCGACAGCCATCAATGCCCGATCTTCAAGATCCCATGCCGTCTTCAGCCTTAACCTGGTACGAAAAGGAGCCAAGGGTCCCACGGCGCCCACAGATAGACGCATGTCGATGCCGCTCGAG…
NCU06832.2	NcraOR74A_LGII: 1,837,210 - 1,844,886 (-)	4	7320	5268	unspecified product	ATP binding, microtubule motor activity	microtubule-based movement	null	139	1	MDFASPPNSPGGSSLPQRPMSAMVRPTQRSSSRMSITSKTGGGSRASDDDVKTAVRVAVRVRPPLGPDDPGYDLVPQRFQRSMVQVQGETGVAIDSPQGRKLFVFDRVFGPEVDQEGVWEYLSDCVNAFTQGYNVSLLAYGQSGAGKSYTMGTAGPDVQEDLEAMGVIPRAAIALFEKLDGSSPKSQGAASKRSSMSQLRAPSRVAMLQPSNIDKDWKLTATYVEIYNETLRDLLIPEHIPQHERGTVTIREDVKGNIILTGLQQVEVNSVDDLMNVLAQGSALRQTDATAINARSSRSHAVFSLNLVRKGAKGPTAPTDRRMSMPLEAMSGTEAMVTTDSKMHFVDLAGSERLKNTGAQGERAKEGISINAGLAALGKVISQLSSRQPGAHVSYRDSK…	TTTTTTTTTTTATTGATTTTGCAGCATTTGGCTTTGCTACTAACATCGTGCCCGCTTCCTCGACTTTGGGCGATTTAAGACTAATAACAAAAAAAAAAAGAAGCCAGGCCGGTATCGATAAGACATTCACTCCCGACACCAGTCTAACACCACTTTCGCGACCAGCTGGAACATATGACGCCCGCTGTGCAAATTAAAGCTGGATAACACCCGCCTCCCCGCGAGGGGCCGCAGTCCGCCATTCCATCATCTCCTCTATCAACATACAGCAAGCAGCAAGCAGTCCCTCCTTTTTGTCCAGTCCAAAATCCCAGAAGCATCCCGACGCCAAACCATACAGTAATTACGAGATACCCGACGGAGGAGATATTTCACGAGACCAAGACTCAGGAGAGACGA…	ATGGACTTCGCCTCTCCTCCAAATTCCCCGGGCGGCTCCAGCTTGCCTCAGCGACCCATGAGCGCCATGGTTCGGCCAACACAGAGAAGCAGCAGCCGCATGAGCATTACCAGCAAAACTGGTGGTGGGAGTCGAGCGTCGGACGACGATGTCAAGACTGCAGTCAGAGTCGCGGTGCGCGTGAGGCCGCCCCTGGGTCCAGACGATCCAGGATACGATCTTGTTCCACAACGCTTTCAGCGGTCAATGGTGCAAGTCCAAGGAGAGACCGGAGTAGCCATCGATTCACCACAGGGCCGCAAGTTGTTCGTGTTTGACCGGGTTTTTGGTCCCGAGGTCGACCAGGAGGGCGTATGGGAGTATCTTAGCGACTGTGTAAATGCTTTCACACAGGGTTAC…
NCU06833	NcraOR74A_LGII: 1,834,035 - 1,836,430 (+)	3	2169	2169	hypothetical protein	ATP binding, hydrolase activity	null	null	8	0	MLGQYFLTWHPAARAWPISHTVKPLAFCLGGSLRFFMNTHSLLNRQKKRCSFTPSKEQQEIAELCGTKNVVVSARPGSGKTATAEAIVAAHPEKRVAVLTYSKRLQLETHRRLRTYSNCKVFTFHSMAGLLFGTLVPSDATLAQQKKRVLDRNELPRWDSAPFDIIVLDEFQDCTKLLFWLINCFILANDQKAGGQSARLVVLGDERQAIYGFRGADDRYLTSAPDLLGIVSPYPFIKAQLNRSFRLSDQSVQFINKTFLSGESYITSSKPGPKPIILRCHLRNSYALAKQLSSLLERYGAKNTAIIAPAVGKRELLQDVVNILSVKYRVPISVSINDEVPLDDRVIKGKLCVATIHQFKGSERDLVILFGLDSSFFEYFGRDLPDDRCPNEVFVALTR…	ATGCTTGGCCAGTATTTCTTAACATGGCACCCAGCCGCCCGCGCATGGCCAATCTCACATACTGTTAAGCCTCTAGCCTTCTGCCTTGGTGGTTCCCTTCGCTTCTTCATGAACACGCATAGCTTGCTTAATCGGCAGAAAAAGAGATGTTCATTTACCCCGTCCAAGGAGCAGCAAGAGATTGCAGAACTCTGCGGTACGAAGAATGTTGTCGTGTCGGCTCGGCCAGGCTCTGGCAAAACGGCTACGGCTGAGGCTATTGTAGCCGCCCACCCAGAAAAGCGAGTAGCTGTGCTCACCTACTCAAAGAGACTTCAGCTAGAGACCCATCGACGGCTTCGCACCTACTCTAACTGCAAAGTCTTCACTTTTCACTCCATGGCCGGCTTACTTTTTGGG…	ATGCTTGGCCAGTATTTCTTAACATGGCACCCAGCCGCCCGCGCATGGCCAATCTCACATACTGTTAAGCCTCTAGCCTTCTGCCTTGGTGGTTCCCTTCGCTTCTTCATGAACACGCATAGCTTGCTTAATCGGCAGAAAAAGAGATGTTCATTTACCCCGTCCAAGGAGCAGCAAGAGATTGCAGAACTCTGCGGTACGAAGAATGTTGTCGTGTCGGCTCGGCCAGGCTCTGGCAAAACGGCTACGGCTGAGGCTATTGTAGCCGCCCACCCAGAAAAGCGAGTAGCTGTGCTCACCTACTCAAAGAGACTTCAGCTAGAGACCCATCGACGGCTTCGCACCTACTCTAACTGCAAAGTCTTCACTTTTCACTCCATGGCCGGCTTACTTTTTGGG…
NCU06834	NcraOR74A_LGII: 1,828,572 - 1,832,011 (+)	3	3314	2487	ADAM protease ADM-B (metalloprotease-18)	metalloendopeptidase activity	proteolysis	null	72	0	MFVSTAFAAVFAAVGLLVQSATAHSTERNPLSYISHVDDAVIHTPSHRVHSQSTFDLSFYLHDRQQKIRFVLEPNHDILSDDATIHILGPDGKVKRIEPIAREEHKVFRGTTFVQREGTTDADWKQAGWARVYVLRDGERPIFQGSFRVNGVDHHIQTNTNYRQTMIPGDPEIEEADEEYMVVWRDSDIKKPAHNDLKKRDPASTGSCASNDLLWNRDENNGVLRWTEEVFEHQSRWAISPRALFGRQMDGTQGGNGAGVNLLNSIGSTAGCPTSKKVALIGIATDCTYTEKFNSTESLRQNVIDMVNKASQLFESSFSISLGIRNLTISDKECPATPPDSAPFNMPCSSGATITDRLVKFSEWRGKSNDNNAYWTLLSTCNTGPAVGLAWLGQVCQPG…	TTTTTGTTGTCCACCGAGCCACTCGACCCGCCGCGCTTCATGGACTGGTTCCTGGAAGTCCCTGCTGACCTCCCGCCTCTCCTTTTGGCTTTCTACTGTTTGAGACACCCACCAGTAGGTGACCACCATACACGGCAGTATCCTCCTGTCGATTCCCATCATCTCCCTTTTCGCTCGCTACGTCGGCTGTCGGCGCTGATTGATGCTCACGCAACCACTCCGACGGACCTTTGCACTGCCACCATCTTTTCCAACTTCCCCCTCCACACGGGCGCATTTTGGAGGTCAGAGTTTTGGACATTCCCTCTTTTCGCCATTCATTTTTGCACCTGTCGACTTTTGTTCCTGAAACATAAACGTTGATCATTCCCATTTCCCCCCCCCGTTTGGTTCTACCAG…	ATGTTTGTTTCCACGGCCTTCGCGGCCGTATTTGCTGCCGTTGGCCTGCTTGTCCAATCTGCTACAGCACATTCGACGGAGAGAAACCCTTTATCGTACATTAGCCATGTCGACGATGCTGTGATCCACACACCCTCACATCGAGTGCACTCTCAATCAACCTTTGACCTCAGCTTCTATCTCCACGATCGCCAACAAAAGATTCGCTTCGTTCTGGAACCGAACCATGACATTCTTTCCGACGATGCAACAATACACATATTGGGTCCCGATGGCAAGGTCAAGAGGATTGAGCCTATTGCCAGGGAAGAGCACAAGGTTTTCAGGGGCACTACGTTTGTTCAAAGGGAGGGAACGACGGACGCAGACTGGAAGCAGGCGGGATGGGCACGAGTCTAT…
NCU06836	NcraOR74A_LGII: 1,822,777 - 1,826,393 (+)	5	2925	2004	acetate utilization-5 (acu-5)	AMP binding, acetate-CoA ligase activity, catalytic activity	metabolic process	null	204	1	MSGSTVPAGAVVPEAHTIETFQPPREMLQNHPSKPHLANFEEYQKLYKQSITEPNVFWAERARELLSWSKDFQTVHSGSLANGDNAWFVEGELNASYNCVDRHAHKDPNRVAIIYEADEPGQGRNVTYGELLREVSKLAHVLTNLGVRKGDTVAIYLPMIPEAIVAMLACTRIGAIHSVVFAGFSSDSLRDRVVDAQSKVVITTDEGKRGGKLIGTKKIVDEALQQCPDVRNVLVYKRTGADISMTPGRDLWWHEEVEKYPAYYTPVAMASEDPLFLLYTSGSTGKPKGVAHSTGGYLLGAAMTGKYVFDIHDGDRYFCGGDVGWITGHTYVLYAPLLLGVSTVVFEGTPAYPNFSRYWDIIEEHKVTQFYVAPTALRLLKRAGDHHVRNEMKHLRVLG…	CTCGGAGGTGCTCATAATACAAAAGCGCGTCGGCCCTCGTCCTGCCAACCCGCTGTCCTTTCCTTCTGCCTGCTGTACCTCTATACCAACAACCTGACCTGCCTGCTGTCCTCTCCTTTTTCCTCCTTGCCCTTTTATCCTCATCTCCTCTCTTTGGTTTGCGAAGCCTTGGCCTCCTGTCAGCTGGCCACTGTGGTTCACTCACTGCTGTGCCTTGTCCTGCGTCTTTAATCGAGCCTTTTCAGCACCGAATCCGCCTTGCTTAGTTAGAGCTGCTTCTACCTCGCATCGATCCTTTTCCAGCGAACCTAAGCGCAGAAAGGTATTGCTTGCGACCACCAGTACCCATCTATCATTACCACCCAGAACAACCACATTACAGTCACCATGTCTGGTAGC…	ATGTCTGGTAGCACCGTTCCTGCCGGGGCAGTAGTGCCCGAGGCTCACACTATTGAGACCTTCCAGCCCCCTAGGGAGATGCTTCAGAACCACCCAAGCAAACCTCATCTTGCCAACTTTGAGGAGTACCAGAAGCTGTACAAGCAGTCCATCACCGAGCCCAACGTGTTCTGGGCTGAGCGCGCCCGCGAGCTTCTGTCGTGGAGCAAGGATTTCCAGACGGTCCACAGCGGCTCCCTCGCCAACGGTGACAACGCCTGGTTCGTAGAGGGCGAGCTCAACGCCTCGTACAACTGCGTCGACAGACACGCCCACAAGGACCCCAACAGAGTCGCCATCATCTACGAGGCCGACGAGCCCGGTCAGGGAAGGAATGTCACCTATGGCGAGCTCCTCAGG…
NCU06837	NcraOR74A_LGII: 1,815,529 - 1,817,474 (+)	3	1603	672	hypothetical protein	null	null	null	8	0	MDSHSPFASTTTTNSSHNNSTSNLHNNPSTTSSSITNVGHSNFTPEMRDKQARGKDPYAERSDEESDFDGGGPAVGMMGRSMGAGGGVGGRGLGRGTGRGGAGGLSWGERKDVRRKVEISGNAKALSSMSNSNYHVDYDTREKRRKASMFLNDPELLITHAEASGMTIAGSRHHFMLMLCGYDNKPRKKSAQGSSSVSSGPSSRMYQGVPRREAGWEFGWEEE	GTCACGACCGGGACGTCCCCGTTACACTGCACTCATATCACACTGTACAACCCTGACCAACACAGACACTTTAAGACGACAACGCAGATGTTTGAGAATAGCTGGCGACCGAGGGATATCAATTCGAGCTCTACGTTTCCATAAACTCATCAAGAATCTTCAGTCCGCCGAGGCTGCGCCAAAGGAACAAGCAGCAACCGCCCAGACGTTACTTCAGGCGACTACCGAGCGCACGACGGACAAGAGGGGTCGTCAACCCAATTCACAGAACCTCACACGCAACTTCCATCACTTGTTGCCGGAACTGAATCAGAAAGTTAGCGCTGAAATCGGCATCAGCACATATTGCGAAGTTGGAAGTCGAACCTACGAAACGCGTAGGAAGCAACAGTGAAGGCC…	ATGGACAGCCACTCACCCTTCGCCTCAACCACCACCACCAACTCCTCCCACAACAACAGCACGTCCAACCTTCACAACAACCCCTCAACCACAAGCAGCAGCATCACCAACGTCGGACATAGCAACTTCACCCCCGAGATGCGTGATAAGCAAGCCAGAGGCAAAGACCCCTATGCTGAACGGTCGGATGAGGAGAGTGATTTTGATGGTGGAGGGCCGGCGGTTGGGATGATGGGGAGGAGTATGGGTGCTGGTGGGGGTGTTGGTGGGAGGGGATTGGGAAGGGGGACGGGGAGAGGAGGTGCGGGTGGGTTGTCATGGGGTGAGAGGAAGGATGTTAGGAGGAAAGTAGAAATCTCCGGCAACGCCAAAGCTCTCTCTAGCATGTCCAACTCCAAT…
NCU06838	NcraOR74A_LGII: 1,810,818 - 1,815,042 (+)	6	3641	1947	hypothetical protein	protein binding	null	null	29	0	MKELLDTDRVNYLVWRYLLESNYRDTAAKLQKEWRVQAPHRKFDFAKHVHTYALVSLLNKGLIYEDYQRKFAEANQDTREGQAAAESARGVFGPLKFEPTPNESAEDMEEEDESEAETEIENGNARKRGSERPHHVLRNGTPAKRQRLSNGNENGNGAESATTPMEIDSHADNSSSSNNNNNSNNNNNNNNNSSSSNVNNNHAYPSPLEGEQAASPPPRTEGPEKGTQTEEPLDLTPATVFLRMGADESTESELSTSQDQMAENPIASPLALFCEWNPSNPSILAVAGTEALARLWTLSRGDAPVADFPAGHVDDRTAPPFTLNSSFSSLTEQDVLKSSTVSSLAWNTDGTAIALAVDHGGKSRVSIWDVNGSPIHRFDGVDPPVIKLRWSPNKDLILG…	GCCCTCCCGTTACCCACCGTTCCAGTCCCAGAGGCCAAAGCCAAATCCAGCCAAATCTACCACAAATCTAACCCCCATCCCATCCTGCCGTTCGCCCTCCGCAACCAACCCTCAGCGTCGCCGTTCCAAGCGTAAACAATACCATACGACGGAGCTACAGATTCGGCATTCTTGAAAGCGCGCTACAGTACCTGATACCCATTTGCCGCGCCGGGTCGTCGATACGATCCCGTCTCCCTGGACCGCGTCGACCAGTACATATTTGTCGCCTTCGACCCGTTTTTACAACCACTGTCCAATCGCTCGCCGCCCCAGCAATCTGCCCGTGACTGACGACGACGGCGACGATGAAGGAACTACTGGACACGGACCGAGTGAACTATCTCGTTTGGAGATATC…	ATGAAGGAACTACTGGACACGGACCGAGTGAACTATCTCGTTTGGAGATATCTACTCGAGTCCAACTATCGAGACACTGCTGCCAAGCTCCAGAAAGAATGGCGAGTGCAGGCTCCCCACAGGAAATTTGACTTTGCAAAGCATGTGCACACGTACGCGCTGGTGTCCTTGTTGAACAAGGGCCTTATCTATGAAGACTACCAAAGGAAATTCGCGGAAGCCAACCAGGACACCCGTGAAGGGCAAGCAGCAGCCGAGAGCGCCCGCGGTGTGTTCGGGCCTCTCAAGTTTGAACCAACACCCAATGAATCGGCGGAGGATATGGAGGAGGAAGATGAGTCGGAAGCTGAGACCGAGATTGAGAATGGAAATGCGCGAAAACGCGGGAGTGAGCGGCCG…
NCU06839.1	NcraOR74A_LGII: 1,805,888 - 1,808,120 (-)	2	2159	1122	unspecified product	null	null	null	83	1	MPPRINLPPVTRISLLALGLQSVLSAAIRYRQWTAHSEIVIPYLNLIPQLSLVYPWTFVTTTLVESNIFTFSIAALTLYHGGRYLERAWSSRELAKFLLVTSLIPNALCFATLIFFFTFTRNERWTLMTIAGTISLQISFLVAFSQLVPAHTVTLFRGILSLRVPRFPLLYIGVVTALCLTPMLTSVSFLLAVYGFITSWTYLRFYKAVFPDLDQSQTSSLRGDASETFAFAEFFPGPVRPVVAGISENVFNMLVAMRVCTPFTQDHISAARGDNAFSHHSHQRGVPGSARAEAERRRALALKALDQRLHAATAGAAARASSNPAPPAVQPPAPSATGPTVQTQPQANTQKTMTAQTGEAGASSDNDGSRSSA	GCGACGGCCTGCAGCTTGACAGCTTCTCTGACAAGCGACAGGTGACGGACGACCCCTCGATGTCGCGAACTCGACGATCATGCTCTGATTGCGACGATATCTTATTTCATACCACTACTACTACTACTACTACTACTACTACTACTACTACCACCACTTCATAGACGATACCCAAGCCATAACATACATAGGTACTAAACATAATCACCGCAATGCCGCCACGAATAAACCTCCCGCCCGTGACGCGCATCAGCCTCCTCGCCCTCGGCCTCCAGTCCGTCCTCAGCGCTGCCATCCGATACCGCCAGTGGACGGCGCACTCCGAGATTGTCATCCCATATCTCAACCTGATTCCTCAACTATCGCTCGTCTACCCGTGGACCTTTGTGACAACCACCC…	ATGCCGCCACGAATAAACCTCCCGCCCGTGACGCGCATCAGCCTCCTCGCCCTCGGCCTCCAGTCCGTCCTCAGCGCTGCCATCCGATACCGCCAGTGGACGGCGCACTCCGAGATTGTCATCCCATATCTCAACCTGATTCCTCAACTATCGCTCGTCTACCCGTGGACCTTTGTGACAACCACCCTCGTCGAGAGCAACATCTTCACCTTCAGTATCGCAGCCCTGACCCTCTACCATGGCGGTCGTTACCTTGAGCGCGCCTGGTCCTCGCGCGAGCTCGCCAAATTCCTGCTCGTCACCTCCCTGATCCCGAACGCTCTCTGCTTTGCCACCTTGATCTTCTTCTTCACCTTTACCAGGAACGAGCGATGGACACTCATGACCATCGCCGGCACC…
NCU06839.2	NcraOR74A_LGII: 1,806,164 - 1,808,120 (-)	3	1822	1122	unspecified product	null	null	null	83	1	MPPRINLPPVTRISLLALGLQSVLSAAIRYRQWTAHSEIVIPYLNLIPQLSLVYPWTFVTTTLVESNIFTFSIAALTLYHGGRYLERAWSSRELAKFLLVTSLIPNALCFATLIFFFTFTRNERWTLMTIAGTISLQISFLVAFSQLVPAHTVTLFRGILSLRVPRFPLLYIGVVTALCLTPMLTSVSFLLAVYGFITSWTYLRFYKAVFPDLDQSQTSSLRGDASETFAFAEFFPGPVRPVVAGISENVFNMLVAMRVCTPFTQDHISAARGDNAFSHHSHQRGVPGSARAEAERRRALALKALDQRLHAATAGAAARASSNPAPPAVQPPAPSATGPTVQTQPQANTQKTMTAQTGEAGASSDNDGSRSSA	GCGACGGCCTGCAGCTTGACAGCTTCTCTGACAAGCGACAGGTGACGGACGACCCCTCGATGTCGCGAACTCGACGATCATGCTCTGATTGCGACGATATCTTATTTCATACCACTACTACTACTACTACTACTACTACTACTACTACTACCACCACTTCATAGACGATACCCAAGCCATAACATACATAGGTACTAAACATAATCACCGCAATGCCGCCACGAATAAACCTCCCGCCCGTGACGCGCATCAGCCTCCTCGCCCTCGGCCTCCAGTCCGTCCTCAGCGCTGCCATCCGATACCGCCAGTGGACGGCGCACTCCGAGATTGTCATCCCATATCTCAACCTGATTCCTCAACTATCGCTCGTCTACCCGTGGACCTTTGTGACAACCACCC…	ATGCCGCCACGAATAAACCTCCCGCCCGTGACGCGCATCAGCCTCCTCGCCCTCGGCCTCCAGTCCGTCCTCAGCGCTGCCATCCGATACCGCCAGTGGACGGCGCACTCCGAGATTGTCATCCCATATCTCAACCTGATTCCTCAACTATCGCTCGTCTACCCGTGGACCTTTGTGACAACCACCCTCGTCGAGAGCAACATCTTCACCTTCAGTATCGCAGCCCTGACCCTCTACCATGGCGGTCGTTACCTTGAGCGCGCCTGGTCCTCGCGCGAGCTCGCCAAATTCCTGCTCGTCACCTCCCTGATCCCGAACGCTCTCTGCTTTGCCACCTTGATCTTCTTCTTCACCTTTACCAGGAACGAGCGATGGACACTCATGACCATCGCCGGCACC…
NCU06840	NcraOR74A_LGII: 1,804,449 - 1,805,291 (-)	3	531	531	hypothetical protein	null	null	null	1	0	MFSSSSDIPSPSSGANPSQSSSTLFAFYAITAIILFQSSARATAAPGSTPVARRGQRWQRHNVEDDEEKEKEEEQMGGGGKRERMMMERTTYVSQFKYVTSDVVDEGEQRGGTDFYDTQDEDGVDDVEEEGEDADVGNTDDSDIVDYAGNESEMKEEFSDEDFMAMLKTMRGGRRM	ATGTTCTCATCATCCTCGGACATACCATCACCATCATCAGGCGCCAACCCATCGCAATCATCATCCACTCTCTTCGCCTTCTATGCCATTACCGCCATCATCCTGTTCCAATCCTCAGCGAGAGCGACAGCGGCCCCGGGCTCGACGCCGGTAGCAAGACGAGGACAGAGATGGCAGCGGCACAACGTTGAGGATGACGAAGAGAAAGAGAAAGAAGAGGAACAGATGGGAGGGGGGGGGAAACGGGAACGAATGATGATGGAAAGAACCACCTATGTCAGTCAGTTCAAATATGTGACCAGTGATGTCGTTGATGAAGGAGAGCAACGAGGTGGCACTGATTTTTACGATACCCAAGATGAAGATGGGGTGGATGACGTTGAAGAGGAAGGAGAGGAT…	ATGTTCTCATCATCCTCGGACATACCATCACCATCATCAGGCGCCAACCCATCGCAATCATCATCCACTCTCTTCGCCTTCTATGCCATTACCGCCATCATCCTGTTCCAATCCTCAGCGAGAGCGACAGCGGCCCCGGGCTCGACGCCGGTAGCAAGACGAGGACAGAGATGGCAGCGGCACAACGTTGAGGATGACGAAGAGAAAGAGAAAGAAGAGGAACAGATGGGAGGGGGGGGGAAACGGGAACGAATGATGATGGAAAGAACCACCTATGTCAGTCAGTTCAAATATGTGACCAGTGATGTCGTTGATGAAGGAGAGCAACGAGGTGGCACTGATTTTTACGATACCCAAGATGAAGATGGGGTGGATGACGTTGAAGAGGAAGGAGAGGAT…
NCU06841	NcraOR74A_LGII: 1,793,781 - 1,796,266 (+)	6	1140	1140	hypothetical protein	null	null	null	1	0	MFTSLAGVGGGVWSAGVAVDLADKWPWWLGRASSDMAKKKEVCCSNQSLCRGVPDADELREGGEEWARADTFLAGDLHSKGQSTKYSVRTAQKRGPHPTKGEETDGGASPEQALGMAAEQRERSATCIFLPNARCTAPQRCRPTSLQVSRPVCLHREIPQPVRHQCLGACNNAEPYQPTLSAQMRWRTDVYKQIARRQSTGSTVHVSVEGPGRETQQDDLCSSALESLMEDRAMDLEMVSTCCCCCCPAGSCRGQINDDRQAFTGMPSFSTDLLLVNYRRRHWSLFPVHVVASWCRLLRSQARLSIHHGSLNDGTAPELGYSKVNTAFLACQGMKQPLPPSPLRVPKSTQRLDNVNYKCPSPLCFTCTYVVHKQPVAVA	ATGTTTACCAGCCTGGCTGGCGTTGGTGGCGGTGTCTGGTCTGCTGGTGTGGCTGTCGACTTGGCCGACAAGTGGCCATGGTGGCTTGGACGGGCGTCCAGTGATATGGCAAAGAAGAAGGAGGTCTGTTGCTCCAATCAATCACTCTGTCGTGGTGTGCCTGACGCTGACGAGCTGCGGGAAGGGGGGGAAGAGTGGGCGCGCGCTGACACGTTCCTCGCAGGGGACCTCCACTCCAAGGGTCAGTCGACAAAGTACTCGGTACGAACAGCCCAAAAACGGGGACCGCACCCCACAAAGGGCGAGGAGACAGATGGAGGGGCGTCTCCGGAGCAAGCGCTGGGAATGGCCGCCGAGCAGCGTGAGCGTTCTGCCACCTGCATCTTCCTCCCAAATGCC…	ATGTTTACCAGCCTGGCTGGCGTTGGTGGCGGTGTCTGGTCTGCTGGTGTGGCTGTCGACTTGGCCGACAAGTGGCCATGGTGGCTTGGACGGGCGTCCAGTGATATGGCAAAGAAGAAGGAGGTCTGTTGCTCCAATCAATCACTCTGTCGTGGTGTGCCTGACGCTGACGAGCTGCGGGAAGGGGGGGAAGAGTGGGCGCGCGCTGACACGTTCCTCGCAGGGGACCTCCACTCCAAGGGTCAGTCGACAAAGTACTCGGTACGAACAGCCCAAAAACGGGGACCGCACCCCACAAAGGGCGAGGAGACAGATGGAGGGGCGTCTCCGGAGCAAGCGCTGGGAATGGCCGCCGAGCAGCGTGAGCGTTCTGCCACCTGCATCTTCCTCCCAAATGCC…
NCU06842.1	NcraOR74A_LGII: 1,787,433 - 1,791,744 (-)	7	3924	2754	unspecified product	null	null	null	95	1	MANHHPSPTMQMQMHHGPPGPPGPPPASIPSWNQQRQAFMSLTENVWIGIGSVSELMGNHNEALEAYERALAANPNSVTAMNAASLVLRTREDFPKASEYLQRILKIEPANGEAWGSLGHCFLMMEDLQQAYAAYQAALVNLPNPKEPRLWYGIGILYDRYGSLDHAEEAFSQVMAMDPNFDKAHEIYFRLGIIYKQQHKYQQSLDCFRYIVNSPPTPLTEEDIWFQIGHVHEQQKDYDGAKQAYERVLQRDPKHAKVLQQLGWLHHQQSNSVASQEKAIEYLNQSVAADQTDAQSWYLLGRCYMQLQKYPKAYEAYQQAVYRDGRNPTFWCSIGVLYYQINQYRDALDAYSRAIRLNPFISEVWYDLGTLYESCNNQISDALDAYQRAAELDPNNPHI…	TTCGCTGCCTGCATCGCGCACGACTCTTTCTGCGCAAACCACCACCTTGGACCTGATTCCATCCCAACTCAGCCGGTGTACCCCCTTCACACCAGCCAGCCATTGCCGCGAGCAATAATTTTCGCATTGCTCGTCTCGTCCAAATCTCCATCTCGAACAAAAAAGAGAGCACGACGTCGCCATTCCGACCTCGGTAGCTTGGGCGCATCTTGTCCAACTATAAGAAGCTGCGACAGGCTGCCGCCCTCTCGTCGCCTTCATTCGCAATCAACTTTTCTCGGTTTTTGACAATCGCGTCCGCCCAACAACACACAAGAACCGGGCGCTTCATCGTCACGACCATTGCATTGCTGACGCCGTCGCCACGTATCGTTGTGGTCCAGCCGCCCAAAGAGCAGA…	ATGGCAAACCACCACCCTTCCCCTACGATGCAGATGCAAATGCATCACGGCCCGCCAGGGCCCCCAGGTCCACCGCCGGCGTCGATTCCTTCATGGAATCAACAGCGGCAGGCCTTTATGAGCTTGACCGAGAATGTGTGGATCGGAATCGGTTCCGTGTCCGAGCTCATGGGGAACCACAACGAGGCACTAGAGGCTTATGAAAGGGCTCTTGCAGCCAACCCCAACTCTGTGACTGCTATGAATGCCGCCAGTCTCGTCCTTAGGACGCGCGAGGACTTCCCCAAGGCGTCGGAATATCTGCAGAGGATCCTAAAGATCGAGCCTGCAAACGGTGAAGCATGGGGCAGCCTCGGACATTGCTTTCTCATGATGGAGGACCTCCAACAGGCATATGCT…
NCU06842.2	NcraOR74A_LGII: 1,787,433 - 1,791,808 (-)	8	3917	2754	unspecified product	protein binding	null	null	95	1	MANHHPSPTMQMQMHHGPPGPPGPPPASIPSWNQQRQAFMSLTENVWIGIGSVSELMGNHNEALEAYERALAANPNSVTAMNAASLVLRTREDFPKASEYLQRILKIEPANGEAWGSLGHCFLMMEDLQQAYAAYQAALVNLPNPKEPRLWYGIGILYDRYGSLDHAEEAFSQVMAMDPNFDKAHEIYFRLGIIYKQQHKYQQSLDCFRYIVNSPPTPLTEEDIWFQIGHVHEQQKDYDGAKQAYERVLQRDPKHAKVLQQLGWLHHQQSNSVASQEKAIEYLNQSVAADQTDAQSWYLLGRCYMQLQKYPKAYEAYQQAVYRDGRNPTFWCSIGVLYYQINQYRDALDAYSRAIRLNPFISEVWYDLGTLYESCNNQISDALDAYQRAAELDPNNPHI…	GCCTCTTCCCCAGCCAATTTTGCCCTTCCCCCTTCCCCTTCTTTTTCTCCCGTCTCCCGCCGCCTTCGCTGCCTGCATCGCGCACGACTCTTTCTGCGCAAACCACCACCTTGGACCTGATTCCATCCCAACTCAGCCGGTGTACCCCCTTCACACCAGCCAGCCATTGCCGCGAGCAATAATTTTCGCATTGCTCGTCTCGTCCAAATCTCCATCTCGAACAAAAAAGAGAGCACGACGTCGCCATTCCGACCTCGGTAGCTTGGGCGCATCTTGTCCAACTATAAGAAGCTGCGACAGGCTGCCGCCCTCTCGTCGCCTTCATTCGCAATCAACTTTTCTCGGTTTTTGACAATCGCGTCCGCCCAACAACACACAAGAACCGGGCGCTTCATCGTC…	ATGGCAAACCACCACCCTTCCCCTACGATGCAGATGCAAATGCATCACGGCCCGCCAGGGCCCCCAGGTCCACCGCCGGCGTCGATTCCTTCATGGAATCAACAGCGGCAGGCCTTTATGAGCTTGACCGAGAATGTGTGGATCGGAATCGGTTCCGTGTCCGAGCTCATGGGGAACCACAACGAGGCACTAGAGGCTTATGAAAGGGCTCTTGCAGCCAACCCCAACTCTGTGACTGCTATGAATGCCGCCAGTCTCGTCCTTAGGACGCGCGAGGACTTCCCCAAGGCGTCGGAATATCTGCAGAGGATCCTAAAGATCGAGCCTGCAAACGGTGAAGCATGGGGCAGCCTCGGACATTGCTTTCTCATGATGGAGGACCTCCAACAGGCATATGCT…
NCU06843	NcraOR74A_LGII: 1,784,278 - 1,786,565 (-)	6	1747	1179	60S ribosomal protein L3 (crp-37)	structural constituent of ribosome	translation	intracellular, ribosome	85	0	MSHRKYEAPRHGSLAYLPRKRAARHRGKVKSFPKDDAKKPVHLTAAMGYKAGMTTIVRDLDRPGAKAHKKEVVEAVTIIDTPPMIVVGLVGYIETPRGLRSLTTVWAEHLSDEVKRRFYKNWYKSKKKAFTKYVKKHSDNNGAAITRELERIKKYCTVVRVLAHTQIRKTPLKQKKAHLMEIQINGGSVADKVEFGHGLFEKPVSIDSIFEKDEVIDVIAVTKGHGFTGVTARWGTKKLPRKTHKGLRKVACIGAWHPSHVQWTVARAGQAGYHHRTSVNHKIYRIGKGDAEDSAATEVDVTKKKITPMGGFVRYGEINNDFVMVKGSVPGVKKRVMTLRKSMFVHTSRKALEKVELKWIDTSSEFGHGAFQTPAEKKQFQGTLKKDLAASS	CCACACCACTCACACAAAAATTTGGCTGGTCCAATTTCTCTGGCGATACTTCTTGATTTTGTTTTCGCGGTAGTGAACTTTTTCCCACTCGACCATCAACAACCCGGGTACTTGGGATCATCAGCAGTCATGTCTCACCGTAAGTACGAGGCTCCCCGCCACGGTTCGCTGGCCTACCTTCCCCGCAAGCGCGCGGCCCGCCACAGGGGAAAGGTCAAGTCGTTCCCTAAGGATGATGCCAAGAAGCCCGTCCACCTTACCGCCGCCATGGGCTACAAGGCCGGCATGACCACCATCGTCCGCGACCTCGACCGCCCCGGCGCCAAGGCTCACAAGAAGGAGGTCGTTGAGGCTGTGACCATCATTGATACCCCTCCTATGATCGTTGTGGGTCTGGTC…	ATGTCTCACCGTAAGTACGAGGCTCCCCGCCACGGTTCGCTGGCCTACCTTCCCCGCAAGCGCGCGGCCCGCCACAGGGGAAAGGTCAAGTCGTTCCCTAAGGATGATGCCAAGAAGCCCGTCCACCTTACCGCCGCCATGGGCTACAAGGCCGGCATGACCACCATCGTCCGCGACCTCGACCGCCCCGGCGCCAAGGCTCACAAGAAGGAGGTCGTTGAGGCTGTGACCATCATTGATACCCCTCCTATGATCGTTGTGGGTCTGGTCGGCTACATCGAGACTCCCCGCGGTCTCCGCTCCCTCACCACCGTCTGGGCTGAGCACTTGTCCGACGAGGTCAAGCGCCGCTTCTACAAGAACTGGTACAAGTCCAAGAAGAAGGCCTTCACCAAGTAC…
NCU06844.1	NcraOR74A_LGII: 1,782,569 - 1,783,978 (-)	2	1218	510	unspecified product	null	null	null	33	1	MASDDSYMAFLNKANEDPSLGYPRDRPDPATQKVGSNTFKTRDEGVPLPSPIAKLLEKGDKFYVSDADEPFEGVALKFGEEMLPDEEKFASLINHPSPADADIEILDPVDWDRNGQYLDLIDAVTEASEGRDVKVYRVAKDSVRVEYWVVSVSVDGKLLVGVRALAVES	TCGTTCGCATCCCACCACGCAGCCCACCCACCTGACTGATCATTGTCATCGTCGTCCCGCCCAACGAAACGTTCTCAACCTAAACACAACAACATAATGGTTTGAACTTCCCTAACCCTGACCCAGATCTGTTCTAGTTGCTTCTTCCATCCTCAACACAAACTCTTTGTCGACAATCCGCAAAGCTAATTACCCGGCTCTTTCTCGAACACCAGACACCCGCTGGATTGCCTCTCTCTCGAACAACTTCTACGCTTCTCCATTTGCAACGACCAGCAGCGCAACGATTTCTCACTCTCCCGCTCTTGCGCATCACTACGTCCCTTTCCGCAGGTACTACGCTTCATACGCCTCGTACACCGCACATCATCACCTCGACCGCGAAGCTGTCGTCTACCA…	ATGGCCTCGGACGATTCCTACATGGCCTTCCTCAACAAGGCCAACGAGGACCCTTCGCTCGGGTACCCGCGCGACCGCCCCGACCCGGCAACGCAAAAAGTCGGCAGCAATACATTCAAGACGCGCGACGAGGGGGTTCCCCTCCCGTCTCCGATTGCCAAGTTGTTGGAAAAGGGGGATAAGTTCTATGTGAGCGATGCGGATGAGCCGTTTGAGGGGGTCGCGTTGAAGTTTGGGGAGGAGATGCTTCCGGATGAGGAAAAATTCGCCTCTTTAATCAACCACCCCAGCCCCGCCGACGCCGATATCGAGATCTTGGACCCTGTTGACTGGGATCGCAACGGGCAGTACCTTGATTTGATTGATGCGGTGACGGAGGCGAGCGAAGGGCGTGATGTG…
NCU06844.2	NcraOR74A_LGII: 1,782,569 - 1,783,978 (-)	3	1102	714	unspecified product	null	null	null	33	1	MTPAGLPLSRTTSTLLHLQRPAAQRFLTLPLLRITTSLSAGTTLHTPRTPHIITSTAKLSSTTTTTSKMASDDSYMAFLNKANEDPSLGYPRDRPDPATQKVGSNTFKTRDEGVPLPSPIAKLLEKGDKFYVSDADEPFEGVALKFGEEMLPDEEKFASLINHPSPADADIEILDPVDWDRNGQYLDLIDAVTEASEGRDVKVYRVAKDSVRVEYWVVSVSVDGKLLVGVRALAVES	TCGTTCGCATCCCACCACGCAGCCCACCCACCTGACTGATCATTGTCATCGTCGTCCCGCCCAACGAAACGTTCTCAACCTAAACACAACAACATAATGACACCCGCTGGATTGCCTCTCTCTCGAACAACTTCTACGCTTCTCCATTTGCAACGACCAGCAGCGCAACGATTTCTCACTCTCCCGCTCTTGCGCATCACTACGTCCCTTTCCGCAGGTACTACGCTTCATACGCCTCGTACACCGCACATCATCACCTCGACCGCGAAGCTGTCGTCTACCACCACCACCACATCGAAAATGGCCTCGGACGATTCCTACATGGCCTTCCTCAACAAGGCCAACGAGGACCCTTCGCTCGGGTACCCGCGCGACCGCCCCGACCCGGCAACGCAAAAA…	ATGACACCCGCTGGATTGCCTCTCTCTCGAACAACTTCTACGCTTCTCCATTTGCAACGACCAGCAGCGCAACGATTTCTCACTCTCCCGCTCTTGCGCATCACTACGTCCCTTTCCGCAGGTACTACGCTTCATACGCCTCGTACACCGCACATCATCACCTCGACCGCGAAGCTGTCGTCTACCACCACCACCACATCGAAAATGGCCTCGGACGATTCCTACATGGCCTTCCTCAACAAGGCCAACGAGGACCCTTCGCTCGGGTACCCGCGCGACCGCCCCGACCCGGCAACGCAAAAAGTCGGCAGCAATACATTCAAGACGCGCGACGAGGGGGTTCCCCTCCCGTCTCCGATTGCCAAGTTGTTGGAAAAGGGGGATAAGTTCTATGTGAGC…
NCU06845	NcraOR74A_LGII: 1,779,521 - 1,781,253 (+)	3	1592	1083	short chain dehydrogenase/reductase	oxidoreductase activity	metabolic process	null	194	1	MSSPYEMPPQRDSWFAPLSIDLLVKVLKTSFFHPFVAWIIPLCFRAQNMFWDAPPMLVSIAWASMITLSWIFITINNRIAYGLPREVDLSDEVIVITGGASGLGLLIAEVYGMRGATVAVLDVKEMDNGEARGVTYYKCDVSDKAQVAKVAKDIERDLGTPTILINNAAIVLGKRFLDLSLDEIDRSLTTNLLSHFYTIKTFLPLMASSETGGTIVTISSVIGTVAAAQLSDYAAAKAGVSALHRSLTAELAQTHPNMRTVLVTPGQLSTPLFYGVQTPNSFFAPVVEPVDVAKEVIAAIDGGLSTHIGMPLYARWIDWYNVLPVGLQKIARRLAQVDTSLKTFVGRNMGATGVDDKKGQ	ATTGGAACACCTTGCTGGCCCCTCGGCGATGACATCCTCCCCGTCTTCCACTTTGTATTTTCAAAAGAAAGCTATCCGCACGCTGTTGCTCAGACTCTCACATACTGGTATTTATCTTTCGTGTCAAGTACTTACATAGCTGGAGTTTAATCGGACCTCAATTGCTGTCGCGGCCAAGACGACAACGGCGGCGACTACATATCACCACTTTTCACAGACCAACACATCCAATATCTCCCGGCCCTGACGCATACGAACCAACACGAACACCAACACCCCGAGTAGACTCCCAGCGATTCGCCGAAATACAGCCAGACGACATGTCGTCGCCATACGAAATGCCGCCCCAGCGCGACTCCTGGTTCGCGCCCCTTTCCATCGACCTCCTCGTCAAGGTCC…	ATGTCGTCGCCATACGAAATGCCGCCCCAGCGCGACTCCTGGTTCGCGCCCCTTTCCATCGACCTCCTCGTCAAGGTCCTGAAGACGAGCTTCTTCCACCCCTTTGTAGCCTGGATTATCCCGCTCTGCTTCCGGGCTCAGAATATGTTCTGGGATGCGCCACCAATGCTGGTCTCCATCGCATGGGCTTCCATGATCACGCTGAGCTGGATCTTCATAACCATCAATAACCGGATCGCCTACGGTTTGCCACGTGAAGTAGACCTTAGCGATGAGGTTATTGTCATTACGGGCGGTGCCAGCGGGCTGGGTCTGCTTATTGCTGAGGTCTATGGTATGCGCGGTGCTACTGTGGCCGTGCTCGATGTCAAGGAGATGGATAATGGAGAGGCGAGGGGC…
NCU06846	NcraOR74A_LGII: 1,777,009 - 1,779,296 (-)	3	2049	1614	MFS myo-inositol transporter (MFS family transporter-6)	transmembrane transporter activity	transmembrane transport	integral to membrane	194	0	MTDNPEEPLIANTQSTERDQDDGSHDVEHAHDSRGGKQHISPPGLFIWLLTFSAGISGLLFGYDTGVISATLVSIGTSLSHRPLTSLDKSVITSCTSLFALLALPFASALADDRGRKRVVLFADTLFIIGALCQAASRTVEVMVIGRSVVGIAIGAASFVTPLYIAELAPATHRGRLVTMNIVFITLGQVVAYVVGWIFGTYGSPETTGWRWMVGLGAVPAVCQVVILLWMPESPRWLVKDGRSQEARAVIAKIAAGDDAQDPSTRREVDAVLKSIEIEVREEATAMRLGGAGAGYANGNAVNAWMEAMRELIRVRRNRRALAIACLLQGLQQLCGFNSLMYFSATIFTMVGFSEPTLTSLVVAVTNFAFTLVALVLIDRVGRRRILLWSLPFMIAGLV…	TGGGCCCGGGCCAGCGCCCGTCGGTAGTGCAAGGTACTGGAACCTCCGACTACTGCACATCACAGGGCATCATTAATATCGCTTGCCAACGATCATCCTTCAGCCTTACCGCACCCCATACTAAACGTGCCTTAGGTATTGTTTGCGACCGAGAAAGTTCCACTTGACAACATCCAGTCCCATGACATGAACAGCAGCAACGACACGGCATCATGACAGACAACCCAGAAGAGCCCTTGATCGCCAACACTCAATCGACGGAGAGGGACCAAGATGATGGCAGCCATGATGTCGAACATGCGCATGATTCCCGGGGAGGGAAACAGCACATATCACCGCCCGGCCTGTTCATCTGGCTACTCACCTTTTCCGCCGGAATAAGCGGTCTACTCTTCGGCT…	ATGACAGACAACCCAGAAGAGCCCTTGATCGCCAACACTCAATCGACGGAGAGGGACCAAGATGATGGCAGCCATGATGTCGAACATGCGCATGATTCCCGGGGAGGGAAACAGCACATATCACCGCCCGGCCTGTTCATCTGGCTACTCACCTTTTCCGCCGGAATAAGCGGTCTACTCTTCGGCTACGACACAGGCGTAATAAGCGCCACCCTTGTCTCTATCGGTACCTCCCTCTCGCACCGGCCCCTGACCTCGCTCGACAAATCCGTCATCACCTCATGCACCTCCCTCTTCGCCCTGCTCGCGCTACCCTTCGCCTCCGCGCTCGCCGACGACCGGGGCCGCAAGCGCGTTGTCCTCTTCGCCGACACCCTCTTCATCATCGGCGCCCTCTGC…
NCU06847	NcraOR74A_LGII: 1,771,160 - 1,774,276 (-)	2	3053	1902	major facilitator superfamily transporter (MFS family transporter-25)	null	transmembrane transport	integral to membrane	157	0	MPLTEADREIAAAEIDASPMEFAGQESLARRSDEVERVMSTSSVSTSSSEERQRRARRMSGVSTQHDLERHPTELSRIQTQRSQHSGTVGRSGTRNTRTSRRSEKPLPPFGAGKPYPPQLPDPDEYVVEFDGPDDPLHAMNWPFKKKFWSAAMLGYTSLVAAFGSSIFSSATSSIARIYHVNQTVGILGVSFYVLGFAFGPTLWAPLSELKGRKLPIVIGMFGMAIFSIATATAKDLQTILITRFFGGFFGACPLAVVAAVFSDMFDNRTRGIAITLFSMTVFTGPMMAPFIGGFISTSYLGWRWTEYIVSFMAFLAFGLDLLFMHETYPPQILVKKASELRRRTLNWGIHAKQEEIEIDFKELVSKNFSRPLRLLFGEPIVALLSIYMAFIYGILYLF…	CTCCTTCGTTGGTGTCCTTGGCCTGGAGGCCCAAGAACCGAAAAAAGGTACCGATACGGCCCTGAGAAAGTCCCCTTCCGAATTGTGCACGTCATTCATTATTTATACGGCAAGGGATCCCCCCTCACTACCTATGTATACCTTCCTCTCCTTCCCCGGATGAACGATCTAGTCTGTAGTTGAAACCTGACCTTTTTCTTCACTTCATCTACCCCTACCCCTCTTCAACCAAAAGTGAGCACAAGGTTCCAGTTTAGGAATAAAAAGTTACTTTCCGTCTGTTGGCTTGTTGATCGACTCGACCCGAGCCGAGGTTCATCATCAAGTCCCCAGTTCTTCCGTTCTCACTTGCCGTGTGTCTCGTGTACAAAGAACAAAAAGTACATTAGTCAACTTATA…	ATGCCCCTCACCGAAGCCGACCGCGAGATTGCGGCCGCCGAGATCGACGCCTCGCCCATGGAGTTTGCCGGTCAGGAGTCTCTCGCTCGCCGTAGCGATGAGGTTGAGCGAGTGATGTCGACGTCGTCGGTTTCGACTTCATCTTCCGAGGAGAGGCAAAGGAGAGCGAGACGCATGAGCGGTGTTTCGACACAGCACGATCTTGAGAGGCACCCTACCGAGCTTAGTCGCATCCAGACGCAGAGGAGTCAGCACAGCGGCACTGTGGGAAGGTCAGGAACCAGGAATACCAGGACGAGCAGGAGGTCCGAAAAGCCTCTCCCGCCCTTCGGCGCCGGAAAGCCCTACCCACCCCAGCTGCCCGACCCGGATGAGTATGTGGTTGAGTTTGACGGTCCC…
NCU06849	NcraOR74A_LGII: 1,765,979 - 1,766,329 (+)	2	282	282	hypothetical protein	null	null	null	2	0	MIDGGNSMYVLRSVGDDEAGYGLHMRQQRRLAFLRAEWLKKMGSTYDNLNCTSQTVDYAVDQTSSTKTVRAIELENEVVFGTRRHQSANKEIL	ATGATTGATGGAGGTAATAGTATGTATGTACTTAGAAGCGTGGGGGATGATGAGGCTGGTTATGGCTTGCATATGCGGCAGCAGCGGAGATTGGCCTTCCTCAGAGCTGAATGGCTGAAGAAGATGGGATCTACCTACGACAACCTCAACTGCACTAGTCAGACGGTCGATTACGCAGTTGACCAGACGAGTAGTACCAAGACAGTGCGTGCCATTGAACTCGAGAACGAAGTTGTCTTTGGAACTCGGAGACACCAGTCGGCCAATAAGGAAATATTATGA	ATGATTGATGGAGGTAATAGTATGTATGTACTTAGAAGCGTGGGGGATGATGAGGCTGGTTATGGCTTGCATATGCGGCAGCAGCGGAGATTGGCCTTCCTCAGAGCTGAATGGCTGAAGAAGATGGGATCTACCTACGACAACCTCAACTGCACTAGTCAGACGGTCGATTACGCAGTTGACCAGACGAGTAGTACCAAGACAGTGCGTGCCATTGAACTCGAGAACGAAGTTGTCTTTGGAACTCGGAGACACCAGTCGGCCAATAAGGAAATATTATGA
NCU06850	NcraOR74A_LGII: 1,760,159 - 1,762,931 (-)	3	2646	1293	1,3-beta-glucanosyltransferase gel3 (gh72-3)	null	null	null	27	0	MKASFLSAVVGAGLTHALPTIEAVGNKFFTSNGDQFFLKGVAYQLTPADPLVDTEQCKRDAALMEKLGANSIRVYHVDPSANHDGCMDVFEKAGIYPLIDLDTFDTYILPNDPWWNQTQHDRYAEVMDAFIKYDNVLGFFIGNEIIIQADQSLAAPYIKAATRDMKAYRDKKKYRKVPIGYSAADIAELRPMLQDYLTCGGNSSENVDFFALNSYEWCDPTKYAESGYANLQSMAKDFPVPIFFSETGCNVPGPRLFGDQNAIFGPEMVNDWSGALIYEWIEEENHYGLISYGPKLEPTATGANIEGGFTRAGTPTPVLPDFTNLQNQWATITPTGIKRSDYDPKHVSTRACPTSGVQGWLVNGNVALPTIGETLTTNAPRPAATQEAEVSQPAGSASP…	GTCGCAACGCCGTTCCCCATATTCTTCATGTTCCGTACAATCTTTTAAGCTCACCACGCGCTCGCTCGTTTCTCTTTTCTTTCTCTTCAAGAGCTCGGGTACTTCAACAGATCGACCGTGCGTTACAGTAATACGGAGATTTGGGAGATTGGACAGGGACCTGGAGCATCCATTCATTGTTTCCAGCATTCGTTACCTACCTACCTATCCGTCACACGCATTCGCTGTCGCAAATTTCCAATTCAGTTTGGCAAGTGCGAGTCGAGCACAACAAGGAAGAGCTTCGGGCAAGAGACGGGAAGAACCTTCCCCTGGAACACCACCTCATTTCAACGAAACCGTCAGATTTGCCAACTGAAAAGCGTTTGCCGCTCTTCACTTGTCGTTTGGACCCACCAA…	ATGAAGGCATCATTCCTATCCGCCGTGGTCGGCGCCGGCCTCACGCATGCCCTCCCCACCATTGAAGCTGTGGGAAATAAGTTCTTCACCAGCAACGGCGACCAGTTCTTTCTCAAGGGAGTTGCCTACCAACTGACGCCAGCTGACCCCTTGGTCGACACTGAGCAGTGCAAGCGCGATGCTGCCCTTATGGAGAAGCTCGGCGCAAACTCGATCCGTGTCTACCATGTTGATCCCTCGGCAAACCACGACGGCTGCATGGACGTGTTCGAAAAGGCCGGCATCTACCCATTGATCGATCTGGACACCTTTGACACCTACATCTTGCCCAACGATCCTTGGTGGAACCAGACCCAGCATGATAGGTACGCCGAGGTCATGGATGCCTTTATCAAGTAC…
NCU06851	NcraOR74A_LGII: 1,754,835 - 1,759,483 (+)	2	4406	2817	hypothetical protein	null	null	null	33	0	MKRTMEGAEKNADKLAKRILPQRPHHLTLSLTDKYPEPAGFWYTGKSHRLQYTTFLSDCDRGILITRPSYDICEEPASAPSAMPPKPTLLNGEAKKKLSLKDYQRRNQSPQDPSATPRLDAKSESKGGTRVNGTVERNAPVKENVKPDDAKAKTKPVRTEGGESEKPRITVNGDSMRGSHVQSQVELESRKRATDTERDQPKRPRTDTNHDTSRLPPKPEAPRNRLSDRSDKDIKKESLHLTTNGQARTAADRDRDVSASPKSTILVNGSKPYKESTPVSPRRKRDTASKAPVPALLSPLHPSLLAGESDKPKSKKPAEKAPPKPLKIDSSSSRKKYEIPALLSPTLPAIVEEELARKFKSTPSKGDSRDTKTQLPDSPSIARKTKVKAEPIEEEDEEE…	CGCCTTGACCCTGCTGCCCTTCTACACTTTGTCCCCGTTTCCACTCTCCACTTCCATTCAGGTTCCATTCCATTGCTTGCGCCCTCAAGCAATCCCACCTCGGCTTCCCTGCGCAACACCATCCGAACTCCGGCCCTCTTTCGCGATACCTACACAGCTTGGCTGCCAGCTAAACCGTCTTCAGTACCTCCCGTCTTCGTACATCGTTGCTGTCGGATACACCATTGCTCTGCGCCCAGTCCCATCACCATCCGCCATCTCGAACGCGTTACTACCAAACGACAACGACTCCTCCATCTGCACCTTCGGGCCACCCCCCCTTCGAACCTGCTCGGGCACGCTCACCGATCGATTGCCGTCGTTGCATGCGCTGCCATCGTTTTCGGTTGCCCGACTGAG…	ATGAAAAGAACGATGGAAGGAGCGGAAAAGAATGCAGACAAATTGGCTAAGCGTATATTACCACAACGTCCGCACCACCTTACACTGTCCCTGACGGACAAGTACCCCGAGCCTGCTGGGTTTTGGTACACGGGAAAGAGTCACAGACTGCAGTACACCACCTTTCTCTCAGACTGCGATCGCGGCATCCTCATCACGCGGCCTTCGTATGACATTTGCGAGGAGCCCGCGAGCGCCCCCAGCGCTATGCCTCCAAAACCGACTCTCCTGAACGGGGAGGCCAAGAAGAAACTTTCATTGAAGGACTATCAGCGGAGGAATCAGTCGCCCCAGGACCCTTCGGCTACACCAAGGCTGGATGCCAAGTCCGAGTCCAAGGGTGGCACAAGAGTGAATGGG…
NCU06852	NcraOR74A_LGII: 1,754,384 - 1,755,411 (-)	4	612	612	hypothetical protein	null	null	null	1	0	MYQAAVRSLSRCCHKGACLSRATENDGSACNDGNRSVSVPEQVRRGGGPKVQMEESLSFGSNAFEMADGDGTGRRAMVYPTATMYRERGPEFGWCCAGKPRWDCLRAQAMEWNLNGSGEWKRGQSVEGQQGQGVTGEEGMMDECLVFSAGCLVGWTSCRCRNVSRRKSQGKSDLVVWSFPFPCWVRVVRDWQECPGTAVEKRG	ATGTATCAAGCGGCGGTTCGGTCGCTATCGCGGTGTTGTCACAAGGGCGCATGTCTCAGTCGGGCAACCGAAAACGATGGCAGCGCATGCAACGACGGCAATCGATCGGTGAGCGTGCCCGAGCAGGTTCGAAGGGGGGGTGGCCCGAAGGTGCAGATGGAGGAGTCGTTGTCGTTTGGTAGTAACGCGTTCGAGATGGCGGATGGTGATGGGACTGGGCGCAGAGCAATGGTGTATCCGACAGCAACGATGTATCGCGAAAGAGGGCCGGAGTTCGGATGGTGTTGCGCAGGGAAGCCGAGGTGGGATTGCTTGAGGGCGCAAGCAATGGAATGGAACCTGAATGGAAGTGGAGAGTGGAAACGGGGACAAAGTGTAGAAGGGCAGCAGGGTCAAGGC…	ATGTATCAAGCGGCGGTTCGGTCGCTATCGCGGTGTTGTCACAAGGGCGCATGTCTCAGTCGGGCAACCGAAAACGATGGCAGCGCATGCAACGACGGCAATCGATCGGTGAGCGTGCCCGAGCAGGTTCGAAGGGGGGGTGGCCCGAAGGTGCAGATGGAGGAGTCGTTGTCGTTTGGTAGTAACGCGTTCGAGATGGCGGATGGTGATGGGACTGGGCGCAGAGCAATGGTGTATCCGACAGCAACGATGTATCGCGAAAGAGGGCCGGAGTTCGGATGGTGTTGCGCAGGGAAGCCGAGGTGGGATTGCTTGAGGGCGCAAGCAATGGAATGGAACCTGAATGGAAGTGGAGAGTGGAAACGGGGACAAAGTGTAGAAGGGCAGCAGGGTCAAGGC…
NCU06853	NcraOR74A_LGII: 1,749,714 - 1,753,071 (+)	3	3212	2205	hypothetical protein	null	null	null	3	0	MSSRPPDSYPRRPSTLSDRRPSADPHPRRDSQPRNVYRDERRPSSSHASSLPNRPPNSWSDSQHRDRDRDRDRDRDRDRDRDRGLSDAPARGLTVNTQTASAGDRARPDHGLNTPATASSPTSNSRSTSDAEMGKCLRALCDSLISYTTHKYNLTQAEDALEKRQAEYTKCTAKLADFPSVPELQKKYLDRDTKRRAEYSNMVRVAEDGIKRAREGFLSCLLQLMKSGQLPAALLPPASASSKEYDDKIAELEQALSDHKSFTQTRIDALQVVYDGLESKRLLDQQNMESRFKDLEDKFGKQQREYQNKLAKQQEDFSKQLQTELAKQRQDFEQKFAKQSKDLPKQSTKLEERINKMQSDLRNFKETQEQELKTQLAKQQKKYEKQLEQQLEQQRATAQ…	TCCTCTTTTTTTTTTTCCCCTCTCTCTTCTCCCTAGGACATCTTCGACGATTGTAAACCTGGCGTTCCGGAATGCATTCAGAACTATTAGTTCGACTGTCCATTTAGACAAGGAACAGAAAAATACATCAGCTTGTTGTATCTTTGTGCGGCAAGCCCTAGTCTGATCTCATTCCCGTCTGGAGGAGGTGCGGGGCCTCTTAAAACTTTGACTCTATCTACGCGTCTACCCGCATCGGTATCGCATTACAATCTTCAACCTACAATATTGAACATCGACACACATTTCAGGCTCAATTCCGACATTGACTGACGTCGGTCTGTACCGCTGGCACAGGTCAGCCCCACCATTGTCACAATTACACTCTCGTCTTATACCTCGCCACATATTGTCTGTTAG…	ATGTCTTCCAGGCCGCCGGACTCGTACCCGAGGCGGCCTTCCACTCTAAGCGACCGCCGACCATCGGCAGACCCCCATCCGCGTCGCGATAGCCAGCCTCGTAATGTTTACAGAGATGAACGGAGGCCCAGTTCCAGTCATGCAAGTTCTCTACCCAACAGGCCACCAAACAGTTGGAGTGATAGTCAACACCGGGATCGGGACCGGGATAGGGATAGGGATCGAGATCGGGATCGCGACCGGGACCGCGGCTTGTCTGATGCACCTGCAAGAGGCCTGACAGTCAACACACAAACCGCATCAGCCGGCGACCGTGCTCGACCTGACCATGGATTGAACACGCCGGCCACTGCCTCATCTCCTACGAGCAATTCCAGGAGTACATCAGACGCAGAGATG…
NCU06854	NcraOR74A_LGII: 1,746,452 - 1,748,814 (-)	3	2212	1446	RuvB-like helicase 2 (hel-2)	ATP binding, DNA helicase activity, nucleoside-triphosphatase activity, nucleotide binding	null	null	81	0	MAAQVVTVGESKDLRGLNLIAAHSHIRGLGVDADTLEPRVASQGLVGQEKARKAAAVVLEMIKQGKIAGRAVLIAGPPSTGKTALAMGMAQSLGTDVPFTTLAASEIYSLEMSKTEALTQAFRKSIGVRIKEESEIMEGEVVEIQIDRSVTGHAKQGKLTIKTTDMEAIYDMGSKMIDAMTKERVMAGDIISIDKSSGKITKLGRSYARSRDYDAMGVDTKFLQCPDGELQKRKEVVHTVTLHEIDVINSRTQGFLALFSGDTGEIRSEIRDQINTKVAEWKEEGKAEIVPGVLFIDEVHMLDIECFSYINRALESDLAPIVIMASNRGHSKIRGTDYKSPHGLPLDFLDRISIINTHSYTPDELRQILTIRAQEEEVDLTPDALALLTKIGAEAGLRY…	CACAGCGCGCGGCGACGCGCACTGCAGCTTTGAACTTCCGTCGTCGTACTTCTCGCTCTTTTTCAAGCACATTCCATCATTCACTGCCAAACCATCCCTGCATCCACCTGCAAACTAATCCATCACCACCCACCCACCGTGATACCCAAATCCAAGCGACCTTTCTTGGAAAATTCTGTAACGTCAATCGGCATATTCAATATTAATATCTTGCAAATCAGTGGGCAATATGGCTGCTCAGGTCGTTACCGTCGGAGAGAGTAAGGACCTCCGGGGTCTCAACCTCATCGCAGCGCACTCGCACATCCGCGGGTTGGGCGTCGATGCCGATACACTCGAGCCCAGGGTTGCCTCCCAAGGCCTTGTCGGCCAGGAGAAGGCGCGTAAGGCGGCTGCTGT…	ATGGCTGCTCAGGTCGTTACCGTCGGAGAGAGTAAGGACCTCCGGGGTCTCAACCTCATCGCAGCGCACTCGCACATCCGCGGGTTGGGCGTCGATGCCGATACACTCGAGCCCAGGGTTGCCTCCCAAGGCCTTGTCGGCCAGGAGAAGGCGCGTAAGGCGGCTGCTGTCGTTCTTGAGATGATTAAGCAAGGGAAAATTGCCGGCCGTGCTGTGCTGATCGCCGGTCCGCCCAGTACGGGAAAGACTGCTCTGGCCATGGGTATGGCCCAGTCCCTCGGCACCGACGTCCCTTTCACCACCCTTGCCGCTTCCGAAATCTACTCTCTAGAGATGTCCAAGACCGAGGCCCTCACCCAAGCATTCCGCAAGTCGATTGGTGTCAGGATCAAGGAAGAG…
NCU10309	NcraOR74A_LGII: 2,319,832 - 2,322,981 (-)	3	2965	2331	TBC domain-containing protein	Rab GTPase activator activity	regulation of Rab GTPase activity	intracellular	52	0	MFGGQAPVDNSTQRDDELADAAAQRQAAPQGTDGPTPPTPTSTAHAAAAAVEAATPTTPSPPPPPPPAAEPPLAAVAAPAAPADLDHHHETDTQGERETETASSKSSRLSDASGLTRPSIAINEDLTSPSAPLPSIRVMPTDVERESQKVRSLYESSDGWLDGGRRVSFAGDLPPLPSEVDPSDVVDPPRLHALTSSDWAASHIAPTPPTAPWVSSSSLRDDAASYYRPGARKWGEHERAGGLEDWENLDGVEVDRYGFIKERPARRESSYRPETSRTVRPGSRSRHFSPRRRNVLTKRPGSAYSSSPLGQGLVGGPPSRKVSARSLHTFDSAYSNASRRSTRSSFRSIANHLPPNRDRRWMDEAGDMLAFPAGGLTDILEYAAKMTGKKSTEALKKKE…	CCAGTCTTGGAGCTGACAATGTCCACGGCCCCTTCAGTCCAATTAACACGCTCATCTCCCAGGACCGTCTTGCAGTCGACTTTGGCAACTTATCCTTTTCCAGCCGCGGCAGTATCATGTTTGGCGGCCAGGCTCCGGTCGACAACAGCACGCAACGAGACGACGAGCTGGCAGACGCAGCAGCACAGAGGCAGGCAGCACCACAGGGAACCGACGGCCCTACTCCTCCTACACCTACCAGCACGGCGCATGCAGCGGCAGCGGCAGTAGAAGCAGCAACACCAACCACGCCATCACCACCACCACCACCACCACCAGCAGCAGAACCTCCACTAGCAGCAGTAGCAGCACCAGCAGCGCCAGCAGACCTGGACCACCACCATGAGACGGACACTCAAG…	ATGTTTGGCGGCCAGGCTCCGGTCGACAACAGCACGCAACGAGACGACGAGCTGGCAGACGCAGCAGCACAGAGGCAGGCAGCACCACAGGGAACCGACGGCCCTACTCCTCCTACACCTACCAGCACGGCGCATGCAGCGGCAGCGGCAGTAGAAGCAGCAACACCAACCACGCCATCACCACCACCACCACCACCACCAGCAGCAGAACCTCCACTAGCAGCAGTAGCAGCACCAGCAGCGCCAGCAGACCTGGACCACCACCATGAGACGGACACTCAAGGAGAAAGGGAGACAGAGACGGCCAGCTCCAAATCATCGCGCCTCAGTGACGCCTCGGGGCTAACACGTCCATCCATCGCCATCAATGAAGACCTGACGTCGCCCTCCGCCCCGCTG…
NCU10430	NcraOR74A_LGII: 2,111,818 - 2,113,428 (-)	3	1294	648	SNF7 family protein	null	protein transport	null	70	0	MGNSPSRVTAQDKAILDLKTQRDKLHQYQRKITVLTDRETAIARQMLAKGDKQRALLALRRKKYQETLLQKTDAQLEQLEKLTSSVEFALIQKDVFFGLQQGTKVLKEIHAEMGGLDHVEKMMGETAEEIAYQQEVSEMLGGRISNQDEDEVEEELAALEAEVAAKNQRVPVQPVPQVPLPNVPDTELSSPLRAEEEERQQRQRQRQEERQAMLA	GTCCGATTACGTCGCTCGGAAGCGTTCCACTTGGGTGAACGCTGATAAGAGTTGTAGAAGCTGCTGTACAAAATATTGGTTCCAATGCCCATCTTCGAGGCACTACATTTTGTCCAATGATAAGGCCGGTAACCCAGCAGTGACGTCTCACACCAGCCCCGTGCAATTACACCCTTCCGCCGCTTCACAAAGTCCGTTCCCGCATCGACGCTTCCCCGGATCGTCGTCGTGTGCGTGCCTCGTGCGAACGAGACAGCACTCTCCGCCGAGGATCTCCCCAATCCCGATCCCCATCCTCACCAGACCTACCGAACCCAACCAACACTGGACGAAATCCTTCTCGTATGCCATAACCATGGGTAACTCGCCAAGCCGCGTCACGGCGCAAGACAAAGCAAT…	ATGGGTAACTCGCCAAGCCGCGTCACGGCGCAAGACAAAGCAATCCTCGACCTAAAAACCCAGCGTGACAAGCTCCACCAATACCAGCGTAAAATCACCGTCCTCACCGACCGAGAAACTGCCATCGCGCGCCAGATGTTGGCCAAGGGCGACAAGCAGCGGGCGCTCCTCGCTCTCCGACGCAAAAAGTACCAGGAAACTTTGCTCCAAAAAACCGATGCGCAACTGGAGCAACTGGAAAAACTAACCTCAAGCGTGGAGTTTGCGCTAATACAAAAGGACGTATTTTTTGGTCTGCAGCAGGGGACAAAAGTGCTGAAAGAGATACACGCCGAGATGGGAGGGTTAGATCACGTCGAGAAGATGATGGGAGAGACGGCAGAGGAGATTGCTTATCAA…
NCU11158	NcraOR74A_LGII: 2,057,548 - 2,059,326 (-)	3	1661	828	hypothetical protein	null	null	null	46	0	MIGGERVLLGSQKREPSNEEDDQEQLDIDLTSDGKNQRYQPAPNDTISRYHLNHIVYTLRWVIMAFKKLKTKYPPLCLSDSKMDQIAADLIRRLHVLLRREELRSEMSRGRRVSRNLTEAGRNGGLPLGLRRARRAQSAPDRTERIKFYQEMLRFVREPPMISTSLQPSPAESWDHDRFLKDWSQRGEEEETDDTKELCETYGGEVNQDSREEDQQAPAETEVIEVCKPGDGEENAKDDSEQEQAPVVTTEVIEVQSSSGSNSPDDGNEQLRHHM	GCGTCAACCACAAGGGAATCACCACAACGCTTCACCTCGCTCACCCGACCTCTGTCCCCTTCCATTCCACTCTCACTTCAACTTCAACTCGACACATCGCATCAGTACTTAACTCACCAAACGTTGCGCCTTATTCTTGAAGTACAATAATCACGGTTTTCTATTCCAAAAAAAAAAGGACATACTATCGTTTACCATGGAGAAGAGCGAAAAACAGGCCGCCGCTCAACAAGCGGTAGACATTCTTCATGAGATTTCCACCATCCTGAACTGTCAGCTCGACCGCAGAACGCTATCCATCTGCATTTCCATGATTGAAAATGGCGTAAAGCCCGAGGCGCTGGCTGAGGTGATCCAAAAGCTTCGCGTGGAATCCCGCGTCATCCAAGCGGACATCGA…	ATGATCGGCGGGGAGAGGGTTTTACTCGGTTCTCAGAAGCGTGAACCGTCAAATGAGGAAGACGACCAAGAGCAGCTGGATATCGACTTAACTTCCGACGGCAAAAATCAGCGTTATCAACCCGCGCCGAACGACACCATCTCGCGGTACCATCTAAATCACATTGTTTACACTCTTCGATGGGTGATTATGGCGTTCAAGAAGCTGAAGACAAAGTATCCGCCATTGTGCCTCTCTGACAGCAAGATGGACCAGATTGCGGCGGACTTGATTCGCCGACTACACGTGCTATTGAGAAGGGAGGAGCTCCGCTCCGAAATGAGTCGTGGTCGCAGGGTATCAAGAAACCTCACAGAAGCCGGGAGAAACGGTGGTTTGCCGTTGGGATTGAGAAGGGCC…
NCU11159	NcraOR74A_LGII: 2,059,527 - 2,060,829 (-)	2	1235	780	hypothetical protein (kpr-4)	null	null	null	61	0	MSRKSVMSSTFEPSLSTSRQPLGPSLADTLPSINFGFDELRDRMAKFTAKFDAFIEQGRKRVLEERNQFRMNVAELQEDQRMKKKDIEILQLKTNTYQQTMAKEAAETREMQAAIASLTEQRDKQAAMRDALKEQIAATQREIDARLAAQRAHAAQLEAQARYNVPELDFWVTNLCMRIEGAGAEDRLKFVYTHIDERNWEREAWFELSMSGRDYDVRHCRPKLEREKVEKVLDRVNETRELVVLLKGMRELFVEAMKS	CCGAAATGGAAGGGACGTAAACATGTCAAGAACCTGACCAAAGTCCCCCACCTTCAAGAACAGCTGAGCCATCCCTACAACCACGTTGTCCCGAGTCGCGTCGCAAAGCTTTCGATTGTATCATCTACTGTCGGAATACAGAATCTAGTACAATAGACAGCAACCTTGGCGACTAGCATCAAGAATGTCACGAAAAAGCGTCATGTCGTCCACATTCGAGCCCTCGCTCTCGACGAGCCGACAGCCCCTCGGACCATCGCTCGCCGATACCCTACCCAGCATCAACTTTGGTTTCGATGAGTTGCGCGATCGCATGGCCAAGTTCACGGCCAAGTTTGACGCTTTTATTGAGCAAGGGCGCAAGCGTGTGCTGGAGGAGAGGAACCAGTTTAGGATGAA…	ATGTCACGAAAAAGCGTCATGTCGTCCACATTCGAGCCCTCGCTCTCGACGAGCCGACAGCCCCTCGGACCATCGCTCGCCGATACCCTACCCAGCATCAACTTTGGTTTCGATGAGTTGCGCGATCGCATGGCCAAGTTCACGGCCAAGTTTGACGCTTTTATTGAGCAAGGGCGCAAGCGTGTGCTGGAGGAGAGGAACCAGTTTAGGATGAACGTGGCAGAGCTCCAGGAGGACCAGCGTATGAAGAAAAAAGACATTGAAATCCTCCAGCTCAAAACCAACACCTACCAACAGACCATGGCCAAGGAGGCCGCCGAAACACGCGAAATGCAGGCCGCCATCGCTTCGCTCACCGAGCAGCGGGATAAACAAGCCGCGATGCGTGATGCTTTGAAA…
NCU11340	NcraOR74A_LGII: 1,872,466 - 1,873,199 (-)	3	516	516	hypothetical protein	null	null	null	15	1	MQLASVLATLAALKAVTALPSASTVEVAKVVTGASVSADEIPDAMKFNPPNATDATALASRASLDKRASLGVYICKDAPFVASTCQHIFSNPNECIALDSYLAGQVSSVGPDQGAYCRFFFDSNCPSNNDENGCRHLDAESPGRSNLNTASNDVCGVNSNDKIRSYRCWNS	ATGCAGCTCGCCTCCGTCCTCGCTACCCTCGCGGCGCTCAAGGCCGTCACCGCCCTCCCTTCCGCTTCTACCGTCGAAGTCGCAAAGGTCGTCACAGGCGCCAGCGTCTCCGCAGACGAAATCCCCGACGCCATGAAGTTCAACCCTCCCAACGCCACTGACGCCACGGCTCTTGCCTCCCGCGCTTCCCTCGACAAGCGTGCTTCGCTCGGTGTCTACATCTGCAAGGACGCTCCATTCGTGGCTAGCACTTGCCAGCATATCTTCAGCAACCCTAATGAATGCATTGCTCTCGACAGCTATCTCGCCGGTCAAGTCTCCAGCGTTGGGCCTGATCAGGGCGCTTACTGCCGCTTTTTCTTCGACTCCAATTGCCCCTCCAACAACGACGAAAACGGC…	ATGCAGCTCGCCTCCGTCCTCGCTACCCTCGCGGCGCTCAAGGCCGTCACCGCCCTCCCTTCCGCTTCTACCGTCGAAGTCGCAAAGGTCGTCACAGGCGCCAGCGTCTCCGCAGACGAAATCCCCGACGCCATGAAGTTCAACCCTCCCAACGCCACTGACGCCACGGCTCTTGCCTCCCGCGCTTCCCTCGACAAGCGTGCTTCGCTCGGTGTCTACATCTGCAAGGACGCTCCATTCGTGGCTAGCACTTGCCAGCATATCTTCAGCAACCCTAATGAATGCATTGCTCTCGACAGCTATCTCGCCGGTCAAGTCTCCAGCGTTGGGCCTGATCAGGGCGCTTACTGCCGCTTTTTCTTCGACTCCAATTGCCCCTCCAACAACGACGAAAACGGC…
NCU11426	NcraOR74A_LGII: 2,173,810 - 2,178,532 (+)	7	4130	2427	nuclease-2 (nuc-2)	aspartic-type endopeptidase activity, protein binding	proteolysis	null	53	0	MKFGKQIQKRQLEVPEYAASFVNYKALKKLIKKLSATPILPPQTDLRRAPGEPLDTQSALQANKATFFFQIDRELDKVNACYVQKEAELKIRLKTLLDKKKALRSRSGGTSRRSTKFTTLQEGFQQFVNDLNKLQQFVEINGTAFSKILKKWDKTAKSKTKELYLSRVVEKRPAFNPTVISELSDQATTSLQELGAWADGDNVSFETRPDHDHVVSTQHLLGTDEGDADTLLLDTVLSGNIDSLKDMLDRMKATAAPDGSADVSLAERVTRTFLASINEGSLEALKVLLDTGLVDIQSWDDINERNCLHQAAIYGNSFVLEYGLSKGVDAERTDAYGRVPLHYASMHGRLDMIDALLNASPKTINLIDHDNFTPLVHSIVRNHLECVGRLLERSARIDP…	GACCCAACATCAACCACTCACTTCAGCACCTGCCCACCTTGGTTCGGGTACCTTAAGCTTCCCTTTCCACATCCTTCAAACCTCCCTTTCCTTTCTCTTTTCTCGCCGGATACTCAAAAGCTGGTAGGTTGACGGGCTGGTGCTTGACTTTTTACTAGAACCACTGGAATCCAGCTGGCTTCGGGTCCTCGACTACTACTACTTTCGCTTTTCCTCCGAGGTCTCATCACCAAAGGCAACCGCAAAGGTTCTCGGCCATCTCAGACACAGTCATCTTTCCAGTCTCGAGACGGAGCATCCAAAGAAAGTACCTTCTAACGAACTGAACTCCATCCATCCCAGTCACAGACCACTCACCTCACTGCATCAGTGCATGTCTGAAGAAGCTTCCCCGTCCAC…	ATGAAGTTCGGCAAACAAATACAGAAGCGGCAACTTGAGGTCCCCGAGTATGCTGCCAGCTTCGTAAACTACAAAGCTCTCAAAAAGCTTATCAAGAAGCTATCTGCGACCCCTATTCTACCTCCGCAAACGGACCTTCGACGTGCACCGGGCGAGCCTCTAGATACCCAGTCTGCTCTTCAGGCCAACAAGGCCACGTTTTTCTTCCAAATAGACAGAGAGTTGGACAAGGTCAACGCTTGCTATGTCCAGAAGGAAGCCGAGCTAAAGATTCGGCTCAAGACGCTTCTTGACAAGAAGAAGGCCCTACGATCAAGAAGCGGCGGGACCTCACGACGGTCCACCAAGTTCACTACCCTTCAAGAGGGTTTCCAGCAGTTTGTCAACGACCTGAACAAA…
NCU11427	NcraOR74A_LGII: 2,170,807 - 2,172,867 (+)	3	1891	1395	CUE domain-containing protein	protein binding	null	null	46	0	MSAPTDSNVSKHATVEPAPESPTTARPFELDDDEAQENVPLGTDTTTTATTQNNTSGSDENPPAKPPRPLTEEQKNQQILKEAFPSIDLTVIKAVLRASRGQIEPAFNALLEMTDPDAVQNDDVPPPPPPRPAAQPGGPTSTERSQLEADEIYARQLAEHFESTAAYEARTANRGTPGSSREPTAARGPHMPPRHRQETGLKPNELYDDREHSFIDDDLPVIKESLRKGFIETQSKVNSWFTTIKKKIDETFDEDENERRQNESNAFMGRPTRNQQRRSADYDRYDADPAILSDDFAGMKFNNDGTPYTAQSTHQQLYGNPHAFRPPPPSKSPKSSDGRKVSFRDTVEDISAYDASPRMQPKDSAAAAPGSSSAAGSATKTSKWQPLSSVDPNPIADND…	GTTCGTTCCAGATAGGTGATAGCAGCATCCAGATCTCTTTTCAGGCATATTTTATGCCATCTGGTCACCATCCATGGGCTAGACAAGCACGGCATTGAAACAGCGTAAAACCCCCGTCGTTCGGTTAATTGGCTGTGACACACCATCTCCACCGTTCTGGAATCACGCAGATAAGGTACCTCTATGGTAGGCTGCACAATTACACTATACCTAGCCCACGGCACCACCTACCTCGACATGCCAGGCTACCTCGCTACTGTTTGACCATTTCAACCATCCTGGATCCTACCAACATCTATCTCATCATTCACGTCTTCCAACCCACCGTCTGTCAACACTGCGCTTTCAATCATCAAAGATCTAAACGCTTTCCAGGAGAACAGGTGGCCCATCATGTCT…	ATGTCTGCGCCAACCGACAGCAATGTTTCCAAGCACGCAACGGTAGAACCCGCGCCCGAATCCCCTACGACAGCTCGACCGTTTGAATTGGATGACGACGAAGCTCAGGAGAATGTCCCCTTGGGCACCGATACCACAACAACTGCTACCACACAGAATAATACGTCTGGTTCTGACGAGAACCCCCCAGCCAAGCCTCCCCGCCCATTGACCGAGGAACAAAAGAATCAGCAGATTCTGAAGGAAGCGTTTCCGTCCATCGATCTTACTGTCATCAAGGCAGTCCTCAGGGCCAGCCGCGGACAGATCGAGCCCGCCTTCAACGCTCTTCTCGAGATGACGGATCCCGATGCAGTTCAGAACGATGACGTACCCCCGCCGCCTCCCCCGAGGCCCGCG…
NCU16549	NcraOR74A_LGII: 1,967,973 - 1,970,764 (+)	1	2792	2064	thermatolerance membrane protein Dlt1	null	null	null	19	0	MKSAVSTIAHYLYKLVYYFIYLVLLAFLIVSPIDLIRQAIITKQNYSILIVALCYLVTILIIVFIYATRLYYNKAVLDSIPKSWVPVEKGDVPRDVRQLIVARLSRSAAIAYEARPRLPLPPTSAAPGSGPASVPATANVPHPTSQRQEVERNHDEGEDEEPQQEHSGRIATAAKEASKEATDRFAGRQSRWKPKVRRGLSAGTIEGRESEHDSTTTHPSGHDEPTCINIGALHGGSHIWGEIEHPGWGPPTSPDLANVQYDTVIRELPNLIEAKAITLAPPDRACEGEAEGEAGRMDPPLLDPDAVELLQRHESMGLREYLTSLTELGVVAPSEALSEFIKLYERARYSTRPLSLDEFRRLMHVFAEVLKDMRPLDPMVLDEIAREYEYDGAEDNDPG…	CTCGGTCCAGTTCCTGCATCTTTTCAAGGTTCTCCTTTGTTCGCGGGCGTGGCCTCCGCTGCCGAGTTTATTCATTATTTATTTTCTTTCTCGCCTTTTCGACCTAACATACCTACCTAGGCATCGCACCTCCTTCAATGTCCTAATCAATCTGATAATCGGCCACTATCTCCCTTGAATTGCGGCTCTTTTCCTCCGGTCTCGAATCATCGCATTCCAACCTATCCCGCGCCGCCATGACACTCCCCGACGCCCAACATCTTTCTGTCGCAAGTTACGAGCTCCTTCTGGAACCAGCGGCAGCTTCGACCTCAACAACGGTCAGCTGTGATCGCTTCTCTACGTTTGCCTCTTTCGGCAGGTGATTTGAATATCCAGCTGCGACCTCGACAACATCAC…	ATGAAGTCGGCCGTGTCTACCATCGCCCACTACCTCTACAAACTTGTCTACTACTTCATCTATCTCGTCCTTCTCGCTTTTCTCATTGTCAGTCCTATCGACTTGATCCGCCAGGCGATCATCACCAAGCAGAACTACAGCATCCTCATTGTTGCGCTCTGTTACCTCGTCACTATTCTCATCATTGTCTTTATCTACGCCACCCGACTGTACTATAACAAAGCGGTGCTCGACTCGATACCCAAATCATGGGTCCCTGTAGAAAAGGGCGACGTGCCTCGCGATGTCAGACAGTTGATTGTCGCCCGTCTCAGCAGGAGTGCCGCCATTGCGTATGAAGCGAGACCAAGGTTGCCTTTGCCTCCGACTTCAGCTGCTCCCGGTTCTGGGCCAGCTTCT…
NCU16550	NcraOR74A_LGII: 1,972,279 - 1,975,664 (+)	6	2838	2838	hypothetical protein	null	null	null	3	0	MSGHTHNNSNPGSVRFIDPEDEQDMPIRYFINPDEVNTEAEEPAVQPPPITRPISPGLSTRGRADLASAEQGSSSRPIETRHFSDAEMMAYVTMRGITGHGHYPRDEALEPLVRLMYEPRATETEPEPAQETTTIEAVQEEVNKAIQEMSSEPARETANEPTQEAVIQPPEFLELTEPVQDDNRQLISNDTSTYQEYQDQEGTPMDDGKSSEKGKVPKTPPPSSPTSISITSPLSTIDSPFGLQVRGRYYRPHSAIAEERADWEEQGFSRPPTATSPRSFSNGSYGSSHASHGSAKSNSDQSSGSSGGGGDGGYGSSTPSTPPRGFVKMSFLREGDVSDDEGLDASSISPRTFLKLTEGCATDNRYFRVGGPAKVPVPSNLERTRPSTPPIEEMPAVSP…	ATGAGTGGCCACACTCACAACAACTCCAACCCCGGCTCAGTCCGGTTCATCGACCCCGAGGATGAGCAAGATATGCCCATCCGCTACTTCATCAACCCCGATGAAGTGAACACCGAGGCAGAGGAGCCGGCGGTCCAGCCCCCTCCTATTACCCGCCCAATTTCGCCTGGCCTATCCACACGCGGTCGAGCTGACCTTGCCTCGGCTGAGCAGGGCAGCAGCAGCCGGCCCATTGAAACTCGTCACTTCAGTGACGCGGAAATGATGGCCTACGTCACGATGCGCGGCATTACCGGCCACGGCCACTACCCTCGCGACGAGGCGTTAGAGCCCTTGGTCAGGCTCATGTATGAGCCAAGGGCTACCGAGACTGAGCCTGAGCCTGCTCAGGAGACGACG…	ATGAGTGGCCACACTCACAACAACTCCAACCCCGGCTCAGTCCGGTTCATCGACCCCGAGGATGAGCAAGATATGCCCATCCGCTACTTCATCAACCCCGATGAAGTGAACACCGAGGCAGAGGAGCCGGCGGTCCAGCCCCCTCCTATTACCCGCCCAATTTCGCCTGGCCTATCCACACGCGGTCGAGCTGACCTTGCCTCGGCTGAGCAGGGCAGCAGCAGCCGGCCCATTGAAACTCGTCACTTCAGTGACGCGGAAATGATGGCCTACGTCACGATGCGCGGCATTACCGGCCACGGCCACTACCCTCGCGACGAGGCGTTAGAGCCCTTGGTCAGGCTCATGTATGAGCCAAGGGCTACCGAGACTGAGCCTGAGCCTGCTCAGGAGACGACG…
NCU16552	NcraOR74A_LGII: 2,083,141 - 2,084,663 (-)	2	1268	747	hypothetical protein	null	null	null	27	0	MDSGFRSHRRGASARLRKTFRYPSEDEADDENALEVMDEQEQESLITTLTTQNSQRNSQFRSLLLLIPAIASVPYFLVLFLSPPASSSSPSHFPSSHGTTKTSSTKTTTAIFSLLALTSLAATTFITVKLPPTKTGLSIVDSLASSSSSSATTKKKNKRLPNQYGAGGVLTPSPLETWLPYLNVGLCVLVLLTGLVTGGAQGVNAVGKVYLAALPGVIYAATVAAKVVMAGVDPEGELGGLRYRYKGA	CTTCTCTTCTCTCCAGTTCAACGTCAACTTGTTCGTTAATTGTTTGACACATCTTCTAAAAAAGAATATACCAAGGTCTGAACTAAGTGACTCATTGCTTAACTATTCGAGAACATAGGCAGAACGGATGGACAGCGGCTTTCGATCCCATCGCCGCGGCGCATCCGCGCGCCTTCGCAAGACGTTTCGGTACCCAAGTGAAGATGAGGCCGATGACGAAAATGCGCTCGAGGTTATGGACGAGCAAGAACAAGAATCCCTCATCACAACTCTCACCACCCAAAACTCCCAACGCAACTCCCAATTCCGCTCACTCCTCTTGCTCATTCCCGCCATCGCTTCAGTTCCTTACTTCCTCGTCCTTTTCTTGTCGCCTCCTGCCTCTTCCTCTTCTCCTTC…	ATGGACAGCGGCTTTCGATCCCATCGCCGCGGCGCATCCGCGCGCCTTCGCAAGACGTTTCGGTACCCAAGTGAAGATGAGGCCGATGACGAAAATGCGCTCGAGGTTATGGACGAGCAAGAACAAGAATCCCTCATCACAACTCTCACCACCCAAAACTCCCAACGCAACTCCCAATTCCGCTCACTCCTCTTGCTCATTCCCGCCATCGCTTCAGTTCCTTACTTCCTCGTCCTTTTCTTGTCGCCTCCTGCCTCTTCCTCTTCTCCTTCCCATTTCCCTTCTTCACATGGAACAACAAAAACATCATCAACAAAAACAACAACAGCAATCTTCTCCCTCCTCGCTCTTACCTCCCTAGCCGCCACGACGTTCATCACGGTCAAACTACCTCCTACC…
NCU16553.1	NcraOR74A_LGII: 2,386,161 - 2,387,196 (+)	1	1036	330	unspecified product	null	null	null	0	1	MSQYQPSLRTLPSLKTLVSVGSQSFGPCLAATSPPHLAGLGNVFDGSRLSSAVEDLQMDDGKAGTSETSTYGSPLLLQYLIGPVYAHFPLATARSITRPGSYCPKSGRF	CCGACCATTTGAACTGCGCCTTCTTTCCAAGTTGAAGGGTTCTCGTCCAGTCATTTCGGCATCAATGGCACGCCATCTGTCATCCATTGAAAACTGCATTTATCAGCAAGGCAAAACCCCCAACCCGTCCCGTCTGGCCCGTCATGAGGCTCATGGTCAGCTTCAAACTCTCAGCAGCGAAGACGTGTAAAGCAACCTCGCAACACCTAGCGTACCGAGCATCATGTCTCAGTACCAGCCGTCTCTACGTACACTACCTTCTCTAAAAACACTGGTTTCTGTTGGATCGCAATCCTTTGGTCCCTGTCTTGCCGCCACCAGTCCACCACACCTCGCAGGGCTTGGCAACGTCTTTGATGGATCCAGACTGTCGAGTGCTGTCGAGGACCTGCAGATGGA…	ATGTCTCAGTACCAGCCGTCTCTACGTACACTACCTTCTCTAAAAACACTGGTTTCTGTTGGATCGCAATCCTTTGGTCCCTGTCTTGCCGCCACCAGTCCACCACACCTCGCAGGGCTTGGCAACGTCTTTGATGGATCCAGACTGTCGAGTGCTGTCGAGGACCTGCAGATGGATGATGGAAAGGCTGGGACATCAGAGACAAGTACCTATGGAAGTCCTCTTTTATTACAATATCTAATAGGTCCAGTATATGCGCACTTCCCGTTGGCGACAGCTCGGAGCATAACCCGTCCCGGCAGTTACTGTCCGAAATCTGGTCGCTTTTAG
NCU16553.2	NcraOR74A_LGII: 2,386,161 - 2,387,196 (+)	2	991	285	unspecified product	null	null	null	0	1	MSQYQPSLRTLPSLKTLVSVGSQSFGPCLAATSPPHLAGLGNVFDGSRLSSAVEDLQMDDGKAGTSETIYAHFPLATARSITRPGSYCPKSGRF	CCGACCATTTGAACTGCGCCTTCTTTCCAAGTTGAAGGGTTCTCGTCCAGTCATTTCGGCATCAATGGCACGCCATCTGTCATCCATTGAAAACTGCATTTATCAGCAAGGCAAAACCCCCAACCCGTCCCGTCTGGCCCGTCATGAGGCTCATGGTCAGCTTCAAACTCTCAGCAGCGAAGACGTGTAAAGCAACCTCGCAACACCTAGCGTACCGAGCATCATGTCTCAGTACCAGCCGTCTCTACGTACACTACCTTCTCTAAAAACACTGGTTTCTGTTGGATCGCAATCCTTTGGTCCCTGTCTTGCCGCCACCAGTCCACCACACCTCGCAGGGCTTGGCAACGTCTTTGATGGATCCAGACTGTCGAGTGCTGTCGAGGACCTGCAGATGGA…	ATGTCTCAGTACCAGCCGTCTCTACGTACACTACCTTCTCTAAAAACACTGGTTTCTGTTGGATCGCAATCCTTTGGTCCCTGTCTTGCCGCCACCAGTCCACCACACCTCGCAGGGCTTGGCAACGTCTTTGATGGATCCAGACTGTCGAGTGCTGTCGAGGACCTGCAGATGGATGATGGAAAGGCTGGGACATCAGAGACAATATATGCGCACTTCCCGTTGGCGACAGCTCGGAGCATAACCCGTCCCGGCAGTTACTGTCCGAAATCTGGTCGCTTTTAG
NCU16554	NcraOR74A_LGII: 2,396,560 - 2,397,835 (-)	2	959	432	hypothetical protein	null	null	null	2	0	MDLDQHIHHPSLRRNPRVASDLEYLSNNSRKPIYSPCAFTSTASYVSETTTTTTTTLQHTNQLQTKMCTKHFVDSYCTSCDELVQGRSTESPCKPKYRGEHLGHCAAGIESKTVTEAVVCKNCERKLRKMEKKKKDKGKEKDK	ATGGACCTCGACCAACACATACACCATCCATCCCTACGCAGGAACCCTCGAGTGGCGAGTGACCTGGAGTATTTGAGCAACAATTCTAGGAAACCAATTTACAGCCCATGCGCATTTACTTCCACCGCCTCTTACGTCTCTGAGACCACCACCACCACCACCACTACCCTCCAGCACACCAACCAATTACAAACTAAGATGTGTACCAAACACTTTGTCGACTCCTACTGCACCTCGTGTGACGAGCTCGTGCAAGGCCGATCGACAGAAAGCCCTTGCAAACCAAAATACAGAGGAGAGCATTTGGGACACTGCGCGGCAGGCATCGAAAGCAAGACTGTTACCGAAGCCGTGGTGTGCAAGAACTGCGAGAGGAAGCTGAGGAAGATGGAGAAGAAG…	ATGGACCTCGACCAACACATACACCATCCATCCCTACGCAGGAACCCTCGAGTGGCGAGTGACCTGGAGTATTTGAGCAACAATTCTAGGAAACCAATTTACAGCCCATGCGCATTTACTTCCACCGCCTCTTACGTCTCTGAGACCACCACCACCACCACCACTACCCTCCAGCACACCAACCAATTACAAACTAAGATGTGTACCAAACACTTTGTCGACTCCTACTGCACCTCGTGTGACGAGCTCGTGCAAGGCCGATCGACAGAAAGCCCTTGCAAACCAAAATACAGAGGAGAGCATTTGGGACACTGCGCGGCAGGCATCGAAAGCAAGACTGTTACCGAAGCCGTGGTGTGCAAGAACTGCGAGAGGAAGCTGAGGAAGATGGAGAAGAAG…
NCU16555.1	NcraOR74A_LGII: 2,398,026 - 2,399,598 (-)	2	1348	348	unspecified product	null	null	null	1	2	MTSTTSSSRRSSSSSNFSTITTSSRSGSHFSHCSHPHHSSTSSPYSSTASSFAGIGPTITINTTSSAASSRSSSSPSSPSSASASYTAGEAARDAQMGASILAWPADEEWIAPKI	GAGAACTCGAAAACCACATATGAAACTAGTCTTTTCCTTTGACCAGTTCATTCCCACTTTGCTTCTTTGATTACACCCAATACCCGCCGTAGCTGGGACAGCTGCACTTTGAATATACAGACTGCGCTTGGACCTAGAGAGGAACAAGTTGCAACAAATTTTCCTTACTCATCCGAAGCTAAGGACAACTTACGGAAAGAAGTGGTGGACAACTGCAGGGGTGGATTGCATCATCACCGAGAACGGACATAAGCCTCGTATACGACTTTCTATAATATTCATGTCCTCTGTTTCTGTCGTTTCCCTGTTCTTCCCGGTTTTATCATCATTCTCTCAATAATCATAATTAACACACTGTCCTCCCAACGCCAGGTCACTTACACCAGTTCACAGACCGAA…	ATGACCTCTACCACCTCCTCCTCCCGACGCAGCTCATCCTCCTCCAACTTCAGCACCATCACCACCAGCAGCAGAAGTGGTTCACATTTCTCTCACTGCTCACACCCACACCATTCTTCGACGTCATCGCCATACTCGAGCACCGCCTCCAGCTTCGCAGGTATAGGCCCTACCATCACCATCAATACCACCTCCAGCGCGGCCAGCAGCCGCTCTTCCTCCTCCCCATCGTCACCTTCATCAGCATCGGCTTCCTATACAGCTGGAGAGGCCGCGAGGGATGCACAGATGGGAGCATCTATCTTGGCTTGGCCGGCTGATGAGGAGTGGATTGCTCCAAAAATCTGA
NCU16555.2	NcraOR74A_LGII: 2,398,026 - 2,399,598 (-)	2	1208	348	unspecified product	null	null	null	1	2	MTSTTSSSRRSSSSSNFSTITTSSRSGSHFSHCSHPHHSSTSSPYSSTASSFAGIGPTITINTTSSAASSRSSSSPSSPSSASASYTAGEAARDAQMGASILAWPADEEWIAPKI	GAGAACTCGAAAACCACATATGAAACTAGTCTTTTCCTTTGACCAGTTCATTCCCACTTTGCTTCTTTGATTACACCCAATACCCGCCGTAGCTGGGACAGCTGCACTTTGAATATACAGACTGCGCTTGGACCTAGAGAGGAACAAGTTGCAACAAATTTTCCTTACTCATCCGAAGCTAAGGACAACTTACGGAAAGAAGTGGTGGACAACTGCAGGGGTGGATTGCATCATCACCGAGAACGGACATAAGACCGAAGTCACACCTATCAAGTCACAACCTCCAACTCCAAGTGTCAGCAACAAGTCACTCGATCTTCGCTACTGTCATCTTCAAGACAAAACAAACAATAACCTAAACCCAACAACCAAAACCAGGCAAGAACAAACCCTAAAACC…	ATGACCTCTACCACCTCCTCCTCCCGACGCAGCTCATCCTCCTCCAACTTCAGCACCATCACCACCAGCAGCAGAAGTGGTTCACATTTCTCTCACTGCTCACACCCACACCATTCTTCGACGTCATCGCCATACTCGAGCACCGCCTCCAGCTTCGCAGGTATAGGCCCTACCATCACCATCAATACCACCTCCAGCGCGGCCAGCAGCCGCTCTTCCTCCTCCCCATCGTCACCTTCATCAGCATCGGCTTCCTATACAGCTGGAGAGGCCGCGAGGGATGCACAGATGGGAGCATCTATCTTGGCTTGGCCGGCTGATGAGGAGTGGATTGCTCCAAAAATCTGA
NCU16555.3	NcraOR74A_LGII: 2,398,026 - 2,399,598 (-)	2	1229	348	unspecified product	null	null	null	1	2	MTSTTSSSRRSSSSSNFSTITTSSRSGSHFSHCSHPHHSSTSSPYSSTASSFAGIGPTITINTTSSAASSRSSSSPSSPSSASASYTAGEAARDAQMGASILAWPADEEWIAPKI	GAGAACTCGAAAACCACATATGAAACTAGTCTTTTCCTTTGACCAGTTCATTCCCACTTTGCTTCTTTGATTACACCCAATACCCGCCGTAGCTGGGACAGCTGCACTTTGAATATACAGACTGCGCTTGGACCTAGAGAGGAACAAGTTGCAACAAATTTTCCTTACTCATCCGAAGCTAAGGACAACTTACGGAAAGAAGTGGTGGACAACTGCAGGGGTGGATTGCATCATCACCGAGAACGGACATAAGGTCACTTACACCAGTTCACAGACCGAAGTCACACCTATCAAGTCACAACCTCCAACTCCAAGTGTCAGCAACAAGTCACTCGATCTTCGCTACTGTCATCTTCAAGACAAAACAAACAATAACCTAAACCCAACAACCAAAACCAG…	ATGACCTCTACCACCTCCTCCTCCCGACGCAGCTCATCCTCCTCCAACTTCAGCACCATCACCACCAGCAGCAGAAGTGGTTCACATTTCTCTCACTGCTCACACCCACACCATTCTTCGACGTCATCGCCATACTCGAGCACCGCCTCCAGCTTCGCAGGTATAGGCCCTACCATCACCATCAATACCACCTCCAGCGCGGCCAGCAGCCGCTCTTCCTCCTCCCCATCGTCACCTTCATCAGCATCGGCTTCCTATACAGCTGGAGAGGCCGCGAGGGATGCACAGATGGGAGCATCTATCTTGGCTTGGCCGGCTGATGAGGAGTGGATTGCTCCAAAAATCTGA
NcraOR74A_LGII_tRNA_Glu2	NcraOR74A_LGII: 1,868,098 - 1,868,169 (-)	1	72	null	tRNA Glu	null	null	null	0	0	null	TCCGGTATAGTGTAACGGTTAACATATCGCGTTTTCACCGCGAAGCTCGGGGTTCGATTCCCCGTACCGGAG	null
NcraOR74A_LGII_tRNA_Gly1	NcraOR74A_LGII: 1,781,958 - 1,782,056 (+)	2	75	null	tRNA Gly	null	null	null	0	0	null	GCGCAGTTAGTGTAGTGGTTTAGCACTCTCGTTTCCCAGTAACGAGCGACCCGGGTTCGAACCCCGGACTGCGCA	null
NcraOR74A_LGII_tRNA_Val1	NcraOR74A_LGII: 1,983,744 - 1,983,817 (-)	1	74	null	tRNA Val	null	null	null	0	0	null	GGTCCGATGGTGTAGTTGGTTATCACGTCAGTCTAACACACTGAAGGTCCCCAGATCGAGCCTGGGTCGGATCA	null
