# Supplementary material for: Quantitative trait loci (QTL) underlying phenotypic variation in bioethanol-related processes in Neurospora crassa
Source: PLoS One. 2020 Feb 4;15(2):e0221737. doi: 10.1371/journal.pone.0221737 (PMC6999864; doi:10.1371/journal.pone.0221737)
Supplement: S8 File — This file contains all of the genes within the QTL region on chromosome 6 for saccharification. (XLSX) [file pone.0221737.s008.xlsx]

## Sheet: Genes By Location_Chr6-Sacch
[Gene ID]	[Genomic Location(s)]	[Organism]	[# Exons]	[Transcript Length]	[CDS Length]	[Product Description]	[Annotated GO Function Term]	[Annotated GO Process Term]	[Annotated GO Component Term]	[Predicted GO Function Term]	[Predicted GO Process Term]	[Predicted GO Component Term]	[Ortholog count]	[Paralog count]	[Predicted Protein Sequence]	[Predicted RNA/mRNA Sequence (introns spliced out)]	[Coding Sequence]
NCU05553	NcraOR74A_LGVI: 1,536,792 - 1,539,214 (-)	N. crassa OR74A	5	2154	2028	hypothetical protein	null	null	null	binding	null	null	37	0	MAFTLDKNLLSQLEAAWNGGDKPLDTLAGLLERIGDGVRDPSLRNPLRESGILDFVLKVLPTEELDLSLKRQCLRVLGNGCADCDENRAKLVESGQLRTVIRLLNDRSLLPLLLPVLYNVIVDYEPAQLQVCEAGLSKALVALLQEGSLQPGGDHDQVLHLINNIFELLVSQKPEPELADPSTPAVFLALAGGSPSGLPSLELFNGFCTVALAYLTYESLQPAFLSSASNILHLQQAFYNACFSYENLPEPDLDDLDQLKTVCTTFVTLLADLSAHPSFAELYPISSSPVSRKFLLWLSSAEFANQHLRTAACLCLGNLSRSDEASTALVADPDFHVHTHLASLLAQALDPSNTAVPATPQLLHAILSFAKNLAIPQGNKIPIGEAFLPDLLAGAWIKT…	GCTTGTTCGCAACCATTTTTTTTATTCATCGGCAGATACTGCGACGGAAATAAGAAGACAGAATGGCTTTCACACTCGATAAGAATTTGTTGAGCCAGCTTGAGGCCGCTTGGAATGGCGGAGATAAACCGCTCGACACACTGGCCGGTCTTCTGGAAAGAATCGGTGATGGCGTCAGAGATCCCAGTTTACGAAATCCTCTCAGAGAGTCCGGCATCCTAGACTTTGTCTTGAAAGTCTTACCAACAGAAGAGCTGGACCTGAGCTTGAAGCGCCAATGTTTGCGTGTGCTTGGAAATGGATGTGCCGATTGCGATGAAAACAGAGCCAAGTTGGTTGAGTCTGGTCAACTTCGTACTGTCATTCGCCTTTTGAACGACAGGTCTCTTCTTCCTTTGT…	ATGGCTTTCACACTCGATAAGAATTTGTTGAGCCAGCTTGAGGCCGCTTGGAATGGCGGAGATAAACCGCTCGACACACTGGCCGGTCTTCTGGAAAGAATCGGTGATGGCGTCAGAGATCCCAGTTTACGAAATCCTCTCAGAGAGTCCGGCATCCTAGACTTTGTCTTGAAAGTCTTACCAACAGAAGAGCTGGACCTGAGCTTGAAGCGCCAATGTTTGCGTGTGCTTGGAAATGGATGTGCCGATTGCGATGAAAACAGAGCCAAGTTGGTTGAGTCTGGTCAACTTCGTACTGTCATTCGCCTTTTGAACGACAGGTCTCTTCTTCCTTTGTTGTTGCCCGTTTTATACAACGTCATTGTTGATTATGAGCCGGCACAACTTCAGGTGTGTGAA…
NCU05554	NcraOR74A_LGVI: 1,535,186 - 1,538,485 (+)	N. crassa OR74A	6	2875	645	unknown-25 (un-25)	null	null	null	structural constituent of ribosome	translation	intracellular, ribosome	84	0	MAIKHNQQIPNNHFRKDWQRRVRCHFDQAGKKASRRVARQAKAAALAPRPVDKLRPIVRCPTIKYNRRTRLGRGFSLAELKAAGIPKLVAPTIGISVDPRRANLSEESLAANVERLKAYQARLVVFPRKSNKPKKADTPKDQQTGEFVKSVEAVFGVERPIASGFKEIPKSELPSNIEGGAFRALRKARSDAKLIGVREKRAKDKAAAEAEKSK	CAATCCCCACCGCCCTCCATAGGGTTTTCAAGCCCTGCCAAAAATTTGGCCAGCGACTCCTCCGTGCCGTGTTGACCTCGAAATTGCATCTGCCTTTACTGACCGGCGGCACCTCTTCGACAATCAAGAGCGCTTGATCCACAACCGTCACAATGGCGATCAAGCACAACCAGCAGATTCCCAACAACCACTTCCGCAAGGATTGGCAGAGGCGCGTCAGGTGCCACTTCGACCAGGCTGGCAAGAAGGCTTCCCGCCGTGTCGCTCGCCAGGCCAAGGCTGCTGCTCTTGCCCCTCGCCCGGTTGACAAGCTCCGCCCCATTGTCCGGTGCCCCACCATCAAGTACAACCGCCGCACCCGCCTCGGCCGTGGTTTCTCCCTCGCTGAGCTCAAGGCTG…	ATGGCGATCAAGCACAACCAGCAGATTCCCAACAACCACTTCCGCAAGGATTGGCAGAGGCGCGTCAGGTGCCACTTCGACCAGGCTGGCAAGAAGGCTTCCCGCCGTGTCGCTCGCCAGGCCAAGGCTGCTGCTCTTGCCCCTCGCCCGGTTGACAAGCTCCGCCCCATTGTCCGGTGCCCCACCATCAAGTACAACCGCCGCACCCGCCTCGGCCGTGGTTTCTCCCTCGCTGAGCTCAAGGCTGCCGGTATCCCCAAGCTTGTTGCTCCCACCATCGGTATCTCGGTTGACCCCCGCCGCGCCAACCTCTCCGAGGAGTCCCTTGCCGCCAATGTCGAGCGCCTGAAGGCCTACCAGGCCCGCCTCGTCGTCTTCCCCCGCAAGTCCAACAAGCCC…
NCU05555	NcraOR74A_LGVI: 1,531,007 - 1,534,672 (+)	N. crassa OR74A	4	3402	2541	hypothetical protein	null	null	null	protein binding	null	null	10	0	MHLWTGIFCLETTSATATPSHRHIYLEGRNHSCPVTSALCRQLGPQRPAAFRISSETPCRLSNFSNKPNPSNPSNMTAPITIPIVSAPSPSHSTSPSSSSEIRPVAPKLEIHPLPSHTSGLLLRVIPPRSPPNLPDPNFHHVPCDIVLAIDVSGSMSADAPVPTTASADYTNEQPEHNGLSVLDLVKHAARTIVSTLNSSDRLGIVTFSTEAKVLQPLMPMTALNKKKTERNLGGMQPFSATNLWGGIVEGLKLFDGQSGRMPALMVLTDGMPNHMCPAQGYVAKLRAMETLPAAIHTFGFGYSLRSGLLKSVAEIGGGGYSFIPDAGMIGTVFVHSVANLQSTFANNVVLRLTYPKYLGLEETTGESVDKVESVQLEKGDVDPDSSMQLTLNLSTLQY…	TTCAGCCTCATGGACGTCCTGCTGCCTGCCAACGACATGGAAGACCTGGGACCGATGCGTGCCCCTAGGCAGGCATCTTTCCAGCGTGTTTGCCAGGCCTTCCACTTTGCCGGGCTGCCGACGCCAAGGGGTCCCGGTCATCGGCGTTGGACTCAGCCAGTCTCTGACTCTCATCGCAACCGAACAAAGAAAGCCGATTGGCTCTTGTGCTGCGACACGCTCGAGGCAACACAGCAGCAACATGCAAATCGGTATTCACTGCCACTGATTCGGTCATTGGCCAATTCCTCATTTTGCAATTGTTTTGCCCACCAAAACCCATAAAAACCAGCTTCGATTGGAATATGCGCTGTGTCGCCAAGCGCTGGGCGATTTTCAAAGCCGCCTCTTCTCCGGATT…	ATGCACTTGTGGACTGGCATCTTCTGCCTTGAAACAACATCTGCAACGGCAACACCATCACATCGTCACATTTATCTCGAGGGTAGAAACCATAGCTGTCCAGTCACATCGGCGCTCTGCCGTCAGCTCGGCCCCCAACGACCTGCAGCCTTTCGGATATCTTCCGAAACACCTTGTCGCCTATCAAACTTCTCAAACAAACCTAACCCATCCAATCCATCCAACATGACCGCCCCGATCACCATCCCCATAGTATCCGCACCATCACCCTCACACTCAACCTCGCCAAGCTCCAGCTCAGAAATTCGACCCGTCGCCCCTAAGCTTGAAATTCACCCCCTCCCTTCTCACACTTCCGGCCTCCTCCTCCGCGTGATTCCCCCTCGGTCTCCCCCTAAT…
NCU05556	NcraOR74A_LGVI: 1,529,440 - 1,530,333 (+)	N. crassa OR74A	4	306	306	hypothetical protein	null	null	null	null	null	null	1	0	MQPPSASGPQVCCITALDLINAYFQKEAWGKGVRVLRTVQCQIQASQGIYREAPVAEGRGFHGNEEAKTDPHITSACCRCVDHVYDDQDYPVYECSAAAVV	ATGCAACCACCATCTGCAAGTGGGCCACAAGTGTGCTGCATCACTGCCCTTGATTTGATAAACGCTTATTTTCAGAAAGAGGCGTGGGGAAAGGGTGTGAGGGTCCTCAGGACAGTCCAGTGCCAGATCCAGGCGAGCCAGGGTATTTACCGCGAGGCGCCGGTGGCTGAAGGACGTGGATTCCACGGGAACGAAGAGGCCAAGACAGATCCGCATATAACCTCTGCGTGTTGTCGTTGTGTTGACCACGTGTATGACGATCAGGATTATCCCGTGTACGAGTGTAGTGCTGCTGCTGTAGTGTAG	ATGCAACCACCATCTGCAAGTGGGCCACAAGTGTGCTGCATCACTGCCCTTGATTTGATAAACGCTTATTTTCAGAAAGAGGCGTGGGGAAAGGGTGTGAGGGTCCTCAGGACAGTCCAGTGCCAGATCCAGGCGAGCCAGGGTATTTACCGCGAGGCGCCGGTGGCTGAAGGACGTGGATTCCACGGGAACGAAGAGGCCAAGACAGATCCGCATATAACCTCTGCGTGTTGTCGTTGTGTTGACCACGTGTATGACGATCAGGATTATCCCGTGTACGAGTGTAGTGCTGCTGCTGTAGTGTAG
NCU05557	NcraOR74A_LGVI: 1,523,630 - 1,526,819 (-)	N. crassa OR74A	3	3057	3057	hypothetical protein	null	null	null	GTP binding, GTPase activity	null	null	11	1	MQSADTTDPNGKINALNVLPPQVRMPMLEDCLDAGLKYSSRLAELIERAAQELGDDGDIDADSEAFGREKLDQWIKEADEDEIKEEHRQLEILVGVQGKTGAGKTSLLNALLGFKDLLPPNDALVATAAICQVAYNYCDDPKKAFRAEITFRKHLDVKHELNRFFEDVKLRNELLNGRGEFEDDDDKDSPDSSDLGEIIERINATAEKIGPVWGHNLTELEGMSTQDLLKKDDPAVKLLSTTKRINSPDLATFAPAIKPYLDATTTSISGRAGRETRDMAVWPLIDHVKVYVKSDILRGGIVLVDLPGLGEIVESRAAVAKNFYNRLTVTIVVTPSVRAAGEKTAVDLMTENQEINMRMSGKLDDRGYCIVLSKADDGIDWETTARNQHRQNDIKMMAE…	ATGCAATCAGCCGATACAACAGATCCAAATGGCAAGATCAACGCACTGAATGTCCTCCCGCCACAAGTCCGCATGCCCATGCTCGAGGACTGCCTAGATGCAGGACTAAAGTACTCTTCGAGGCTCGCTGAGCTTATTGAGCGCGCAGCTCAAGAACTTGGTGACGATGGAGATATTGACGCTGATTCGGAGGCATTCGGGAGGGAGAAACTTGATCAGTGGATCAAAGAAGCAGATGAAGATGAAATCAAGGAGGAGCACAGGCAATTGGAAATTCTTGTCGGCGTACAGGGAAAGACTGGAGCAGGAAAGACGTCATTACTCAATGCTCTTCTCGGATTCAAGGACTTGCTGCCCCCCAACGACGCACTAGTTGCCACAGCTGCAATTTGCCAGGTC…	ATGCAATCAGCCGATACAACAGATCCAAATGGCAAGATCAACGCACTGAATGTCCTCCCGCCACAAGTCCGCATGCCCATGCTCGAGGACTGCCTAGATGCAGGACTAAAGTACTCTTCGAGGCTCGCTGAGCTTATTGAGCGCGCAGCTCAAGAACTTGGTGACGATGGAGATATTGACGCTGATTCGGAGGCATTCGGGAGGGAGAAACTTGATCAGTGGATCAAAGAAGCAGATGAAGATGAAATCAAGGAGGAGCACAGGCAATTGGAAATTCTTGTCGGCGTACAGGGAAAGACTGGAGCAGGAAAGACGTCATTACTCAATGCTCTTCTCGGATTCAAGGACTTGCTGCCCCCCAACGACGCACTAGTTGCCACAGCTGCAATTTGCCAGGTC…
NCU05558	NcraOR74A_LGVI: 1,521,329 - 1,523,213 (+)	N. crassa OR74A	1	1885	1263	3-ketoacyl-CoA thiolase (ketoacyl thiolase-3)	null	null	null	catalytic activity, transferase activity, transferring acyl groups other than amino-acyl groups	metabolic process	null	130	1	MGVLPKGLSSVLAKAPTDVVILSSLRTPITRSYKGHLKDAYPEELLSVVLRATLDKVPELNPSKIEDVAVGVVLSELGGSKAARMALNHVGFDSSSTSLYTVNRACSSSLQAIASIAASIRTEAIDVGIGAGMESMTRNYGSRAIPTSYWPALKESPVKDARDCVMPMGLTSENVASRYGVSREDQDAFAVKSHQLAAQARAEGRFKEEIVPVTTQYQEVDKAGNKVGEPQTVTVTEDDGIRPTASLEGMAKLKPAFKPDGASTAGNSSQVSDGAAATLLMRRSTATALGLGDRIIGKFVAANTVGCKPDEMGIGPAVAIPKLLGQLGLENKDVDRWEINEAFASQAIYCLRELGLEEAWKDGKVNPDGGAIALGHPLGATGARMVSTLLHGLGRTGGE…	ATTTTCCCCATGATTCCTCCATTCCCGACCTTGGAACCCGGCGTGTAAGAGGGCCTCGAGGGTGACAACCTCTCCCACCGTGCTCCGTTCGGTTGTCCAGCGCGACGGGCGGGCAACGGGTCGCTCTCCGATCTCGTCCTTGTTAATCCGGCGGTGTTCGGATGCTCGGTTCTTCCTTTCCTTTTATCCTAACAGTTTTCCCGTCGTTCTGTTGTTACTCATCTTCTCTTCTCTGCTTCGAAGTCTTTGCTCGCCAGTCTTTGCATTGTTTCGTGATACCCTCAGTTTTGTCTCATCTACATACCTATACCCGGTAACTAGTGTAGCGTATTAGCTAGCCGTCTTCACCCTTAACAAAGCACAGCACACGAACAGCAACTGAAACGGGTGCGCCTTACC…	ATGGGCGTCCTACCAAAAGGCCTCTCCTCCGTCCTAGCCAAAGCGCCCACTGACGTCGTCATCCTCTCCTCTCTCCGCACCCCCATCACCCGCTCCTACAAGGGTCACCTCAAGGATGCCTACCCGGAAGAGCTCCTCTCCGTCGTCCTGCGCGCCACCCTCGACAAAGTTCCTGAGCTCAACCCATCCAAAATCGAAGACGTCGCCGTCGGCGTCGTCCTCTCCGAGCTTGGCGGCTCCAAAGCCGCCCGCATGGCCCTGAACCACGTCGGCTTTGACTCTTCGTCTACCTCTCTCTACACCGTCAACCGCGCCTGCTCCTCCTCACTGCAAGCCATCGCCTCCATCGCGGCCTCGATCCGCACCGAGGCTATCGATGTCGGCATCGGCGCCGGCATG…
NCU05559	NcraOR74A_LGVI: 1,518,353 - 1,521,239 (+)	N. crassa OR74A	1	2887	1785	hypothetical protein	null	null	null	null	null	null	30	0	MSTTDTEESQLQPAQLLVDAMSNDRRFGLIQDPALISEDDDMRNPSSPETIPSTQVADTPDEVDNGPSGFRLRVNEEGPVDTIIPSSVTPPPSSQMPNAAGTGAATSLAFASSQRSGYFSPPATTGIFGSKREANTALEFNPPASQEIADASIDKLRSMLQTCIAENAKLKMETAHHKLQYNLLSLQADEDMKRAAVEHEMTRREVEALRVAEHTRQARRDLDAASETQQTKFMQLKALYDQRVEEVDFLNRKLKAARKIIQQKEDENISLCDERELLLNRIRENRQHFQILCSPGGMFHGATIGRQTVAVTAPSQPPHHTPPRPTPRTVYREAQARADKDHSKGNFTMLLQAIDQENTSTPSTPQGLSHNAARHTRNAQSMSSLPTTPTQRLRGETGG…	GACAATCTCCCGCTTCCCCACCCCTCATCGCCCTCTTAGTTCATCCTTCAAAGTTCCAATCCAATTCCCACACATCATCACGCATTTCCCGCCATCGACACAAAGGCGCCCTCAATAGGTACCCACGCGTAGCTGCTTACAGACGCCGGTTCCGAATTGATGAAGCTACACCTTTGTCCAGCCCCTCGCTCTCCGCCCCTCGTGTTTCCCCCTCTCTCTTCACCCAAGGTCGTGTCGGCACCGCCTTGAGAGCTTGCTGCCTACGAGTCGTCCTCTGACCCATCTTTCAGCGAGACAAGTCAAAAGTCTTGGCGGGGCGGCGCGTAGCCGAGTTCAGACATAGCAAGCCATCCACCACCGCGGGCCATTGCGTCGAGTCACCCTGCACCGGGGGTCCAA…	ATGTCAACCACCGACACAGAGGAATCGCAACTACAGCCAGCACAGCTGCTGGTAGACGCCATGTCCAACGACCGTCGTTTCGGCCTCATCCAAGACCCGGCACTAATATCAGAGGACGACGACATGCGCAATCCGTCATCACCGGAAACGATACCCTCCACCCAGGTCGCTGACACGCCGGATGAAGTCGATAACGGTCCTTCGGGGTTCAGGTTGCGGGTCAACGAAGAGGGTCCTGTCGATACTATCATTCCCTCGTCTGTGACCCCCCCGCCTTCTTCACAGATGCCCAACGCCGCCGGGACGGGGGCGGCCACCTCGTTAGCTTTTGCAAGCTCACAGCGTTCTGGGTATTTCTCCCCTCCCGCGACAACGGGTATTTTTGGAAGCAAGAGGGAA…
NCU05560	NcraOR74A_LGVI: 1,513,883 - 1,516,922 (-)	N. crassa OR74A	3	2927	2334	hypothetical protein	null	null	null	null	null	null	11	0	MTRSESSSICPPSASATPDTLTALQLHALFDILTHYGTYSEVECFKNPDAISKYGYPFASSIEGASEPVIKKESSVPLLATLLRAIVLPVPGVRDLPTDFWPLEFQGIMTKFGEANLSESYDKGSLGSRKTLATAASVIHEAVSRGLIGGLPKGSPRDLNGHYDRSKAQDLVRAWEDVLHELVYGSLVETLFDRIAEKPDIEGHSLAVQTAVDYIILHLATFMHHVFVLSPEGSYLLQMVASVHKMVPYSAIKQTFRIGNAASMINGITKLLLAKMSIGGLTNWLGLTQNADDGMNLLQRIISLVLSWDMAEFRKTAERIEKAKGGPSKVHIAVIKKYVAKSREEHLRIRNISIKRSESIIATIFNHSRRGLVESLSKEQHEQCLEYLSTLLAIRDRDE…	AACACTTGTCACCGTCTCCCCGGATACCGCTGGTATACATCAAGTGTTCTCAGCTACCTTCTCATATTCCGTTCTTTCTTGGTTCTTTTCTTTCCACTCTTTCGGCTACGTCTATGCCAAGAAAAGCAACCTAATAACCTCGAGATACCCCACGGCAAAGGCCGACCAGCTGATCCTTGCAACGCCGTCCGAACTCCCATCCAAAGTTCGAGGCCCAGACTTTCAACGACTTGACGAGATAACTCGACCATCATTTGGACTCCAACCTATCACACCCTAGAATCTACCTCAACCATTAAATACTGCCTCTACCCATCTACGTAATAGTAGGCTTATTCAGGACAAAACCAAACACCTTCGCTCTTTCCACCATGACAAGAAGCGAAAGCTCCAGTATCT…	ATGACAAGAAGCGAAAGCTCCAGTATCTGTCCGCCATCAGCCTCAGCCACTCCAGACACCCTTACCGCGCTTCAACTACATGCCTTGTTCGACATTCTCACACATTATGGGACATATTCCGAAGTGGAATGTTTCAAGAATCCGGACGCTATTTCCAAATATGGCTATCCCTTTGCGTCCTCGATAGAGGGTGCCTCCGAGCCCGTCATCAAGAAAGAGTCTTCGGTTCCGCTTCTGGCAACCCTGCTGCGCGCCATTGTCCTTCCGGTGCCAGGAGTTCGCGATCTTCCAACTGATTTCTGGCCACTCGAGTTCCAAGGAATTATGACCAAATTTGGGGAAGCAAACCTGTCCGAGAGCTATGACAAAGGGTCTTTGGGTAGTAGGAAAACCCTGGCC…
NCU05561	NcraOR74A_LGVI: 1,513,376 - 1,514,037 (+)	N. crassa OR74A	2	568	81	copper metallothionein (cmt)	null	null	null	metal ion binding	null	null	0	0	MGDCGCSGASSCNCGSGCSCSNCGSK	ACTAAATCATCACTGCATTGAAACACTCACACAAAGACAACATCAGTCTTTCGTCAACCTACACAACCACAACAACAACTCAATTCCTCTCAAAAGAACAACCACTTCTATCAAAATGGGTGACTGCGGCTGCTCCGGCGCTTCTTCCTGCAACTGCGGCTCTGGCTGCTCTTGCTCCAACTGCGGCAGCAAGTAAATTTACCTCTCCGCACTGCTCAATGCATCCACGTACCCGAGCGACCATGAGCTTTCTTTGAATCACTAGTCGCAGCGACAGCGCGTAAGGTTGGGAGACCTTTGGCTGCCTGACATAACCGACCGGCATACCAACCAACGTACTTGCTTGATGGAATCTTTTCGCCTGGAGCAATGGAACGGCGACGACAAAGAGTGGTCTCT…	ATGGGTGACTGCGGCTGCTCCGGCGCTTCTTCCTGCAACTGCGGCTCTGGCTGCTCTTGCTCCAACTGCGGCAGCAAGTAA
NCU05563	NcraOR74A_LGVI: 1,509,095 - 1,511,350 (+)	N. crassa OR74A	3	1710	1710	hypothetical protein	null	null	null	null	null	null	3	0	MTPKPKAKPSSTPKTKAKIKAPRTLQVTMKKAPTPKRKAIRHHACRLNPPCKQGHGGPAKTILPIGKYFFSEEALEHDLGALKKGAVYKDNKEFYKRVKAWYKAEVDRCMHRKLVESAAKKEKEEKELEKIMIRPMAVTRPVTTKRTLAAAADSDDIDLSDDRSTSESVESPSESDYSDFEDDHLRKVIALRASTPIRKNPKVLQTPSPSPNKSTPTRVQPSRAAKRKTEPPSLPLTPIQTPSPKRQKVASSIKHPSPEPKVEEPGKKPVEETKGDYSLSKLDLDEFQPSYADRGGMADGLDVASFMISVEKAVETAVSELVAARLGNGVLSLFSPRESDQGIRARWRRFGSISHAGGQGQILEAERKDDEDVFEPAGDAVPGEDWRPPVPSRSTLATI…	ATGACGCCCAAACCGAAAGCAAAACCCTCCTCTACCCCCAAGACCAAAGCCAAGATCAAAGCTCCTCGCACCCTTCAAGTCACCATGAAGAAAGCGCCAACCCCCAAAAGAAAGGCCATTAGGCACCACGCTTGCCGTCTCAACCCACCATGCAAGCAAGGCCACGGCGGCCCAGCAAAAACCATCTTGCCGATCGGCAAATACTTCTTCAGCGAGGAAGCACTGGAGCACGACTTGGGTGCTCTCAAGAAGGGTGCCGTCTACAAGGACAACAAGGAGTTCTACAAGCGGGTGAAGGCTTGGTATAAAGCCGAGGTTGATCGTTGCATGCATCGGAAGTTGGTTGAGAGTGCGGCAAAGAAAGAGAAAGAGGAGAAGGAACTCGAAAAGATCATGATC…	ATGACGCCCAAACCGAAAGCAAAACCCTCCTCTACCCCCAAGACCAAAGCCAAGATCAAAGCTCCTCGCACCCTTCAAGTCACCATGAAGAAAGCGCCAACCCCCAAAAGAAAGGCCATTAGGCACCACGCTTGCCGTCTCAACCCACCATGCAAGCAAGGCCACGGCGGCCCAGCAAAAACCATCTTGCCGATCGGCAAATACTTCTTCAGCGAGGAAGCACTGGAGCACGACTTGGGTGCTCTCAAGAAGGGTGCCGTCTACAAGGACAACAAGGAGTTCTACAAGCGGGTGAAGGCTTGGTATAAAGCCGAGGTTGATCGTTGCATGCATCGGAAGTTGGTTGAGAGTGCGGCAAAGAAAGAGAAAGAGGAGAAGGAACTCGAAAAGATCATGATC…
NCU05564.1	NcraOR74A_LGVI: 1,503,029 - 1,507,181 (+)	N. crassa OR74A	3	3515	2694	unspecified product	null	null	null	null	null	integral to membrane	62	2	MAAFDPPWLSHMSAPQPQRSGDALNSHPSTPSNQPKGILYSNDGTASNPNPTHASFSPATLSSTAPSATSAAKRRSTILVHQKSPLLLATPPQITRALAYSHPFLLPLNTLAGLITWTTRDPWESFLMVAVFWAAVLYGDIIVRVAGPVVLVLLLIGGMYGRRYSPLSSSGWTEPGVAAGDMAALAGTDGKGSVRGKKAPKSKNLSVDGLPDNKNGKANGGLGGGVGASAGGGGQLRNQGSVSEVTNTRHQKTLDEIVETLKEFTARCNILLEPMLELTDFLSTQRTPTSATTKPALTTLFIRILLCTPFWFALTLPPFRLITTRRVILIFGTLILTWHSRVMRVSRAILWRSASIRRFLELVTGLQFEKPVKVSPAEKSGVASSAASTASGSSANKKT…	CAGCACCAAAAGAGTTCGTTTGTCTGTCCACTTCCATGATTCAATCCCAACTAATGGACCAGAAATTCGTCCATTTCCCCCCCTACCGCTCTTCATTTCTCCTTAGGTGGTTTTGCGCCTCTTTACTTCGTCCAACATTTCTTACTACACCTACCTCTATCATGAATACCTCTACTAGATAGGTATCCTTGACCTACCGCACGACCTGACTGTACACTACACTACACTACACTACACTACAACTCATAGTGTATTGGAACCCCAGCTAACCACGTGCGCATCTCCGCTGTTTCCTAGCGCCCGACCCGACTCCATTGATCTGACCGCGAACCGCGAACCACCACAAATCCAAAAGCCTGGGGAAGACGGTCGGGGCGCACATTCGCAGCCTATGACGTT…	ATGGCTGCATTCGATCCTCCCTGGCTTTCGCATATGTCCGCTCCTCAGCCTCAGCGCAGCGGCGATGCGCTGAACTCCCACCCATCCACCCCTTCGAACCAGCCAAAGGGCATCCTATACTCGAATGATGGCACCGCAAGCAATCCGAACCCGACCCATGCCTCCTTCTCTCCCGCTACCCTAAGCTCGACCGCGCCGAGCGCCACCTCCGCCGCGAAGAGGAGGAGTACCATCCTCGTCCACCAAAAGTCGCCGCTTCTCCTCGCGACACCACCCCAGATTACACGCGCTTTGGCTTATAGCCATCCGTTCCTCCTACCCTTGAATACGCTTGCTGGTCTGATAACATGGACGACCCGCGATCCCTGGGAGAGCTTCCTGATGGTTGCGGTCTTCTGG…
NCU05564.2	NcraOR74A_LGVI: 1,503,629 - 1,507,181 (+)	N. crassa OR74A	3	3216	2661	unspecified product	null	null	null	null	null	integral to membrane	62	2	MSAPQPQRSGDALNSHPSTPSNQPKGILYSNDGTASNPNPTHASFSPATLSSTAPSATSAAKRRSTILVHQKSPLLLATPPQITRALAYSHPFLLPLNTLAGLITWTTRDPWESFLMVAVFWAAVLYGDIIVRVAGPVVLVLLLIGGMYGRRYSPLSSSGWTEPGVAAGDMAALAGTDGKGSVRGKKAPKSKNLSVDGLPDNKNGKANGGLGGGVGASAGGGGQLRNQGSVSEVTNTRHQKTLDEIVETLKEFTARCNILLEPMLELTDFLSTQRTPTSATTKPALTTLFIRILLCTPFWFALTLPPFRLITTRRVILIFGTLILTWHSRVMRVSRAILWRSASIRRFLELVTGLQFEKPVKVSPAEKSGVASSAASTASGSSANKKTFANIKSTKAYN…	GCTTCTGATTCATGGCTGCATTCGTGAGTTCTGTCCTTTCTTACATACCCTGAACATTACTCCTACGGGCTCTTTGCCTTGTCCTCTTGTCCCTACCTACCTACTACCTACCTACCTCCCACTATCCTATCTACCTTCTCTGTGCTACCATCACCACCTACCTACCTCCTATACGGCCTAGGTTGCGCCAGACAAACATCTTCCCGACGGCACCCCATCGTCGTGCATAAGACTCTGTCCTGTTGAAGATCGATCCGCCATCTCAATAGCACCAGGCATCCTTGCCAGGCCCCCCCTGGCCAGCGATCTCCTTCAAATAGAAAGGATCCTCCCTGGCTTTCGCATATGTCCGCTCCTCAGCCTCAGCGCAGCGGCGATGCGCTGAACTCCCACCCATCC…	ATGTCCGCTCCTCAGCCTCAGCGCAGCGGCGATGCGCTGAACTCCCACCCATCCACCCCTTCGAACCAGCCAAAGGGCATCCTATACTCGAATGATGGCACCGCAAGCAATCCGAACCCGACCCATGCCTCCTTCTCTCCCGCTACCCTAAGCTCGACCGCGCCGAGCGCCACCTCCGCCGCGAAGAGGAGGAGTACCATCCTCGTCCACCAAAAGTCGCCGCTTCTCCTCGCGACACCACCCCAGATTACACGCGCTTTGGCTTATAGCCATCCGTTCCTCCTACCCTTGAATACGCTTGCTGGTCTGATAACATGGACGACCCGCGATCCCTGGGAGAGCTTCCTGATGGTTGCGGTCTTCTGGGCTGCCGTTCTATATGGTGACATCATTGTCCGG…
NCU05564.3	NcraOR74A_LGVI: 1,503,629 - 1,507,197 (+)	N. crassa OR74A	2	3493	2661	unspecified product	null	null	null	null	null	integral to membrane	62	2	MSAPQPQRSGDALNSHPSTPSNQPKGILYSNDGTASNPNPTHASFSPATLSSTAPSATSAAKRRSTILVHQKSPLLLATPPQITRALAYSHPFLLPLNTLAGLITWTTRDPWESFLMVAVFWAAVLYGDIIVRVAGPVVLVLLLIGGMYGRRYSPLSSSGWTEPGVAAGDMAALAGTDGKGSVRGKKAPKSKNLSVDGLPDNKNGKANGGLGGGVGASAGGGGQLRNQGSVSEVTNTRHQKTLDEIVETLKEFTARCNILLEPMLELTDFLSTQRTPTSATTKPALTTLFIRILLCTPFWFALTLPPFRLITTRRVILIFGTLILTWHSRVMRVSRAILWRSASIRRFLELVTGLQFEKPVKVSPAEKSGVASSAASTASGSSANKKTFANIKSTKAYN…	GCTTCTGATTCATGGCTGCATTCGTGAGTTCTGTCCTTTCTTACATACCCTGAACATTACTCCTACGGGCTCTTTGCCTTGTCCTCTTGTCCCTACCTACCTACTACCTACCTACCTCCCACTATCCTATCTACCTTCTCTGTGCTACCATCACCACCTACCTACCTCCTATACGGCCTAGGTTGCGCCAGACAAACATCTTCCCGACGGCACCCCATCGTCGTGCATAAGACTCTGTCCTGTTGAAGATCGATCCGCCATCTCAATAGCACCAGGCATCCTTGCCAGGCCCCCCCTGGCCAGCGATCTCCTTCAAATAGAAAGGTCTGTCGGCGATTCCCGCTGCCGCCGAATCAGCTCCAAGAGCTTCCAACCCAGCCCGTCGTCATCATCATCACC…	ATGTCCGCTCCTCAGCCTCAGCGCAGCGGCGATGCGCTGAACTCCCACCCATCCACCCCTTCGAACCAGCCAAAGGGCATCCTATACTCGAATGATGGCACCGCAAGCAATCCGAACCCGACCCATGCCTCCTTCTCTCCCGCTACCCTAAGCTCGACCGCGCCGAGCGCCACCTCCGCCGCGAAGAGGAGGAGTACCATCCTCGTCCACCAAAAGTCGCCGCTTCTCCTCGCGACACCACCCCAGATTACACGCGCTTTGGCTTATAGCCATCCGTTCCTCCTACCCTTGAATACGCTTGCTGGTCTGATAACATGGACGACCCGCGATCCCTGGGAGAGCTTCCTGATGGTTGCGGTCTTCTGGGCTGCCGTTCTATATGGTGACATCATTGTCCGG…
NCU05565.1	NcraOR74A_LGVI: 1,498,011 - 1,502,200 (+)	N. crassa OR74A	4	3988	2988	unspecified product	null	null	null	null	null	null	12	1	MDHYRAYELHFRFSREVDELEKELETEKQNASQELQKAKNEIENRRLEERSMLQKRLGTIPLPPDLEQFIEDKRDFYLRQATQNYEKRLENDRKQFIEKVSAVNEKWRMLPFDIEEDLVGSTPPTELPISKLSLDTRAGTPISMPSPMQAQPAVKLPVSHLSNKRPITEIQSPNENLAIEQPAKRPSAKRSITFDEVYQEGNAKFKHIIVEYPPESGEFYILKCDDHGVHFGANPLAGAAKHLASKMHDHQSKNYSVAIDTLGLRVIGCNAELARRNNTAVEEAAVNGYKPVNLLQLSVGRRARYVEANPEFANSFSTPIPSLASPAAEAPSAMAPPPSRGTDSPAMAPPPSRDTCTPSPAKDRRKSLHLRTPSDRSTRSAVLIPDPKPASLYKGFWVQ…	CAAAACACTTCAATCGACCACAATCAATCTCATCCTTACATCGCACAAACCACCTCTCATCAACCATAAGATTGACTAGGTGATTTTTGACCTGGTGCTCACCCACCATCCTTTGTATAACTCAACTAGTGGTCGCTTTCCTTTCTTCCAGGCATGTTCTTGAACCTCAAACCTTTATACGGTTACACGCGGTATATCTCCAAGCGGAGACGGAGAACCTGCACAATCTAGACCACACACACATCGATTGCATTCACTCGAGCCCCATCTAGCTGGCCTCAACTTTCGGTCTCCAACAACATCAGCTCGCGAGTCGCAGCCTCCCGCGCGACACCAAGCACTGAAGGGACTCGGACCTTCCACTTGTACTCAGCGCAGGCGACCGCGAAGGAACGCCAC…	ATGGATCATTATCGAGCTTATGAGCTCCATTTTCGCTTCAGCAGAGAGGTAGACGAGCTCGAAAAGGAGCTCGAGACCGAAAAGCAAAATGCATCACAGGAGCTGCAGAAAGCGAAAAATGAGATTGAAAACAGAAGGCTCGAGGAAAGGTCAATGCTCCAGAAAAGACTCGGTACAATACCTCTACCTCCAGATCTCGAGCAGTTCATTGAAGATAAGCGGGACTTCTATCTGCGTCAAGCTACTCAAAACTACGAGAAAAGGTTGGAGAATGACCGGAAACAGTTTATTGAAAAGGTTTCCGCCGTGAACGAGAAATGGAGAATGCTACCATTCGACATAGAAGAAGATTTGGTAGGTTCCACGCCACCTACGGAGCTGCCAATATCGAAACTGTCG…
NCU05565.2	NcraOR74A_LGVI: 1,498,507 - 1,502,179 (+)	N. crassa OR74A	4	3465	2982	unspecified product	null	null	null	null	null	null	12	1	MDHYRAYELHFRFSREVDELEKELETEKQNASQELQKAKNEIENRRLEERSMLQKRLGTIPLPPDLEQFIEDKRDFYLRQATQNYEKRLENDRKQFIEKVSAVNEKWRMLPFDIEEDLSTPPTELPISKLSLDTRAGTPISMPSPMQAQPAVKLPVSHLSNKRPITEIQSPNENLAIEQPAKRPSAKRSITFDEVYQEGNAKFKHIIVEYPPESGEFYILKCDDHGVHFGANPLAGAAKHLASKMHDHQSKNYSVAIDTLGLRVIGCNAELARRNNTAVEEAAVNGYKPVNLLQLSVGRRARYVEANPEFANSFSTPIPSLASPAAEAPSAMAPPPSRGTDSPAMAPPPSRDTCTPSPAKDRRKSLHLRTPSDRSTRSAVLIPDPKPASLYKGFWVQDK…	ATGGATCATTATCGAGCTTATGAGCTCCATTTTCGCTTCAGCAGAGAGGTAGACGAGCTCGAAAAGGAGCTCGAGACCGAAAAGCAAAATGCATCACAGGAGCTGCAGAAAGCGAAAAATGAGATTGAAAACAGAAGGCTCGAGGAAAGGTCAATGCTCCAGAAAAGACTCGGTACAATACCTCTACCTCCAGATCTCGAGCAGTTCATTGAAGATAAGCGGGACTTCTATCTGCGTCAAGCTACTCAAAACTACGAGAAAAGGTTGGAGAATGACCGGAAACAGTTTATTGAAAAGGTTTCCGCCGTGAACGAGAAATGGAGAATGCTACCATTCGACATAGAAGAAGATTTGTCCACGCCACCTACGGAGCTGCCAATATCGAAACTGTCGTTAGAC…	ATGGATCATTATCGAGCTTATGAGCTCCATTTTCGCTTCAGCAGAGAGGTAGACGAGCTCGAAAAGGAGCTCGAGACCGAAAAGCAAAATGCATCACAGGAGCTGCAGAAAGCGAAAAATGAGATTGAAAACAGAAGGCTCGAGGAAAGGTCAATGCTCCAGAAAAGACTCGGTACAATACCTCTACCTCCAGATCTCGAGCAGTTCATTGAAGATAAGCGGGACTTCTATCTGCGTCAAGCTACTCAAAACTACGAGAAAAGGTTGGAGAATGACCGGAAACAGTTTATTGAAAAGGTTTCCGCCGTGAACGAGAAATGGAGAATGCTACCATTCGACATAGAAGAAGATTTGTCCACGCCACCTACGGAGCTGCCAATATCGAAACTGTCGTTAGAC…
NCU05566	NcraOR74A_LGVI: 1,496,170 - 1,497,330 (+)	N. crassa OR74A	2	1084	726	hypothetical protein	null	null	null	null	null	null	2	0	MSRQRRHTISGPRPSTQGISAADPRESSTNSDPGSLPRGNLSQAGHEVVDAMTQTSDHMADIAEMPPFTGADSDAEDASTVAQSRSDRLEVPELIEAFTQLETGDESRPNPSSVAPSLASPIPVAASGLYEVLDHVPRQTFLGLVRHISPISFEEFVRELIDRGLLNWEDDDLPITPANRVIIMALTFQQLASPADLHLPPDVVERIFIDVSKAIGILCGGLGAPQWILDIATKLRGFKDI	CTGGATCATTAGATATCATCAAAATCATCGTGTCCTTTTTACCGCCCGTTCAAAAACACGCTTCGGTTCATCTTTACCCATCCAGCTTTCGATTATTCTTGACACGATGTCCCGACAACGTCGACACACCATTAGTGGTCCTCGACCCAGCACGCAGGGTATTTCTGCCGCGGATCCACGAGAATCATCAACCAACTCTGATCCCGGCTCTTTGCCGAGAGGTAATCTCTCTCAGGCTGGCCATGAGGTGGTCGATGCTATGACGCAGACAAGTGACCATATGGCTGATATAGCCGAAATGCCGCCATTCACTGGAGCCGACAGCGATGCTGAAGATGCCTCGACCGTCGCACAATCCAGATCAGACAGATTAGAGGTACCTGAATTGATTGAAGCCTT…	ATGTCCCGACAACGTCGACACACCATTAGTGGTCCTCGACCCAGCACGCAGGGTATTTCTGCCGCGGATCCACGAGAATCATCAACCAACTCTGATCCCGGCTCTTTGCCGAGAGGTAATCTCTCTCAGGCTGGCCATGAGGTGGTCGATGCTATGACGCAGACAAGTGACCATATGGCTGATATAGCCGAAATGCCGCCATTCACTGGAGCCGACAGCGATGCTGAAGATGCCTCGACCGTCGCACAATCCAGATCAGACAGATTAGAGGTACCTGAATTGATTGAAGCCTTCACGCAGCTCGAGACTGGCGATGAATCACGACCCAACCCAAGCTCTGTTGCGCCTTCTTTGGCAAGCCCGATACCTGTGGCAGCCAGCGGACTATACGAAGTGTTG…
NCU05567	NcraOR74A_LGVI: 1,487,479 - 1,488,756 (-)	N. crassa OR74A	3	1124	564	hypothetical protein	null	null	null	null	null	null	4	0	MKAGIFFSFFALAASALATPIAAGNQLESQAAQIDQLTTLVRQHTANMNATAAQYPENPTLAQQQDAADKLKPDFEAVTNALTQATTTLSKREFWTELAARGSFCDDDCLKVKIQVLILEITYTVKFLIVKLGLGCLIPLLTPLLLALSGLLRSLDKVVGGVLVLVGGLLHAVLGGLAGGLLGLIGF	GACGAGAAGGCGGAAGAGGTGTTAACCGGAGGAAAGGCGATGTCACCGACAATTGAAGACTGAAAAATCAACACCATCTTGACCTCAATCGAAAGACATAAATACTGGCCTTTCCTCTCCTCAAGTCCAGTCTCATTCTTCTCATCATCATCAGCATCAGCAGCCTCAGAGTTCCAGACATTCTCAGCTCTTCACAACCCTCTCAGCCTCTCACATACCTACAAACAACGCTTCCTTTCAAACATTCTTCAAGATCTTCAATCACCAACCATCAAAATGAAGGCCGGAATCTTCTTCTCTTTCTTCGCTCTCGCCGCCTCGGCTTTGGCAACTCCCATCGCTGCGGGAAACCAACTCGAGAGCCAGGCTGCTCAGATCGATCAGTTGACCACTCTCGTT…	ATGAAGGCCGGAATCTTCTTCTCTTTCTTCGCTCTCGCCGCCTCGGCTTTGGCAACTCCCATCGCTGCGGGAAACCAACTCGAGAGCCAGGCTGCTCAGATCGATCAGTTGACCACTCTCGTTCGCCAGCACACTGCGAACATGAACGCGACTGCCGCTCAGTACCCTGAGAACCCCACCCTCGCTCAGCAACAAGATGCCGCCGACAAGCTCAAGCCCGACTTCGAGGCCGTCACCAATGCCCTCACCCAAGCCACCACCACCCTTTCCAAGCGCGAGTTCTGGACTGAGCTCGCTGCTCGCGGCAGCTTCTGTGACGATGACTGCTTGAAGGTCAAGATCCAGGTTCTCATCCTTGAGATCACCTATACCGTCAAGTTCCTCATTGTCAAGCTCGGT…
NCU05568	NcraOR74A_LGVI: 1,483,313 - 1,484,026 (+)	N. crassa OR74A	2	372	372	hypothetical protein	null	null	null	null	null	null	1	0	MAAGHGREIIVKERSIASQAEVGLVSVMKCACNAIRRYSLIKPFLQSPFLFYPSFVPPSSLNYFFPLLPVLLLLALKLEFDPKPDELDPEELLDVGALMVIVGRKTGIMGVFLRGCDIALSGW	ATGGCTGCTGGGCATGGAAGGGAAATCATTGTCAAAGAGAGGTCCATCGCCAGCCAGGCAGAAGTTGGGCTGGTCAGTGTCATGAAGTGTGCTTGCAATGCAATCCGTCGTTACTCCCTGATCAAGCCATTTCTACAATCCCCATTCCTCTTCTACCCATCCTTTGTCCCCCCTTCTTCCCTCAACTACTTCTTCCCACTACTTCCAGTGCTGCTTCTACTAGCGCTGAAGCTCGAATTCGATCCCAAACCAGACGAGCTTGACCCGGAGGAGCTGCTTGACGTTGGGGCGCTGATGGTGATTGTGGGGAGGAAAACGGGGATTATGGGGGTGTTTCTTCGGGGCTGCGACATTGCACTGTCGGGATGGTGA	ATGGCTGCTGGGCATGGAAGGGAAATCATTGTCAAAGAGAGGTCCATCGCCAGCCAGGCAGAAGTTGGGCTGGTCAGTGTCATGAAGTGTGCTTGCAATGCAATCCGTCGTTACTCCCTGATCAAGCCATTTCTACAATCCCCATTCCTCTTCTACCCATCCTTTGTCCCCCCTTCTTCCCTCAACTACTTCTTCCCACTACTTCCAGTGCTGCTTCTACTAGCGCTGAAGCTCGAATTCGATCCCAAACCAGACGAGCTTGACCCGGAGGAGCTGCTTGACGTTGGGGCGCTGATGGTGATTGTGGGGAGGAAAACGGGGATTATGGGGGTGTTTCTTCGGGGCTGCGACATTGCACTGTCGGGATGGTGA
NCU05569	NcraOR74A_LGVI: 1,478,375 - 1,480,995 (+)	N. crassa OR74A	1	2621	807	hypothetical protein	null	null	null	null	null	null	27	0	MATQLSCDRPLSRVSMVSNQTYHSFNDIESHEPEVNSQQTTIVCHAPLSKTLSEDRPPPPIQEMRRQDSGYASIQRKESRSSCHLSSTLSTPSTSAKRRSRPAVQRSSTDTNPGTRSSRKAGKTVSHRRSYQCRPTQSQQPVTYFEFPVFTTSNPEYAIDEAEVNEDESAQTHVHPLPPQTTHYWTSDSTRRMEYAAIDAASRGVRGWFMRHIVPECVVPPSKRHVGFEDDRGSVVRYRLDLEEDDAEKTDDRSDRRRKSWWLSIFRR	ACGCGATCGCTGACCGCAACTTTTGGGCTCACAAGTGCTACAAGTGCCCTTTCCCAAGTCCGACAAATATACCTCTAGGAATCCCTGCCAACGATCGAAGCTTTAAGAAAAAGGGCCCATCCACCCCCCGTCCGGCTCCAGCGCCGTTGTTTATTTATCGTGGGTGGCCTCCGGACCTCTTCGAGGGTTCCCGGCCTGCTTTATGCTCCAACAGAGGTCACACATTAGCATCTATACACACCATGGCTACTCAGCTGTCCTGTGACCGCCCGCTCTCCCGTGTGAGCATGGTATCCAACCAGACATATCATAGCTTCAACGACATCGAATCCCATGAACCCGAAGTCAACTCGCAACAAACCACCATCGTCTGCCATGCTCCGCTCTCAAAAACCCTTA…	ATGGCTACTCAGCTGTCCTGTGACCGCCCGCTCTCCCGTGTGAGCATGGTATCCAACCAGACATATCATAGCTTCAACGACATCGAATCCCATGAACCCGAAGTCAACTCGCAACAAACCACCATCGTCTGCCATGCTCCGCTCTCAAAAACCCTTAGTGAGGACCGTCCTCCACCGCCCATCCAGGAAATGCGTCGCCAAGATTCCGGCTACGCATCTATTCAACGCAAAGAATCTCGCTCATCGTGCCACCTATCATCTACTCTCTCGACGCCTTCCACTTCAGCCAAGCGGCGCTCAAGACCAGCCGTTCAACGATCCTCAACCGACACAAACCCCGGCACTCGCTCGAGCAGGAAAGCTGGCAAGACCGTCTCACATCGTCGGTCTTACCAGTGT…
NCU05570	NcraOR74A_LGVI: 1,476,997 - 1,477,747 (-)	N. crassa OR74A	2	336	336	hypothetical protein	null	null	null	null	null	null	2	0	MVTLWANFHQFHPVTEARIAAWTIWVSRVHLLSNSPRWDWIPRGGQAAERQGLERCLDRESDKPGSDMVAVMEKEKTESVGNCHELAVYHVVQQCEQWCNGKGSAVSGELE	ATGGTGACGTTGTGGGCGAATTTCCACCAGTTCCATCCGGTGACCGAGGCGCGAATCGCAGCTTGGACGATTTGGGTATCGCGGGTACATCTGTTGAGCAACAGTCCACGATGGGACTGGATCCCAAGAGGCGGTCAGGCCGCAGAGAGACAGGGCCTTGAGCGTTGTCTCGACAGGGAGTCGGACAAGCCCGGGTCGGACATGGTTGCTGTAATGGAGAAGGAAAAGACTGAGAGTGTGGGGAATTGCCACGAGCTCGCCGTTTATCACGTTGTCCAGCAATGTGAGCAATGGTGCAATGGGAAGGGCTCCGCCGTTAGCGGTGAACTCGAGTGA	ATGGTGACGTTGTGGGCGAATTTCCACCAGTTCCATCCGGTGACCGAGGCGCGAATCGCAGCTTGGACGATTTGGGTATCGCGGGTACATCTGTTGAGCAACAGTCCACGATGGGACTGGATCCCAAGAGGCGGTCAGGCCGCAGAGAGACAGGGCCTTGAGCGTTGTCTCGACAGGGAGTCGGACAAGCCCGGGTCGGACATGGTTGCTGTAATGGAGAAGGAAAAGACTGAGAGTGTGGGGAATTGCCACGAGCTCGCCGTTTATCACGTTGTCCAGCAATGTGAGCAATGGTGCAATGGGAAGGGCTCCGCCGTTAGCGGTGAACTCGAGTGA
NCU05571	NcraOR74A_LGVI: 1,474,100 - 1,475,216 (-)	N. crassa OR74A	2	1045	903	hypothetical protein	null	null	null	null	null	null	3	0	MSEMHPDSPAILHRAVKDIICNLEKQLKVQQDTLRVLYKEWNFWEAAGALLDFDLLEVSDFKMTEFARQVFSQQGLGFDTPSIPTPIPSVNLFPLSAEYSHPSPPPKSYGQQMAQRRQDDFRYYLEHPEMLAVMPGQVSPTVTNMNNASVLDPQLTLLQSRMPLAPPQNPPFSYHNPVSRPPAPSPTRRTSVKIVHPPSTSTTPEVRTNNLPPQNDLFFLRRMTAYRNSRYGSQKGIHPTDGKRNYEFDPHFWEKKENWDGTDDFWFKPSTQKRRRMDDEDETLSPCSVLRKRVKSAGGV	ATGTCTGAAATGCATCCTGATTCTCCTGCCATCCTGCATAGGGCTGTGAAAGATATCATCTGCAACTTGGAGAAGCAGCTGAAGGTACAGCAAGACACACTACGAGTTCTGTACAAGGAGTGGAACTTCTGGGAGGCAGCCGGCGCTCTTCTTGACTTTGATTTACTTGAAGTTAGCGACTTCAAGATGACGGAGTTCGCCCGCCAAGTCTTCAGCCAGCAAGGCTTGGGCTTCGATACCCCCTCGATTCCCACCCCTATTCCGTCTGTTAATTTGTTCCCGCTATCAGCCGAGTATTCACATCCTTCACCACCACCAAAGTCGTATGGACAGCAAATGGCACAACGCCGACAGGATGATTTCCGCTATTACCTCGAACACCCGGAGATGCTGGCGGTT…	ATGTCTGAAATGCATCCTGATTCTCCTGCCATCCTGCATAGGGCTGTGAAAGATATCATCTGCAACTTGGAGAAGCAGCTGAAGGTACAGCAAGACACACTACGAGTTCTGTACAAGGAGTGGAACTTCTGGGAGGCAGCCGGCGCTCTTCTTGACTTTGATTTACTTGAAGTTAGCGACTTCAAGATGACGGAGTTCGCCCGCCAAGTCTTCAGCCAGCAAGGCTTGGGCTTCGATACCCCCTCGATTCCCACCCCTATTCCGTCTGTTAATTTGTTCCCGCTATCAGCCGAGTATTCACATCCTTCACCACCACCAAAGTCGTATGGACAGCAAATGGCACAACGCCGACAGGATGATTTCCGCTATTACCTCGAACACCCGGAGATGCTGGCGGTT…
NCU05572	NcraOR74A_LGVI: 1,471,945 - 1,472,940 (-)	N. crassa OR74A	1	996	996	hypothetical protein	null	null	null	null	null	null	3	0	MQSTNSSSSSKSSMDSPLEVPLLPHERLQPPSSAHLTPLRTARHLPLDSDNSSDSKSSGSFPFPDMKQSDRPSSSSYDSNETISIPLLPHEQLTSPWASMSSMGSPSSSSTSTTKRTQMRKNKHHRPNPLILERMQHAQHAPMLEPETQYEQGSWFPPSSSSTSSAPSYSPTGTTTTILPPDHQRHRGEFCASPEPMTPVEDQVRRSLRPLFDMEIFGNKASDQGFGACANNESETDIIANLEEGYLPPALETRTHDEEECTMKRSESLVSFKDLHIPEPKAPASMAITTLKRRVSYACETATELVKGSRAAATTSAFVGDVFEYLIKKGF	ATGCAATCAACCAACTCCTCCTCATCAAGCAAGTCCAGCATGGACTCACCCCTCGAAGTGCCTCTCCTCCCCCACGAGCGCCTTCAACCCCCTTCATCGGCGCACCTTACGCCCCTCCGCACAGCCCGCCACTTGCCTCTTGACTCTGATAACTCAAGCGACTCCAAGTCTTCAGGATCGTTCCCCTTTCCCGACATGAAACAATCCGACAGACCCAGCTCTTCAAGCTACGACAGCAACGAGACCATCAGCATCCCTCTTCTCCCCCACGAGCAGCTCACCTCGCCCTGGGCCTCCATGTCATCCATGGGATCCCCCTCATCATCATCGACTTCGACGACGAAGAGAACACAGATGCGTAAAAACAAGCATCATCGTCCCAACCCCCTTATCCTCGAG…	ATGCAATCAACCAACTCCTCCTCATCAAGCAAGTCCAGCATGGACTCACCCCTCGAAGTGCCTCTCCTCCCCCACGAGCGCCTTCAACCCCCTTCATCGGCGCACCTTACGCCCCTCCGCACAGCCCGCCACTTGCCTCTTGACTCTGATAACTCAAGCGACTCCAAGTCTTCAGGATCGTTCCCCTTTCCCGACATGAAACAATCCGACAGACCCAGCTCTTCAAGCTACGACAGCAACGAGACCATCAGCATCCCTCTTCTCCCCCACGAGCAGCTCACCTCGCCCTGGGCCTCCATGTCATCCATGGGATCCCCCTCATCATCATCGACTTCGACGACGAAGAGAACACAGATGCGTAAAAACAAGCATCATCGTCCCAACCCCCTTATCCTCGAG…
NCU05574.1	NcraOR74A_LGVI: 1,467,721 - 1,468,996 (+)	N. crassa OR74A	3	1052	795	unspecified product	null	null	null	N-acetyltransferase activity	null	null	7	1	MPFIRPFEPRDTEACMHICRATQSPTVAADPVTARMSPYIWCVQFTHLSPQTCFVLVDDTDTDTNTNTDFSSPFKDGKDGKVVGYVIGTPDVHTFAACYPRYIKEVLQSPQGLIDVPPPKQLDTLESWFLSSSEGGKTKEAAAATAAQRLNPVCLAQLAYNPQWLVLSGPEGGPAEARKKEMVETWRAMLHIDLLDEWQGKGWGRKMIERFVEAVRKSGEEYGRGVNLGVAGENKKVVKFYEKVGFRVFEGGEAEGNVWMVRDL	CTTGGCCAGACCGCGAACAAGCAATGGGTTAAACTTCGGATAAACCTCATCTATAATGTCTGTACTTTTCAAGAAGAAATACCCCAAGATAACAAGCGTCGTCGACCGCTCCCTCGCATCAACAACTCAGCTAAATTTTCCTCAACCGCAACCATGCCCTTCATTCGCCCCTTTGAGCCAAGAGACACTGAGGCTTGCATGCACATTTGTCGCGCAACCCAGTCCCCTACCGTCGCCGCTGACCCCGTCACCGCCCGCATGTCCCCCTACATCTGGTGTGTCCAATTCACCCATCTCTCTCCACAGACCTGTTTCGTTCTGGTCGACGACACCGACACCGATACCAACACCAACACCGACTTCTCTTCCCCCTTCAAAGACGGAAAGGATGGGAAAGTA…	ATGCCCTTCATTCGCCCCTTTGAGCCAAGAGACACTGAGGCTTGCATGCACATTTGTCGCGCAACCCAGTCCCCTACCGTCGCCGCTGACCCCGTCACCGCCCGCATGTCCCCCTACATCTGGTGTGTCCAATTCACCCATCTCTCTCCACAGACCTGTTTCGTTCTGGTCGACGACACCGACACCGATACCAACACCAACACCGACTTCTCTTCCCCCTTCAAAGACGGAAAGGATGGGAAAGTAGTAGGCTACGTAATCGGCACCCCCGACGTCCACACCTTCGCTGCTTGTTACCCCCGCTACATCAAGGAAGTGCTGCAATCCCCCCAAGGTCTCATCGACGTTCCCCCGCCCAAGCAACTGGACACACTCGAGAGCTGGTTCCTTTCATCTTCC…
NCU05574.2	NcraOR74A_LGVI: 1,467,872 - 1,468,996 (+)	N. crassa OR74A	3	1001	819	unspecified product	null	null	null	N-acetyltransferase activity	null	null	7	1	MPFIRPFEPRDTEACMHIHSLTAQDHCRATQSPTVAADPVTARMSPYIWCVQFTHLSPQTCFVLVDDTDTDTNTNTDFSSPFKDGKDGKVVGYVIGTPDVHTFAACYPRYIKEVLQSPQGLIDVPPPKQLDTLESWFLSSSEGGKTKEAAAATAAQRLNPVCLAQLAYNPQWLVLSGPEGGPAEARKKEMVETWRAMLHIDLLDEWQGKGWGRKMIERFVEAVRKSGEEYGRGVNLGVAGENKKVVKFYEKVGFRVFEGGEAEGNVWMVRDL	GAAATACCCCAAGATAACAAGCGTCGTCGACCGCTCCCTCGCATCAACAACTCAGCTAAATTTTCCTCAACCGCAACCATGCCCTTCATTCGCCCCTTTGAGCCAAGAGACACTGAGGCTTGCATGCACATTCATTCCCTTACAGCACAAGATCATTGTCGCGCAACCCAGTCCCCTACCGTCGCCGCTGACCCCGTCACCGCCCGCATGTCCCCCTACATCTGGTGTGTCCAATTCACCCATCTCTCTCCACAGACCTGTTTCGTTCTGGTCGACGACACCGACACCGATACCAACACCAACACCGACTTCTCTTCCCCCTTCAAAGACGGAAAGGATGGGAAAGTAGTAGGCTACGTAATCGGCACCCCCGACGTCCACACCTTCGCTGCTTGTTAC…	ATGCCCTTCATTCGCCCCTTTGAGCCAAGAGACACTGAGGCTTGCATGCACATTCATTCCCTTACAGCACAAGATCATTGTCGCGCAACCCAGTCCCCTACCGTCGCCGCTGACCCCGTCACCGCCCGCATGTCCCCCTACATCTGGTGTGTCCAATTCACCCATCTCTCTCCACAGACCTGTTTCGTTCTGGTCGACGACACCGACACCGATACCAACACCAACACCGACTTCTCTTCCCCCTTCAAAGACGGAAAGGATGGGAAAGTAGTAGGCTACGTAATCGGCACCCCCGACGTCCACACCTTCGCTGCTTGTTACCCCCGCTACATCAAGGAAGTGCTGCAATCCCCCCAAGGTCTCATCGACGTTCCCCCGCCCAAGCAACTGGACACACTC…
NCU05575	NcraOR74A_LGVI: 1,462,066 - 1,467,483 (+)	N. crassa OR74A	2	5306	3624	hypothetical protein	null	null	null	null	null	null	29	0	MNRFRNKKKAKEEAAAAATAAAVARSSEDSEQSSLSGFKGFRKGKKAPVEEPKLEFDLSTALPSDDNFRTSLLMTNLSARFSMLREQDDPNTKIGKASDDSVLHPKRQSRLPDFGFGAAGGLGDIAEVESIKAPSHFFRSDSIASSDFDNGGSILSRGKPIEGNNLFGGRQKIYKVPATKSGGLGGRALYADDDVALSAFQRWRISEKEKEQQEHATEEEHEQANAHEDHPRSESPPPLGYNFKRETSSTTSSASIMARNSTAANSIASQPAGYVSTAPTSGASTPALDRSVTHKRRLYEQSTSQDGPEQSSVLSRIESLNRQKTAASGVKALGDRLGEERTLASKTSAPQLRSVSLPITTPATGTGDLGNGAAPQADPELNFGGSPPLSPPISETGEP…	GACGGTCCTCCTCCTCCGAAAGGGTGAACCACCCCCGGCAAGGAACCTAACCTTCTTCCACTACACCTTGCCTCATCCCCAGAACCAGGTTCAGTTCCCAGGCCTGGCCCCAACCCGCACACTACCTCTACCTCTACCTCTACCTCTACGTACAACCCAAAACCTCATCCCATCCCGTTGCGTCTTGTCGTCCGACCATTCCATTCCTCTGATCATCAGCTTCAGGTCCGCCGCCGACAAGCCCCTCTCAGCCTCTTGTCGCTTGTATTCGGTTCCCCGCGTTCCAACCCGCACTTTGGGTGTGCCCGCGCGCCCGTCGTCACTCCTTTACCTGGCCGACAATAAGAAGATCAATTCTCTTCTCTTACGACGACTTCTCTTCGCCCGCTCTTTTCTCTC…	ATGAATCGCTTCAGAAATAAGAAGAAGGCCAAGGAGGAGGCCGCCGCCGCCGCCACCGCCGCCGCAGTCGCCCGCTCTAGCGAAGACTCGGAGCAATCCTCCTTGTCAGGCTTCAAGGGGTTCAGGAAGGGGAAGAAGGCACCGGTAGAGGAACCCAAGCTGGAATTCGATCTCTCGACAGCCCTTCCTTCCGACGACAACTTCCGCACAAGTCTTCTCATGACAAACCTATCTGCGCGCTTTTCCATGCTAAGAGAACAAGATGACCCCAACACCAAGATTGGCAAGGCCAGCGACGACAGTGTATTACACCCAAAGCGACAATCGCGACTTCCCGACTTTGGTTTTGGTGCCGCCGGAGGTCTTGGGGACATTGCGGAGGTGGAGTCCATCAAGGCT…
NCU05576	NcraOR74A_LGVI: 1,458,191 - 1,458,805 (+)	N. crassa OR74A	2	354	354	hypothetical protein	null	null	null	null	null	null	1	0	MEMIAVYGLLRAVDRPHPSTYLGIISTFILFCTIGSSEKYSAVHVPLWRQTEAYKMEWHQMVGDLDAQSPKIDQGPTSMLQCPKPARVARPAIRKSCQKRSPHQDYRFHSFLVVVEF	ATGGAAATGATTGCCGTGTATGGCCTTCTCCGTGCTGTTGACAGGCCTCACCCGAGCACCTATCTTGGAATCATTTCCACGTTCATTTTGTTCTGCACAATTGGGTCGAGTGAAAAATACTCAGCTGTCCATGTTCCGCTCTGGAGACAGACTGAAGCTTACAAGATGGAATGGCATCAGATGGTGGGGGACCTCGACGCTCAATCTCCAAAAATTGACCAAGGCCCAACTTCCATGCTGCAGTGCCCGAAGCCAGCCAGGGTAGCCAGGCCAGCAATTCGCAAGTCGTGCCAGAAACGGTCACCCCACCAAGATTACCGGTTCCATTCATTTCTCGTGGTTGTGGAGTTTTGA	ATGGAAATGATTGCCGTGTATGGCCTTCTCCGTGCTGTTGACAGGCCTCACCCGAGCACCTATCTTGGAATCATTTCCACGTTCATTTTGTTCTGCACAATTGGGTCGAGTGAAAAATACTCAGCTGTCCATGTTCCGCTCTGGAGACAGACTGAAGCTTACAAGATGGAATGGCATCAGATGGTGGGGGACCTCGACGCTCAATCTCCAAAAATTGACCAAGGCCCAACTTCCATGCTGCAGTGCCCGAAGCCAGCCAGGGTAGCCAGGCCAGCAATTCGCAAGTCGTGCCAGAAACGGTCACCCCACCAAGATTACCGGTTCCATTCATTTCTCGTGGTTGTGGAGTTTTGA
NCU05577	NcraOR74A_LGVI: 1,452,524 - 1,455,504 (-)	N. crassa OR74A	1	2981	2622	glycosylhydrolase family 3-5 (gh3-5)	null	null	null	hydrolase activity, hydrolyzing O-glycosyl compounds	carbohydrate metabolic process	null	70	0	MVDYLTKVILENLRNAFIQLTTTIMNHLSSLYEQLLRLPTSLPGPGYFANQAKEVVFSMKGAVALICTAVSLQSCSSLPSSSSSSSSTSSSQHHDGQHPSELPYYGLSPPFYPTPVANGTSSSRWSSAYQHALALTSQMTLLELQNLTRGFPGPCVGNTGSIDRLSIPPLCFYDGPSGVRGQEFASAFPAGIHLAATWDADLMYRYGRAVGAEYRGKGVNIALGPLAGPLGRVAKGGRNWEGLGSDPYLAGVGMGRIVEGVQGEGVIATAKHFLLNEQEYRRRWGQDAPDGEGHAISANVGDRALREYVWPFMDALRAGAGAVMCGYNRANHSYVCQNSKLLNGILKTELGFEGFVVTDWDAQMSGVASANAGADMVMPRDGFWGEKLIEAVKNGSVAE…	CTAAGGCAACCGGCGGGGGTACGGTCCGTCACTACGTGGCGCCGCAGCCCAATATCCACCGACTAGCGGTAAGAAGATCATTTAAAACCGAGTAACGACGTGCCGGATTTTGTTTTCATCACGAGATTCCATGGTTGACTACCTGACCAAAGTGATACTCGAGAACTTGAGAAATGCATTCATCCAACTCACAACCACAATCATGAACCATCTCAGCAGTCTCTACGAGCAACTGCTACGGCTGCCAACGAGCCTCCCAGGCCCAGGCTACTTTGCCAACCAAGCCAAAGAAGTCGTCTTCTCCATGAAGGGCGCCGTAGCCCTCATCTGCACCGCCGTCTCTCTGCAATCATGCAGTAGTCTACCATCATCATCATCATCATCATCATCAACATCGTC…	ATGGTTGACTACCTGACCAAAGTGATACTCGAGAACTTGAGAAATGCATTCATCCAACTCACAACCACAATCATGAACCATCTCAGCAGTCTCTACGAGCAACTGCTACGGCTGCCAACGAGCCTCCCAGGCCCAGGCTACTTTGCCAACCAAGCCAAAGAAGTCGTCTTCTCCATGAAGGGCGCCGTAGCCCTCATCTGCACCGCCGTCTCTCTGCAATCATGCAGTAGTCTACCATCATCATCATCATCATCATCATCAACATCGTCCTCACAACATCATGACGGGCAACACCCCTCTGAACTCCCCTACTACGGTCTCAGTCCGCCGTTTTACCCCACCCCCGTCGCCAACGGCACCTCCTCCTCTCGCTGGTCATCCGCCTACCAGCACGCCCTC…
NCU05578	NcraOR74A_LGVI: 1,449,755 - 1,452,673 (+)	N. crassa OR74A	4	2693	1908	hypothetical protein	null	null	null	null	null	null	32	0	MASRASAGAAAAGPRASPGPRGPGVTAKSTSDPILRNALRYTISAREYAVLHKHVISKSKTLRKRAPTVDTVQRIMDGEPQNRGRGGGGQALAKGYATSTGSGGGASFSDKESKAKAKEEVLARIAGKGAGADDYNARAIRHSLRVFIATGALMKLWGIVSARVLGKKQGGAASGQMQPLHKSPTLRLSLSLSTILLMYRLLFRFFTRLRAHLLDPTAAPFRIRNPKTTLTLTSPYAPAVGASLAGLALGVYPSQQLRVSIAVYALFRALEFGWNCAEDNGMVWGWDRGTHGRPDKKRTRPWWWGSWMLQPFAFGQLLHAAVFDRDCFPTAYGDFIFKHSTAYLHARPEDFPLSLKWPKVYEIIDSLATMAKLNWPAFISPVLFPGKEDTLPASLSAIA…	TGGGAAGCGTCACTCTGGGCTGCACCACTGCCGTGTTGACTGATAGTCGAAGTCGCACTTGCTGACTGAATGCCCAATTGCAAGCCGAGCACTGCCAGGCCCCAATTCCATCTCCCCTCACCGAATCCATCTCCACACAAACGGGCGGCGTCAGGTCGCAGACGACAGGCGGCCCTACTTATTTTACGACCTCTCAACTGTTTATGACGACATCACGCGACGACAAACTGCGCCGACATAGGGCCTTCCAACGGTTAACGGTACCACACAGGAAGGGCAGGGAGGAGAAATCAGAGACATAGAATCAGGGAGTCGAGCCGCGACGGATCCTGAACATCGATTGGGAATTGCCTTGACGGCCGGCATCAATTACTCCACCAGACGAGCTGCCCCGACAGC…	ATGGCCTCAAGAGCCTCTGCCGGCGCAGCCGCAGCAGGCCCTCGAGCCAGCCCCGGCCCAAGAGGCCCGGGAGTCACAGCCAAGTCTACCTCGGATCCCATTCTTCGCAATGCTTTGCGATACACCATCTCGGCTCGCGAATACGCCGTTCTGCACAAACACGTCATCTCCAAATCCAAGACGCTGAGGAAAAGGGCGCCAACAGTCGATACCGTGCAGAGAATCATGGACGGTGAACCCCAAAATAGGGGTCGAGGTGGTGGTGGCCAGGCGCTGGCCAAGGGTTACGCTACCAGTACCGGCTCCGGTGGTGGTGCATCTTTCAGCGATAAGGAATCGAAAGCAAAGGCTAAAGAGGAGGTATTGGCCAGGATTGCTGGCAAGGGAGCGGGTGCCGAC…
NCU05579	NcraOR74A_LGVI: 1,445,748 - 1,448,484 (+)	N. crassa OR74A	2	2624	2145	hypothetical protein	null	null	null	null	null	null	9	0	MAPPNEAGTPANPGGTRRAPYNVMKPVVPALPLGFPQRPNSTIKQAKSLAPAIIARSQPVASAVQRAVDPDLRDRQQGQPSAEAAKNEEKHNGAPLLASQPAQHNGANVNAPPTEPMHHQGKTDVPTGRPIQFEPAPPSSNTSLPRSSHHAPSQSTASSSIYTHEAPTAMPQPTIIYRPQAAFHQGHPSNAGLYFGGPNDSGASSPASHPMAPFPPPGGLPYAPGTIPPFDGYGRPLLISSTVDGYPAALVNHHGPPTPHSVHGSQSPIHPGDHNFGQLGSANGQSANGQNGHSANWVNQSALPPQGLSPPVNGLPQPNASVMAFQREQNAILDLLRNAANNHLFSDCTLQVQFKPSHQFQEIPGHEKLYEPLAIPAHRLVLARSPTLVRIMELQGTGP…	AATCAAACCTTTATCTTGTGGCCGTTCTGACTCAACATTGATACAAACAGAAGAGGAATAGCAAGACGGCGTCTTGCATTGAAATTCCCCTACTTCGGCTGCTTGAGGCCCACGGTTTCCATCCATCTTGCGATTCAAGATTTGGGAAGGGATCCACGTCGACTTTGCTATCTGAACCCTTCGGAGCTATCAATCACAAGCCGGCCACCGTCCTTCATTTACAACGAACTGCTCGGCGTTTTGAAGTTTCGAGCTTGGGGATATCTCAGCTCTCGGCCAGCTTCTCGTCACTCCGACCGACCTGGCTGTCCTCTGCTGCCTCCCGTCTTCCCGAACCTGCCACCCCACCACCCGCATCCCCGACCTGCGCTTCCAGTCTGCTTTTGCACACCTGGCTTC…	ATGGCGCCTCCCAATGAGGCCGGCACGCCCGCGAACCCCGGCGGCACGAGGCGAGCACCCTACAACGTCATGAAGCCCGTTGTCCCTGCTCTGCCGCTCGGCTTCCCTCAGCGTCCGAACTCTACTATCAAACAGGCCAAATCTTTGGCTCCTGCAATCATTGCTCGGAGCCAGCCGGTTGCTTCCGCCGTTCAAAGAGCAGTCGATCCGGATCTTCGTGATCGACAGCAAGGGCAACCGTCCGCCGAAGCGGCAAAGAATGAGGAGAAACACAATGGTGCACCCCTTCTTGCATCGCAGCCCGCTCAGCATAACGGTGCCAACGTCAATGCCCCGCCAACTGAACCCATGCATCACCAAGGAAAAACAGATGTGCCAACTGGCCGCCCCATTCAATTT…
NCU05580	NcraOR74A_LGVI: 1,441,109 - 1,442,788 (+)	N. crassa OR74A	2	1596	1596	membrane transporter	null	null	null	null	transmembrane transport	integral to membrane	98	0	MADSKAQTPRDSGTFDKERPLDFDVEKGEQSESDGATIQAHSERGVSTHTGDKEKAIAEETEQDPNIVDWDGPDDPENPMNWPDKKKWLNVAVLSILTIITPLGSSMFAPGVKKILVEFHETSSTTATFLVSIYILGFAFGPLLVAPLSEMYGRAPLYNFGNILFTIFTVGTALSKNTGMLLAFRFLMGLAGSVPITIGSGSIADCMTLENRGKAMSAWALGPLLGPCIGPIAGGYLIRAAGWRWVFWLITIIGGCLIPFSFFCLRETYAPVLLERKAARLRKETGNPNLRSKLASKVSATETFKIAIARPMKLLIFEPIITFMSLYVAIIYGILYMMFTTFTFVYSEHYGFDEGSIGLAYLPTGIGMFIGVSLFGYLSDKTVRDRQAKGLVHRPEVRL…	ATGGCGGACTCCAAAGCACAGACACCACGAGATTCCGGTACCTTCGACAAGGAGAGGCCACTTGACTTTGATGTGGAAAAGGGTGAACAATCAGAAAGCGATGGCGCAACGATCCAGGCTCATTCAGAACGGGGTGTGTCAACCCACACCGGAGATAAGGAGAAGGCCATTGCGGAGGAGACGGAGCAGGATCCCAACATCGTCGACTGGGATGGACCTGATGACCCGGAGAACCCCATGAATTGGCCCGACAAGAAGAAGTGGCTGAACGTTGCCGTCCTTTCCATCCTTACCATCATTACTCCTCTTGGCTCTTCAATGTTCGCGCCTGGCGTCAAGAAGATTCTGGTCGAATTCCACGAGACATCTTCCACCACGGCCACCTTCTTGGTATCCATC…	ATGGCGGACTCCAAAGCACAGACACCACGAGATTCCGGTACCTTCGACAAGGAGAGGCCACTTGACTTTGATGTGGAAAAGGGTGAACAATCAGAAAGCGATGGCGCAACGATCCAGGCTCATTCAGAACGGGGTGTGTCAACCCACACCGGAGATAAGGAGAAGGCCATTGCGGAGGAGACGGAGCAGGATCCCAACATCGTCGACTGGGATGGACCTGATGACCCGGAGAACCCCATGAATTGGCCCGACAAGAAGAAGTGGCTGAACGTTGCCGTCCTTTCCATCCTTACCATCATTACTCCTCTTGGCTCTTCAATGTTCGCGCCTGGCGTCAAGAAGATTCTGGTCGAATTCCACGAGACATCTTCCACCACGGCCACCTTCTTGGTATCCATC…
NCU05581	NcraOR74A_LGVI: 1,436,281 - 1,438,236 (+)	N. crassa OR74A	5	1631	1509	hypothetical protein	null	null	null	null	null	null	29	0	MTHSANLSTEIRHNALLQLLANSLVLNHTTPYLSSYDVLNLAATSRTFRYIVYSTPHIFSRLDLTTVRKAQYIEEKSSRGGESEGEQTEDDVYSGHLRRIFSSLRCLDILRHVQVLCLDGLSVTSELVHEILTDPTYSVKILSIRDVVNMNEGKLRAALQYACRPSRPEGTPRLKGLYLFGPKDSARPDLSNSGASTPTSTCSSTSWAAGTGAADQEPEAWYTKRGAQFPVLNGSRTISEWASWASTLIACYSNIAFDAVLCTGPRHLNSRAWGTVNIEALNAAKNPASADVPIHAVATHSLGGCAGCGSAPEGWTIWGEEPPAERDPHERRASEGGTMTTDIGRFPLLAPPPLHSVSLKSAMCPTGQSVYTRLSQFRSKDEQARFIPRCYDCIRDRYC…	CTTTTCTTTTCCCTCTCCTCTACCAGAGCTCTATTTCAACTCATCGTTATAATCGACCCTTCGTTTTACCGCGCAGATATCGTCTCAACTTGCCTCTACATATACGACTGTATACGTGAACCATGACACATAGCGCCAATCTATCTACCGAGATTCGCCACAACGCCCTCCTTCAACTTCTTGCCAACTCGTTGGTCCTGAACCATACGACTCCCTACTTGTCTTCCTATGATGTCTTGAATCTAGCTGCTACCTCGCGTACCTTCCGATACATCGTCTATTCCACGCCCCATATCTTTAGCCGCTTGGACCTTACCACTGTTAGGAAGGCCCAGTACATCGAAGAGAAATCCAGTCGCGGTGGCGAGTCAGAGGGTGAACAGACGGAAGACGACGTCT…	ATGACACATAGCGCCAATCTATCTACCGAGATTCGCCACAACGCCCTCCTTCAACTTCTTGCCAACTCGTTGGTCCTGAACCATACGACTCCCTACTTGTCTTCCTATGATGTCTTGAATCTAGCTGCTACCTCGCGTACCTTCCGATACATCGTCTATTCCACGCCCCATATCTTTAGCCGCTTGGACCTTACCACTGTTAGGAAGGCCCAGTACATCGAAGAGAAATCCAGTCGCGGTGGCGAGTCAGAGGGTGAACAGACGGAAGACGACGTCTACTCGGGCCACCTCCGTCGTATCTTTAGCAGTCTTCGGTGTCTAGATATCCTCCGACATGTCCAAGTCCTTTGCCTCGACGGACTCTCCGTTACCTCCGAGCTAGTGCACGAAATCCTCACC…
NCU05582	NcraOR74A_LGVI: 1,431,847 - 1,434,713 (-)	N. crassa OR74A	1	2867	2355	ubiquitin fusion degradation protein (ubiquitin-4)	null	null	null	null	ubiquitin-dependent protein catabolic process	null	30	0	MAEQSVHLNWSAPFNVTHPSRIASKDLQGDKILLPQSALEQLLSASTTISTTPSNSHTFTAFDPYNPYSVAAARRERSNFRETTQQLPHPLMFQLINQSNGNSVFAGIREFSANEGEVALSPYLLEALGIHEDDIKDTSPPADTQTDGPEVIDLTEDDAINQTTQGYQITVKARQLPKGTYLRLRPLQAGYNPDDWKSLLERQLRASYTTLTKDSILSVTGVKGEEFRFLVDKFQPEGNGICVVDTDLEVDIEPLNEEQARETLRQIAEKAQNSPGTEAGSSIGHEIDIWKDVHGQVLAGDYVDYTLPSWDRSRPLAIELSIEDDQEVDLLISPKSSRQRALPRDYEHVFADFSSPKDGVKRVIIQPANIELEGAESLLIAVYGSSIPDQPTSTAAPRR…	TTCCGAATTGCGCAGCCCACCAAGCTTCTGCTGACTGAGCAAAGTGAACCGAGCAAATCCGCCACGACTCTTCCATCATCATCATCATCATTGTCATCATCAACATTCGCATCTGTCGGAACGATCTGAAAACACCGTCGGCCACGAGCAGCCCTTTGCTATCACATCTATAAATCACATAATACTAATACCGCTATAATATCTACCAATCGTTCTTCTACACCGAAGCCACTGCAAAATTGCACCGCGATTCTCGCTCTCCGTCATAAAATCGAAACCATACGCTGTTGTTGGAAAGTGTGACAGCCGCACGCGACAATATGGCTGAACAATCGGTGCACTTGAACTGGTCGGCGCCGTTCAATGTTACGCACCCCTCGCGGATCGCAAGCAAAGACT…	ATGGCTGAACAATCGGTGCACTTGAACTGGTCGGCGCCGTTCAATGTTACGCACCCCTCGCGGATCGCAAGCAAAGACTTGCAGGGCGACAAGATTCTTCTCCCGCAGTCCGCCTTGGAGCAGCTCCTTTCCGCCTCGACGACCATCTCGACAACCCCTTCGAACTCCCATACTTTCACCGCCTTCGACCCTTACAATCCATACTCTGTCGCTGCCGCGCGTCGAGAACGCTCAAATTTCCGTGAAACCACGCAACAGTTACCGCATCCATTGATGTTCCAACTCATCAACCAGAGCAATGGGAATTCTGTCTTTGCCGGTATACGGGAGTTCTCGGCTAATGAGGGGGAGGTTGCCTTGAGCCCTTACCTTCTCGAAGCATTGGGTATCCATGAGGAC…
NCU05583	NcraOR74A_LGVI: 1,430,613 - 1,431,789 (-)	N. crassa OR74A	1	1177	852	hypothetical protein	null	null	null	null	null	null	4	0	MQHKISGKLLVDVTLRSGTRNETAVKQHLLGALSVSTLKMACVHLNKIFIKSRLPERPISTPKTLTRPRPSKNRVRATRINMLQIRSLSLLLFTLLSSSSIPTATAIPQLPAGANLKEDNGQVTINRDSTANQTANHLPIRATIFSGVPGPTHCRGHVILLLDLPPPSTSPDGNSLLTTTPQCYNIPSAGNPSSSTAGCGNFLANKSDGCEARVFAEPNCAGYLNTVVFTQEDRAVGGQWRSLEVRCGVPAPDPESLGKPPLAGVMGQARIKENKKPGRRWVG	GTGCTGAGATGTGGAGGTCTTGTTAGCACTTGTCTGAGTTTCGATCAATAAGTTTGGAGTTTGAAAAGCGGGCGGACGATGCAACATAAGATATCGGGAAAGCTCCTGGTTGATGTAACTCTACGCTCAGGGACTCGCAACGAAACCGCTGTGAAACAACATCTTCTTGGCGCCCTCAGCGTATCTACTCTCAAGATGGCCTGTGTTCACCTGAACAAGATCTTCATCAAGAGTCGACTTCCTGAACGTCCAATATCGACACCGAAAACTCTCACCCGACCAAGACCTAGCAAGAACCGCGTGCGCGCGACACGCATCAACATGCTTCAAATACGATCTCTCAGCCTCCTCCTATTCACCCTTCTTTCCTCGTCTTCCATACCAACAGCCACCGCGATC…	ATGCAACATAAGATATCGGGAAAGCTCCTGGTTGATGTAACTCTACGCTCAGGGACTCGCAACGAAACCGCTGTGAAACAACATCTTCTTGGCGCCCTCAGCGTATCTACTCTCAAGATGGCCTGTGTTCACCTGAACAAGATCTTCATCAAGAGTCGACTTCCTGAACGTCCAATATCGACACCGAAAACTCTCACCCGACCAAGACCTAGCAAGAACCGCGTGCGCGCGACACGCATCAACATGCTTCAAATACGATCTCTCAGCCTCCTCCTATTCACCCTTCTTTCCTCGTCTTCCATACCAACAGCCACCGCGATCCCCCAACTCCCTGCCGGTGCCAACCTCAAAGAAGACAATGGCCAAGTAACCATCAACCGCGATTCAACCGCCAACCAA…
NCU05584	NcraOR74A_LGVI: 1,428,749 - 1,429,933 (+)	N. crassa OR74A	4	867	867	hypothetical protein	null	null	null	aspartic-type endopeptidase activity, scavenger receptor activity	proteolysis	membrane	64	1	MKLLSPAISLLGVISQPILAQFTFTSTVEHNGVPVPQAETDLKPFKPGTLGRIRSRTDDDSGPEIGTTTLRRVKRTNPTANSNNWCGSVQSTTSSNQIKLVHGTFQHPTCTQRPGVTQYPQAAAAWIGIDGDSWTSALLQAGTVCKINNSTGIVENEVWWQWVPNGAYTITNIPVFAGDWFDITINTTSSTAATIKIMSNRGYTYSVNAWQGATLARVDADWVVERPYYGSTLAGFAQFTQVWFQNAYATLTSGTSSLGITGAKQYQIPGGCASAEYDNSKLYAAVAA	ATGAAGCTCCTCAGCCCGGCTATTTCCCTTCTGGGTGTAATATCCCAACCTATTCTAGCCCAGTTTACTTTCACGTCTACAGTCGAACACAACGGCGTTCCAGTGCCGCAGGCCGAAACTGACCTCAAGCCGTTCAAGCCAGGTACCCTTGGCCGCATCAGGAGCCGCACAGATGATGATTCGGGCCCCGAGATAGGAACGACAACCCTGAGACGGGTTAAGAGAACCAATCCGACTGCAAATAGTAACAATTGGTGTGGTTCTGTACAATCTACAACGTCAAGCAATCAAATCAAGCTCGTCCACGGTACCTTTCAACATCCCACGTGCACTCAGCGGCCCGGCGTCACTCAGTATCCCCAGGCGGCAGCCGCTTGGATTGGCATTGATGGTGATTCG…	ATGAAGCTCCTCAGCCCGGCTATTTCCCTTCTGGGTGTAATATCCCAACCTATTCTAGCCCAGTTTACTTTCACGTCTACAGTCGAACACAACGGCGTTCCAGTGCCGCAGGCCGAAACTGACCTCAAGCCGTTCAAGCCAGGTACCCTTGGCCGCATCAGGAGCCGCACAGATGATGATTCGGGCCCCGAGATAGGAACGACAACCCTGAGACGGGTTAAGAGAACCAATCCGACTGCAAATAGTAACAATTGGTGTGGTTCTGTACAATCTACAACGTCAAGCAATCAAATCAAGCTCGTCCACGGTACCTTTCAACATCCCACGTGCACTCAGCGGCCCGGCGTCACTCAGTATCCCCAGGCGGCAGCCGCTTGGATTGGCATTGATGGTGATTCG…
NCU05585	NcraOR74A_LGVI: 1,422,727 - 1,425,193 (+)	N. crassa OR74A	4	2207	1698	MFS quinate transporter (MFS family transporter-12)	null	null	null	substrate-specific transmembrane transporter activity, transmembrane transporter activity	transmembrane transport	integral to membrane, membrane	46	0	MAGGVKKPVNIFKLKNLDEPKEVFNWRLWFAVLSFGLLGAARGVDEGLINGALKSKNFQDSINYASYSTVEQANIKANISSMVQIGSVGGALIAFMICDRIGRIWATRILCLLWMLGIAIFMGSNGNLSLVYFGRFVAGLGVGQSPVVGPVYIAEIAPASIRGFCVCTFTGFVYLGIVLAYFTNYGCQLHLAETPARWMVPTSLHIIFAGLILLLTFLQYESPRYLVKTGKSDKALHVMSRLRHLPPDHDYVRREINAITLSHHEEMEASKGAGWLGILKETFTVRSNLYRVGLTLGAQVMGQWSGAGSITIYAPDLFELLGLTGTKESLLVTAIFGIVKLVAAIVCALFLVDFIGRKRSLLLGIACQAISMIYIAAFLSATPELGNEEGYVIPANSGK…	GAAAATACGACGCGGAGAAGCAATGAAAAAGAGAAGAAATTCTAAAGTCGCCTCGAACTGATAAGCGCCGAACTAGCCCGGCTCGAGGGGTCTCTTTACATGCAGGAAGGTTGGGGGAAGCCATCGTGTCCATCATCAGCCAGTAACGACCGCATGCCATTGGCCAAACATTGTGGTGACCAACCAATTGTCAGGACCCAGATTCCACCACAGTAGTCTGAACGTAATTCTTCCAGATTCTGGGTTCCCGTCCGGCAAATCTTTCCCGGAGGAAGAGGAGTTGATCCTGCTTGTGGCATAGCCAAGGTGCACACTACATTCTGTTCGGTTTTCTTCAAGAACAATGAGGGCAGCTCCCACAAGTGAGATCGGCCACTCTCGGCCCGCTTGTCATGGGTC…	ATGGCCGGCGGCGTCAAGAAACCCGTCAACATCTTCAAGCTCAAAAACTTGGACGAGCCAAAGGAAGTGTTCAACTGGAGGCTATGGTTCGCCGTCTTGTCCTTCGGCCTGTTGGGCGCTGCCCGTGGTGTCGACGAAGGACTGATCAATGGCGCATTGAAGAGCAAGAACTTCCAGGACAGCATCAACTATGCCTCGTATTCTACGGTTGAGCAAGCGAACATCAAGGCAAACATCTCGTCTATGGTACAAATTGGGAGTGTCGGGGGGGCATTAATTGCCTTTATGATCTGTGACAGAATAGGGCGAATCTGGGCTACTCGAATACTTTGTCTACTTTGGATGTTGGGCATCGCCATCTTCATGGGTTCGAACGGCAACCTGAGTTTAGTTTACTTT…
NCU05586.1	NcraOR74A_LGVI: 1,419,925 - 1,421,444 (-)	N. crassa OR74A	2	1454	1167	unspecified product	null	null	null	oxidoreductase activity	metabolic process, oxidation-reduction process	null	38	1	MTTSPLIPPSTIKHPRQSSNNPSTTMATASTTETPNLVRVNHHDAKTFAAALLTASGVSAKNAEITASGLVQADLRGVESHGILRLPSYLSRVRSGVLDPAAEPELKQITPVVAQIDARNGFGFPAAHLGMDTAIKMAGVYGIGMVSVKHSNHFGMSAWIVKQAVDADMMSLVFTNSSPALPVWGSKEKMMGVSPIACGAPGGKGEGSKPFILDMAPSVAARGKIYKALRRGEKIPTDWALDGEGKQTDDPAKALEGVMLPMGGPKGSALAIMMDVFSGVLSGSAFAGGVTGPYDMSKPGDVGHFFVAIKPDLFMSLDEFRERMDILYQKAVNSEKMHGVDRIYFPGEIEQLNEEQRLKDGIPYAKAEIDALNAEAEKLGLGKIRLIE	AGGCCAGAGGCAGAAGGGAAGAAAAATTCGAACGATGGCATGAACTGGTTATCTATCAGCGTCCGTCAGCAGCGGGCAACGTCAACGCATGCAAAGGGAAGCGAGAAATTCCACTAAAAAGGCCTTCCCCGCATCACTGCCGATACCCGGGCATTCGTCCATCTCTTAAAAGAGGGCACATGACCACCTCACCACTGATACCACCTTCCACGATCAAGCACCCCCGCCAGTCGAGCAATAACCCCTCCACAACCATGGCGACAGCATCAACAACAGAAACCCCCAACCTCGTCCGTGTCAACCACCACGATGCCAAAACCTTTGCGGCCGCCCTTTTAACGGCCTCCGGCGTGTCCGCCAAGAACGCCGAAATTACCGCCTCTGGGCTCGTCCAAGCTG…	ATGACCACCTCACCACTGATACCACCTTCCACGATCAAGCACCCCCGCCAGTCGAGCAATAACCCCTCCACAACCATGGCGACAGCATCAACAACAGAAACCCCCAACCTCGTCCGTGTCAACCACCACGATGCCAAAACCTTTGCGGCCGCCCTTTTAACGGCCTCCGGCGTGTCCGCCAAGAACGCCGAAATTACCGCCTCTGGGCTCGTCCAAGCTGACCTGCGCGGCGTTGAAAGCCACGGCATCCTGCGATTGCCATCCTACCTCTCACGCGTGCGTAGCGGGGTTTTGGACCCAGCCGCCGAGCCGGAACTAAAGCAGATCACGCCCGTAGTCGCCCAAATAGACGCGAGGAACGGATTCGGCTTCCCCGCCGCGCACCTGGGCATGGACACC…
NCU05586.2	NcraOR74A_LGVI: 1,419,925 - 1,421,444 (-)	N. crassa OR74A	2	1458	1311	unspecified product	null	null	null	oxidoreductase activity	metabolic process, oxidation-reduction process	null	38	1	MNWLSISVRQQRATSTHAKGSESRIPLKRPSPHHCRYPGIRPSLKRGHMTTSPLIPPSTIKHPRQSSNNPSTTMATASTTETPNLVRVNHHDAKTFAAALLTASGVSAKNAEITASGLVQADLRGVESHGILRLPSYLSRVRSGVLDPAAEPELKQITPVVAQIDARNGFGFPAAHLGMDTAIKMAGVYGIGMVSVKHSNHFGMSAWIVKQAVDADMMSLVFTNSSPALPVWGSKEKMMGVSPIACGAPGGKGEGSKPFILDMAPSVAARGKIYKALRRGEKIPTDWALDGEGKQTDDPAKALEGVMLPMGGPKGSALAIMMDVFSGVLSGSAFAGGVTGPYDMSKPGDVGHFFVAIKPDLFMSLDEFRERMDILYQKAVNSEKMHGVDRIYFPGEIEQ…	AGGCCAGAGGCAGAAGGGAAGAAAAATTCGAACGATGGCATGAACTGGTTATCTATCAGCGTCCGTCAGCAGCGGGCAACGTCAACGCATGCAAAGGGAAGCGAGAGTAGAATTCCACTAAAAAGGCCTTCCCCGCATCACTGCCGATACCCGGGCATTCGTCCATCTCTTAAAAGAGGGCACATGACCACCTCACCACTGATACCACCTTCCACGATCAAGCACCCCCGCCAGTCGAGCAATAACCCCTCCACAACCATGGCGACAGCATCAACAACAGAAACCCCCAACCTCGTCCGTGTCAACCACCACGATGCCAAAACCTTTGCGGCCGCCCTTTTAACGGCCTCCGGCGTGTCCGCCAAGAACGCCGAAATTACCGCCTCTGGGCTCGTCCAA…	ATGAACTGGTTATCTATCAGCGTCCGTCAGCAGCGGGCAACGTCAACGCATGCAAAGGGAAGCGAGAGTAGAATTCCACTAAAAAGGCCTTCCCCGCATCACTGCCGATACCCGGGCATTCGTCCATCTCTTAAAAGAGGGCACATGACCACCTCACCACTGATACCACCTTCCACGATCAAGCACCCCCGCCAGTCGAGCAATAACCCCTCCACAACCATGGCGACAGCATCAACAACAGAAACCCCCAACCTCGTCCGTGTCAACCACCACGATGCCAAAACCTTTGCGGCCGCCCTTTTAACGGCCTCCGGCGTGTCCGCCAAGAACGCCGAAATTACCGCCTCTGGGCTCGTCCAAGCTGACCTGCGCGGCGTTGAAAGCCACGGCATCCTGCGA…
NCU05587.1	NcraOR74A_LGVI: 1,417,924 - 1,422,312 (+)	N. crassa OR74A	4	4213	1341	unspecified product	null	null	null	null	null	null	94	1	MTGRGGAKKSRAAGPAPPTTTLVLDNGADTIKAGFVSDDKSDGKPRIIPNCLARDRHRKIYVGSELEKCKDFSELAFRRPVEKGFIVNWEAQKEIWDREFFDDKAAQKCDPSDTRLILTEQPNSLPSLQTHCDQIVFEEYGFASYYRGLGPVFNAYRDIQSIFRTPQSTIDSPAQVILLIDSGYSHTTVTPILQGRPLHPAIRRLDVGGKLMTNYLTRLLSVRHFDMRNEPYIVNEMKEAVCYTSLDFKGDLEKTWKGTRGEKREDYLSGAGIAKDYVLPDSHTRFHGVVRDYEPGVSARARKGIVSTEDVLTLRNERFVVPELLFNPSDIGIRQPGIADLVKQSLLAVPIGLWPGLLANIVVVGGNSLSEGFCQRLQTEILKRFPDECRVRVARPEDP…	CGACAACAACCGCGACGCGACTCTCCCACGCACTTCAAGCTACGAGGGCCGGGGCGCGAGAGGGATTCAATTGTCAGCAGCTGTTGTTTCAGTACTGTCATGACCGGACGAGGAGGGGCTAAAAAGTCCCGGGCGGCAGGGCCGGCACCCCCCACGACAACCCTGGTTCTCGACAACGGCGCCGACACCATCAAGGCTGGATTCGTCTCCGATGACAAGAGCGACGGCAAGCCTCGCATCATTCCGAATTGCCTCGCTCGAGACCGTCACAGGAAGATCTATGTCGGCTCGGAACTCGAAAAATGCAAGGACTTCAGCGAATTGGCCTTCAGGCGCCCCGTCGAAAAGGGCTTTATCGTCAACTGGGAGGCCCAGAAAGAGATCTGGGATCGCGAGTTC…	ATGACCGGACGAGGAGGGGCTAAAAAGTCCCGGGCGGCAGGGCCGGCACCCCCCACGACAACCCTGGTTCTCGACAACGGCGCCGACACCATCAAGGCTGGATTCGTCTCCGATGACAAGAGCGACGGCAAGCCTCGCATCATTCCGAATTGCCTCGCTCGAGACCGTCACAGGAAGATCTATGTCGGCTCGGAACTCGAAAAATGCAAGGACTTCAGCGAATTGGCCTTCAGGCGCCCCGTCGAAAAGGGCTTTATCGTCAACTGGGAGGCCCAGAAAGAGATCTGGGATCGCGAGTTCTTCGACGATAAAGCTGCGCAGAAATGCGACCCATCAGACACCAGGCTCATTCTCACAGAGCAACCAAATTCATTGCCTTCTCTCCAAACACACTGTGAC…
NCU05587.2	NcraOR74A_LGVI: 1,417,960 - 1,421,495 (+)	N. crassa OR74A	3	3412	1341	unspecified product	null	null	null	null	null	null	94	1	MTGRGGAKKSRAAGPAPPTTTLVLDNGADTIKAGFVSDDKSDGKPRIIPNCLARDRHRKIYVGSELEKCKDFSELAFRRPVEKGFIVNWEAQKEIWDREFFDDKAAQKCDPSDTRLILTEQPNSLPSLQTHCDQIVFEEYGFASYYRGLGPVFNAYRDIQSIFRTPQSTIDSPAQVILLIDSGYSHTTVTPILQGRPLHPAIRRLDVGGKLMTNYLTRLLSVRHFDMRNEPYIVNEMKEAVCYTSLDFKGDLEKTWKGTRGEKREDYLSGAGIAKDYVLPDSHTRFHGVVRDYEPGVSARARKGIVSTEDVLTLRNERFVVPELLFNPSDIGIRQPGIADLVKQSLLAVPIGLWPGLLANIVVVGGNSLSEGFCQRLQTEILKRFPDECRVRVARPEDP…	AAGCTACGAGGGCCGGGGCGCGAGAGGGATTCAATTGTCAGCAGCTGTTGTTTCAGTACTGTCATGACCGGACGAGGAGGGGCTAAAAAGTCCCGGGCGGCAGGGCCGGCACCCCCCACGACAACCCTGGTTCTCGACAACGGCGCCGACACCATCAAGGCTGGATTCGTCTCCGATGACAAGAGCGACGGCAAGCCTCGCATCATTCCGAATTGCCTCGCTCGAGACCGTCACAGGAAGATCTATGTCGGCTCGGAACTCGAAAAATGCAAGGACTTCAGCGAATTGGCCTTCAGGCGCCCCGTCGAAAAGGGCTTTATCGTCAACTGGGAGGCCCAGAAAGAGATCTGGGATCGCGAGTTCTTCGACGATAAAGCTGCGCAGAAATGCGACCCATCA…	ATGACCGGACGAGGAGGGGCTAAAAAGTCCCGGGCGGCAGGGCCGGCACCCCCCACGACAACCCTGGTTCTCGACAACGGCGCCGACACCATCAAGGCTGGATTCGTCTCCGATGACAAGAGCGACGGCAAGCCTCGCATCATTCCGAATTGCCTCGCTCGAGACCGTCACAGGAAGATCTATGTCGGCTCGGAACTCGAAAAATGCAAGGACTTCAGCGAATTGGCCTTCAGGCGCCCCGTCGAAAAGGGCTTTATCGTCAACTGGGAGGCCCAGAAAGAGATCTGGGATCGCGAGTTCTTCGACGATAAAGCTGCGCAGAAATGCGACCCATCAGACACCAGGCTCATTCTCACAGAGCAACCAAATTCATTGCCTTCTCTCCAAACACACTGTGAC…
NCU05588	NcraOR74A_LGVI: 1,414,305 - 1,417,604 (-)	N. crassa OR74A	2	3246	2307	topoisomerase TRF4 (DNA topoisomerase-4)	null	null	null	nucleotidyltransferase activity	null	null	101	0	MSQRYQNGGGGGGGRRRGNDPRDDRNGYQQRAPNGPHGLPARPPQPTSYRPSDNYSNRNNGGGGGGRDRDNYRPPQGDFSFRVEKPPGVSNSSYDNYRPNDNRQSYNGRRAHSPRGDRRHGRPSGRGRGRNAGPHGGFRKPWRPFVAAERELLSGTHESGNEEALYNPETGVLYRNVDELSDSDEAEMDISGDEAAEDAEPSTKRARTALDQSTSANNTPKWSNPDPYTALPPEGARERKTKDVVQMIRKARVQTAAETKTALPNDLDEIIMFNSDSDSDIEIIQEAKPTGKAARDSLSLVPVAAASEDLRAKQPSKKSEVRQPVDKKPETGTIDLTGTDDEEDSAPLPPAPRNIPKNLPKTRPTFDDPTPSALGSRKRTHDDEIKLPHARLKKATRAP…	CTTCACTTCCACTGTTGAGAGCACACTCCCGCTCCCGTCACGGCAACTGAACTCTGCAACCCGACCACTACAAATCCCATCAATGTTGCCCCACTCAACTTTTACCTCTGACTTTTAAAAAAAAATTAAATGACAAGGTGAACATTTCCACCTCTCAGCGTATTTTGCCCCCCTTGTGGAATCAACCTCATCCTCTTGTGCTCCGATACCGAGCACTCACTCGATGCGCTTTATCGTGGTCAGTATCGCATAAACCCATAACTGCTAGTTTTAGCATGTCACAACGATACCAGAACGGCGGTGGCGGCGGCGGCGGTCGACGTCGTGGTAACGACCCTCGGGACGACCGCAATGGCTATCAACAACGCGCGCCGAATGGCCCTCATGGTCTCCCTGCCC…	ATGTCACAACGATACCAGAACGGCGGTGGCGGCGGCGGCGGTCGACGTCGTGGTAACGACCCTCGGGACGACCGCAATGGCTATCAACAACGCGCGCCGAATGGCCCTCATGGTCTCCCTGCCCGACCTCCCCAGCCGACATCGTACCGTCCCTCCGACAACTACTCCAACCGCAACAACGGTGGCGGTGGCGGTGGAAGAGATCGCGACAATTACCGGCCTCCTCAGGGTGATTTCTCGTTTAGAGTAGAGAAGCCGCCGGGAGTCAGCAATTCGAGCTACGACAACTACCGTCCCAACGACAACAGGCAGTCCTACAATGGCCGCAGAGCCCACTCTCCCAGAGGCGATCGTCGCCACGGAAGACCCAGTGGCCGTGGACGAGGCCGCAACGCTGGC…
NCU05589	NcraOR74A_LGVI: 1,407,749 - 1,412,029 (+)	N. crassa OR74A	2	4213	2574	sip-5	null	null	null	null	null	null	61	0	MGNANTKESRGDDSGRRGLHSALDAGIGSSTQSGRESSRRNRNTRHDLTGLLGRAAGGSSSHADERHERKETKQEREARRLEKERVARLQERERSMKEEHVDGGYLVTMGTYVGPEDFNKQIVRQLMIERKLAPFWRGLNDFDENWTEPQIIAAARGLPIPAAGETPPDELIPRPRSPASPTDASSNTNHLTVPIGGRSLSTASEHSTSNAGSALPSPGSGKGSSSPFKPTRGKAIAAVLGGGSCRNGSSTEIAPREIMLPNDPFVNGQPLEVFLYKNATECPICFLTYPPYLNHTRCCDQPICSECFVQIKRPDPHFPEGHNENDPNNNPEESAGLLVSEPACCPYCTQPDFGVTYEPPPFRRGLTYAISPLALGSTSAAMSSESSVNSGSLSPGVAS…	CCTGAACGTAACCTTCAGTCTGGACCCCGACCCCGACCTCATTCAAGCAACGCAACGAAGAAGCAAGCAAATTTTTGGACCCTCCAGGCAAACTTTCTCCATCTGTTTTCTTGTCATTCAGTTCAGCTTACATCTTGATTTGTTCTTAGCGGGCTCTACGTGACATTCTCGCTGTACGCTCATAGAGCTGTCGTCATCGGAACGAGCAACGAGAACGACAAGCGACCGTGCTGGCCTCGGTCTCTTTGTCGTGTTGATTGTCAACGAAGCATTTGACATTGTCTACCTCTCTAGCTGGCAGGACGCCCGTCTGTCCGTCATCCCCCCAACTTGGGTAATAGACTGATAGATAGGTAAGTAGGTGACCATCGGCATTAGGTCTCTCTCAACTCGCTCCCG…	ATGGGCAACGCAAACACAAAGGAGTCCCGCGGCGATGACAGCGGCCGCCGTGGCCTCCACTCCGCCCTTGACGCCGGTATAGGCTCCTCGACACAGTCTGGCAGGGAGTCATCTAGGAGGAACCGCAACACCAGACACGATCTCACTGGACTTTTGGGGCGCGCTGCAGGAGGCTCGAGCTCGCACGCCGATGAGCGCCATGAACGCAAGGAGACAAAGCAGGAGAGGGAGGCCAGGAGGCTGGAGAAGGAGCGCGTTGCCCGGCTACAAGAGCGAGAGCGGAGCATGAAAGAGGAGCATGTTGACGGTGGCTATCTCGTCACCATGGGTACCTATGTCGGGCCTGAGGACTTTAATAAACAGATCGTCAGGCAGTTGATGATTGAGCGTAAACTTGCT…
NCU05591	NcraOR74A_LGVI: 1,396,051 - 1,402,213 (-)	N. crassa OR74A	4	5848	4644	ABC transporter CDR4 (abc-5)	null	null	null	ATP binding, ATPase activity, ATPase activity, coupled to transmembrane movement of substances, nucleoside-triphosphatase activity, nucleotide binding	transport	integral to membrane, membrane	1869	3	MSFMVGTGSFGNYDHTARTSGAPLGRRQTHDLEEETVAANPSDPTHPEPGSSHSHNDQMTGTRATSMTDVDGSTARSEKEKDAQHANDSDSTCEEDEDRIEENRRASQVLALARKYTSQSHAAVPEGKTVFQVDDENSPLNPNGPNFNSRAWAKALVEQISGDGLQFRTTGVAFQNLNVFGFGSATDYQKDVLNVGLEIFSQVRNLIGMGRQRRIDILRDFDGVVRKGEMLVVLGPPGSGCTTFLKTIAGEHDGIFIDDQSYFNYQGMTAKEIHTHHRGEAIYSAEVDTHFPQLTVGETLTFAARARAPRHIPDGVTKTDFSNHLRDVVMAMFGISHTINTRVGNEYIRGVSGGERKRVSIAEAALSGAPLQCWDNSTRGLDSANAIEFVKTLRLQTEL…	TCTATCGCTACTTATACGGCAATAGAGAACAGTCCGGGGTGCTACACCACTATCAATTCCTCCACTTCCTCCTTCTCTCCCTCTTTCTGGTTTAGTGGACAATTGTGAATCTTCTTGTTTGCATACATATAATTTCTGGACCGCCCCCTCTGCCTTGGCAGAAGTCAATATCATCTCATCGTCGACTTAATACATAACCGTATTGTAATTGGAACAAGTCCTCTGGACAAAAAAGAAATCACCACCATGTCCTTCATGGTGGGCACTGGTTCCTTCGGGAACTATGACCACACAGCCCGGACTTCTGGAGCACCTCTTGGGCGCAGGCAGACACACGACTTGGAGGAGGAAACCGTCGCCGCCAACCCTTCCGATCCCACTCATCCCGAGCCGGGCTCT…	ATGTCCTTCATGGTGGGCACTGGTTCCTTCGGGAACTATGACCACACAGCCCGGACTTCTGGAGCACCTCTTGGGCGCAGGCAGACACACGACTTGGAGGAGGAAACCGTCGCCGCCAACCCTTCCGATCCCACTCATCCCGAGCCGGGCTCTTCACACTCTCATAACGACCAGATGACAGGAACACGGGCCACATCCATGACCGATGTCGACGGAAGCACCGCTCGGTCTGAGAAGGAGAAGGACGCCCAGCATGCCAACGACAGCGACAGCACCTGCGAGGAGGACGAGGACCGTATCGAGGAAAACCGCCGCGCAAGCCAAGTCCTCGCCCTGGCACGAAAATACACCTCGCAGTCCCACGCTGCCGTTCCCGAGGGAAAAACTGTCTTCCAGGTC…
NCU05592	NcraOR74A_LGVI: 1,393,948 - 1,396,043 (+)	N. crassa OR74A	3	1977	795	ubiquitin-conjugating enzyme (ubiquitin-conjugating enzyme-2)	null	null	null	acid-amino acid ligase activity	null	null	96	0	MATRAAHKRLTREYKSITENPPPYITAHPSESNILEWHYIITGPENTPYHGGQYWGTLIFPPNYPFAPPAIRMHTPSGRFTPSSRLCLSISDFHPKSFNPAWEVSTILIGLLSFMTSEEMTTGSVSATETERKFHAARSRWWNSTGGGSHLRPNGAAGKGNVKAGDGGAKFRSEWPEVDAENWRWIKENNIDPATGNRPEPVNASSCGPQLGIAGSSGGQAHAVVDVVMQQRDAGQGWMSRHKWLLAGSFFFFYVLMVRIFGEA	GTCCGTCACTGCAACTGCTCTCACGGACATTCTGTCGCTAACCTTGACTGGCCCTCCTACCCACTACCAGTACTTTCCACCTTCCATCCTAGAGGTAGAACTGAACAGACCACCATCATCACATCCACATCCACATCCACATCCACCTAGTGTAATATCCAACTACTACCAACTGATCCATCCACTTCAAACTTAACGTACGACTGGACTCATCGCCATCGTCGCTCACCCGAGACTCGAATCACGTCGCTCCGCCGTCTCCAAAGTCGCAATAAATCCGACTCTCGATCGCTCGTTTTAAGGCACCCCCCTTGTCCCACGGCCGCCGATTCCTTCTTTGTGTTTTCATTCTTTGCCACACAGCCGCGGCCCAATACCATCTCGAGACATCGCCATCTG…	ATGGCTACACGTGCGGCACACAAGCGCTTGACGCGCGAATACAAATCCATCACCGAGAACCCCCCGCCGTACATCACTGCCCACCCCTCCGAGTCCAATATCCTGGAATGGCATTACATCATCACAGGACCCGAGAACACTCCCTACCACGGCGGTCAATACTGGGGCACGCTCATCTTCCCGCCCAACTACCCCTTCGCTCCTCCTGCGATCCGTATGCACACTCCTTCCGGCCGCTTCACACCCTCGAGCCGACTATGTCTCTCCATCTCGGATTTCCACCCCAAATCCTTCAACCCTGCATGGGAAGTCTCGACGATCCTTATCGGCCTACTATCATTCATGACCTCCGAAGAGATGACGACGGGCTCCGTCTCGGCCACCGAAACAGAACGCAAG…
NCU05593.1	NcraOR74A_LGVI: 1,391,460 - 1,393,605 (-)	N. crassa OR74A	3	1765	1452	unspecified product	null	null	null	null	null	outer membrane	96	2	MASSPSAPGNPIEDHLLTPATVNSIEIHGANNTRRGLLDHVFKPVVEETASPTTTLGEALARISTATQKLTRFGIFKEDGFGVFISDARQQQQEQFQSPTDRTELDVSIRVKEQSRLVFKAGTDFGNAEGSAYTNAVLRNIFGGAETLSVNAAAGTRTRSAYNAVFSTPVNGNPDIRLALEALRSSTHKPWASHDEHLTGGNLRLAWSTDNGDDHALTYSGVWRQLTGLSASASPTVRADAGDSLKSSITHTFTRDRRDNPMLPQAGYLVRTAAELAGWGPLKGDVSFAKSEVELSAAQALPLPGVSVGAGFRAGLLYPLPMGYSLSSTSVAPSRINDRFQLGGPTDVRGFSMGGLGPHDGADSVGGDVFAAGSVNMLLPLPRAGPTSPLRFQLFANGG…	TAGCACCCGAAGCCGAATTGACCGTCTTGAACCTGGTCGACGGTTGCAGCAGTCAGTTCGGGACCAAAATATTGGCAAGACTTGAGAACATCCCGACCTCAACAAGTCGCCAACCTGTGATTGGGAACCCCGCCAACCCAGGCGAGAAGCTGCAATGGCCTCCTCTCCAAGTGCCCCCGGCAATCCGATCGAGGACCACCTGCTTACCCCCGCTACCGTCAACTCCATCGAGATCCATGGCGCCAACAACACCCGCCGCGGCCTTCTCGACCACGTCTTCAAGCCCGTTGTCGAGGAAACCGCTAGCCCCACGACTACCCTAGGCGAGGCCCTCGCTCGCATCAGCACGGCCACCCAGAAGCTTACCCGTTTCGGCATCTTCAAGGAGGATGGCTTTGG…	ATGGCCTCCTCTCCAAGTGCCCCCGGCAATCCGATCGAGGACCACCTGCTTACCCCCGCTACCGTCAACTCCATCGAGATCCATGGCGCCAACAACACCCGCCGCGGCCTTCTCGACCACGTCTTCAAGCCCGTTGTCGAGGAAACCGCTAGCCCCACGACTACCCTAGGCGAGGCCCTCGCTCGCATCAGCACGGCCACCCAGAAGCTTACCCGTTTCGGCATCTTCAAGGAGGATGGCTTTGGTGTCTTCATCTCGGATGCCCGCCAGCAGCAACAAGAGCAGTTCCAGTCCCCCACCGACCGCACCGAGCTCGACGTCTCCATCCGCGTCAAGGAACAATCCCGCCTCGTCTTCAAGGCCGGTACTGATTTTGGCAACGCTGAGGGCTCCGCTTAC…
NCU05593.2	NcraOR74A_LGVI: 1,391,460 - 1,393,605 (-)	N. crassa OR74A	4	1879	1566	unspecified product	null	null	null	null	null	outer membrane	96	2	MASSPSAPGNPVEAATAKIDKAAAIVHQKAAAVVTEPKEPQPYQVPNPIIEDHLLTPATVNSIEIHGANNTRRGLLDHVFKPVVEETASPTTTLGEALARISTATQKLTRFGIFKEDGFGVFISDARQQQQEQFQSPTDRTELDVSIRVKEQSRLVFKAGTDFGNAEGSAYTNAVLRNIFGGAETLSVNAAAGTRTRSAYNAVFSTPVNGNPDIRLALEALRSSTHKPWASHDEHLTGGNLRLAWSTDNGDDHALTYSGVWRQLTGLSASASPTVRADAGDSLKSSITHTFTRDRRDNPMLPQAGYLVRTAAELAGWGPLKGDVSFAKSEVELSAAQALPLPGVSVGAGFRAGLLYPLPMGYSLSSTSVAPSRINDRFQLGGPTDVRGFSMGGLGPHDG…	TAGCACCCGAAGCCGAATTGACCGTCTTGAACCTGGTCGACGGTTGCAGCAGTCAGTTCGGGACCAAAATATTGGCAAGACTTGAGAACATCCCGACCTCAACAAGTCGCCAACCTGTGATTGGGAACCCCGCCAACCCAGGCGAGAAGCTGCAATGGCCTCCTCTCCAAGTGCCCCCGGCAATCCGGTCGAGGCTGCCACCGCGAAGATCGACAAGGCCGCTGCCATCGTCCACCAAAAGGCCGCTGCCGTCGTTACCGAGCCCAAGGAGCCTCAACCCTACCAGGTGCCGAACCCCATCATCGAGGACCACCTGCTTACCCCCGCTACCGTCAACTCCATCGAGATCCATGGCGCCAACAACACCCGCCGCGGCCTTCTCGACCACGTCTTCAAGCC…	ATGGCCTCCTCTCCAAGTGCCCCCGGCAATCCGGTCGAGGCTGCCACCGCGAAGATCGACAAGGCCGCTGCCATCGTCCACCAAAAGGCCGCTGCCGTCGTTACCGAGCCCAAGGAGCCTCAACCCTACCAGGTGCCGAACCCCATCATCGAGGACCACCTGCTTACCCCCGCTACCGTCAACTCCATCGAGATCCATGGCGCCAACAACACCCGCCGCGGCCTTCTCGACCACGTCTTCAAGCCCGTTGTCGAGGAAACCGCTAGCCCCACGACTACCCTAGGCGAGGCCCTCGCTCGCATCAGCACGGCCACCCAGAAGCTTACCCGTTTCGGCATCTTCAAGGAGGATGGCTTTGGTGTCTTCATCTCGGATGCCCGCCAGCAGCAACAAGAGCAG…
NCU05593.3	NcraOR74A_LGVI: 1,391,468 - 1,393,532 (-)	N. crassa OR74A	4	1783	1551	unspecified product	null	null	null	null	null	outer membrane	96	2	MASSPSAPGNPVEAATAKIDKAAAIVHQKAAAVVTEPKEPQPYQIEDHLLTPATVNSIEIHGANNTRRGLLDHVFKPVVEETASPTTTLGEALARISTATQKLTRFGIFKEDGFGVFISDARQQQQEQFQSPTDRTELDVSIRVKEQSRLVFKAGTDFGNAEGSAYTNAVLRNIFGGAETLSVNAAAGTRTRSAYNAVFSTPVNGNPDIRLALEALRSSTHKPWASHDEHLTGGNLRLAWSTDNGDDHALTYSGVWRQLTGLSASASPTVRADAGDSLKSSITHTFTRDRRDNPMLPQAGYLVRTAAELAGWGPLKGDVSFAKSEVELSAAQALPLPGVSVGAGFRAGLLYPLPMGYSLSSTSVAPSRINDRFQLGGPTDVRGFSMGGLGPHDGADSVG…	GGCAAGACTTGAGAACATCCCGACCTCAACAAGTCGCCAACCTGTGATTGGGAACCCCGCCAACCCAGGCGAGAAGCTGCAATGGCCTCCTCTCCAAGTGCCCCCGGCAATCCGGTCGAGGCTGCCACCGCGAAGATCGACAAGGCCGCTGCCATCGTCCACCAAAAGGCCGCTGCCGTCGTTACCGAGCCCAAGGAGCCTCAACCCTACCAGATCGAGGACCACCTGCTTACCCCCGCTACCGTCAACTCCATCGAGATCCATGGCGCCAACAACACCCGCCGCGGCCTTCTCGACCACGTCTTCAAGCCCGTTGTCGAGGAAACCGCTAGCCCCACGACTACCCTAGGCGAGGCCCTCGCTCGCATCAGCACGGCCACCCAGAAGCTTACCCGTTTC…	ATGGCCTCCTCTCCAAGTGCCCCCGGCAATCCGGTCGAGGCTGCCACCGCGAAGATCGACAAGGCCGCTGCCATCGTCCACCAAAAGGCCGCTGCCGTCGTTACCGAGCCCAAGGAGCCTCAACCCTACCAGATCGAGGACCACCTGCTTACCCCCGCTACCGTCAACTCCATCGAGATCCATGGCGCCAACAACACCCGCCGCGGCCTTCTCGACCACGTCTTCAAGCCCGTTGTCGAGGAAACCGCTAGCCCCACGACTACCCTAGGCGAGGCCCTCGCTCGCATCAGCACGGCCACCCAGAAGCTTACCCGTTTCGGCATCTTCAAGGAGGATGGCTTTGGTGTCTTCATCTCGGATGCCCGCCAGCAGCAACAAGAGCAGTTCCAGTCCCCCACC…
NCU05594	NcraOR74A_LGVI: 1,389,481 - 1,391,565 (+)	N. crassa OR74A	2	2019	1302	L-galactose dehydrogenase	null	null	null	null	null	null	69	0	MAPATTAPKAPLKSTLPPLLLGTATFNTQYVPDPHSLPYRSIVARALSLGVRGFDTSPYYGPSEILLGDALHTLFTSETNPLPREDVFIVTKAGRIAGDEFDYSPSWVRYSIYRSLQRLHTDYLDLVYMHDVEFVSPAEVLGAVQELRRLRDEEGLIRHVGISGFPVKVLAELAEMVLRETGEPLDAVLSYGHFTVQNRLLSVEEYVSDDKKREQKEEQEEEEESSVLKRFKKAGVEVILNASMLGMGLLTQKGIPPNPESKESPLVKWHPSPPELRIACKKLGELAAAKGERLESVAIRWALEEWARVGAEAEVGVDAEPGSPLKVGATVCGVSSIPELEETVTEWNDVLEGLKKVAAAGGKADGRVYGTERQEKILKLVEDEMWPALGKWIDFAWAS…	CGGCCACGACCCGACAGCTCCGGAGAGACCCGCAATAAAAGTGACTGAAGCTCCCCCTCTCTTCACCAAGTGACAACCCACTCATAACAGCTCCTCAGCTTAACTTCACTTTCGACCCGACAGCTCGCCAACTTCATCTTCAATCTGAAAAGACGAAGAAGAAGAGGAAGAGGAAGCCGTTTACCCTGAATAAAATCCTACTCACAAACGGGGCTCTCCACCGCACCTCAAAAACATCACCACCATGGCGCCAGCCACAACCGCCCCAAAGGCCCCCCTCAAATCAACCCTCCCCCCGCTCCTCCTCGGCACCGCCACCTTCAACACGCAATACGTCCCCGACCCTCACTCGCTCCCCTACCGCTCCATCGTCGCGCGCGCCCTCTCCCTGGGCGTGCG…	ATGGCGCCAGCCACAACCGCCCCAAAGGCCCCCCTCAAATCAACCCTCCCCCCGCTCCTCCTCGGCACCGCCACCTTCAACACGCAATACGTCCCCGACCCTCACTCGCTCCCCTACCGCTCCATCGTCGCGCGCGCCCTCTCCCTGGGCGTGCGCGGTTTCGACACCTCGCCTTACTACGGCCCCTCTGAGATTCTCCTCGGCGACGCCCTCCACACTCTCTTCACCTCCGAAACCAACCCGCTTCCGCGCGAGGACGTCTTCATCGTCACCAAAGCCGGCCGCATCGCCGGCGACGAATTCGACTACTCTCCCTCTTGGGTGCGCTACAGCATTTACCGGAGCTTGCAAAGGCTGCACACGGACTATCTCGATTTGGTGTACATGCATGACGTCGAG…
NCU05595	NcraOR74A_LGVI: 1,386,090 - 1,387,046 (-)	N. crassa OR74A	3	743	681	hypothetical protein	null	null	null	carbohydrate binding, catalytic activity	carbohydrate catabolic process	null	13	2	MHLPRVATSLASLLGASKPALTPRQFEPDSSVYIDADTGLTFASYTSDRSIIFRVAIPDVIPADLIYDTVLQIVAPIDVGWAGFAWGGHMTYNPLGIAWTNDKEVVLSPRIAYGYYSPPIYTDSHYTVLKKGTHVNATHFQVTAKCTGCSSWGDDESTGISGNIDPEYQTTLAYAYGNTKVDTPADVQSTFGIHDSLGHPIYDLAVAKNKDFAEKVAALAAAGEAT	TACTCGATGTCCTCCGCGTCTTTCCTAGCTGAACAGTACGTAAACGGACCCGAGACTCCAACATGCATCTTCCACGAGTAGCAACGAGTCTAGCTAGTCTCCTGGGAGCCAGCAAGCCAGCTCTCACTCCCAGACAGTTCGAGCCAGACTCCAGCGTCTACATAGATGCCGACACAGGCCTGACCTTCGCCTCCTACACCAGCGACCGCAGCATCATCTTCCGCGTCGCCATACCCGACGTCATTCCCGCCGACCTCATCTACGACACCGTCCTCCAGATCGTCGCGCCCATCGACGTCGGCTGGGCCGGCTTTGCCTGGGGCGGCCACATGACTTACAACCCGCTTGGTATCGCCTGGACGAACGACAAGGAAGTCGTCCTCTCTCCAAGAATTGCTT…	ATGCATCTTCCACGAGTAGCAACGAGTCTAGCTAGTCTCCTGGGAGCCAGCAAGCCAGCTCTCACTCCCAGACAGTTCGAGCCAGACTCCAGCGTCTACATAGATGCCGACACAGGCCTGACCTTCGCCTCCTACACCAGCGACCGCAGCATCATCTTCCGCGTCGCCATACCCGACGTCATTCCCGCCGACCTCATCTACGACACCGTCCTCCAGATCGTCGCGCCCATCGACGTCGGCTGGGCCGGCTTTGCCTGGGGCGGCCACATGACTTACAACCCGCTTGGTATCGCCTGGACGAACGACAAGGAAGTCGTCCTCTCTCCAAGAATTGCTTACGGCTACTACTCCCCGCCCATCTACACCGACTCACACTACACTGTCCTGAAAAAGGGCACG…
NCU05596	NcraOR74A_LGVI: 1,383,606 - 1,385,728 (+)	N. crassa OR74A	2	1725	1725	hypothetical protein	null	null	null	null	null	null	4	0	MKESGLKQDTLLDTAGAHPSQHDDNNYHDPDSALPLLLTPKETESISWTDLPNKSQLLILSLCRFSDSLSNLFLLPYLFSLVRSAVSPSSTPSLAAGNDDIVTYYTSISTTALVSTYSGILVAGFPLTQLLASFLPWRKHGERLPIIWSLAISAVASLAFGLSRSFWALSFWRMVMGLASGNEGMLRSMAGKFAGREKKCRDKAYHILSMASNLGMVAGLAMGGLLAEPVKAFPGLFGTKGALNWNGSEEGVRWMVEYPFALPSVVNTMLIGVVAAVAAGWLRETTPEQDQAEDGTGYLPQRSYILLSNTSTILSFHRTEKPTPISSILSALTTRTLPPLMSSFLLTLHTSAFTFILPLHISTPSSPYSPLLSNSFHSLVPTLFRFTGGLSLSPLVISL…	ATGAAGGAAAGTGGACTGAAGCAGGATACACTCTTGGATACGGCAGGAGCACACCCTTCCCAACATGATGACAACAATTATCACGACCCCGATTCGGCTCTACCTCTCTTACTAACCCCCAAGGAAACCGAGTCCATCTCCTGGACCGACCTCCCCAACAAAAGCCAGCTTCTCATTCTCTCCCTCTGCCGCTTTTCCGATTCTCTATCCAACCTCTTCCTACTCCCTTACCTCTTTTCCCTCGTCCGCTCCGCCGTCTCCCCATCCAGTACTCCCAGCTTAGCCGCGGGAAACGATGACATAGTAACTTACTACACCTCCATCTCCACCACGGCCCTGGTGTCGACTTACTCCGGCATCTTAGTGGCTGGTTTTCCGTTGACTCAACTACTTGCTTCA…	ATGAAGGAAAGTGGACTGAAGCAGGATACACTCTTGGATACGGCAGGAGCACACCCTTCCCAACATGATGACAACAATTATCACGACCCCGATTCGGCTCTACCTCTCTTACTAACCCCCAAGGAAACCGAGTCCATCTCCTGGACCGACCTCCCCAACAAAAGCCAGCTTCTCATTCTCTCCCTCTGCCGCTTTTCCGATTCTCTATCCAACCTCTTCCTACTCCCTTACCTCTTTTCCCTCGTCCGCTCCGCCGTCTCCCCATCCAGTACTCCCAGCTTAGCCGCGGGAAACGATGACATAGTAACTTACTACACCTCCATCTCCACCACGGCCCTGGTGTCGACTTACTCCGGCATCTTAGTGGCTGGTTTTCCGTTGACTCAACTACTTGCTTCA…
NCU05597	NcraOR74A_LGVI: 1,380,321 - 1,382,611 (-)	N. crassa OR74A	5	1913	1563	ascus development-3 (asd-3)	null	null	null	substrate-specific transmembrane transporter activity, transmembrane transporter activity	transmembrane transport	integral to membrane, membrane	7	0	MNGIKDLGLGFSKASTRLHFFSLLLALGSFVWGYNVGVLASVLAHPGFRETIPGYGPYKRGLITSINYLGTWLSYIFFSRPATDLLGRRYAAMVGMSVLCVGQALQAAASGSVALSMVIFGRVVSGLGTGIVSTSVPLYQSEIAPAKQRGRLVVLNHVGFVAGLASGFWVGYAITFWNSSHGYLSGWRLSVSLSFIPALIFFVGLPFLHESPRWLVEHGRPDEALKALQFYREGSFTPSQIQSELTDIKRNVCAYQATSLKKWTSLFTNPSLFTRLWRAALLHFMAQMCGATAMKYYLPDLFRVLGLSPRVSLLAGGIESTLKIGCTVLEMFVIDKVGRRMTLAVGAGIMAFALLINGALPLAYPNNTNRASDYTCVVFIFIYSLGYSMGFGPAAWVYG…	CGCAGTCTCGACAGTGTCACCAAGTGATGCCCCCATTCCCCGTCCAGTGCTCATATTGAAACCCAACGAATCCTATGGACAAGTCTCGTATGAGCAAAAGCTGCCCGGCCACTCTTGGAAGTCAAGAAGGAAGTTGGCAGGCCTTTTTCCCATCATCATCCAACCATCTCATCACGGAACTACCATTCCGATTGTTTCAGGTTCGAGTTGCCGCTGTTTGTTGGTTTGCTCAGAAATAGGCAAGGTACCAGTGCCGCCAACCATCGAATCGGGTCTTTGCCCTGTTTTTCAGACTACTTTGCGAGACGGAAAAAGGAGTGTATTCGGAGGATAGGCATTCGTTGTCGATCATGAACGGAATCAAGGACCTGGGCCTGGGCTTCTCCAAAGCCTCGACGC…	ATGAACGGAATCAAGGACCTGGGCCTGGGCTTCTCCAAAGCCTCGACGCGCTTGCATTTCTTTAGTCTGTTGCTTGCTCTTGGCTCATTTGTCTGGGGATACAACGTTGGCGTTCTCGCCTCGGTCCTCGCCCATCCAGGCTTCCGCGAGACCATCCCTGGCTATGGTCCATATAAGCGCGGCCTCATCACATCCATCAACTACCTCGGCACATGGCTGAGTTACATCTTCTTCTCCCGTCCCGCGACGGATCTGCTCGGCCGTCGCTATGCTGCCATGGTGGGCATGTCCGTGTTATGCGTAGGCCAGGCACTTCAGGCTGCTGCGTCTGGGTCGGTGGCTCTTAGTATGGTGATATTTGGACGGGTTGTTTCTGGCTTGGGCACCGGTATTGTCTCG…
NCU05598	NcraOR74A_LGVI: 1,378,109 - 1,380,263 (+)	N. crassa OR74A	2	2093	1623	ascus development-1 (asd-1)	null	null	null	carbohydrate binding, carbon-oxygen lyase activity, acting on polysaccharides, catalytic activity	carbohydrate metabolic process	null	64	0	MGFLTLFHMAFLAVSLFVSGALAAFGYTTSGNNFVIDAGSANPLIFSVSKSSCDINSIRYRGTELQYSKQGSHIGSGLGKATVSVSQINGSKSKFIKVTCVTSTLTQYMIVKEADSTIYMATYITAEPAIGELRFIARLLSDKLPYEYPYGEVSTTKGSSSTVEGSDVFVVNGQTRSKFYSSTRFIDEDSHCVYGGSDLTHVCIITPQQESSSGGPFFRDIDSNNAGESTNLYNYMNSGHVQTEDRRMGLHGPYLMTFSRSGIPKLKTVDISWFGELGVTGYVPDSQRGTVIGRATGIPSGFEGVVHWYNAAAQYWVRTAPNGDFTSPKMKPGTYTMVLYQTEFKVATSTVTVSAGKTTTASIASTFNTSHTTLFKIGEYDGQPTGFRNADKFLRMHPS…	GACCAGCCTACCTTCTCGCTACGCAGCCAGCTTGCCATCGACGGCCATGGAAATACGGCCTCCAGTCTTGTTCCGCCAATCGAGTCTTTCTTATGACTGTCGATATGACTGGGAACAACGGTTTTCATTCCGAGAACCGAGATCGCGGGAGGCATGGCATGGCATACGAGTGCCAGTTCTTCTCCCCGCCTAGTCCATCAGATCTATATAAGATGACGCCAGCATGTCCAATGTGCTCTTGTGCTGCCTTCTACTCACGGCAACCTTGAACGTGCCAGCTCTATCGTCTCTGTTACTGCAGTTAACAGGAGAGCAACATGGGGTTCCTCACTCTCTTTCATATGGCCTTTTTGGCTGTTTCCCTCTTCGTCTCGGGGGCACTTGCTGCCTTTGGGTACA…	ATGGGGTTCCTCACTCTCTTTCATATGGCCTTTTTGGCTGTTTCCCTCTTCGTCTCGGGGGCACTTGCTGCCTTTGGGTACACCACCTCCGGCAACAACTTTGTCATTGATGCCGGCTCTGCGAACCCTTTGATTTTCTCCGTGAGCAAGTCCAGCTGCGACATCAACTCGATCAGGTACCGCGGCACCGAACTCCAGTATAGCAAGCAGGGCAGCCACATCGGATCCGGCCTCGGCAAGGCCACCGTCTCTGTCAGCCAGATCAATGGGTCGAAGTCCAAGTTCATCAAGGTGACCTGCGTCACTTCGACCCTGACCCAGTACATGATCGTCAAGGAGGCCGACAGCACCATCTACATGGCCACATACATCACGGCCGAGCCCGCGATCGGCGAGCTT…
NCU05599	NcraOR74A_LGVI: 1,376,428 - 1,377,631 (+)	N. crassa OR74A	3	996	207	40S ribosomal protein S28 (crp-32)	null	null	null	structural constituent of ribosome	translation	intracellular, ribosome	79	0	MDSSKAPVKLVKVTRVLGRTGSRGGVTQVRVEFMDDQTRSIIRNVKGPVREDDILVLLESEREARRLR	CACAGTCAATTTTGGTGAAATTTCGCATCTTCCGCAACTTCACACACAACCCACCCACGTCGACCCATCAACTCGATCAGTCGCGACAATGGATTCCTCTAAGGCCCCCGTCAAGCTCGTCAAGGTCACCCGCGTCCTCGGCCGTACCGGCTCTCGCGGTGGTGTTACCCAGGTCCGCGTCGAGTTCATGGACGACCAGACCCGCTCCATCATCCGTAACGTCAAGGGCCCTGTCCGTGAGGACGACATCCTTGTCCTTCTCGAGTCCGAGCGTGAGGCCCGCCGTCTCCGTTAAGAAGTTCGATGTGACGAAAAAGGGAGGAATGAGAATTACAGCGCGACCTCGGTTTTGGCCTGTCTCGACGAGGAACGATTACATCATGACTTGCGGCCAGGGAA…	ATGGATTCCTCTAAGGCCCCCGTCAAGCTCGTCAAGGTCACCCGCGTCCTCGGCCGTACCGGCTCTCGCGGTGGTGTTACCCAGGTCCGCGTCGAGTTCATGGACGACCAGACCCGCTCCATCATCCGTAACGTCAAGGGCCCTGTCCGTGAGGACGACATCCTTGTCCTTCTCGAGTCCGAGCGTGAGGCCCGCCGTCTCCGTTAA
NCU05600	NcraOR74A_LGVI: 1,370,176 - 1,373,028 (-)	N. crassa OR74A	2	2783	2196	serine/threonine protein kinase-33	null	null	null	transferase activity, transferring phosphorus-containing groups	null	null	78	0	MPAMRLAAVAVGRLSCRAQPPPSLSTATRRCSGLLSHHLLRTSSKQPIRPSSCFSTATRSIPRAPRPRLSQTWQKTGGRGGGAGKEGAGYGRYSRPRVMLLAKAANGVLATAAFVSLSEEDNTGTELTMEQRMLQVSREEIEKKVGEDVTGLKRIGKKIVLFLDFYIWEPLCTGIRFLKLVAIFAPVIITVPVIWFGERQPDRDDERSGTLWWYGFLVQAMEWAGPAFIKLGQWAASRSDIFPDEMCNIMSKLHDDAPAHSLHATKRIVEAAFNGRHFDEIFEEFDEKPLGVGAIAQVYRAKLKPDLTMPADADLSSSTHRFVKNVGTVLKATPKRVPSSHVAIKVLHPGVERTVRRDLRIMRFFASMINAIPTLEWLSLPDEVDQFGDMMKLQLDLRI…	CATCGACCAAGCAACAACTTCCCGCCGATTTCCGCCAGATCTGAATCATGTCACCTACAACAACAACAATACCAACAACGCCCGCAAGGACCTGCGCATTCCCCGGACCTTGGGATTGCCATTGAAGCGATACCGACAAACCTTTTTTCCCCCCACGCAAACCGACCGTTCCTCGTCTAGACAGCGGCCCGGCGCCGACGGAGTGACCCCCTCTCGCCTGATCACATGCCCGCCATGCGGCTGGCAGCCGTCGCCGTTGGCCGGCTCTCTTGTCGCGCGCAACCGCCACCGTCACTCTCGACCGCAACAAGGCGGTGTTCCGGTCTTCTTTCACACCACCTTTTACGGACATCGTCGAAACAACCGATACGCCCTTCTTCTTGTTTTTCTACTGCAACC…	ATGCCCGCCATGCGGCTGGCAGCCGTCGCCGTTGGCCGGCTCTCTTGTCGCGCGCAACCGCCACCGTCACTCTCGACCGCAACAAGGCGGTGTTCCGGTCTTCTTTCACACCACCTTTTACGGACATCGTCGAAACAACCGATACGCCCTTCTTCTTGTTTTTCTACTGCAACCCGGTCAATACCACGTGCCCCGCGACCACGACTATCACAGACATGGCAAAAGACAGGAGGAAGAGGAGGAGGAGCAGGGAAAGAAGGAGCAGGATATGGTCGGTATTCTAGACCAAGGGTAATGTTATTGGCAAAAGCCGCCAATGGCGTACTGGCGACCGCCGCCTTCGTGTCGCTCTCGGAGGAGGATAATACCGGGACGGAACTGACGATGGAACAGCGGATG…
NCU05601	NcraOR74A_LGVI: 1,367,907 - 1,369,720 (-)	N. crassa OR74A	3	1627	1041	cytochrome-2 (cyt-2)	null	null	null	holocytochrome-c synthase activity	null	mitochondrion	136	1	MGWFWADGNASAAAPVVPPSHKDLAASGAVPPPSCPMHNKTMDALSAHKPVTPAPEPTPAAAAPSKCPVNHGAKDTLAAAAAAVAPKQPQPENHQPAAASEPSFFSKLNPLNYMFSSISQEPAPNQAIALPTERDPSSIPKGTGDGNWEYPSPQQMYNALLRKGYTDTDITAVESMVAVHNFLNEGAWNEIVEWERRFGKGLMRGWEIMKRGEENAPMMLRRLEAQENDPEPQPTLIRFQGRPKDMTPKAALLQVLGRINSKYATEPPFDRHDWYVSRDENGQKKEVRYVIDFYSAPPEPTGEPVFYLDVRPAVTVTGACERLLRWGGDVWWKASGGEVRERERSK	CGCTCATATCGAAATTTCTCTTCGCCCATATTTTTTTTTATCTTCCATCCTCTTCTTGTTATTGAAGGAAGCTTACATTGTTCTCGCGCTATCCTTAGACTTTTTCCACCTCTGTTTGATATTAATTGAATCTACCTAACCCCAATTGTTTGTATATATCATCAACCGTTCAAAGCAGTAGCCGGACTGCTCTTTTCTGCCCGACATTCACGGACATTTTCCCCCGTCAACGACAATCTTTTATAATCAGTCGCAATGGGTTGGTTTTGGGCTGACGGAAACGCTTCCGCCGCTGCGCCGGTCGTCCCTCCGTCGCATAAGGATCTTGCCGCCAGCGGTGCTGTTCCTCCTCCTTCCTGCCCTATGCACAACAAGACCATGGACGCCTTGAGCGCCCAC…	ATGGGTTGGTTTTGGGCTGACGGAAACGCTTCCGCCGCTGCGCCGGTCGTCCCTCCGTCGCATAAGGATCTTGCCGCCAGCGGTGCTGTTCCTCCTCCTTCCTGCCCTATGCACAACAAGACCATGGACGCCTTGAGCGCCCACAAGCCCGTAACACCAGCACCCGAACCGACTCCCGCCGCCGCTGCCCCTTCCAAGTGTCCCGTCAACCATGGCGCCAAGGATACCCTCGCCGCTGCGGCCGCCGCCGTTGCGCCCAAGCAGCCCCAGCCAGAAAACCACCAACCCGCCGCCGCCTCCGAGCCTTCCTTCTTCTCCAAGCTCAACCCCCTCAACTACATGTTCTCCTCCATCTCCCAAGAGCCTGCGCCCAACCAGGCCATCGCCCTCCCGACGGAG…
NCU05602	NcraOR74A_LGVI: 1,364,908 - 1,367,293 (-)	N. crassa OR74A	1	2386	1824	hypothetical protein	null	null	null	null	null	null	29	0	MPNQTPVAAATPDSSNAYVRLHVSPLDAELLPVVLNSTLLPKARNVSFHTLETFPEKRYGFVELPKEDAEKVRKKFNGAVLRGAKMKVDPAKPDKNPAPLGEEVALADEKSSKKSKKSRDSSSSLVGEKKSSKKRKRDNAEEITGVVLPEGRQVKRGWTSADEPKKERKDKRDKKGDKKDKKDKKDKKKQRVKSKYTEHDECLVKTVLPPNKVANTEGMEGMVKKKKKKDSKREVVVHEFAKTTKFPTFLKAAATSGSKKAPSHFDEEKKCWVDEDGNVVEEVKATRKPTTGMLMLDAEPQPEDDSSSSSEDEGETRIIKLYHESSSESEEEDDEEEKKEDQKEDEDGDKSGSESEKSANETETKSAPEPTKEESASDAESSDSSDDEDASSPSDKKES…	GAGCTTTCAGTTCCCTTTTGCTGCGATCGGTTTGGCGGCTAAAACACACTAACAAAACATCACCAAAAAGTTCAATTGGCAACCGGACTGTCCCATCACATGGCACTTTGGTAACCGCTCTGTTTCAAACGGTCACACCAACAGAAATGCCCAACCAAACCCCAGTTGCTGCCGCGACACCTGACAGCAGCAACGCCTACGTCCGGCTACACGTCTCTCCTCTAGACGCCGAACTTCTCCCCGTCGTCCTCAACTCGACCTTGCTTCCCAAGGCTCGCAACGTCTCGTTCCATACCCTTGAAACTTTTCCCGAAAAGCGCTACGGTTTCGTCGAACTCCCCAAGGAAGACGCCGAAAAAGTCCGCAAAAAGTTCAACGGCGCCGTGCTGAGAGGAGCCA…	ATGCCCAACCAAACCCCAGTTGCTGCCGCGACACCTGACAGCAGCAACGCCTACGTCCGGCTACACGTCTCTCCTCTAGACGCCGAACTTCTCCCCGTCGTCCTCAACTCGACCTTGCTTCCCAAGGCTCGCAACGTCTCGTTCCATACCCTTGAAACTTTTCCCGAAAAGCGCTACGGTTTCGTCGAACTCCCCAAGGAAGACGCCGAAAAAGTCCGCAAAAAGTTCAACGGCGCCGTGCTGAGAGGAGCCAAGATGAAGGTCGATCCCGCCAAACCAGACAAGAACCCCGCGCCGTTGGGCGAGGAAGTCGCCCTGGCCGATGAGAAGAGCTCCAAAAAGTCAAAGAAGTCGCGCGATTCCTCTTCGTCTTTGGTGGGGGAAAAGAAGTCCTCCAAG…
NCU05603	NcraOR74A_LGVI: 1,361,435 - 1,364,705 (+)	N. crassa OR74A	2	3201	3201	hypothetical protein	null	null	null	null	null	null	3	0	MEAAHSISARSMPSMSTQQYDTDSIPRPPSASLARKSSIRAVPYDPTDTRLPLAPSLSGASTSSYSPSSWPFPKGHHRQNSKSKLPVPVDNGSPVRMARRETSPTRKFAQRSVMRAAASAPSRQGSFHESSLRNETFSNGRESSTPDEERDSDETGNGTTHVSQTNGVVMNDGEERPRSRQKRPEVLTRASTSSLASRPKTPFPFSVPDDMPSERPTNPTPHAGLAKQSEALRDSRFTAEYFETISIHDHAPSPEPLTPPRRLSVSQSDSTDAMYGGSRQVSTFSTVHEVDEEDGDHGIGMRNTVDLERTMTFVRDSSDDQTFADKNITLDSSTQQDESVVSAKRASSNPFGFHENVDIGDGTPDRGIMLIDPNVTADLTNHNISRITSGSRMWTPLPN…	ATGGAAGCGGCGCATTCAATCAGCGCGCGTAGCATGCCTTCAATGTCCACTCAACAATACGATACGGACTCGATTCCTCGCCCGCCTTCCGCATCGCTTGCTCGCAAGAGTTCGATTCGCGCGGTTCCCTACGACCCAACCGACACTCGCCTGCCCCTCGCGCCGTCCTTGTCGGGCGCATCAACCAGCAGTTATTCCCCCTCCAGCTGGCCATTTCCCAAAGGCCACCACAGGCAAAACAGCAAATCCAAGTTGCCTGTTCCTGTTGACAACGGTAGCCCAGTGAGAATGGCTCGCAGAGAGACCTCTCCGACACGTAAATTTGCTCAGAGATCCGTAATGAGAGCGGCAGCGAGTGCCCCCTCTCGCCAGGGCAGTTTTCACGAATCTTCCCTGCGG…	ATGGAAGCGGCGCATTCAATCAGCGCGCGTAGCATGCCTTCAATGTCCACTCAACAATACGATACGGACTCGATTCCTCGCCCGCCTTCCGCATCGCTTGCTCGCAAGAGTTCGATTCGCGCGGTTCCCTACGACCCAACCGACACTCGCCTGCCCCTCGCGCCGTCCTTGTCGGGCGCATCAACCAGCAGTTATTCCCCCTCCAGCTGGCCATTTCCCAAAGGCCACCACAGGCAAAACAGCAAATCCAAGTTGCCTGTTCCTGTTGACAACGGTAGCCCAGTGAGAATGGCTCGCAGAGAGACCTCTCCGACACGTAAATTTGCTCAGAGATCCGTAATGAGAGCGGCAGCGAGTGCCCCCTCTCGCCAGGGCAGTTTTCACGAATCTTCCCTGCGG…
NCU05604	NcraOR74A_LGVI: 1,356,621 - 1,359,398 (-)	N. crassa OR74A	9	2161	1824	laccase-1 (laccase-6)	null	null	null	copper ion binding, oxidoreductase activity	oxidation-reduction process	null	19	3	MFFRVSIIGFLQALTVFSAATASSLVQRDSSCNTPDNRACWTDGFDITTDWEKEVPYTGRTVHYTLVLEQGDIIGPDGVFKHDAMLFNGSFPGPTITADWGDYVNVTIINKLLYNGTSIHWHGLQMEDNNINDGVGGVTECPIPPNATKSYLFLAEQYGTTWYHSHYSAQYGNGVLGAIVFNGPASANYDVDLGTFPINDWYYESADQILAQVQAPGEHGGPTIPPPPDNILFNGTNVNPADITMGEYARVVLTPGLKYRLRLFNPSVNYAYTFSIVGHNFTVIATDLVPVNTTDPSTTVSSLFIAVGQRFDIIIQGKTEEEIASDGGNGNYWINATQPISGYCGNFYGKPAAILSYDFPDATDELPIVDGLVPEDLRCEDSTDFRPVVVRDVPPSEFS…	TAAAGAGCAGTGACGACTGTTGGCTGTCCTTATACAAGTTGACCTAGCTGGTTGAGAGCCTGGTTCACAGGCCTCTGCATCTTTGACCATGTTTTTCAGGGTCTCAATCATCGGTTTCCTCCAAGCACTGACGGTCTTTAGTGCTGCCACTGCGTCTTCCTTGGTGCAGAGAGACTCATCATGCAATACTCCAGACAATCGGGCGTGCTGGACCGATGGTTTCGACATCACCACCGACTGGGAGAAGGAGGTGCCATACACCGGCCGTACCGTTCATTATACGCTTGTCCTTGAGCAAGGTGACATAATTGGCCCGGATGGTGTTTTCAAGCATGACGCGATGCTGTTTAATGGCTCCTTCCCTGGTCCAACCATTACCGCAGATTGGGGTGACTATGT…	ATGTTTTTCAGGGTCTCAATCATCGGTTTCCTCCAAGCACTGACGGTCTTTAGTGCTGCCACTGCGTCTTCCTTGGTGCAGAGAGACTCATCATGCAATACTCCAGACAATCGGGCGTGCTGGACCGATGGTTTCGACATCACCACCGACTGGGAGAAGGAGGTGCCATACACCGGCCGTACCGTTCATTATACGCTTGTCCTTGAGCAAGGTGACATAATTGGCCCGGATGGTGTTTTCAAGCATGACGCGATGCTGTTTAATGGCTCCTTCCCTGGTCCAACCATTACCGCAGATTGGGGTGACTATGTCAACGTCACTATTATCAACAAGCTTTTGTACAATGGTACATCCATTCACTGGCATGGCTTACAAATGGAAGACAACAACATTAATGAT…
NCU05605	NcraOR74A_LGVI: 1,355,281 - 1,356,742 (+)	N. crassa OR74A	1	1462	1200	hypothetical protein	null	null	null	binding	null	null	35	0	MQKIVTMSSTTTTTTTNPTGLDALNNLITSTLDLITRLETVVANITAENQRTSAPSSTEAPANPHPEINPLSLASDSATLLRAHATKLSLLIINEPFTPSAIISILRQLTSGPLPGLASAAQICVASQWTKTISQDLGYRISRVLRETRALVGKIPGDGKALKDGPAKGGRGSIANTGTLWAACDELVAFAKRGFGGNLVKKTEELRDTVKDVMEELKEWGEETGSDDEDEEEDDDEDEEEEDEGVKEVTQSLEATKIADTQAMLDDLMNSSSYIPRDDPDKIRERLDSCLRRLRLVTLLYQAVGKRRLKSLPQTAPVEGSDLPTRLDEIMVLLKKIPERFGSLALAFYELDPVEIDKLMDQCFFDCFAVAELLIKPWDGEKDEFSDWVVKFQAEVKKA	TTCGCGAATAGCATCATCAACCGTCAGCGACGGGATATTGACGACGACGACGGCAACAACAAAGGCGCAAAACCGGTCGCACAATCCCAGCCGACCCTCATTCAACTTGATACTACGAATGCAGAAGATAGTGACAATGTCCTCCACCACCACCACCACCACCACCAACCCCACGGGCCTCGACGCCCTCAACAACCTAATCACCTCCACCCTCGACCTCATCACCCGCCTCGAAACCGTCGTCGCCAACATCACCGCCGAAAACCAGCGCACTTCTGCCCCCTCTTCCACAGAAGCGCCCGCCAACCCCCACCCCGAAATCAACCCCCTCTCCCTCGCCTCCGACTCCGCCACCCTCCTCCGCGCGCACGCCACCAAGCTCTCGCTCCTCATCATCAA…	ATGCAGAAGATAGTGACAATGTCCTCCACCACCACCACCACCACCACCAACCCCACGGGCCTCGACGCCCTCAACAACCTAATCACCTCCACCCTCGACCTCATCACCCGCCTCGAAACCGTCGTCGCCAACATCACCGCCGAAAACCAGCGCACTTCTGCCCCCTCTTCCACAGAAGCGCCCGCCAACCCCCACCCCGAAATCAACCCCCTCTCCCTCGCCTCCGACTCCGCCACCCTCCTCCGCGCGCACGCCACCAAGCTCTCGCTCCTCATCATCAACGAGCCCTTCACGCCCTCAGCAATCATCTCCATCCTCCGCCAATTGACCTCCGGCCCGCTTCCGGGGCTCGCCAGCGCCGCGCAAATCTGTGTTGCTTCGCAATGGACAAAGACAATC…
NCU05606	NcraOR74A_LGVI: 1,351,802 - 1,354,927 (-)	N. crassa OR74A	3	2833	1701	glucosidase 2 subunit beta (glycosyl hydrolase unclassified family-4)	null	null	null	null	null	null	102	0	MRRTAALVLLSTIAPTGTIAATESVPRGVGPEFAKFYANKETFTCISNPSIVLKSSQVNDNSCDCPDGSDEPGTSACSHLDPLSPEQPLPGSVTGTTNTTRALPGFWCENKGHIGAYIPFMYVNDGVCDHELCCDGTDEALHVGGTKCENRCASIGKEYRRLQEERRQSKERSAKQRRTLVKEASELRRRVESKVASLKEEIANLEVQKAELQKKYDEVERAERGKVVKAPGEGGKLGVLVGLAKKRVDELRDTLDKVLDQRDDLQDRVDQLEDILSKLKEEYNPNFNDEGVKAAVQGYENYAAGKSTEKKSEVVDADVLEVLKEDGPDSGINWAEFQEEESSDADIVYNLEAYLPPSVRPFIHSKISSLKVWLIENGVLADNPTTGGPTESKLVKAAR…	CGTCGAGCTACAGGGGCAGCATCCCATGTCAACTGGACGATCTGGTGAAGCTGTATGTACAACTGGCAATTGTCTTCGCGATTGTTCAACTTTGGATGGTTTGATTGTTTCCTTTTCTTTCCTTCTTTCTCTCGTTCTTCTTACCAGCTGGACAGACAGTAGAGTGGTATATAGTACACGACAATGAGACGGACTGCTGCTTTGGTGCTGTTGAGCACCATTGCTCCCACTGGCACTATCGCTGCTACTGAGAGCGTCCCCAGAGGAGTTGGGCCTGAATTCGCAAAGTTCTACGCAAACAAGGAAACCTTCACCTGTATCAGCAACCCCTCGATCGTCCTCAAGTCCTCCCAAGTCAACGACAACTCCTGCGACTGCCCCGACGGCTCCGACGAGCCG…	ATGAGACGGACTGCTGCTTTGGTGCTGTTGAGCACCATTGCTCCCACTGGCACTATCGCTGCTACTGAGAGCGTCCCCAGAGGAGTTGGGCCTGAATTCGCAAAGTTCTACGCAAACAAGGAAACCTTCACCTGTATCAGCAACCCCTCGATCGTCCTCAAGTCCTCCCAAGTCAACGACAACTCCTGCGACTGCCCCGACGGCTCCGACGAGCCGGGAACCTCAGCATGCTCGCACCTGGACCCCCTCTCGCCCGAGCAGCCTCTGCCCGGTTCCGTGACGGGCACTACCAACACCACGCGCGCCCTGCCCGGCTTCTGGTGTGAGAACAAGGGCCACATCGGTGCCTACATCCCCTTCATGTACGTCAACGACGGCGTGTGCGACCATGAACTCTGC…
NCU05607	NcraOR74A_LGVI: 1,351,364 - 1,352,698 (+)	N. crassa OR74A	1	1335	942	DUF602 domain-containing protein	null	null	null	null	null	null	73	0	MGNDGGSIPKRRELVKEAARNPTISELKATAFESLNHAWTHDPISSEPIDLETVVSDWRGRLYNYESILKGLMPGSNDDSSENKQDTTSPALVNTSTNSSSVGNGESTATPTAIFATELSFASTGIKSLRDVVKLKFKRYTPPGGGNKKEKEIFACPVTLKELGPSTKSVYLVPCGHVFAEMAIQMITEEVCPECSEPFKSEDVIPILPTDKADIQRLSKRMEDLKTKGLTHSLKKDKSASKEKKKNKRTADEANGDADKEKETKKAKKSAGESISSRVSGINNAATAALTARVLADQDEAMKRRKLAAAGLR	CTTATCTTATCTCTGCCGCGACTTGCTCTGTCCATTCCGTCAACCTGCAGTGTACACAACGACGCCACTCCGTCTCCGGCCAACTCTCTTCATCGAATTGTACCTAAATACCTCTACTGTAATAATACTTGACGGACCATACACCCTCAACCAACTCCAAGACCACAGCAACAACCATCCCCTCAGCCCCCTACACACCATCACCACCATGGGTAATGACGGAGGCTCCATCCCCAAGCGACGCGAGCTCGTCAAAGAAGCAGCGCGCAACCCGACAATAAGCGAGCTTAAAGCCACCGCCTTCGAATCGCTCAACCACGCCTGGACCCACGATCCCATCTCTTCCGAGCCCATTGATCTCGAAACCGTCGTGTCTGACTGGCGCGGCCGTCTCTACAA…	ATGGGTAATGACGGAGGCTCCATCCCCAAGCGACGCGAGCTCGTCAAAGAAGCAGCGCGCAACCCGACAATAAGCGAGCTTAAAGCCACCGCCTTCGAATCGCTCAACCACGCCTGGACCCACGATCCCATCTCTTCCGAGCCCATTGATCTCGAAACCGTCGTGTCTGACTGGCGCGGCCGTCTCTACAATTACGAATCCATCCTCAAGGGGCTGATGCCCGGTAGTAACGATGACTCCTCCGAGAACAAACAAGACACAACATCTCCCGCGCTTGTTAATACCAGCACCAATAGCAGTAGCGTGGGCAACGGTGAGTCGACGGCAACGCCAACAGCCATCTTCGCGACCGAGCTAAGCTTCGCCTCCACCGGCATCAAATCCCTTCGCGACGTGGTC…
NCU05608	NcraOR74A_LGVI: 1,341,783 - 1,351,069 (-)	N. crassa OR74A	6	8739	7332	phosphatidylinositol 3-kinase tor2 (div-18)	null	null	null	binding, phosphotransferase activity, alcohol group as acceptor, protein binding, transferase activity, transferring phosphorus-containing groups	null	null	141	0	MSLTKEQAAATLETYIRDVRNRTSSDDARKRAARQIRDLVNVAKQEMGAEQFTAFFNTVNQRTMALIQGTDTCDRMGGVYILDALVDFDGIDLALKYSRFEQHIGYILRSKDVTPMQPAAVVLGKLCKPGGSLISELVDAEVKLALEWLQSERVEERRYAAVLILRELARNAPTLMYPYVNFVFEQSWIGLRDQRLLIRATSAETVSACFKIIRERDQAMKQEWMDKMFHEAVRGLKTNTVESVHASLLVLKELLEQGGMYMQTHYGEACDIVFRHKDAKDPAIRKTVVLLIPDLANYAPNDFASTYLHKFMIHLSHMLKKEKERNDAFLAIGNVANSVKSAIAPYLDDVLIYVRDGLSIQSRKRGSVDPVFDCISRLAVAVGQTLSKYMEALLDPIFA…	CCGCCAGGTTTAGTAGCTCCACCGTATTTCCAATTCTCCATCTACATAGTAGTATACTGCCCTGAGCCCCCGCCGGCGACGGGGAACAACGTCGTCGACAAATTAACCAACGACCATCGGCTGCTTGGCACATTGTACGGCCCGCCGTGTTTCATCGCCGTTGTTGTTGATGATTTGGGGATACAAAGCTGAAATTCCGTTATATCCATCATTCGAGAAGCAGATTACTGTAGCGGACGCACACCCAACGCCCGCCCGCGCAAACATCGATCCCGCGGCTCGAGACCTTTCCGTCCCCCGGCCCCGGCTACCTATCCAGCCAGGGCATCCACACGGACCCTCCCCCTCCTCTCCCTCCTCCTCCCAAGACCCAATATCCATTGTGGTCCTTCATCCAGT…	ATGTCGCTCACAAAGGAGCAAGCAGCGGCAACGCTGGAAACATACATTCGCGATGTGAGGAATCGCACCTCTAGCGACGACGCGCGGAAGCGCGCTGCTCGGCAGATCAGAGATTTGGTAAACGTTGCGAAGCAAGAAATGGGCGCGGAGCAGTTTACGGCCTTTTTCAACACAGTCAACCAAAGGACCATGGCGCTTATACAAGGGACCGACACGTGTGACCGGATGGGCGGTGTTTACATCCTCGATGCTTTGGTCGACTTCGATGGTATCGACCTAGCCCTCAAGTACAGTCGCTTCGAGCAGCACATTGGCTACATCCTCCGCAGCAAAGACGTAACACCAATGCAGCCCGCCGCGGTCGTCTTGGGAAAGCTTTGCAAACCTGGCGGCTCTCTG…
NCU05609	NcraOR74A_LGVI: 1,340,047 - 1,341,875 (+)	N. crassa OR74A	4	1566	1068	hypothetical protein	null	null	null	null	null	null	18	0	MRMQTLAARALLGGFAYERLPTVPGTSPNPNQQGLVAIGTGSNAAGCGIGETTCGIGCMPLASTCCSGKGYCDPGEYCTVRDTCCPIGKTCSPGGGCDAGKVLCGHGCMPAGAVCCPDHGYCDAGEVCTDHGTCAVGSGGGGSGGGGGSGGGGGGGGSGGSGSNTCSAAGKENCDVGWCMPLGSVCCATGEGWYCDSGFYCTETGCCRNGRTCSSSGGSGSGGGGNGGGSNPAPTTTTRTQAPAVTSSSSSSSSSVAAPPVQTEDSASGGGRPGSTMPVRPTLSVDDGTDGVTTPSSTPTSSTTSSSLTSTRAAQSTGLSAGDVTQPGGAGVLSVSVGLVLTAVVGMVGFMLPIL	TGGATGGATGGATGGACGGCTGGACGCGGTGTGGTGGTTGGGGTGATGAAGAGACGGAAAAGAAGGTATAAATAGTTCATCGCGTCCAGACTTGCCGGTGGGTTACACCTTTCCTGGTCGAGATTATAAGTCTGGTGTTCTTACTCCCAGCTTCAGACTTCTCGACCAACCAACCAACCCTTCGCCCAGGCGTGAGCTCAGCTCCACAGCGACTTCACTCACTATTATCTCCTTGTTCTCATAACCGAAAGACGACAATTAAGCCCAAGGAAAGATGCGCATGCAAACTCTAGCCGCCCGCGCCCTCTTAGGCGGCTTCGCCTACGAACGGCTTCCCACCGTGCCTGGTACCTCGCCCAACCCAAACCAACAAGGTCTCGTTGCCATCGGTACCGGTAG…	ATGCGCATGCAAACTCTAGCCGCCCGCGCCCTCTTAGGCGGCTTCGCCTACGAACGGCTTCCCACCGTGCCTGGTACCTCGCCCAACCCAAACCAACAAGGTCTCGTTGCCATCGGTACCGGTAGCAATGCGGCGGGTTGTGGTATAGGAGAGACGACATGTGGAATCGGGTGTATGCCGTTGGCTAGTACCTGCTGTTCTGGAAAAGGATACTGCGACCCAGGCGAATACTGCACCGTAAGGGATACCTGTTGTCCGATTGGCAAGACCTGTTCGCCTGGTGGTGGGTGTGATGCTGGAAAGGTACTTTGTGGTCATGGTTGTATGCCCGCGGGCGCCGTTTGCTGTCCCGACCATGGCTATTGTGACGCCGGCGAAGTTTGTACTGACCACGGAACT…
NCU05611	NcraOR74A_LGVI: 1,327,665 - 1,328,743 (+)	N. crassa OR74A	2	816	816	hypothetical protein	null	null	null	null	null	null	3	0	MSTRPQPNNIPPNADLAIPFLDRVLVDSPFPPIAILLPRPFCHYDNDIKLEVTAVTTTKDIHVIKREVERYRFGLSPAYRPDDRVYLVMDMYGFGLPAPGTWRFQIKGYSWIDRKRTEVLSIIHDEVTEAPARVQPAEPRRPRGRPRKVRVDADLEEHDNMVDSDNNGYMEHVDMEMNEAENAEGCELSVASFLEQDEDDNVNYIDYYGENPADARFGTGNGVGDMNAVHDDDQQDNLMLVGDSEDDAVQHERPQIGMKTIPASYYDLQQS	ATGTCGACCCGACCCCAACCGAATAACATTCCTCCCAATGCCGACCTTGCGATTCCCTTCCTTGACCGAGTTCTCGTCGACAGCCCCTTTCCACCCATAGCGATCCTTCTGCCCAGACCCTTTTGCCACTACGACAACGACATAAAACTGGAAGTCACCGCAGTGACAACCACAAAGGATATCCACGTCATCAAACGCGAAGTCGAACGATACCGATTCGGCCTTTCACCAGCTTATAGACCTGATGATAGAGTCTACCTGGTAATGGACATGTACGGTTTCGGACTTCCCGCCCCAGGAACTTGGCGCTTCCAGATCAAGGGTTACTCTTGGATCGACCGCAAGCGCACCGAGGTCCTGAGCATTATCCACGACGAAGTCACAGAGGCGCCTGCCCGT…	ATGTCGACCCGACCCCAACCGAATAACATTCCTCCCAATGCCGACCTTGCGATTCCCTTCCTTGACCGAGTTCTCGTCGACAGCCCCTTTCCACCCATAGCGATCCTTCTGCCCAGACCCTTTTGCCACTACGACAACGACATAAAACTGGAAGTCACCGCAGTGACAACCACAAAGGATATCCACGTCATCAAACGCGAAGTCGAACGATACCGATTCGGCCTTTCACCAGCTTATAGACCTGATGATAGAGTCTACCTGGTAATGGACATGTACGGTTTCGGACTTCCCGCCCCAGGAACTTGGCGCTTCCAGATCAAGGGTTACTCTTGGATCGACCGCAAGCGCACCGAGGTCCTGAGCATTATCCACGACGAAGTCACAGAGGCGCCTGCCCGT…
NCU05612	NcraOR74A_LGVI: 1,324,551 - 1,325,996 (-)	N. crassa OR74A	1	1446	1446	hypothetical protein	null	null	null	null	null	null	24	4	MEPLERNQHDGEQDHIGPLSKAPLSTESCPTTTSQKSPSLNNKEQIGSSSSGSENPQATSEAQAHDPKLQGHGGHETKPVPGEGDTERLQACLKYPNISDNAQPASETNSRGVENITTKTTAASGNPLVKPSPLQSQPAPAASPQQGDLMFPGMLETSNTAALSSKSGISAPSRKSLPGTSTLQGPSAKENNVGLPRPILNNTKKTSLLSNASNPFKFPNRLLSAASKKAHQQKTSSSGTVAPRSKQTSGSTIASVHFKGNGSYYTPVHSASPGVSKHPSKRAMDGTASTESKPRPSSEKDRLESSSQLSQPVPGVSALTSKDPRQKSELTHSETYGTASSLNQLHKKSKDPNPSENTQETLRNDRASEDSELSDVESIDPRSFSSNTTASALDQLPGL…	ATGGAGCCGCTGGAGAGGAATCAACACGATGGTGAGCAGGACCATATCGGCCCGCTCTCAAAGGCACCCCTGAGCACTGAATCATGCCCAACAACGACTAGTCAAAAATCGCCATCTTTGAACAACAAAGAGCAGATTGGTAGCTCCAGCTCTGGTTCCGAAAACCCTCAAGCCACGTCTGAAGCCCAAGCCCACGACCCGAAGCTCCAGGGTCATGGTGGTCATGAAACTAAACCTGTCCCAGGGGAGGGCGACACTGAGAGACTACAAGCATGCTTGAAGTACCCCAACATATCTGATAATGCACAGCCCGCATCAGAGACAAATTCAAGAGGGGTTGAGAACATAACTACCAAAACCACAGCAGCGTCTGGAAACCCCTTAGTAAAGCCATCTCCA…	ATGGAGCCGCTGGAGAGGAATCAACACGATGGTGAGCAGGACCATATCGGCCCGCTCTCAAAGGCACCCCTGAGCACTGAATCATGCCCAACAACGACTAGTCAAAAATCGCCATCTTTGAACAACAAAGAGCAGATTGGTAGCTCCAGCTCTGGTTCCGAAAACCCTCAAGCCACGTCTGAAGCCCAAGCCCACGACCCGAAGCTCCAGGGTCATGGTGGTCATGAAACTAAACCTGTCCCAGGGGAGGGCGACACTGAGAGACTACAAGCATGCTTGAAGTACCCCAACATATCTGATAATGCACAGCCCGCATCAGAGACAAATTCAAGAGGGGTTGAGAACATAACTACCAAAACCACAGCAGCGTCTGGAAACCCCTTAGTAAAGCCATCTCCA…
NCU05613	NcraOR74A_LGVI: 1,321,431 - 1,322,368 (-)	N. crassa OR74A	2	846	846	hypothetical protein	null	null	null	null	null	null	5	1	MCSLKASMLERLEDGRVKENIQQWMISPQRPAAMVKRKHVLVDDEADKDVDLHRQDATSFSYRRSGRLRSLVETTPSESQKRPFASTDMASATSQAVSTTREDNASFLRGSKRIRSTQHAPHQDPTPSAIQESLEVEHWEREEKAIPGENGPADNLVLASSYNLSTHQNSSTSSTQICSFPSFSLHVIKIPSGSSHELPATSDVSSSSSSPSRKREHQTRMCTVIAGKLRVKMKAVEDETEGKEFNIGVHGLLKLEKEMGCKLENWGYNEAVLQVVGVGGE	ATGTGCAGTCTCAAGGCTTCCATGCTGGAACGTTTGGAAGATGGCAGGGTTAAAGAAAACATACAACAATGGATGATATCTCCACAACGACCTGCAGCCATGGTCAAGCGGAAGCATGTTCTTGTGGACGATGAGGCGGATAAGGATGTTGACCTCCATCGTCAAGATGCAACCAGCTTTAGCTATCGACGATCTGGGCGTCTAAGGTCACTAGTTGAAACCACGCCTTCCGAGTCACAGAAACGGCCGTTCGCTTCGACGGATATGGCGTCTGCAACCTCTCAGGCCGTTTCAACTACACGGGAAGACAACGCAAGCTTTCTGCGAGGTTCGAAACGTATTCGCAGCACGCAGCACGCTCCTCACCAAGATCCTACACCGAGCGCGATTCAAGAATCC…	ATGTGCAGTCTCAAGGCTTCCATGCTGGAACGTTTGGAAGATGGCAGGGTTAAAGAAAACATACAACAATGGATGATATCTCCACAACGACCTGCAGCCATGGTCAAGCGGAAGCATGTTCTTGTGGACGATGAGGCGGATAAGGATGTTGACCTCCATCGTCAAGATGCAACCAGCTTTAGCTATCGACGATCTGGGCGTCTAAGGTCACTAGTTGAAACCACGCCTTCCGAGTCACAGAAACGGCCGTTCGCTTCGACGGATATGGCGTCTGCAACCTCTCAGGCCGTTTCAACTACACGGGAAGACAACGCAAGCTTTCTGCGAGGTTCGAAACGTATTCGCAGCACGCAGCACGCTCCTCACCAAGATCCTACACCGAGCGCGATTCAAGAATCC…
NCU05614	NcraOR74A_LGVI: 1,317,743 - 1,319,201 (-)	N. crassa OR74A	2	1405	1197	hypothetical protein	null	null	null	null	null	null	2	0	MAPVTSHTSSIEMGPLVDNDTDHFQPFGFENMDWLRNSGLIDEGSIQQPTPSSEFLQSQSKVEPQATQHGAQEQGQLMSSTDFDQVCTADAKASVEDNQVRNDDNSAERSVMNVDQAQCQELNEILKAIGGINLHSTTHYQALVNQLQDNRSYFEVQFGDLKKQMEESLPQGKSPAAMTVEGELAQEKERRRKLESDCQNQAKDIIRLKSEVQRLLGVCHQYFFAQQPPVQGAPIQQFQTQQLQAQNRRVQLLHAQQLEAQKFHTQAQQLSAQQFQAHQPQVLQPQVLQPPMESTQHLYKHLMNYCQPAPFPPGLNGLENSFEQHPGLKEIQPGPTSVPTPTDFQFGFSTNGVFEGSKGVGRPVSQKRGRPDSNAAQQEGKQEKRVRKAPVTLDFKLP	ATGGCGCCTGTTACCTCGCATACCTCTTCGATCGAGATGGGCCCCCTTGTTGACAATGACACGGACCATTTTCAGCCATTCGGGTTCGAGAATATGGATTGGTTGAGGAACTCGGGATTGATAGATGAAGGTTCGATTCAGCAGCCTACCCCATCCAGCGAGTTTCTCCAAAGCCAGTCCAAAGTCGAGCCACAGGCGACACAACATGGAGCTCAAGAGCAGGGGCAACTTATGTCATCCACCGACTTTGATCAAGTGTGTACCGCGGATGCCAAAGCATCTGTGGAGGATAATCAAGTTCGAAACGACGACAACTCGGCTGAGAGATCCGTCATGAACGTTGACCAAGCCCAATGTCAAGAGCTGAATGAAATTCTGAAAGCGATTGGAGGTATCAAT…	ATGGCGCCTGTTACCTCGCATACCTCTTCGATCGAGATGGGCCCCCTTGTTGACAATGACACGGACCATTTTCAGCCATTCGGGTTCGAGAATATGGATTGGTTGAGGAACTCGGGATTGATAGATGAAGGTTCGATTCAGCAGCCTACCCCATCCAGCGAGTTTCTCCAAAGCCAGTCCAAAGTCGAGCCACAGGCGACACAACATGGAGCTCAAGAGCAGGGGCAACTTATGTCATCCACCGACTTTGATCAAGTGTGTACCGCGGATGCCAAAGCATCTGTGGAGGATAATCAAGTTCGAAACGACGACAACTCGGCTGAGAGATCCGTCATGAACGTTGACCAAGCCCAATGTCAAGAGCTGAATGAAATTCTGAAAGCGATTGGAGGTATCAAT…
NCU05615	NcraOR74A_LGVI: 1,315,375 - 1,316,610 (-)	N. crassa OR74A	1	1236	1236	hypothetical protein	null	null	null	null	null	null	2	0	MDNHHSSSAPSSKRSSTLSPPVKKALTLKEQRVLYAAKAKAAGKGDAEPAFRTVRVRITSVTPKNISRHTTKPTSKSPKTASAGYGPKVVMKENLRPSSKFAAKTSTISSPVIKKALTLKEQRALYAAKHKVVTPGIRRVSSARTGSEPLTKRSVNRNYSTSPAVSTASAPAAASSVGSPTSPPVAAKRALTLKEQMALYAARGKVTTPVLREVIHSNVDVGSPIELAVRRYYSSSSTSSKASPSASISPKTNLDKSSVISRTSASTFSRTATKDSASSSSRGSLRTSKPPICPQSTIRKALAKFEQEEEAEAEAALERSPGEKTTSTSVPKTSGGYTLKEQMKFAAAKRAAVKKADVEGSAKTFFAEGSSTSGRKKRSRDEASLDNRKDDGSGCQTES…	ATGGACAATCATCACTCCTCATCCGCGCCATCTTCCAAGCGCTCTTCCACCCTTTCACCGCCAGTCAAGAAAGCCCTCACTCTGAAGGAGCAGCGGGTACTATATGCTGCGAAAGCAAAAGCAGCTGGCAAAGGGGACGCCGAGCCAGCCTTCAGAACAGTGCGGGTGCGCATCACCTCAGTCACTCCGAAGAACATCAGCAGGCATACTACCAAGCCCACATCCAAGTCACCCAAAACAGCCTCTGCTGGATATGGACCCAAGGTCGTCATGAAGGAGAATTTGCGCCCCTCTTCTAAGTTTGCCGCAAAGACTTCTACCATTTCATCGCCAGTCATCAAGAAGGCCCTGACATTGAAGGAGCAACGGGCACTCTATGCTGCCAAACACAAGGTAGTT…	ATGGACAATCATCACTCCTCATCCGCGCCATCTTCCAAGCGCTCTTCCACCCTTTCACCGCCAGTCAAGAAAGCCCTCACTCTGAAGGAGCAGCGGGTACTATATGCTGCGAAAGCAAAAGCAGCTGGCAAAGGGGACGCCGAGCCAGCCTTCAGAACAGTGCGGGTGCGCATCACCTCAGTCACTCCGAAGAACATCAGCAGGCATACTACCAAGCCCACATCCAAGTCACCCAAAACAGCCTCTGCTGGATATGGACCCAAGGTCGTCATGAAGGAGAATTTGCGCCCCTCTTCTAAGTTTGCCGCAAAGACTTCTACCATTTCATCGCCAGTCATCAAGAAGGCCCTGACATTGAAGGAGCAACGGGCACTCTATGCTGCCAAACACAAGGTAGTT…
NCU05616	NcraOR74A_LGVI: 1,313,344 - 1,314,856 (+)	N. crassa OR74A	2	1325	1017	arsenite S-adenosylmethyltransferase (arsenic-2)	null	null	null	null	null	null	38	0	MDTRNTSQIYDEVAKHYSAASQTTSVKYGETVAKSFGYTEEELANIPEGANLGLSCGNPLAITSLREGETVIDLGSGAGFDVFLAATRVGPTGRSIGIDFNDDMLARANSLKSSRGFPDSQVSFLKGSITAIPLESGTADCIISNCVINLVPEAEKPLVFKEMHRVLKSGGRVAVSDILAKKPLPEKLRNDIAMYVGCIAGASEKQQYETWLKEAGFEQVLIQDTGADINVYLDTDENGNRGGCCAPPGTVKEEEEEKSSSCCAPKKTECAPAGAAGAAAAAPSCCKPAAETTPPCCKPVEKKESSCCKPAAKPEVEAEEKEDLNEWVGSYKIYAVKN	CGGATATAGTCGTGGAACAGGAAAGATGGGAGTTAATGCTGGGAGATGGGTATAAAAGGAGGCCCTGACACTGTGGAAATGGAAGATCTCGAACATCTCCCAACATCAACTTCTTTTACTTTACTCAAACACAGGCTTCAACAACCATTCTTTGACACTTGTCTTTAACTCACCATCCACAACCACATCACCCTCCACCATGGATACCAGAAACACTTCTCAAATCTACGACGAGGTCGCCAAGCACTACAGTGCCGCCTCTCAGACCACCAGCGTCAAGTACGGCGAGACCGTCGCCAAGTCCTTTGGCTACACCGAGGAAGAGCTCGCCAACATCCCCGAAGGCGCCAACCTCGGTCTGAGCTGCGGTAACCCCCTAGCCATCACCAGTCTGCGCGA…	ATGGATACCAGAAACACTTCTCAAATCTACGACGAGGTCGCCAAGCACTACAGTGCCGCCTCTCAGACCACCAGCGTCAAGTACGGCGAGACCGTCGCCAAGTCCTTTGGCTACACCGAGGAAGAGCTCGCCAACATCCCCGAAGGCGCCAACCTCGGTCTGAGCTGCGGTAACCCCCTAGCCATCACCAGTCTGCGCGAGGGCGAAACAGTAATCGACCTCGGCTCCGGCGCCGGCTTCGACGTCTTCCTCGCCGCCACCCGCGTCGGTCCCACCGGCCGCTCCATCGGCATCGACTTCAACGACGACATGCTTGCGCGCGCCAACTCCCTTAAGTCCTCGCGCGGGTTCCCAGACTCGCAAGTCTCCTTCCTCAAAGGCTCCATCACCGCCATCCCC…
NCU05617	NcraOR74A_LGVI: 1,310,881 - 1,313,202 (-)	N. crassa OR74A	2	2254	1443	hypothetical protein	null	null	null	null	null	null	4	0	MTTQKADRKHQSRDRCMRTTLTNELRFSFLKLANFQFVIGGFSSLTVSASSSQSTSATKHIPTLKPRTSVFGCRTRNREILLSNLPPSRSRPGIASPLLGPPRASLWKPPSPLPKMPTAMASNESFKVHKFSSKLPEAEAARQRENQRRHRARVKGKIAELESSLADTRERLDAALKHIRELEAENQRLREASSPSVYTPESRDESPAEQLLYMSQSGHDGYHYSQPRPHQHQFEPHQPPRQLQQQHQHHHHRQPPVNGLDILASISSSESAVPTRHRTYHPHELDCARNLASLPSYEPTPIASPRDMSPIAALLSMPTASQRGQATDFHSPSATTISASSSTESPGRTSVFDFNSRSSSCYHPSSTSNSQSSVDSHSNFQDKIGELISCLDNHIEDDD…	ATGACCACTCAGAAGGCGGACCGCAAACACCAAAGCCGGGATCGTTGTATGAGAACTACTTTGACCAATGAGCTTCGTTTTTCGTTCCTCAAACTGGCAAATTTTCAGTTTGTCATCGGTGGCTTCTCTTCTCTGACTGTTTCCGCCTCTTCCTCTCAATCCACTTCTGCAACCAAGCACATCCCAACGCTCAAACCACGCACCTCGGTGTTTGGCTGCAGAACCCGGAATCGAGAAATCCTCCTATCCAATCTCCCTCCGTCACGGTCACGCCCGGGTATTGCCTCTCCTTTGTTAGGACCACCCAGAGCGAGCTTGTGGAAACCACCCTCTCCATTGCCCAAGATGCCAACAGCAATGGCTTCCAACGAGTCCTTCAAGGTCCACAAATTCTCTTCC…	ATGACCACTCAGAAGGCGGACCGCAAACACCAAAGCCGGGATCGTTGTATGAGAACTACTTTGACCAATGAGCTTCGTTTTTCGTTCCTCAAACTGGCAAATTTTCAGTTTGTCATCGGTGGCTTCTCTTCTCTGACTGTTTCCGCCTCTTCCTCTCAATCCACTTCTGCAACCAAGCACATCCCAACGCTCAAACCACGCACCTCGGTGTTTGGCTGCAGAACCCGGAATCGAGAAATCCTCCTATCCAATCTCCCTCCGTCACGGTCACGCCCGGGTATTGCCTCTCCTTTGTTAGGACCACCCAGAGCGAGCTTGTGGAAACCACCCTCTCCATTGCCCAAGATGCCAACAGCAATGGCTTCCAACGAGTCCTTCAAGGTCCACAAATTCTCTTCC…
NCU05618	NcraOR74A_LGVI: 1,309,224 - 1,310,286 (+)	N. crassa OR74A	1	1063	945	extracellular SCP domain-containing protein Pry1	null	null	null	null	null	null	115	1	MRLHTITNLSTTLFTIFTILTFNHVLPVQATPQQQPSKASIFHVRHVDNLSLNTHHPKPTPPAELLPLQQHAKEPITISTITIIITATATVATPSNTPASSSVPSSFLNPALFTSALLNSTNFYRAQHNASAVIYNDTLSSFASHYLDKLGLPFSSSSSSSSLVSQSKSKSKSKSFSSTTTTTKCELTHSQGPYGENLALGCSDVQSCVEMWGNERARYDFGRAKFGEDTGHFTQLVWKDTTDVGCAARWCQGWNAGRGGWYLVCEYWPRGNVVGEFGSMVQRRVEGNGGGSRVRAEWRVMVGVVVVGGWMVFG	AGACAACATGGCGGATTCAACGAGCCTGATTCTCCTCTGTTTCTCGTCTTCAGCCAGTTGAAGCGCTGATATCCATCTCCGACGACGAGAACGGAAACTGTGACAACCACCGATCACAATGCGCCTTCATACCATTACCAACCTATCAACAACCCTCTTCACCATCTTCACAATCCTAACCTTCAATCATGTCCTCCCAGTCCAAGCAACCCCCCAACAGCAACCCTCAAAGGCCAGCATCTTCCACGTCCGCCACGTCGACAACCTCAGTCTAAATACCCACCACCCCAAACCCACACCTCCCGCCGAGCTCCTCCCCCTCCAACAACATGCCAAAGAACCCATCACCATCTCAACCATAACCATAATCATCACCGCAACCGCAACCGTAGCAACCCC…	ATGCGCCTTCATACCATTACCAACCTATCAACAACCCTCTTCACCATCTTCACAATCCTAACCTTCAATCATGTCCTCCCAGTCCAAGCAACCCCCCAACAGCAACCCTCAAAGGCCAGCATCTTCCACGTCCGCCACGTCGACAACCTCAGTCTAAATACCCACCACCCCAAACCCACACCTCCCGCCGAGCTCCTCCCCCTCCAACAACATGCCAAAGAACCCATCACCATCTCAACCATAACCATAATCATCACCGCAACCGCAACCGTAGCAACCCCTTCCAACACCCCGGCTTCTTCCTCCGTCCCTTCTTCCTTCCTGAACCCTGCCCTCTTCACCTCCGCCCTCCTCAACTCCACCAACTTTTATCGTGCTCAACACAACGCCTCGGCAGTC…
NCU05619	NcraOR74A_LGVI: 1,307,634 - 1,308,111 (-)	N. crassa OR74A	2	409	285	hypothetical protein	null	null	null	null	null	null	9	0	MPSSKGKPTDPELREQLKEEIKQEPNKSGGGVGQWSAWKGMKLAKEYEAQGGEYENEAGSKNEPKKGAPKAKSAKTKREEEEERAQESEPSEEE	CTTATACAGACACCAATCGCGATTGACCACAAGTAGTGTCTTCCTCCACCAAGATGCCAAGCAGCAAAGGCAAACCCACTGACCCAGAGCTCCGCGAGCAGCTCAAAGAAGAGATCAAACAAGAACCCAACAAGTCGGGCGGTGGCGTCGGCCAATGGTCGGCATGGAAGGGTATGAAGCTTGCCAAAGAGTACGAGGCACAAGGAGGAGAATACGAGAACGAGGCGGGCAGCAAGAACGAACCAAAAAAGGGGGCACCGAAGGCCAAGAGTGCAAAGACCAAAAGGGAGGAGGAGGAGGAAAGAGCACAAGAGTCTGAGCCTTCTGAAGAGGAGTAATGTGCATGTTTGCGTGTGACAGAAGTGGTGAAGCCCAGTACATGTAGTAACAGATGAACGC…	ATGCCAAGCAGCAAAGGCAAACCCACTGACCCAGAGCTCCGCGAGCAGCTCAAAGAAGAGATCAAACAAGAACCCAACAAGTCGGGCGGTGGCGTCGGCCAATGGTCGGCATGGAAGGGTATGAAGCTTGCCAAAGAGTACGAGGCACAAGGAGGAGAATACGAGAACGAGGCGGGCAGCAAGAACGAACCAAAAAAGGGGGCACCGAAGGCCAAGAGTGCAAAGACCAAAAGGGAGGAGGAGGAGGAAAGAGCACAAGAGTCTGAGCCTTCTGAAGAGGAGTAA
NCU05620.1	NcraOR74A_LGVI: 1,299,621 - 1,306,601 (-)	N. crassa OR74A	3	6673	5868	unspecified product	null	null	null	null	null	null	98	1	MDESLEAHPGAAGHFAAEGAHSAFLGGLLASADTISRATSPGLPCSNGSDQDDQKRYRPRTFSYFRLLPFEVEEESHRDAALNGILKNLYVSIMAEDFSPGAVHWTRELQGWLNLKFEMSRELRARLAHLYFHLALAPGLDPNTADRFARMVVTLTRKRHYLKPGQDLTLDWRPLWKELKGLVFPSETAPHQGSRKRAQKHIMKLCLHGSVYFDPKERRAILDELLPYFSTSDMSNAYIVAGAINTLLPTGPAPPTEPQSQPSDFVPTFFHLWSLMTRSKAFDVGFIDIFSRMARDYLSCTHVPFTEHGIFTREQSDLIFTAILRLTEIPVGQANSPYASLDYSAGLGIYLEKDKKKYPVPYMVARWIVHSISPLCLDQESSVMSNLEGLMESIDTFFH…	ACTTCTCGTTTCAACCATCCATCCATCCAGCCTTGAAGAACTCGTTTCGTTTCGTTGGAGACACCCCTGTTCCGGCACCCATCAGCAATACACAAGAGATGTTCACGTCACATCCTCTGAGCTTGTCTTAAAACACCGAAGGAGGTCGTAATAGGCAGTCCAAGGCTGTCGCAATCCATTTGTCTCGAACCGCTACCACTACTTAAAACCCGTCGATTCGTACCACGCCTTTTCCTCCGTGTCAATGTCGCAGACTTTCCGACCAGCTACCCTCATATCGCAATAACTGAACCAAGCTGGCCCCGAATCGATTTCCTGTCTGCGATTCTCCCACGACAAACTCCCACGATACAACAACCTCGCGACAGCCGCGTCGCAGCCTTGTGTCTGGGACCCGGT…	ATGGACGAGTCTCTAGAGGCGCATCCCGGCGCCGCTGGTCACTTCGCTGCCGAAGGAGCGCATTCCGCCTTCCTCGGCGGTTTGTTAGCCTCTGCCGACACCATCTCCCGCGCCACATCGCCCGGACTGCCATGTTCCAACGGCTCAGACCAAGATGACCAGAAGCGCTACCGCCCCCGAACCTTCAGTTACTTCCGCCTGCTTCCCTTCGAAGTCGAGGAGGAGTCGCACCGGGATGCCGCTTTGAACGGCATCCTCAAGAACCTCTACGTCTCTATAATGGCCGAAGACTTTTCCCCGGGCGCTGTACACTGGACTCGCGAGCTTCAGGGTTGGCTAAACCTCAAGTTTGAGATGTCGAGGGAACTTCGGGCCCGTCTCGCGCATCTCTACTTCCAT…
NCU05620.2	NcraOR74A_LGVI: 1,299,621 - 1,306,942 (-)	N. crassa OR74A	3	6817	5868	unspecified product	null	null	null	binding	null	null	98	1	MDESLEAHPGAAGHFAAEGAHSAFLGGLLASADTISRATSPGLPCSNGSDQDDQKRYRPRTFSYFRLLPFEVEEESHRDAALNGILKNLYVSIMAEDFSPGAVHWTRELQGWLNLKFEMSRELRARLAHLYFHLALAPGLDPNTADRFARMVVTLTRKRHYLKPGQDLTLDWRPLWKELKGLVFPSETAPHQGSRKRAQKHIMKLCLHGSVYFDPKERRAILDELLPYFSTSDMSNAYIVAGAINTLLPTGPAPPTEPQSQPSDFVPTFFHLWSLMTRSKAFDVGFIDIFSRMARDYLSCTHVPFTEHGIFTREQSDLIFTAILRLTEIPVGQANSPYASLDYSAGLGIYLEKDKKKYPVPYMVARWIVHSISPLCLDQESSVMSNLEGLMESIDTFFH…	CACTGCACAGCTGAGGAGGAGCTTTGGGAGGAAGCATCCAAACCAACATTGTGCATCATCAGCCCTGCCTAAACCCGTGTCCCCTGACACGTTACTGTACAGATCGCTCGCCGCATCCATATCCGTCTCTTAAGTATTTTTGGAGTTTCCTTTTTTTCTTCACTTTTAGGTATCCAGCATATTACGTTCCTTTTGCGCGAGACTGGATCTGCCGGTGGCGATAGCTTGTTTTTGCTGGATGGACAGGTTTCTGTTATCCTCTGAGCTTGTCTTAAAACACCGAAGGAGGTCGTAATAGGCAGTCCAAGGCTGTCGCAATCCATTTGTCTCGAACCGCTACCACTACTTAAAACCCGTCGATTCGTACCACGCCTTTTCCTCCGTGTCAATGTCGCAGAC…	ATGGACGAGTCTCTAGAGGCGCATCCCGGCGCCGCTGGTCACTTCGCTGCCGAAGGAGCGCATTCCGCCTTCCTCGGCGGTTTGTTAGCCTCTGCCGACACCATCTCCCGCGCCACATCGCCCGGACTGCCATGTTCCAACGGCTCAGACCAAGATGACCAGAAGCGCTACCGCCCCCGAACCTTCAGTTACTTCCGCCTGCTTCCCTTCGAAGTCGAGGAGGAGTCGCACCGGGATGCCGCTTTGAACGGCATCCTCAAGAACCTCTACGTCTCTATAATGGCCGAAGACTTTTCCCCGGGCGCTGTACACTGGACTCGCGAGCTTCAGGGTTGGCTAAACCTCAAGTTTGAGATGTCGAGGGAACTTCGGGCCCGTCTCGCGCATCTCTACTTCCAT…
NCU05621	NcraOR74A_LGVI: 1,295,709 - 1,296,704 (+)	N. crassa OR74A	1	996	996	hypothetical protein	null	null	null	protein binding, zinc ion binding	null	null	3	0	MDPQDETFWPNIRRYLSLPAAQQSAAAKPNPVCSICLANPLKCYPLNNHGPNATQDSEGNDLERMAILWCGHVVGYNCLTDYMGSCYANYFKSYEDQDLPRCPQCRESLTKDCEKPYVEGDHDQERFQFVIPFVIAPAGPPVPGGPSDNGENFDDSNPVHFNIIDEGMLEAIAFSYNKWQDIPLTKGEGGLLPASCRCCDPELYRAAYLQYRAQQQQQQQQQQPMKMVMNNTLYATKGAPRLVQAPPPSIFQSPPNRPSHNIWKLGFCVVARIPMEDGIWEQRRIRVGGRTMYNVTLLDGTSVEIPLEPRCLGPSTWGPMRFGRHPGVPFQ	ATGGACCCCCAAGATGAGACCTTCTGGCCTAACATCCGGCGTTACCTCTCGCTCCCCGCCGCCCAGCAGTCTGCCGCGGCCAAACCCAACCCGGTATGCTCCATCTGCCTCGCCAACCCGCTAAAATGCTACCCCCTCAACAACCATGGCCCCAACGCCACCCAAGATTCGGAAGGCAACGACCTCGAGCGCATGGCCATCCTCTGGTGCGGCCACGTGGTGGGGTACAACTGCCTGACCGACTACATGGGCAGCTGCTACGCCAACTATTTCAAGTCCTACGAGGACCAAGACCTGCCGCGCTGCCCGCAATGTCGCGAGTCCTTGACCAAGGATTGCGAGAAGCCTTATGTGGAGGGTGACCACGACCAGGAGCGGTTCCAGTTCGTGATCCCTTTT…	ATGGACCCCCAAGATGAGACCTTCTGGCCTAACATCCGGCGTTACCTCTCGCTCCCCGCCGCCCAGCAGTCTGCCGCGGCCAAACCCAACCCGGTATGCTCCATCTGCCTCGCCAACCCGCTAAAATGCTACCCCCTCAACAACCATGGCCCCAACGCCACCCAAGATTCGGAAGGCAACGACCTCGAGCGCATGGCCATCCTCTGGTGCGGCCACGTGGTGGGGTACAACTGCCTGACCGACTACATGGGCAGCTGCTACGCCAACTATTTCAAGTCCTACGAGGACCAAGACCTGCCGCGCTGCCCGCAATGTCGCGAGTCCTTGACCAAGGATTGCGAGAAGCCTTATGTGGAGGGTGACCACGACCAGGAGCGGTTCCAGTTCGTGATCCCTTTT…
NCU05622	NcraOR74A_LGVI: 1,289,400 - 1,293,564 (+)	N. crassa OR74A	3	3255	2739	arginine-15 (arg-15)	null	null	null	hydrolase activity, protein binding	metabolic process	null	62	0	MPGTLQHSELDDGGPKTAPDQLQELRHDGSVLSIAVSGDYIFTGTSKGQIVVWSLGTYQLVRTIQAHKRSVLCLFLSQDGKYLFSTACEPIINVWCPKTFRRLYEIYSTYDVGDVFSVVYSPQNETVYFGTQTQYIQWVSLKDEDRRVSHDSANHPDRRQHKFFDSRAVGGTSTPRRTEDYYSLIPRAETVLEVDPYAIEKYAHYGWVFCMQIAKGPTVLVDDDEEVLVSGGGDGTIKLWRLSDKGPGYHEDEDTKGSIQELMVLGEDDAESVMSLFVDGSFLYAGKLGGIIELWDLDTKQRLRVIHAHTGNINAVGLRFGLLWSASTDGFASKHRAAHTTEESNGTSQYVSQRYQCLSRWKAHNAKILSAAVATYQNNQLFITGANDNTVRIWHVNGA…	GCTGCATCAAGATCTCGAGGGCGAGAGCATCAAAAGCATTACGCGACGGGAAGAGGGCAGGCTCCCACGAGTCATCGACATTACCGACTGCGGCGCGTCCGAATCCCGCCAATCCCACAAAGCAAAACTCCACAGTCACAGTCACGATGCCCGGAACACTGCAACATTCCGAGCTCGACGATGGCGGCCCCAAGACTGCCCCCGATCAGTTGCAAGAATTGAGGCATGACGGCTCGGTTCTCTCCATCGCCGTGTCTGGCGACTACATCTTCACCGGCACCAGCAAGGGCCAGATCGTTGTCTGGTCCCTCGGCACCTACCAGCTCGTCCGGACCATTCAAGCCCACAAGCGAAGCGTCCTCTGCCTCTTTCTGTCGCAAGATGGCAAATATCTCTTCT…	ATGCCCGGAACACTGCAACATTCCGAGCTCGACGATGGCGGCCCCAAGACTGCCCCCGATCAGTTGCAAGAATTGAGGCATGACGGCTCGGTTCTCTCCATCGCCGTGTCTGGCGACTACATCTTCACCGGCACCAGCAAGGGCCAGATCGTTGTCTGGTCCCTCGGCACCTACCAGCTCGTCCGGACCATTCAAGCCCACAAGCGAAGCGTCCTCTGCCTCTTTCTGTCGCAAGATGGCAAATATCTCTTCTCGACCGCGTGCGAACCAATAATCAACGTGTGGTGCCCCAAAACATTCAGGCGACTCTATGAGATCTACAGCACCTACGATGTTGGAGACGTCTTCAGCGTCGTCTACTCTCCCCAGAACGAGACGGTATACTTTGGCACACAGACA…
NCU05623	NcraOR74A_LGVI: 1,285,105 - 1,287,691 (-)	N. crassa OR74A	4	2282	468	translocase of mitochondrial inner membrane 17 (tim17)	null	null	null	null	null	null	86	0	MDHTRDPCPWVILNDFGGAFAMGAIGGTIWHGIKGFRNSPYGERRIGAITAIKMRAPALGGNFGVWGGLFSTFDCAIKGLRNHKEDPWNSILAGFFTGGALAVRGGYKAARNGAIGCAVLLAVIEGVGIGFQKMLAGATKLEAPAPPPSNEKVLA	CACCAAACCGTCTCCGAACTCCGCGCCCGTATCTTTATCAAAAATCCATCCATCTGGCTGCATCCGCTTGCTCCCCCGCCGACTCCCACCCAGCAACGCCACCAGTCCTCCACCACCACCACCTCCCCGTCGCCTTGCGTCCCCGACGACCTCCCTTCATTGTCGCACTCCGAACTAGAACTCGACTGCGACATATTTCCTCCTCTCCGAGAGACTACCCCATCACCGTTTAATTCGCGATCCCCATAAACCACCCGCCAAAATGGATCACACTCGCGACCCTTGCCCGTGGGTTATCCTCAACGATTTCGGTGGTGCCTTCGCCATGGGTGCTATCGGTGGTACGATCTGGCACGGTATCAAGGGCTTCCGTAACAGCCCTTACGGCGAGAGGAGAAT…	ATGGATCACACTCGCGACCCTTGCCCGTGGGTTATCCTCAACGATTTCGGTGGTGCCTTCGCCATGGGTGCTATCGGTGGTACGATCTGGCACGGTATCAAGGGCTTCCGTAACAGCCCTTACGGCGAGAGGAGAATCGGCGCCATCACTGCCATCAAGATGCGCGCCCCTGCGCTCGGCGGTAACTTCGGTGTCTGGGGTGGTCTTTTCAGCACATTCGACTGCGCTATCAAGGGACTAAGGAACCACAAGGAGGACCCGTGGAACTCCATCCTCGCCGGTTTCTTCACGGGTGGCGCGTTGGCGGTTCGTGGTGGCTACAAGGCGGCCCGTAACGGTGCTATCGGCTGCGCTGTCCTCCTGGCTGTTATTGAGGGTGTCGGTATTGGTTTCCAGAAG…
NCU05624	NcraOR74A_LGVI: 1,284,726 - 1,286,438 (+)	N. crassa OR74A	1	1713	1467	L-asparaginase (asparaginase-2)	null	null	null	hydrolase activity	null	null	34	0	MEYKPQPSSPTRVQVQPRLIIHGGAGNITPASLGPERYVAYRSSLLTIVSKAHTYLTTPTQSNYNSPSSSSKLPSALEAATYAVTLLEDNPLFNSGHGAVFTRDGINELEASVMVSRGQAKRGVGVTGLRHVRNPILLAKKVLEHGKDDLLGRGKKLDNNTGDGEPDVPSAQGHTLIHGPTAEKLARQYGLEMVDPSYFFTQKRWDEHVRALEREKREQQDLLGAGTASGVSATWSKDEYLPQGTVGAVALDVEGVICVATSTGGMTNKLTGRIGDTPVVGAGFWAEEWTEEGDPTSPHKNGSRNPLYSPGPAVVLSDALKRLIADCLPSPFLYTPTLQDSSGGLTTTRSIGVSGTGNGDSFFRVSAARTVGAIARYSSLPSVVALTKVAGPSGELQKS…	CCTCACCCCATCACAAATCACACTCGTAACAGTCCGTATATTAAATCTTAAGGCCGTGAAAGAGTTGACAACCAGCAGGTAATCCATCAAGAAACATAAGCCGCAACAATGGAATACAAGCCCCAACCCTCCTCCCCTACCCGCGTCCAAGTTCAACCGCGTCTAATCATCCATGGCGGCGCCGGCAACATCACCCCCGCCAGCCTCGGCCCGGAGCGCTACGTCGCCTACCGCTCCTCCCTCCTGACTATCGTCTCCAAGGCGCACACCTACCTGACCACGCCCACCCAGTCCAATTACAATTCCCCTTCCAGTTCCTCAAAACTCCCATCAGCCCTCGAAGCCGCCACCTACGCCGTCACCCTTCTCGAAGACAACCCCCTCTTCAACAGCGGCCAC…	ATGGAATACAAGCCCCAACCCTCCTCCCCTACCCGCGTCCAAGTTCAACCGCGTCTAATCATCCATGGCGGCGCCGGCAACATCACCCCCGCCAGCCTCGGCCCGGAGCGCTACGTCGCCTACCGCTCCTCCCTCCTGACTATCGTCTCCAAGGCGCACACCTACCTGACCACGCCCACCCAGTCCAATTACAATTCCCCTTCCAGTTCCTCAAAACTCCCATCAGCCCTCGAAGCCGCCACCTACGCCGTCACCCTTCTCGAAGACAACCCCCTCTTCAACAGCGGCCACGGCGCCGTCTTTACCCGCGATGGCATCAATGAGCTCGAGGCTTCCGTCATGGTCAGTCGGGGTCAGGCCAAGCGGGGTGTGGGAGTGACCGGGTTGCGCCACGTTCGG…
NCU05625	NcraOR74A_LGVI: 1,282,165 - 1,284,360 (-)	N. crassa OR74A	4	1524	1257	hypothetical protein	null	null	null	null	null	null	8	0	MRSFFRKVRDESQKVLRGDQGANDRSLDTPEHLPRSREHESGMQSNEGRPAGSPHGRHQHPSYRLDLDVDNTKPEGESPLHVRNVERLGFQVANNSASHRDLGFTGKIAGKWYAVFGDTMWCAPGVTNFLEDTPGFHGMVRDSVSLLTDDPLTVVDLNLNDDYPVPHQKQLIPFNEAWGETNQCGFGGTSFCETDAETATAALYYLVNVNETGGLLGAGVAKVEVINDTPTVTQRFGNRGFWWDANTTAKYGDQCAYRDERSEYIYIWGGPPNSITGWPHSSYAYLARVKVQDAFDLDKYEYFWGRQQGWKSEVLTKFDAETAVWWAVGQGQVAWNEYYQCYVLVHLSAFGDGSVYLRTAQSLEGPWTPDVQVYKSEPIDGGLVYAGVQHPYLDPTGPT…	ATCAAACGGGTTCAAAAGATCATGGCAAGACTTCCATGTTACAGGAAGAATAAAGTCGTGTAGTTTGTTATCAAGCACCCGTTTCTTGTCAATTCGAGTTTGCTGTTTCTGCTCGACGCTGGATTGAGTTTGTTCGAATATACTATATCATCATAGTCTTCAAACCGAATCACCATGCGAAGCTTCTTCCGCAAAGTCAGGGACGAATCGCAAAAGGTCCTCCGGGGGGACCAAGGTGCCAACGACAGGTCTTTAGACACCCCTGAACATCTCCCACGATCAAGGGAGCATGAAAGTGGGATGCAAAGTAATGAAGGCCGTCCCGCCGGCAGTCCGCACGGGCGCCATCAGCATCCGTCTTACCGTCTCGATCTTGATGTCGATAATACTAAACCCGAG…	ATGCGAAGCTTCTTCCGCAAAGTCAGGGACGAATCGCAAAAGGTCCTCCGGGGGGACCAAGGTGCCAACGACAGGTCTTTAGACACCCCTGAACATCTCCCACGATCAAGGGAGCATGAAAGTGGGATGCAAAGTAATGAAGGCCGTCCCGCCGGCAGTCCGCACGGGCGCCATCAGCATCCGTCTTACCGTCTCGATCTTGATGTCGATAATACTAAACCCGAGGGCGAATCCCCCCTCCATGTCCGCAATGTCGAAAGACTCGGCTTCCAGGTCGCCAATAATAGCGCCAGTCACCGCGATCTCGGCTTCACTGGGAAAATTGCTGGAAAATGGTATGCCGTTTTCGGCGACACCATGTGGTGTGCGCCTGGGGTCACCAACTTCCTTGAGGATACT…
NCU05626	NcraOR74A_LGVI: 1,281,025 - 1,282,197 (+)	N. crassa OR74A	1	1173	1173	hypothetical protein	null	null	null	null	null	null	41	0	MTYYHHKCQPSLFTGFLSILLFTSSCLSESENHYAHLPLPNHIITQFPSPTWLENIVVRSNGDLLLTEFAPTASLYLVSNPHTNPHQYSFSPNRSMSGWKTIHTFDSVQGLAGIAEPTEDLFVVVGGNITGGGNGTSNNANGNGSSLFFAWTIDFRHNTILQGVTDGQEETKQNINITQIAQLTSALLPNGVASIPGNPDAVLIADSLAGLVWRLDIQTGSHKVAVKVPEMSAPTNSSGGGLVGINGIKMHLGYLYWTNSATVEIYRVKLDRDGYHEGNGTAVVETVADLSPQATFLDDFAIDDDGVVWVVTNSDNTLLAVKEGKKAVLVGGGKTELTFAGNTAAAFGRDHKSRKTLYVITCGGLRAPVNGTVTEGGKVVAVDTSGFRLR	ATGACATACTACCATCACAAATGCCAACCCTCCCTTTTCACCGGATTTCTCTCTATCCTACTCTTCACATCCTCATGTCTCTCCGAATCTGAAAACCACTACGCTCATCTCCCGTTGCCCAACCACATAATAACCCAATTCCCCTCTCCAACCTGGCTAGAAAACATCGTCGTCCGTTCTAACGGGGACCTCCTCCTCACTGAATTTGCTCCCACCGCCAGCCTTTACCTCGTGTCCAATCCCCACACGAACCCGCACCAGTACTCATTTTCTCCCAACCGTTCGATGAGCGGATGGAAAACCATCCACACATTCGACTCCGTCCAAGGACTCGCTGGCATCGCTGAGCCAACTGAGGATTTATTCGTCGTAGTGGGTGGAAATATCACTGGCGGGGGT…	ATGACATACTACCATCACAAATGCCAACCCTCCCTTTTCACCGGATTTCTCTCTATCCTACTCTTCACATCCTCATGTCTCTCCGAATCTGAAAACCACTACGCTCATCTCCCGTTGCCCAACCACATAATAACCCAATTCCCCTCTCCAACCTGGCTAGAAAACATCGTCGTCCGTTCTAACGGGGACCTCCTCCTCACTGAATTTGCTCCCACCGCCAGCCTTTACCTCGTGTCCAATCCCCACACGAACCCGCACCAGTACTCATTTTCTCCCAACCGTTCGATGAGCGGATGGAAAACCATCCACACATTCGACTCCGTCCAAGGACTCGCTGGCATCGCTGAGCCAACTGAGGATTTATTCGTCGTAGTGGGTGGAAATATCACTGGCGGGGGT…
NCU05627	NcraOR74A_LGVI: 1,275,879 - 1,278,130 (-)	N. crassa OR74A	4	2033	1647	high affinity glucose transporter ght1 (sugar transporter-7)	null	null	null	substrate-specific transmembrane transporter activity, transmembrane transporter activity	transmembrane transport	integral to membrane, membrane	602	8	MVLGKKSIKINGADIGVEAILLGAVTAIGGFLFGYDTGQISGMLLFSDFKNRFGQITQPDGSKEFESIIQSLLVSLMSIGTLLGSLTSSYTATWWGRRKSLTFGVGLFIIGNIIQITAMHSWVHMMMGRFVAGLGVGTLSVGVPMFQSECSPREIRGAVVASYQLLITFGILIANIVNYGVREIQEQDASWRIVIGLGIFFSLPLGVGVLLVPESPRWLASKEDWEGARMSMARLRGLKHDPHNELVEDDMKEMREVLEKERTAAVGTWKECFIPNKNGVPKQVYRTFLGIGIHFLQQWTGVNYFFYYGATIFQSAGIKDPIQTQLILGAVNVFSTLFGLWVVERFGRRWPLFIGAIWQASWLAVFASMGTALEPDQNKASGIVMIVSAALFIASFACT…	CTGGAACCCGCATGATGAATCCTCATAACTGTTTCACTCCATTCAGCTTTACACTTTCTTACCCTTACATGGGAATTGTTTGGATAAATCTTTACTTTTGATTTTCACTGAGGTGATCCATCCATTCCTGAATATACCATTCCCCCCCATTAATCCTTTTCAGGAGAGCCCATCATGGTTCTGGGGAAAAAGTCAATCAAAATCAATGGCGCCGACATTGGCGTCGAAGCCATCCTTCTCGGTGCCGTCACCGCGATAGGAGGCTTCCTTTTCGGCTATGACACCGGTCAGATCTCGGGCATGCTTCTATTCAGCGACTTCAAGAACAGATTTGGCCAGATCACCCAACCAGATGGATCAAAGGAATTCGAGTCCATCATCCAGTCACTGCTAGTATCT…	ATGGTTCTGGGGAAAAAGTCAATCAAAATCAATGGCGCCGACATTGGCGTCGAAGCCATCCTTCTCGGTGCCGTCACCGCGATAGGAGGCTTCCTTTTCGGCTATGACACCGGTCAGATCTCGGGCATGCTTCTATTCAGCGACTTCAAGAACAGATTTGGCCAGATCACCCAACCAGATGGATCAAAGGAATTCGAGTCCATCATCCAGTCACTGCTAGTATCTCTTATGAGTATCGGTACACTCCTCGGTTCTTTGACTTCATCATACACCGCCACCTGGTGGGGCCGCCGCAAGTCCCTTACATTCGGCGTCGGTCTCTTCATCATCGGCAACATCATTCAGATCACCGCAATGCACTCCTGGGTACACATGATGATGGGCCGCTTCGTCGCCGGT…
NCU05628	NcraOR74A_LGVI: 1,274,355 - 1,274,963 (-)	N. crassa OR74A	3	465	465	hypothetical protein	null	null	null	null	null	null	5	1	MASKNIQEASPGQIYAKIVDDAQKIMRQFNTPVASANLLNKITERELSTTTAPAEWNTYHQMTNLHRLQLETLFGMIHSVDENACSGWQPQGTWTSTVVTVGTYGAKAFTYDGKKQLAAQLVSNEGIASLKADFDLILKLVTKLTELPTPKKAQ	ATGGCCTCCAAGAACATTCAAGAAGCTAGTCCTGGTCAGATTTATGCCAAGATCGTCGATGACGCACAAAAAATTATGCGTCAGTTCAATACTCCTGTCGCGTCTGCCAACCTACTGAACAAGATAACGGAGCGGGAACTGAGTACGACCACTGCTCCGGCGGAGTGGAATACCTACCACCAGATGACCAATTTACATCGTCTGCAACTAGAGACGTTGTTTGGCATGATACACAGTGTCGACGAAAATGCCTGCAGTGGATGGCAACCTCAGGGGACATGGACAAGCACGGTCGTTACTGTTGGAACTTATGGCGCAAAAGCCTTCACCTATGATGGAAAGAAACAATTGGCGGCGCAGCTGGTCTCGAACGAGGGCATTGCTTCCCTCAAAGCTGAT…	ATGGCCTCCAAGAACATTCAAGAAGCTAGTCCTGGTCAGATTTATGCCAAGATCGTCGATGACGCACAAAAAATTATGCGTCAGTTCAATACTCCTGTCGCGTCTGCCAACCTACTGAACAAGATAACGGAGCGGGAACTGAGTACGACCACTGCTCCGGCGGAGTGGAATACCTACCACCAGATGACCAATTTACATCGTCTGCAACTAGAGACGTTGTTTGGCATGATACACAGTGTCGACGAAAATGCCTGCAGTGGATGGCAACCTCAGGGGACATGGACAAGCACGGTCGTTACTGTTGGAACTTATGGCGCAAAAGCCTTCACCTATGATGGAAAGAAACAATTGGCGGCGCAGCTGGTCTCGAACGAGGGCATTGCTTCCCTCAAAGCTGAT…
NCU05629	NcraOR74A_LGVI: 1,272,198 - 1,273,726 (-)	N. crassa OR74A	2	1434	621	hypothetical protein	null	null	null	null	null	null	5	1	MTSMKPKESSTDPNGHGSGHLHAKLVNDAESVLCQFSLPVCSTKLIDEVMNETLSISSGPAQWSAYHQLVNVQRLQLESLFDCVLGFSGAACTGLKGAPGAGGPAGSGYRSAAVVRSDILRSILLSLASLTFLRLSTTITMATHGPHLVGPGPRVNGAISKMQLGSARLVNEEGLASLKADCELIVRLITQLTAPPGKKTAKPDSE	CAATGCCTTCAAGTTGCCTTATCTCTTCGAATACCAACATCCAAAACCATACCCCCTGGCTTGGCAGACATTGGCGACACTGAGTCTTCTTTGACGCCTACTACCTTTGATGGGCAGTGCCGCCGATGCAGGCCGTTCAAAAGATGGCCATGTATCAAAATAGAACTCAGAAGCGAAGGCTTGCAAAGCCCCCATCGTCGATCGACTGCCATGTTCCCTAGGCTTGTGAGAAGGCCTACGAGGACGAAGCAGAGGTCTCGTCCAGAACTCAGGAGGTCGCCAGCAGAAGAATACCACGGCCATTTTAGGGTTCACAACACATACCTATGCTTCGCCCGCTATCCTCACCGAGCTACCCTCGACGTATAAAGCACATACCGTGCCTACACCACCAAGCCT…	ATGACGTCCATGAAACCCAAAGAATCCTCCACAGACCCTAACGGACATGGATCCGGCCATCTCCACGCCAAGCTCGTCAACGATGCCGAAAGCGTGCTATGCCAATTCAGCCTGCCCGTCTGTTCCACCAAACTAATAGACGAAGTCATGAACGAAACACTCTCCATTTCCTCCGGTCCAGCACAGTGGAGCGCCTATCACCAACTAGTCAACGTCCAACGACTCCAGCTGGAATCCCTGTTTGATTGCGTGCTCGGTTTCAGTGGGGCCGCTTGCACCGGATTGAAGGGAGCACCAGGAGCAGGTGGACCGGCGGGATCAGGATATAGATCGGCGGCTGTGGTGCGATCCGACATTTTGAGGTCTATCCTTCTTTCGCTCGCCAGTCTCACGTTTCTT…
NCU05630	NcraOR74A_LGVI: 1,270,102 - 1,271,444 (-)	N. crassa OR74A	1	1343	579	cupin domain-containing protein	null	null	null	null	null	null	73	2	MGSSYRTEDNGKISDLPQLHRYITGHNADGKAVVHSQNDFEWKSYAEGELAFSVAYTTSEFPVNLNKDADVAEHTRVLESGNLGLVNPRGTVFRCVDFAPGYACGMHRTQSLDYGIVLEGEVDMVLDSGEVHPMKRGDVAIQRATQHQWVNKSKTEWARMMFVLQDCQPLVVGGQEYKEDLGTNSGLPASGN	GGCCGTATGGTGATATTAAGTTGATTGTCGTCGTGTCACTGTCCACAGCAACGGCGGCGGCGCCGTCAAGGACCGCCACACGTGAGATTTGAGCGGTGTGTCTGGAATGTACGACTTGTCGCATCCCGTCCCTTGGGATGCGGTCCACGCGGGTCGGTTGTGCGACGTGGGCGGTGCATTCAACCGGAACGTGCTTGACATGGGTTGGCCGCGAAGCCCAGTTTTACGTGGAGGGCGTGAACGGTGCGCACGTAACCTGCTTGCCTTCTCAGGAAAACGATTCTTTGGTTGCGATTGATGGTCATGGTTCCTCGGTTTGTCCAATGCAGTGTACAGAAGGCATCCTGCAGTCGCGCCTTACTCAGGTATCCTGCAAGGGAAGTTAAGAACCGGTAAGAA…	ATGGGGTCCTCATACCGCACCGAAGACAACGGCAAGATCTCTGACCTTCCTCAGTTGCACCGCTACATTACCGGCCACAACGCCGATGGAAAGGCGGTTGTCCACAGCCAGAACGATTTCGAGTGGAAGTCCTACGCTGAAGGTGAACTCGCCTTCAGCGTTGCCTACACGACATCGGAATTTCCAGTCAACCTCAACAAAGACGCCGACGTGGCGGAGCACACGCGAGTGCTGGAGTCGGGAAACCTCGGGCTGGTCAACCCACGCGGGACGGTTTTTCGCTGCGTGGACTTTGCGCCTGGCTACGCATGCGGAATGCACCGAACGCAAAGCCTCGACTACGGCATCGTGCTGGAGGGCGAGGTAGACATGGTGCTCGACAGCGGGGAGGTGCACCCG…
NCU05631	NcraOR74A_LGVI: 1,267,200 - 1,267,961 (+)	N. crassa OR74A	1	762	762	hypothetical protein	null	null	null	null	null	null	8	2	MASTPRHSYFDDGKDPGPDDSVSMVSTSTAGDSESHALQTPTSSSAPTSTLNRSSNIPYITRDSAPGPGSTYIIVTKCGEGNQALTVVEGHLRLATPLELLPNPPVLDAAQAKTLAGICNWHWQCEESDGWLCFRNAATGLWLESFCTCVNEVKTPATVLSRATSFKRADLGESEQFCVRKSVDDKGYLLLKRVDLKKTVCLLPVKAVSVRPIMSLAAMNLKTADVDKQRMTWEFVKVDHDYAPETRIFGQPL	ATGGCTTCCACGCCGCGACATTCCTATTTCGACGACGGAAAGGATCCTGGTCCTGATGACAGTGTCTCAATGGTCTCGACCTCCACAGCCGGCGACAGCGAGTCACACGCTCTCCAAACGCCGACGTCTTCGTCCGCACCCACATCCACGCTGAATCGCAGCAGTAACATCCCTTATATCACCCGTGATTCTGCACCCGGCCCCGGCTCGACTTACATCATAGTCACCAAGTGTGGGGAAGGGAATCAGGCACTCACTGTCGTCGAGGGACATCTACGCCTGGCGACTCCTCTTGAACTACTTCCCAACCCGCCCGTTCTTGACGCGGCCCAGGCAAAGACCTTGGCGGGTATTTGCAACTGGCATTGGCAGTGCGAGGAGTCAGACGGATGGCTTTGT…	ATGGCTTCCACGCCGCGACATTCCTATTTCGACGACGGAAAGGATCCTGGTCCTGATGACAGTGTCTCAATGGTCTCGACCTCCACAGCCGGCGACAGCGAGTCACACGCTCTCCAAACGCCGACGTCTTCGTCCGCACCCACATCCACGCTGAATCGCAGCAGTAACATCCCTTATATCACCCGTGATTCTGCACCCGGCCCCGGCTCGACTTACATCATAGTCACCAAGTGTGGGGAAGGGAATCAGGCACTCACTGTCGTCGAGGGACATCTACGCCTGGCGACTCCTCTTGAACTACTTCCCAACCCGCCCGTTCTTGACGCGGCCCAGGCAAAGACCTTGGCGGGTATTTGCAACTGGCATTGGCAGTGCGAGGAGTCAGACGGATGGCTTTGT…
NCU05632	NcraOR74A_LGVI: 1,261,622 - 1,264,438 (+)	N. crassa OR74A	2	2760	2130	hypothetical protein	null	null	null	null	null	null	20	0	MADYHELNHLPQGQGEYDERLHFAPVSETTSYNGASIEDVSQKGLDKSMTAVAYEEVAPEWPQGPQKIAPKGYIWWIGTVGDFILSVTPVAFFVIAALAIQLEGQPTYYNKHGENLVEATKLAPTIYPIVFAAVASRFYKILGLWSTTRSRGISIGALEQILGSQSFAGSLFRLFSVRSHISLGIMILLTWALSPLGGQSSSRLIFTTIQVSDSKALVYYSTTDSESAFSSASGLQVASSATNSLFTSSLMAAEGQRRSTTDLWARPRIPRLIDPSNDDWQTIHQAAMQEVDYASLIGIKILGLANYNATTSYSLTAEATYNDLDCKQVQSGASVNETLAYIPADRWTTPKYYVDKKNDTTGKRLPGYTEPIGSPDNKRASFFVTSDYSTPERTSGGHL…	ATGACCACCTTTGCCCTTCTGTTTGGGGCTGATTCCTTTTTTTTTTTCGAATAGTCGACTAATATAAACGGTCACGTACTAACAGGAGTATTGGATTTTTCTCGTCGGCACTCGAGGCAGCAATGGACACCAGCAGATCAGCCGTTGGCCCTCATTTAACGCGAAACGAATGGACCGATCCTCCAACCAGGCGAGCTGGGCCTGGACACGGCAGGCTACGCAGGGGCGCGGACGAGAAAAACAAGCATCAGACTGAACCCAGCGAGCCCATTCGTTCACACGCGATATGGTATTCTTAGGTTACAAGATAGTCGCCAGCTCTTTTCTGACACAAGTTAACGGTCGACAAGATCCTTCCAATTAGAGTCTTTGACGACGTCCCACAGGCGTCAGCTCCGG…	ATGGCCGACTACCATGAACTCAACCATCTACCCCAGGGCCAGGGCGAATATGACGAAAGGTTACATTTTGCTCCAGTCTCCGAAACAACAAGCTATAACGGAGCTTCGATAGAGGATGTGTCCCAGAAGGGACTGGACAAGTCCATGACAGCCGTGGCATATGAAGAGGTTGCGCCCGAATGGCCTCAGGGTCCTCAGAAAATCGCACCTAAAGGGTATATCTGGTGGATTGGGACGGTCGGCGATTTCATTTTGAGTGTCACGCCAGTGGCCTTCTTTGTTATTGCTGCCCTCGCTATTCAATTGGAAGGTCAACCGACATATTACAACAAACATGGTGAAAACCTCGTCGAAGCCACCAAACTCGCCCCCACCATCTATCCCATCGTTTTTGCGGCT…
NCU05633	NcraOR74A_LGVI: 1,259,414 - 1,261,357 (-)	N. crassa OR74A	2	1829	1296	stomatin family protein	null	null	null	null	null	null	133	1	MTMTAATTQRALAPLARHQQRLLTSATATSARSLSTRRRALLPASTTAPTSSSTAVSNFHTSANHAIPTGGFGGGGGIPTYFQKPSLPANTIIRFVPQQTAWIVERMGKFNRILQPGLAILIPFIDRIAYVKSLKEVAHEIPSQSAITADNVTLELDGVLYTRVFDAYKASYGVEDAEYAISQLAQTTMRSEIGQLTLDHVLKERAALNTNITAAINEAAQAWGVTCLRYEIRDIHAPKPVVEAMHRQVTAERSKRAEILESEGQRQSAINIAEGKKQSVILASEAMKAEQINRASGQAEAIRLKAVATAGGIEAVARAIAEGQGAAQNAVSLSVAEKYVDAFGKLAKEGTAVVVPGNVGDIGGMIATALSVYGKVGDAQAKAMAKQLLEKQQGEQQEA…	CTACACTGTACGGGAGCTTCAGAGCCTCCAACGGCCATTCAGTTCAACAACTCCAAAACACCAACAAACCCACTGACCGAAACCGACGACAGCAACCGGCCATTGCTTGTGGTCGACATCCACACACACACACACACACATATACACAGCCATGACCATGACAGCAGCGACAACACAAAGGGCCCTTGCGCCCCTCGCGCGACATCAGCAAAGACTCCTCACATCGGCCACGGCCACCTCGGCGCGATCCCTCTCGACCCGTCGTCGAGCTCTGCTCCCCGCTTCCACAACAGCTCCGACTTCCTCCTCGACAGCAGTATCAAACTTCCACACCAGCGCCAACCATGCCATCCCCACGGGCGGCTTCGGCGGCGGCGGCGGCATCCCCACGTACTTCCA…	ATGACCATGACAGCAGCGACAACACAAAGGGCCCTTGCGCCCCTCGCGCGACATCAGCAAAGACTCCTCACATCGGCCACGGCCACCTCGGCGCGATCCCTCTCGACCCGTCGTCGAGCTCTGCTCCCCGCTTCCACAACAGCTCCGACTTCCTCCTCGACAGCAGTATCAAACTTCCACACCAGCGCCAACCATGCCATCCCCACGGGCGGCTTCGGCGGCGGCGGCGGCATCCCCACGTACTTCCAGAAGCCCTCGCTACCGGCCAACACCATCATCCGCTTCGTGCCCCAGCAGACAGCCTGGATCGTCGAACGCATGGGCAAATTCAACAGGATCCTGCAGCCCGGTCTGGCGATCCTGATCCCCTTCATCGACCGCATCGCCTACGTCAAGTCG…
NCU05634	NcraOR74A_LGVI: 1,252,859 - 1,259,353 (+)	N. crassa OR74A	7	6117	5298	hypothetical protein	null	null	null	binding	null	null	84	0	MTAQLVASELANLIQESKRKNNDLRQAAEKSLEELKSLKVTSEAQISAELSQRSNFVNPFIIACGTKNVKFTGIAIVCLQRLIASRALPRFKLSQVLEALQQATSAGLDVQLKILQALPSLLSNYAADVKGELLVTALNISFILQSSKNAIVNNASAATLQQLVVSVFDKVVAEDGAGGHVEYVGEAPSQQGPVPVQAAAMDAYRVFNDICLLTENQRPEYLRFSGMPQTFGLELIESVLTNHAAIFTTHPEQADILRTRVMPFIISALRGKPNFATSVRLVRILFTLLRRHLTILPSESGDALDILTQLLDQDTALWKRSLCMEVFRGIFADHALLRRIFMLYDAKEGEKNILKNLTAAFVRVSTEKPTVIGLGLQSTLPVANPYANAVASTDQAMLE…	GTCCCGGCGTGTCAACGGCGCAATCCCGTCCTTGTTCTTTATTTCAACAACAACAACACTTTGTCGCCTAATAACCTAGTGTTTTAACATCCGGATGTCCAACATCCCCTGATTCGGGTGGAAAAGACGAGAACCGTTCCAGGACACGAAGGAGTCCCTATAACGAATTACCATACTTGGCCATTCCTGTTTGTTTCGAATTTAATTTCCCACCCAACTTCCCTTCTTCTTCCTGCTAAAAGCTTCACTGCTGCCCATCGACTTTACCTACATAAGGACCGCCCCGATTATCAAGGTCACAAGGCAAGGTCCAATATCTGGGGCGTTTGCTGGTCAACACCATCCTCACCATTCACCAATCGGAATCAGCATCATCGTATTACAGCTTCCATTCATCGA…	ATGACCGCCCAATTGGTGGCATCCGAGCTTGCCAACCTCATCCAGGAAAGCAAGCGCAAAAACAATGACTTGCGCCAGGCCGCTGAAAAGTCTCTGGAGGAGCTCAAGAGTCTAAAAGTGACATCTGAAGCCCAAATATCTGCTGAACTCTCTCAACGATCCAACTTTGTCAACCCATTTATCATCGCTTGCGGCACCAAAAATGTCAAGTTCACCGGAATTGCCATTGTTTGTCTTCAGCGGCTTATTGCATCACGCGCCCTGCCCAGGTTCAAGCTGAGCCAGGTTCTTGAAGCATTGCAACAGGCCACGTCAGCAGGACTAGATGTCCAACTAAAGATCCTCCAAGCTCTTCCGTCTTTACTCTCCAATTACGCCGCCGACGTGAAAGGCGAGCTT…
NCU05635	NcraOR74A_LGVI: 1,247,025 - 1,250,314 (-)	N. crassa OR74A	2	3222	1755	hypothetical protein	null	null	null	DNA binding	null	null	26	0	MPAFIKPGCDSRHRFACKALFRALLRTGYRVPLPHDVATALDEKQNPIRALIRNGFRRNSSETSLRLVNSALNKGYRFLELLTLARDESSPAHADVLRFLRENNERVLAIREKKRQEAEKFKKFAPNPDAIPLLTKIPSPNGKGPPTFVPTVRPLPLEKLSGGVRKLPTLDELGGHPFLRLRKPQSEYLGRVLRQKFQRRQRWAEKYHELVSEELADAEQEDAWDDMVEDMLQGEPQPWEEPGYYATDGAGRQRWTQSKQSARRARTSHGSYAHAVKLAMADIELKQKREWDEMIARGKALWKLVLEERTLAEKEKKSRKKKEKVQRKRERRREARRLRRIAKMKETLRQWRVRTQERKKKEGAERKKLQVEQDACQLEEAKSPELVTVEQEAGKVETE…	GGCACACTTGGGCCACCGTACACAGGTCCAATGTCTCCACATTCGTAACGATCCCTTTCCCAAAGTCGGTTTTCGACCCCAAAACAAAACTCCAACACTTCTTCAGTTACAACCTTCAAAAGGGCCCTGAACCCTAGATCTAGGCTCGACAGATGAATGCCTGCTTTCATTAAGCCCGGCTGCGACTCGCGGCATCGCTTTGCCTGCAAAGCTCTCTTCAGAGCTCTTCTTCGCACGGGCTACCGTGTGCCTCTGCCTCATGATGTCGCTACCGCTCTAGACGAAAAGCAAAACCCTATTCGTGCCCTCATTCGCAATGGCTTTCGCCGCAACAGCTCCGAGACCAGCTTGCGCCTGGTCAATTCGGCACTCAACAAAGGCTACCGCTTCCTCGAACTG…	ATGCCTGCTTTCATTAAGCCCGGCTGCGACTCGCGGCATCGCTTTGCCTGCAAAGCTCTCTTCAGAGCTCTTCTTCGCACGGGCTACCGTGTGCCTCTGCCTCATGATGTCGCTACCGCTCTAGACGAAAAGCAAAACCCTATTCGTGCCCTCATTCGCAATGGCTTTCGCCGCAACAGCTCCGAGACCAGCTTGCGCCTGGTCAATTCGGCACTCAACAAAGGCTACCGCTTCCTCGAACTGCTCACCCTCGCGCGCGACGAGTCCTCCCCCGCCCATGCCGACGTTCTCCGATTTCTACGCGAAAACAATGAGCGCGTCCTCGCCATACGAGAGAAGAAGCGCCAAGAGGCCGAGAAATTCAAGAAATTTGCGCCCAACCCCGACGCCATCCCGCTG…
NCU05637	NcraOR74A_LGVI: 1,242,780 - 1,246,042 (+)	N. crassa OR74A	2	3209	2136	hypothetical protein	null	null	null	protein dimerization activity, sequence-specific DNA binding, sequence-specific DNA binding transcription factor activity	regulation of transcription, DNA-dependent	null	45	0	MKSMMRYPGGDLAILGAETYPDPLAQTRARSRLTRQSRSTVASQQPEEGGPRKRPRLQEEEVGTREKDETKRARGRPRLDVSDETAADRRRTQIRLAQRAYRNRKETTIQTLEKQVESLQQLNREMSNAFMEFHDFAVASGLLDNSTELGKQLLATKKKFITITQAGGDDVDANDHHEEGRRRGSTSTTESIGSHRRRKKTLQPESQRNSPEYATEPPATESPPQLYPGLTINQESVSQSYLTTAPGTNLSVSIPTTSQAVEFLPTTTAPSMPKAFDFATIDFDLDFLTQQSLAQLHPPIPSPYSSLPTPFSYASHETTFGRRYQRFAVERAHMLVTMPNPPLDQLNRTFGFCFLFESPDMIFQRTCRAIARRAGESLYNWQYPFYHLGGAGTHNLHQS…	GGTCGTTGGACACGGGATGAACGGCTTCCATTCGAACTGAACTCCGCCATGAGCACGGGTCCGTCTCCACCTGTCACCGACCCGAGCAAGACTGGAAGCTTAAATCAACATCCGGTGCGCTTGCTGTCGATTTTGTCATATTCGCGCCGCCCAGCTCCCGGCTTCATCGATGATTTGGTCAGTGCTCCTTGCTGACTATCTGACAGATTCGCATTCCGCCCCCCTATGCCGGAACATGACGGCTTCGAGAATATCGATTCTGAGTATGTCTTTACCGGCAGACCAAACCGATAATCTCAAAGCATGGATTTCGTCAAGATACAGTTCGTCCATTCCCCACAATGTGTTGATACACACAAGTTCAAGTTGGGTAAGGTCGTTTAGTGAGTAAAGGGCCCG…	ATGAAGTCCATGATGCGATATCCTGGAGGCGACCTAGCAATACTCGGCGCCGAGACCTATCCTGACCCCCTCGCCCAGACACGGGCTCGATCCCGATTGACTCGTCAGTCACGCTCTACTGTTGCAAGCCAACAACCTGAAGAGGGCGGTCCGCGGAAACGTCCAAGACTACAAGAGGAAGAAGTCGGGACACGCGAAAAGGATGAAACTAAACGGGCCCGCGGACGTCCGCGGTTAGACGTCAGTGATGAGACTGCGGCTGACCGTCGACGAACCCAAATACGTCTAGCACAGCGCGCATACCGGAACCGCAAAGAGACAACGATACAAACATTGGAGAAACAAGTCGAGAGTTTACAACAGCTTAACCGAGAAATGAGCAATGCTTTTATGGAATTC…
NCU05638	NcraOR74A_LGVI: 1,238,975 - 1,242,223 (-)	N. crassa OR74A	2	3164	2448	serine/threonine protein kinase-34	null	null	null	ATP binding, protein kinase activity, transferase activity, transferring phosphorus-containing groups	protein phosphorylation	null	13	0	MMRSESRNGWNKVLPTTHSGRVERLSHQELEAYEKDIIKEWESSPGHWSGIGKHTDTTPEHLEKAKRHHDQFKNNLNYQLGRGSYGVVDKVHLTYKHRSIRLARKYIPQRRNILLETLRHEVKVMDKLEHEHIVKLIGSYCYRNVPELYLLLWPVAVCNLDDLFNDLHLLQTGQDDRHEILSRLATLDLTDLDAFEYTYLPSKHVFPSYGNRCLFRYMRQMMGCLTRALAYLHKSDVRHLDLKPGNILLSPGRVYLADFGIARDVHDRENTLTLGQQGTPKWRAPEVSRVSDEWSMRAADVYSLGMVLLNISTVVYGAKIADFDHVAGKLPEHGRDALLDQFLGHLERHALATQEYKDSEAHTVGPKHTVNLIRRMSSTAPSERPAADEADLELVELGG…	GGGAAGTTGGAGCATCCACTTGCACTTTGCATTTGCATGTTCATCCCACCTGCCGGTTGCCATTTCCCACTAGACGGGTCCATCTCCAAAATCTCCAGTCTCTCGTTTTGGGTCCTTGGGTGGGATATCGTGTGTGGTTTTTTCCCGTCTCCTTTCTCTTGTGTCAAAATCTCCTGTCCTGCAATATACCCCTTCGAATATTATTTCAAGTTCTTTCCTCCTGGCCCTAGTCCTCTTCCCAGGACCCCAGCGTCGTGACTCCTTCCTTACCCAGCCGACAAGCTGCTGACGCTCCGCCCTCGAACTCCCCCGTTCGCTTGCTGTCTTCGTTGGCGATCCCTGGGCGCCCTCCAGTCGCCGCCATGATGCGGTCTGAGTCACGAAACGGTTGGAACAAAG…	ATGATGCGGTCTGAGTCACGAAACGGTTGGAACAAAGTCCTGCCCACCACCCATTCAGGACGAGTTGAACGATTGTCACACCAGGAACTCGAGGCTTACGAGAAGGACATCATCAAAGAGTGGGAGTCATCACCAGGTCACTGGTCCGGAATAGGAAAACACACAGATACCACCCCCGAACACCTTGAGAAAGCGAAGCGGCATCACGACCAGTTCAAAAACAATCTCAATTACCAACTGGGCCGCGGGAGCTATGGCGTCGTCGACAAAGTCCACCTCACTTACAAGCACCGCTCAATACGCTTGGCACGCAAGTATATTCCCCAACGACGGAATATCCTACTGGAAACCCTACGGCATGAGGTCAAGGTGATGGACAAGCTTGAGCATGAACACATT…
NCU05639	NcraOR74A_LGVI: 1,237,277 - 1,238,587 (+)	N. crassa OR74A	2	902	753	hypothetical protein	null	null	null	null	null	null	0	0	MQPFLSGETTLALLLTVLTLLFFAAAGDEHPYEPYHHSLPVEAGRSSVVDLSSEQPQQIKGQELIIVRLNGLQTHGSSGGEDHQRVPAKEEEHHHHRRSSGMLVHGPRGAISFQVLFKSGGGADMSTWLLEALFLLLLGLGLPMVATTTTTKKKTTTSSLLLRCPTTTTTTRSKRRKSVRFVDVGGGGAGGHDGGGHDEQRLGQRQRESRGGGEEKSDELQQQQQQQQQQQLQDFGLGLGLTRSVVEAVC	ATGCAGCCATTCCTCTCCGGAGAAACAACCCTCGCCCTCCTCCTGACCGTCTTGACACTCCTCTTCTTTGCCGCAGCGGGAGATGAACATCCCTATGAGCCATACCACCACAGCCTGCCCGTTGAAGCCGGCCGTTCCAGCGTCGTGGACCTTTCAAGTGAGCAACCGCAGCAGATCAAGGGGCAGGAGTTGATTATTGTCCGGTTGAATGGTCTGCAAACCCACGGTAGTAGTGGTGGGGAGGACCACCAAAGGGTACCAGCAAAAGAAGAAGAACACCACCATCACAGAAGGTCATCAGGGATGTTGGTACATGGGCCACGGGGTGCTATTTCGTTCCAAGTATTATTCAAGTCAGGAGGAGGAGCAGATATGAGCACATGGTTGCTTGAGGCTTTG…	ATGCAGCCATTCCTCTCCGGAGAAACAACCCTCGCCCTCCTCCTGACCGTCTTGACACTCCTCTTCTTTGCCGCAGCGGGAGATGAACATCCCTATGAGCCATACCACCACAGCCTGCCCGTTGAAGCCGGCCGTTCCAGCGTCGTGGACCTTTCAAGTGAGCAACCGCAGCAGATCAAGGGGCAGGAGTTGATTATTGTCCGGTTGAATGGTCTGCAAACCCACGGTAGTAGTGGTGGGGAGGACCACCAAAGGGTACCAGCAAAAGAAGAAGAACACCACCATCACAGAAGGTCATCAGGGATGTTGGTACATGGGCCACGGGGTGCTATTTCGTTCCAAGTATTATTCAAGTCAGGAGGAGGAGCAGATATGAGCACATGGTTGCTTGAGGCTTTG…
NCU05640	NcraOR74A_LGVI: 1,232,281 - 1,236,824 (+)	N. crassa OR74A	3	4424	3360	hypothetical protein	null	null	null	null	null	null	5	1	MPFLSTSASPPTRRANVDSNHQSPAANTRSSKENTTISAGSHGDDNDIGQRHHSPRKTREYETATATATPSGRLIASHPNTATPSASSTSATLHSPPKPKPKPVFKMKRTGHSRPSPSSANAGPKIPKPRPKPEPDSDIIAMGDIQDSDLIKVQLAMDALSASRATRSKTQAPPKPPTIDPSTEALDASAYKVWKDQDMGKLLPTCGALLPPGYEQSDHPELPWICPVRSCRALLPGLPNLGRHFLVLHRACRLNDNLDGTLTDLGRYANPTPGNGRRFGGTTKSCIIVSKKYMSLAESPMVEPKPYTPHAHNKSLPVQEVPKRELRRRSPIDESETIQVSAMSDDDDELDPQDEAKGAIVPSNEGPTDKILVTAKSGRPYNMWPDQSGAWTDLRGLLL…	CGTCGAGATATTTTGGCGGGTTTGTTAGCGCGTCGGCGGGAGCCTGTGCGGTTCACTAACAATTTGCGTTGGACGTGGACCGGAACGTTCAAATCGACTTTGTGCGTCGCGTCAATTTACACGGTAACTGAAAGGAACCGGGGACATTTCATCCACTTTATGTCCGCCTCCTTCCATCTCATGTGGCTTTCTTCCTGCCATGCCATTTCTGTCGACTTCCGCCTCTCCTCCTACGCGTCGGGCAAATGTGGACAGCAACCACCAGTCACCAGCAGCAAATACCAGAAGCAGCAAAGAAAACACCACAATCTCAGCAGGTTCTCATGGCGACGACAATGATATCGGGCAGCGGCATCACTCGCCGCGGAAAACACGAGAATATGAGACGGCAACGGCAAC…	ATGCCATTTCTGTCGACTTCCGCCTCTCCTCCTACGCGTCGGGCAAATGTGGACAGCAACCACCAGTCACCAGCAGCAAATACCAGAAGCAGCAAAGAAAACACCACAATCTCAGCAGGTTCTCATGGCGACGACAATGATATCGGGCAGCGGCATCACTCGCCGCGGAAAACACGAGAATATGAGACGGCAACGGCAACGGCAACGCCAAGTGGGAGGTTGATTGCATCGCATCCCAACACCGCGACGCCATCAGCTTCCTCGACCTCGGCAACCCTTCACTCACCACCCAAACCTAAACCCAAACCTGTGTTCAAGATGAAGAGAACCGGCCACAGCCGTCCTTCTCCCTCTTCCGCAAACGCTGGCCCAAAAATACCAAAGCCCCGACCAAAACCA…
NCU05641	NcraOR74A_LGVI: 1,230,917 - 1,232,134 (-)	N. crassa OR74A	1	1218	537	hypothetical protein	null	null	null	null	null	null	15	0	MTSTRQTLSNGMAQQASQPHGPLQLVRAPERPEFTGKKSVFLAGTTSRMGDEPDWRDSLARQLSRLPITVINPIPPNWTDWPEDISFKPFREQVEWELDMQERADIVLIYYGPNTLAPISLLELGLCARTGKAIVCCHKDYKKRGNVQIVAKRYGIELLENEKDMAAAVIRKLGSLDN	CTCCCATCGACAAAGCTTCAATTATATCGATAGGTTGGATTCATTTTATGGTTTCATAGCCTCGTTGGGCGTTTTACTAGGCTTTCCTGATTTTTTTTTCCCCCTTTCTGTAACTCAATGTCATAAACCTGTTATTTCTACACCCTGCTTTTCTCTCCTGTCATCATCATTAGCTTCTTGTCTTCTTTTTGTTGACTTCGACGACCCTGGCATTTTATTCTCTCCCAAAGCAGACACTGTCTTTCACTTGATATCAGACATACATGACATCCACCAGGCAAACCCTTAGCAACGGGATGGCGCAACAAGCTTCGCAACCACACGGCCCGCTACAACTGGTGCGCGCCCCAGAACGTCCCGAATTCACCGGCAAGAAATCCGTCTTCTTAGCTGGAACCA…	ATGACATCCACCAGGCAAACCCTTAGCAACGGGATGGCGCAACAAGCTTCGCAACCACACGGCCCGCTACAACTGGTGCGCGCCCCAGAACGTCCCGAATTCACCGGCAAGAAATCCGTCTTCTTAGCTGGAACCACCTCTAGGATGGGAGATGAGCCCGACTGGCGGGATAGCTTGGCCAGACAACTCTCGCGTCTTCCTATTACGGTTATCAACCCCATCCCACCCAATTGGACTGACTGGCCGGAAGACATATCATTCAAACCCTTCCGTGAGCAGGTCGAATGGGAACTGGACATGCAGGAAAGGGCAGACATAGTCCTGATATACTATGGACCCAACACACTTGCGCCCATCAGTCTTTTGGAGCTTGGTCTCTGCGCGCGCACCGGCAAGGCC…
NCU05642	NcraOR74A_LGVI: 1,227,130 - 1,230,348 (-)	N. crassa OR74A	6	2918	2562	cysteinyl-tRNA synthetase	null	null	null	ATP binding, aminoacyl-tRNA ligase activity, cysteine-tRNA ligase activity, nucleotide binding	cysteinyl-tRNA aminoacylation, tRNA aminoacylation for protein translation	cytoplasm	112	0	MHSFARLRGLIPSTRTISAISTRPIRLFPRPLPSSYPRRLFTSSPLIMAAITVHSTLKPGPPVPFVPKEEGAISWYACGPTVYDLSHLGHARNYVSTDIIRRILMHYFDYKVNFVMNYTDVDDKIIIKARRKRLLELEKEKPYTPEQIHNLIFKAFQAYTKSLPLLAPQDAGPLDEKNYEERKQAAYGVVLAGGPLVPETKPGDAEAKVKMHLNNMDAAAEALKNGSGLDAAEDVLLPYLDSLYKETIDTSDQTIFTDLTKTMEKAFADDMEALNVLPPDVITRVTEYVPQIVAFVEQIIQKGFAYEADGSVYFDIGAFEKAGNTYARLRPESKNDTALQEEGEGSLSTALGGKKRSGDFALWKKSKPGEPYWPSPWGAGRPGWHIECSVMASDKLGEQ…	GGCTTGACTCATTCGTTCCGTCCCAGTCTCTTTCAGGTCTGAATATCATTTTCAATTGAGCATTATCACTCAGTCGACCTGCAGCTGTGCGCTTGCCACGCTGACCTCTTTTTTTTACTACTTACCTACCCTCATGACCTTTTGACTAACTCTGGACTTGACATCCAATCTGATAGGGCTGGAAACAACCCCACCACCGGATGCACTCCTTTGCCCGTCTACGCGGCCTCATTCCTTCGACCAGGACTATCTCGGCTATTAGTACAAGACCAATTCGTCTTTTCCCTCGTCCCCTCCCTTCGTCATACCCCCGCCGCCTATTCACATCGTCGCCGTTAATCATGGCCGCCATTACCGTTCACAGCACCCTGAAGCCGGGTCCCCCCGTGCCGTTTGTAC…	ATGCACTCCTTTGCCCGTCTACGCGGCCTCATTCCTTCGACCAGGACTATCTCGGCTATTAGTACAAGACCAATTCGTCTTTTCCCTCGTCCCCTCCCTTCGTCATACCCCCGCCGCCTATTCACATCGTCGCCGTTAATCATGGCCGCCATTACCGTTCACAGCACCCTGAAGCCGGGTCCCCCCGTGCCGTTTGTACCAAAGGAGGAGGGTGCCATTAGCTGGTACGCCTGCGGGCCGACTGTTTACGATCTCAGCCACTTGGGCCATGCCCGTAACTATGTCTCCACAGACATCATCCGCCGCATCCTTATGCATTATTTTGACTACAAGGTCAACTTTGTGATGAATTATACAGATGTCGATGACAAGATCATCATCAAAGCGAGGAGAAAGAGG…
NCU05643	NcraOR74A_LGVI: 1,224,246 - 1,226,344 (-)	N. crassa OR74A	7	1527	1527	hypothetical protein	null	null	null	null	null	null	68	1	MDIIVTGAGLSGLSTALSLRRANPFHRITILERSSHYLYSASSSSTISSKSYTSSHEVGAAINVPPNVSRFLCHPQPGRGWGLDPLKQKFVKSEGMLVVNPQTMEQMGQGLDHSRNEEVWRGGALWYAHRVDLHGGLLGLVVDMDDDDDDDDDDDDDEIDEVGDDDDGNEKEEVNGVEKKGRKGRKGWVRIEGGKEVVAFDPSVPSVTLSDNTVLIADLIIAADGVHSRAPEYVLGHPNQPQMLPDPKLNTCYRFLIPTAEIADDPDTKFFLDEDRKEAKVCRLWPDVKGRKRVIAYRCRGGEVFNFVVMLRDETNTAKREDWHAPVSKSEVLSKLSDFHPGILSVINKATDLKRWPLLYRPPIPTWHKDRLVLVGDAAHPMLPHHGQGGAQAIEDGLV…	ATGGACATAATAGTAACAGGCGCCGGCCTCTCCGGCCTCTCCACCGCTCTGTCCCTCCGGCGCGCGAACCCTTTTCACCGGATAACCATCCTCGAGCGATCCTCCCATTACCTCTACTCTGCTTCTTCCTCCTCCACCATCAGCAGCAAGTCATACACATCATCTCACGAAGTAGGCGCGGCAATCAACGTTCCCCCCAACGTCTCTCGCTTCCTCTGCCACCCCCAGCCCGGGCGCGGATGGGGCCTAGACCCACTGAAACAAAAGTTTGTAAAGAGCGAGGGGATGTTGGTCGTCAATCCGCAGACGATGGAGCAAATGGGACAAGGGTTGGATCATAGTAGGAATGAAGAGGTTTGGAGGGGGGGAGCACTGTGGTATGCGCATCGGGTTGATTTG…	ATGGACATAATAGTAACAGGCGCCGGCCTCTCCGGCCTCTCCACCGCTCTGTCCCTCCGGCGCGCGAACCCTTTTCACCGGATAACCATCCTCGAGCGATCCTCCCATTACCTCTACTCTGCTTCTTCCTCCTCCACCATCAGCAGCAAGTCATACACATCATCTCACGAAGTAGGCGCGGCAATCAACGTTCCCCCCAACGTCTCTCGCTTCCTCTGCCACCCCCAGCCCGGGCGCGGATGGGGCCTAGACCCACTGAAACAAAAGTTTGTAAAGAGCGAGGGGATGTTGGTCGTCAATCCGCAGACGATGGAGCAAATGGGACAAGGGTTGGATCATAGTAGGAATGAAGAGGTTTGGAGGGGGGGAGCACTGTGGTATGCGCATCGGGTTGATTTG…
NCU05644	NcraOR74A_LGVI: 1,221,833 - 1,224,234 (+)	N. crassa OR74A	3	2268	1899	GPI transamidase component GPI16 (gpit-1)	null	null	null	null	null	GPI-anchor transamidase complex, integral to membrane	83	0	MRPSFPSSFLLSLLSLLCFSPYTAIANASSSPADSISNSRSDYHEQLILRPLPLSTLLASFNFRSNTSLSAFEAHNFRFFPRSLGQILEHAGTRELHLRFSLGRWDAESWGARPWNGAREGGTGVEMWAWLEADTDEEADRKWLTLTNALSGLFCASLNFIDSTRTTRPVMSFQPEGNHIDANATNMHLLYGVLPHEVVCTENLTPFLKLLPCKGKAGIASLLDGHKLFDSSWQTMAIDIRPVCPEDGECVLQIEQSIDMVLDIDRSKRPRDNPIPRPPPAHEMKCNTSKPYHAHDTCFPTDSAANQDWSLSQIFGKPIKGTCPLTDPNVSPVCIQVPDSRIVFASEGAVEKKNPDQTSRCFDFPAENDFEIFLPAPEAEDGSVVIEHVVKPETPLLYA…	GGCGCGGCAGGCACTCTTCCAGCACCTCCCATCAGCAATGGGGGGGGGTGCCCAAGTTGCGATCCCCTCCGACGGCAGCCAGGGCACCCAACGCAACACCAACAAAAGTTAAAAGTTAGGTGTGAACTGTCACCATCTTTGCCGTCGTGTCTTCCACTTCTACTTCTGTCTTGCCATTGTCTCCGGAAATTGCTTTTGGTACTTTGCGGTGGACGTACAGATCAAGCAAATGGATAGACAACGGCAATAGACAGCGTTCACTCCAGTTAATACAATGCGCCCATCCTTTCCTTCTTCTTTCTTACTCTCCTTACTTTCTCTTCTTTGCTTCTCGCCCTACACTGCGATCGCCAATGCCTCCTCCTCCCCTGCCGATTCCATTTCCAACTCCCGATCCGA…	ATGCGCCCATCCTTTCCTTCTTCTTTCTTACTCTCCTTACTTTCTCTTCTTTGCTTCTCGCCCTACACTGCGATCGCCAATGCCTCCTCCTCCCCTGCCGATTCCATTTCCAACTCCCGATCCGACTACCACGAACAGCTAATATTGCGCCCGCTACCATTGTCGACTCTGCTCGCCAGCTTCAACTTCCGCTCCAACACATCGCTCTCTGCCTTCGAGGCGCACAATTTCCGCTTCTTCCCCAGGTCGCTGGGCCAGATTCTCGAGCATGCCGGCACGCGCGAGTTACACTTGAGGTTTAGTCTGGGAAGATGGGATGCCGAGAGCTGGGGCGCAAGGCCGTGGAATGGTGCGCGCGAGGGTGGAACAGGTGTTGAGATGTGGGCGTGGCTGGAGGCA…
NCU05645	NcraOR74A_LGVI: 1,220,275 - 1,221,605 (-)	N. crassa OR74A	2	1259	855	U1 snRNP splicing complex subunit (msp-30)	null	null	null	null	null	null	65	0	MAAEQRKLLEQLMGGGISSRSAQLSLTDPKVCRSYLVGTCPHDLFTNTKQDLGPCSRVHSEALKAEYEALPEQEKKKYGFDYDYMRDLQKYIDECNRRIDAAQRRLEKTPDEIRQTNVLLKAISDLGTTIATGLLEVEILGELGEVGRAYDELFRVRQAQAAKQEKERELKALSDTSGPSGHQKLQVCDVCGAYLSRLDNDRRLADHFFGKMHLGYAQMRKTYDAFPKEMRGRQRPMGMGGGGDDDMGGVPTGPGGRHDDWGRGRGPRSGGGGYRGRGPRRGGW	CAAAACGTCAGCAACCGCGAAAGCGCTTTACCATCACCAGCCCTCGCAATTTCCGTCAAACCAAAACCTAGCGACGCCTATCGAACCCAAAACATTTTCATAGTAATAATTATAAACAACAAGACCAATCATGGCGGCCGAACAAAGAAAGCTGCTCGAGCAGCTGATGGGCGGCGGCATCTCCTCCCGCTCCGCCCAACTCTCCCTCACCGACCCCAAAGTCTGCCGCTCCTACCTCGTCGGCACCTGCCCGCACGACCTCTTCACCAACACCAAGCAAGACCTCGGCCCGTGCTCGCGCGTGCACTCGGAAGCCCTCAAGGCCGAGTACGAAGCCCTGCCTGAACAAGAAAAGAAGAAGTACGGTTTCGACTACGACTACATGCGCGACCTGCAAAA…	ATGGCGGCCGAACAAAGAAAGCTGCTCGAGCAGCTGATGGGCGGCGGCATCTCCTCCCGCTCCGCCCAACTCTCCCTCACCGACCCCAAAGTCTGCCGCTCCTACCTCGTCGGCACCTGCCCGCACGACCTCTTCACCAACACCAAGCAAGACCTCGGCCCGTGCTCGCGCGTGCACTCGGAAGCCCTCAAGGCCGAGTACGAAGCCCTGCCTGAACAAGAAAAGAAGAAGTACGGTTTCGACTACGACTACATGCGCGACCTGCAAAAGTACATTGACGAGTGCAACCGACGGATCGACGCGGCACAGCGACGCCTCGAAAAGACGCCCGACGAGATCCGGCAGACAAACGTGTTGCTCAAGGCCATCTCGGACTTGGGCACGACCATTGCGACGGGT…
NCU05646	NcraOR74A_LGVI: 1,217,662 - 1,220,269 (+)	N. crassa OR74A	1	2608	1329	hypothetical protein	null	null	null	null	null	null	30	0	MDSEHFGGRTDDDLFADDFEPVAPEEQVATMSTETGTPVQDTDITSPASTAVESPQSLESAPVQKSTPAPQAPKGLANSRHAPKGPEKQPRNNNRHPKANNNVNNNAGNNSATQSQQQQSTSSTPPSAPKEFREKEARDKEAGRNTASVSSAARIGSGANPRTKLTEDELAAKMEKMRIMAAEKTKRFEQAQRDENEHAAAYAKGMEEDRKRRAEQAAKRKAAEEDRKKMDEEREKNRERKMRAMGAKEGGSWDEGKEERMREEDRRGYRGVRGVANTPSWAQDPADGNEQANGYRGGRRGGRGGFGGGRGRGGGDGYGGRTLFEPDPENETGQRFYQRDNNRNRGRDWKADGPAAPRAERSGPGPGAPKADKPKLTPDEFPALPGSKATAPQVSTSAP…	ATGTCCCAGCAACAGTCAACCATCCATTCGTCTTTCCCCTTCGATTCTAAAGCCTGAACTTCAAGGCAATCCCATACCAGATCGACCACCTCGAATTGTTGGACTTTGTACATTTCCCGGCCAGACTTTCCACTTCTCGGTTTCCCTCAGTATCTACCGGATTCCAACTTGTATTTAAGCTAGCTCTCCCCCCGTTGTCTGTTTTAAGCGCAGCAATACACCGACCACCGACGACTATAATCCATCCCGCCCTACCCTCACCACCAGGCTTTTTTTTTTGGAAGGCCAAGGTCGCTTCACTAAAATACTTTATATTGCACGCTCACGCGCGAGCTATATTCTTTCGGCACTATGGATTCCGAACACTTTGGAGGTCGTACTGACGACGACCTCTTCGCC…	ATGGATTCCGAACACTTTGGAGGTCGTACTGACGACGACCTCTTCGCCGACGACTTCGAGCCCGTAGCGCCCGAGGAGCAGGTCGCGACCATGTCTACGGAAACAGGAACGCCCGTACAAGACACGGACATCACGAGTCCTGCTTCCACTGCCGTGGAATCCCCTCAATCGTTGGAGTCAGCGCCTGTCCAGAAGTCCACCCCCGCGCCTCAAGCACCCAAAGGACTTGCCAACTCGCGTCACGCACCCAAAGGTCCTGAGAAGCAACCACGCAACAACAATCGTCACCCCAAAGCCAACAACAACGTCAACAACAACGCCGGCAACAACAGCGCGACTCAGTCTCAACAACAGCAGTCCACCTCCAGCACACCTCCCTCCGCCCCTAAAGAATTTCGC…
NCU10186	NcraOR74A_LGVI: 1,469,358 - 1,470,935 (-)	N. crassa OR74A	2	1524	1317	hypothetical protein	null	null	null	null	null	null	3	0	MQSMRVPLDHCYQATRGHKQANAMNYSQHHQHPTSNTSLAQETRILTTFPAEGLPEPRVEELRRDEVLYPPSAPGDFPFHLRIPLLTQLNRWFCCQCATRAIHSLQSDEYRGLDKIGMVNNKTFDRCHDPACSHIQCANCAIGPGFGGLLLFNSLLPPEGGRGVHMQGPTVVRTVAGLHAHPFHIDPCHWECACREWISNVFDSRCTMHLTRPDSVVLNRYGQRLGTADQRVVERNGPWMVQRQGLSKVFERSQRDKGKGVVLPGQPPPVPTGPPTAVLLDVFRPGTAGYAGDEMDICDDEAEKIPVWKPGCPAPRYRRRRAPPPPPPLDKPEEVARYLSEYLASIPRGSHQPMSMASAARGDVSRPGLVMMSGRREDDESRSPLQGAGFSHPPRPGHH…	GGGGGACAGGACATACCGTAAGCACGCTTCCCACCGCATGCCGCCACCATCTTTCCATGGTGACCCCTCGATAAATGCAGCAGTATCAACGAAGTAACCAACATTGTGGGACTGGACTCCTCCTCGATCCGTCTGAAAGGCTTCTTCGGAAAACAGAAGCGTTTCGACGCGGTTACCTCCAGCTTGGTATTGTCCCAGTCGAAACCCATGCAATCAATGCGTGTACCTCTAGACCACTGCTACCAGGCAACCAGAGGGCATAAACAAGCAAACGCAATGAACTACTCCCAACACCACCAGCATCCGACCAGCAACACTTCTTTGGCGCAAGAGACTCGCATTCTTACCACCTTTCCAGCCGAGGGCCTTCCGGAACCGCGCGTTGAAGAGCTCCGCCGA…	ATGCAATCAATGCGTGTACCTCTAGACCACTGCTACCAGGCAACCAGAGGGCATAAACAAGCAAACGCAATGAACTACTCCCAACACCACCAGCATCCGACCAGCAACACTTCTTTGGCGCAAGAGACTCGCATTCTTACCACCTTTCCAGCCGAGGGCCTTCCGGAACCGCGCGTTGAAGAGCTCCGCCGAGATGAAGTTCTTTATCCACCCTCCGCTCCGGGCGACTTTCCTTTCCACCTGCGCATCCCTCTTCTGACCCAACTAAACCGATGGTTCTGCTGTCAATGTGCAACCAGAGCGATCCATTCCCTGCAGAGCGATGAATACAGAGGCCTCGACAAGATCGGCATGGTGAACAACAAAACGTTTGATCGCTGTCACGACCCTGCCTGCTCT…
NCU10477	NcraOR74A_LGVI: 1,251,217 - 1,252,587 (-)	N. crassa OR74A	4	1149	471	ubiquitin-conjugating enzyme E2 (ubiquitin-conjugating enzyme-5)	null	null	null	acid-amino acid ligase activity	null	null	69	0	MAVAQVPRNFKLLAELEKGEKGMGAGACSYGLEDPEDILMTHWTGTIWGPPHGNHENRIYELKMECGANYPKEPPVIHFVSQINLPGVSQTDGRVDPNYVGILRDWTRISAELSRNPRPKEDPLSLEAALIAIRKYMEEHKKLPQPPEGSKYPMYK	GTGCCGTTCTGCTGGGGCCTGACAGCGACATGCGCAGCACACTGACAGGCCCCACGGCCGCGCCCAATAGCCTAGAATCCATTCCGGTGCGCGCCTTAGTTGCATTAGGTCACTCACTCCCGTCACAGCCTGCCTACCTTCCACTTTCACTGCGCAAACGGATCGCCCGTGTTGCTCTGGTTCTTCTTTGAACTTCCACTCTCTTTCTCTGTCACACATCTTTTCCGAATCAACCATCGCCAGACAAAAGTACTAAGAAACAATGGCGGTTGCTCAGGTGCCCCGCAACTTCAAGCTTCTCGCCGAGCTCGAGAAGGGCGAGAAGGGAATGGGCGCAGGTGCCTGCTCCTACGGCCTCGAAGACCCCGAGGACATCCTCATGACCCACTGGACTGGTAC…	ATGGCGGTTGCTCAGGTGCCCCGCAACTTCAAGCTTCTCGCCGAGCTCGAGAAGGGCGAGAAGGGAATGGGCGCAGGTGCCTGCTCCTACGGCCTCGAAGACCCCGAGGACATCCTCATGACCCACTGGACTGGTACCATCTGGGGCCCCCCGCACGGCAACCACGAGAACCGCATCTACGAACTCAAGATGGAGTGCGGCGCCAACTACCCCAAAGAGCCTCCCGTCATCCACTTTGTGAGCCAGATCAACCTTCCCGGTGTCAGCCAAACCGACGGCCGCGTCGACCCCAACTACGTCGGCATCCTGCGCGACTGGACTCGCATCTCCGCCGAGCTATCGAGAAACCCCCGCCCGAAAGAGGATCCCTTGAGCCTCGAGGCTGCTCTTATCGCCATC…
NCU12092	NcraOR74A_LGVI: 1,246,957 - 1,248,207 (+)	N. crassa OR74A	1	1251	363	hypothetical protein	null	null	null	null	null	null	0	0	MLQLKFITSYPFIGICSFSAVETSGQSIPYGLSDGSLSPLSALREYDSRSQPLTSSSSSFPPAVFPTTQNPPSSPFSPNSITSPHHSTNSSSVPFCHTHPIGLKLPHTTNQSNTACTTLV	CGACCCTGGATAGCCGTCTGCAGAATTGGAGTATCTACCCCTAGAGATACTGAATCAATACCAGGAGGCGATAAGGAGACATTTGTCTACTTGATGTTACAGTTAAAGTTCATCACGAGTTATCCGTTCATTGGAATCTGTAGCTTTAGTGCCGTCGAAACATCCGGTCAGTCAATACCCTACGGATTATCGGACGGTTCTCTTTCTCCCCTTTCCGCTCTCAGAGAATATGATTCAAGATCCCAACCCCTTACCTCTTCTTCTTCTTCTTTTCCTCCCGCTGTCTTTCCCACAACTCAAAATCCTCCTTCTTCTCCGTTTTCCCCGAATTCCATCACCTCCCCACACCATAGCACCAACTCGTCCTCTGTTCCTTTCTGCCATACCCATCCCATAGGC…	ATGTTACAGTTAAAGTTCATCACGAGTTATCCGTTCATTGGAATCTGTAGCTTTAGTGCCGTCGAAACATCCGGTCAGTCAATACCCTACGGATTATCGGACGGTTCTCTTTCTCCCCTTTCCGCTCTCAGAGAATATGATTCAAGATCCCAACCCCTTACCTCTTCTTCTTCTTCTTTTCCTCCCGCTGTCTTTCCCACAACTCAAAATCCTCCTTCTTCTCCGTTTTCCCCGAATTCCATCACCTCCCCACACCATAGCACCAACTCGTCCTCTGTTCCTTTCTGCCATACCCATCCCATAGGCTTAAAACTCCCACACACCACCAATCAATCCAACACAGCCTGTACCACACTAGTCTAG
NCU12097	NcraOR74A_LGVI: 1,448,322 - 1,449,416 (+)	N. crassa OR74A	1	1095	642	hypothetical protein	null	null	null	null	null	null	0	0	MNLANRSGMASSFATSPSPWVAQKASFIMLFVSCYSFVCLHCDRSCTIEEAPSPWITWQDKFRGTRGVSVVMKENSFRFWYVGATNAVGAHRALGACWDCGFARQMHEVSVFFLFPLFIFIFLHSYAEEAGDGGVWVRWMQVVTLLSSFSGRLGHEMGAAELAQRYPAWLEGCHCFGGNRSFPEFSSGGARMVWIGIRLGLCGVIYFSFHFVL	GGCAAAAAATATCGATGTTCTTGGCGCTTTTGCGAGGCCCGCATTGGTCAACGGCATGCCGGATTATTGGTATAACAACATGGGTTTCAAAGAGGAAGTGTTCTCAGGAGACGGCGCTTACCTTGTCCGTACGTGGATCCACGGCGAGGAAGCAAGCCCTTGAGACAAATGAAGACGACGGTGGGCGTCAAGCAGTAGCGGGTGCTGAGCTCTTGACATTTACGACTTCATGAATCTTGCGAATCGGTCTGGCATGGCAAGTAGTTTTGCTACATCGCCTTCTCCTTGGGTTGCTCAAAAGGCTTCTTTTATAATGCTGTTTGTTTCATGTTACTCCTTTGTCTGTTTGCATTGCGACCGGAGTTGTACGATTGAGGAAGCGCCGTCACCATGGATAAC…	ATGAATCTTGCGAATCGGTCTGGCATGGCAAGTAGTTTTGCTACATCGCCTTCTCCTTGGGTTGCTCAAAAGGCTTCTTTTATAATGCTGTTTGTTTCATGTTACTCCTTTGTCTGTTTGCATTGCGACCGGAGTTGTACGATTGAGGAAGCGCCGTCACCATGGATAACTTGGCAAGACAAGTTTCGAGGTACACGAGGGGTTTCTGTCGTTATGAAGGAAAACTCCTTCAGATTCTGGTACGTCGGCGCGACGAATGCCGTTGGCGCTCATCGGGCTCTTGGAGCGTGCTGGGACTGCGGCTTTGCGAGGCAGATGCATGAGGTTTCGGTCTTTTTCTTGTTTCCTCTTTTTATTTTCATTTTTCTGCATTCATACGCCGAGGAAGCAGGCGATGGT…
NCU17083	NcraOR74A_LGVI: 1,267,574 - 1,269,860 (-)	N. crassa OR74A	1	2287	1665	N-acyl-phosphatidylethanolamine-hydrolyzing phospholipase D (lysophospholipase-3)	null	null	null	null	null	null	12	0	MDNLTPSDPLHLHVNRKPQRESTAPPHHVLPTRAFPLRLKPSSGWSSYLSYLPSWDPFPGGRSCPTSNAGTKTVAGFRNPWPSWYTPTCFQVWHHLSWGEDHDPCIDLAASHLRHSPVTDKLPEKRKRPRFNDVKDWPGSAGAKAARLLRIETPDFSFDSSTSPHAKVTWLGHAGVLVQLPALDAAKGSRPIRCLFDPIFSMRCSPSQRAGPMRAYPPPCCVQDLPPIDAVFISHNHFDHLDHDTIMAIWKSSKETVRFFVPLGNRTWFVDCGISEERVTEMDWWDSATLCSCPGKESPTTPSLQIWCTPAQHSSGRVGLDANSTLWSSWYLCRQSPEGIYRIFFAGDTGYQFHGSPDWPPSPPSGKNTQKPHTQVSDDTEYPPCPAFAEIRDRLGPPN…	TTCTAATTCCAATACCTACTTCCTGTGAACCAAATCACTCGCCCCGTCCGATTGGACGTGCGGACAGAATGGATAACTTAACGCCATCGGATCCTCTGCACCTGCACGTCAACCGCAAACCACAGCGAGAATCGACGGCACCACCCCACCATGTCCTCCCCACGAGAGCCTTTCCATTACGCCTGAAGCCAAGCTCGGGGTGGTCCTCTTACTTGAGCTATCTGCCATCGTGGGACCCATTCCCTGGTGGTAGGTCATGTCCTACGAGCAATGCCGGAACCAAGACCGTAGCCGGCTTTCGGAACCCTTGGCCGAGCTGGTATACACCGACGTGCTTCCAAGTCTGGCATCATCTCAGCTGGGGAGAAGATCACGATCCATGCATCGACCTAGCCGCTT…	ATGGATAACTTAACGCCATCGGATCCTCTGCACCTGCACGTCAACCGCAAACCACAGCGAGAATCGACGGCACCACCCCACCATGTCCTCCCCACGAGAGCCTTTCCATTACGCCTGAAGCCAAGCTCGGGGTGGTCCTCTTACTTGAGCTATCTGCCATCGTGGGACCCATTCCCTGGTGGTAGGTCATGTCCTACGAGCAATGCCGGAACCAAGACCGTAGCCGGCTTTCGGAACCCTTGGCCGAGCTGGTATACACCGACGTGCTTCCAAGTCTGGCATCATCTCAGCTGGGGAGAAGATCACGATCCATGCATCGACCTAGCCGCTTCACACCTACGCCACTCTCCTGTCACAGACAAGCTGCCAGAGAAGAGAAAACGACCACGCTTCAACGAT…
NCU17086	NcraOR74A_LGVI: 1,297,424 - 1,299,024 (-)	N. crassa OR74A	4	885	558	hypothetical protein	null	null	null	null	null	null	2	0	MLPQSLSLIVSISAGFLSYIQLLVTAAAVALPVQPEVGASSPHALVTRGDAGGGGSSVEGGYYNLCHFYPTINYINNQLLMKGQCASDQTGPLQNTAVFLNPCYTNIDGGLFAVTDGKGDFTKSCKECHIPSDAKVPKKIMRCVCERFAGDKEPKETEVDLDQHIHVFEDKLGCPGAEGYIRTWF	ATTCCCCAAATACCATAGACAGTTTTGACTACCACTACTCGCCTAATATCTTACCAGCTCACTCACCCAAACCCTTCCCCTTTACACCTTCCTGACATACTTGATATCTCAAACCATCGACCAGCACAAACCCAGACTGACAACAAACATGCTCCCCCAATCACTTTCGCTCATCGTATCTATCAGCGCCGGGTTTCTGAGTTACATTCAACTACTAGTAACAGCAGCAGCTGTAGCGCTACCCGTCCAGCCCGAAGTCGGGGCGTCTAGCCCTCATGCCCTCGTTACCAGAGGCGACGCCGGCGGCGGCGGGAGTTCCGTCGAAGGAGGATATTATAATCTTTGTCATTTTTACCCCACCATAAACTATATCAACAACCAACTCCTCATGAAAGGACA…	ATGCTCCCCCAATCACTTTCGCTCATCGTATCTATCAGCGCCGGGTTTCTGAGTTACATTCAACTACTAGTAACAGCAGCAGCTGTAGCGCTACCCGTCCAGCCCGAAGTCGGGGCGTCTAGCCCTCATGCCCTCGTTACCAGAGGCGACGCCGGCGGCGGCGGGAGTTCCGTCGAAGGAGGATATTATAATCTTTGTCATTTTTACCCCACCATAAACTATATCAACAACCAACTCCTCATGAAAGGACAATGCGCCTCAGACCAGACCGGACCGCTTCAAAATACTGCAGTGTTTCTGAACCCGTGCTACACCAACATCGACGGCGGTTTGTTCGCCGTGACTGATGGGAAAGGCGATTTCACCAAAAGCTGTAAGGAGTGTCACATTCCTAGCGAT…
NCU17087	NcraOR74A_LGVI: 1,323,216 - 1,324,222 (-)	N. crassa OR74A	3	873	873	hypothetical protein	null	null	null	null	null	null	0	0	MLNKQPPIIVSKKAMSLDDSPMLEPSHTVANHYKFISGVPGVKLSEHTPRRQSHTNQLVSGQAIVAVRDSPLPKPEKVLTMADPDRPYNMWPNAIGKLEQLYGGLLPSGWTPYYEYPTRQWLCPIRSCQCLTKSRYQFGRHFLTHRGCHINDNLDGTFTILRSPSQAQLDDKDYTDTPSAVISREPLDIEPIQSPKIRIKDPSGTQPIWFSLSLYMESTTKGLTKAVKNTTPYSVPTKIKVVQPGPRETPLQLVTEVHSDGELIMASKDRKYTLWWGKSSSWYILLLVWN	ATGCTGAACAAGCAACCTCCAATCATCGTTAGCAAGAAAGCCATGAGTCTTGATGACTCGCCAATGCTCGAACCGTCGCATACAGTGGCGAACCATTACAAGTTCATTTCCGGGGTTCCTGGAGTCAAGTTGAGTGAGCACACGCCAAGGCGTCAGTCACATACCAATCAGCTTGTATCTGGCCAGGCTATTGTTGCCGTTCGAGATTCTCCCCTACCGAAACCTGAAAAGGTCTTGACTATGGCCGACCCAGATCGTCCTTATAACATGTGGCCTAATGCGATAGGGAAGCTTGAGCAACTGTATGGCGGCCTGCTTCCATCTGGGTGGACTCCGTACTATGAGTATCCGACGCGCCAGTGGCTATGTCCTATCCGGTCATGCCAGTGCTTGACGAAG…	ATGCTGAACAAGCAACCTCCAATCATCGTTAGCAAGAAAGCCATGAGTCTTGATGACTCGCCAATGCTCGAACCGTCGCATACAGTGGCGAACCATTACAAGTTCATTTCCGGGGTTCCTGGAGTCAAGTTGAGTGAGCACACGCCAAGGCGTCAGTCACATACCAATCAGCTTGTATCTGGCCAGGCTATTGTTGCCGTTCGAGATTCTCCCCTACCGAAACCTGAAAAGGTCTTGACTATGGCCGACCCAGATCGTCCTTATAACATGTGGCCTAATGCGATAGGGAAGCTTGAGCAACTGTATGGCGGCCTGCTTCCATCTGGGTGGACTCCGTACTATGAGTATCCGACGCGCCAGTGGCTATGTCCTATCCGGTCATGCCAGTGCTTGACGAAG…
NCU17088	NcraOR74A_LGVI: 1,373,336 - 1,375,608 (-)	N. crassa OR74A	9	1779	1245	aspartyl aminopeptidase	null	null	null	null	null	null	3	0	MVFAHYMLGLTLNHTARDWEDEIRAAKECGIDGFALNTGSQDHWLDEQLSLAYQAAERAGGFVLFISFDFAFEWTVQQVVDLINRFKYSPAQCVVDGRPFVSTFEGPQWAENWPIVRQATGGIFLVPDWASLGPHGVAQKLDIIDGAFSWDAWPKGCNHKMGPDEDHLYLQALQIEKPGIFGTPNNKHKYMMGVSPYFYTNLPQWNKNWYCSSESLWYDRWQQILEVQPDFVEIITWNDYGESSYIYDPHRDDQIVPGADAYVKGHSHDAYRAILPHFIQAYKAGKTKAKPREHLEDVAIAWYRRTPASAGHHGETVWGQGGDALAAHGVKDVISVVAITKEENTVTVTLGDGQPREFQTARGSSYFEIPFDETTLGPVRLQLNGQVTEGPDIHCNCED…	CAGAAAAGGAAACTGTTCTGGAGCCAGTTGAACAAAGGGTGATATCTACATAATTCCGGATTAGCCTTACCCGTAACAATGGTGCCATATTACAGGAAAACTTGGAGGGACTTCATCGGTCAGTTACAGCCGTCTTCATTGACGGGAGACATCCAAACCACCAATCACTCTGGGATCACCGGTTGCCCCGGAAACAATCGGTCATCACGACATTCCGGTTGTACCCATGATGAAACTCTACCCGCGATGCCATCGCCGAACTTGGTGCCGAAATCGGCATCTCCGATGAGCCAGAGAGGAGGGTGAGATGCGACAAGATGGTGTTTGCTCACTACATGCTAGGACTCACCTTGAATCATACCGCCAGGGATTGGGAGGATGAAATCAGAGCCGCCAAAG…	ATGGTGTTTGCTCACTACATGCTAGGACTCACCTTGAATCATACCGCCAGGGATTGGGAGGATGAAATCAGAGCCGCCAAAGAGTGCGGCATCGACGGATTCGCACTAAACACGGGCTCTCAGGATCACTGGCTTGATGAGCAGTTATCTTTGGCTTACCAAGCCGCTGAACGGGCTGGGGGCTTTGTCCTTTTCATCTCTTTCGACTTTGCGTTTGAGTGGACAGTTCAGCAGGTGGTAGACTTGATCAACCGGTTCAAGTATTCGCCCGCGCAATGTGTAGTTGATGGGAGACCGTTTGTATCGACGTTCGAGGGCCCTCAATGGGCGGAAAACTGGCCCATAGTCCGTCAAGCGACGGGCGGTATCTTCCTCGTTCCGGACTGGGCCAGTCTTGGA…
NcraOR74A_LGVI_tRNA_Arg2	NcraOR74A_LGVI: 1,425,648 - 1,425,719 (+)	N. crassa OR74A	1	72	null	tRNA Arg	null	null	null	null	null	null	0	0	null	GGTCCGCTGGCTCAATGGCAGAGCGTCTGACTACGAATCAGGAGGTTCCAGGTTCGACCCCTGGGTGGATCG	null
NcraOR74A_LGVI_tRNA_Ile2	NcraOR74A_LGVI: 1,430,489 - 1,430,584 (-)	N. crassa OR74A	2	76	null	tRNA Ile	null	null	null	null	null	null	0	0	null	GCCCGATTAGCTCAGCTGGTTAGAGCGTCGTACTAATATCATGCGAAGGTCAACAGTTCAATCCTGTTATTGGGCA	null
NcraOR74A_LGVI_tRNA_Lys1	NcraOR74A_LGVI: 1,280,491 - 1,280,563 (+)	N. crassa OR74A	1	73	null	tRNA Lys	null	null	null	null	null	null	0	0	null	GCCCGGCTAGCTCAATCGGTAGAGCGTGAGACTCTTAATCTCAAGGTTGTGGGTTCGACCCCCACGTCGGGCT	null
NcraOR74A_LGVI_tRNA_Met1	NcraOR74A_LGVI: 1,413,261 - 1,413,383 (+)	N. crassa OR74A	2	76	null	tRNA Met	null	null	null	null	null	null	0	0	null	GGGACCTTGGCGCAGTTGGCTAGCGCGCAGGTCTCATACAATCCTGAGGTCGGGAGTTCGAGCCTCCCAGGTCCCA	null
NcraOR74A_LGVI_tRNA_Pro3	NcraOR74A_LGVI: 1,508,016 - 1,508,115 (-)	N. crassa OR74A	2	74	null	tRNA Pro	null	null	null	null	null	null	0	0	null	GGCTCAATGGTCTAGTGGTATGATTCGCGCTTCGGGTATGTGCGAGGTCCCGGGTTCAAATCCCGGTTGAGCCC	null
NcraOR74A_LGVI_tRNA_Ser1	NcraOR74A_LGVI: 1,294,470 - 1,294,564 (+)	N. crassa OR74A	2	83	null	tRNA Ser	null	null	null	null	null	null	0	0	null	GTCGCTTTGGCGGAGTGGTTAACGCGCTGCCCTGCTATTAGGCAGTTCTTTCGAGAGCGCATGTTCGAATCATGCAGGCGACG	null
NcraOR74A_LGVI_tRNA_Ser2	NcraOR74A_LGVI: 1,425,341 - 1,425,422 (+)	N. crassa OR74A	1	82	null	tRNA Ser	null	null	null	null	null	null	0	0	null	GGCGTGGTGGCAGAGTGGTCTAATGCGCAAGACTAGAAATCTTGTTCCTTCGGGAGCGTCTGTTCGAATCAGGCCCACGTCG	null
NcraOR74A_LGVI_tRNA_Tyr1	NcraOR74A_LGVI: 1,412,539 - 1,412,627 (+)	N. crassa OR74A	2	76	null	tRNA Tyr	null	null	null	null	null	null	0	0	null	CCCCTTGTGGTGTAGTTGGATATCACGTTCGGCTGTAATTACCGAAAGGTCACCGGCTCGATTCCGGTCGAGGGGA	null
