# Supplementary material for: Quantitative trait loci (QTL) underlying phenotypic variation in bioethanol-related processes in Neurospora crassa
Source: PLoS One. 2020 Feb 4;15(2):e0221737. doi: 10.1371/journal.pone.0221737 (PMC6999864; doi:10.1371/journal.pone.0221737)
Supplement: S9 File — This file contains all of the genes within the QTL region on chromosome 7 for fermentation. (XLSX) [file pone.0221737.s009.xlsx]

## Sheet: Genes By Location _Chr7-Ferm
[Gene ID]	[Genomic Location(s)]	[Organism]	[# Exons]	[Transcript Length]	[CDS Length]	[Product Description]	[Annotated GO Function Term]	[Annotated GO Process Term]	[Annotated GO Component Term]	[Predicted GO Function Term]	[Predicted GO Process Term]	[Predicted GO Component Term]	[Ortholog count]	[Paralog count]	[Predicted Protein Sequence]	[Predicted RNA/mRNA Sequence (introns spliced out)]	[Coding Sequence]
NCU08179	NcraOR74A_LGVII: 3,648,431 - 3,650,015 (-)	N. crassa OR74A	3	1461	1461	hypothetical protein (gh79-2)	null	null	null	null	null	null	26	0	MTKHFKTAITTSLCLLAAHPFSSALTFTVPSQVGTGDYFYAPLDPAPIGISFEFFAFPSYFTNVTATQQCLANWKALTGVWPPIRIGGTTQDRAQYDSNTSAYVVYSVADAKDAPSVLTFGPKFMTLAGMYEGSVVIGLNRGKNEIENTIAAAKVAVSEVKNLLAIELGNEPEYWVKDGQPITSGVDWTPATDAASQNNWNIQVGSAVGKTNIIQAGNWNEAPPKWGAAQLITTENATVESYVRHYAHHNYPGGSIQSLMSHSAIARNIHTFDTDIAAARAIGKQYVFGETNSVSGGGAAGVSPTFGAGLWTMDYALRATYSNMSRTYFHHGTVGNCQYCFWGRYSMGAPYYGAYAAVALMAGASHLTALDSGSTNYAAYATFDSRGLPLRVILYNSDY…	ATGACCAAACACTTCAAAACAGCAATAACCACATCCCTCTGCCTACTAGCAGCCCATCCCTTCTCCAGCGCACTTACATTCACCGTCCCCAGCCAAGTCGGAACAGGAGACTACTTCTACGCCCCTCTCGACCCCGCGCCCATCGGCATCTCATTCGAGTTCTTCGCCTTCCCGTCTTACTTCACCAACGTCACCGCCACGCAGCAATGTCTAGCCAACTGGAAGGCACTAACAGGTGTCTGGCCGCCCATCCGCATCGGCGGAACGACGCAGGACAGAGCGCAGTATGACTCCAACACGTCAGCCTATGTCGTTTACTCGGTGGCTGACGCAAAGGACGCCCCGTCCGTGTTGACCTTCGGACCCAAATTCATGACGCTGGCGGGGATGTACGAGGGG…	ATGACCAAACACTTCAAAACAGCAATAACCACATCCCTCTGCCTACTAGCAGCCCATCCCTTCTCCAGCGCACTTACATTCACCGTCCCCAGCCAAGTCGGAACAGGAGACTACTTCTACGCCCCTCTCGACCCCGCGCCCATCGGCATCTCATTCGAGTTCTTCGCCTTCCCGTCTTACTTCACCAACGTCACCGCCACGCAGCAATGTCTAGCCAACTGGAAGGCACTAACAGGTGTCTGGCCGCCCATCCGCATCGGCGGAACGACGCAGGACAGAGCGCAGTATGACTCCAACACGTCAGCCTATGTCGTTTACTCGGTGGCTGACGCAAAGGACGCCCCGTCCGTGTTGACCTTCGGACCCAAATTCATGACGCTGGCGGGGATGTACGAGGGG…
NCU17263	NcraOR74A_LGVII: 3,650,708 - 3,651,925 (-)	N. crassa OR74A	1	1218	1218	hypothetical protein	null	null	null	null	null	null	3	0	MCLINIIHFSHHHDFSPPVETPNTNSSSSSSSTSTTFNNYHLSNPTRLTEQEELISLQRLPQHQFVVCATHTNHHCVIYKQTMPCLLQRFHSSSSSAAAAAAANTTASAEVNANANADSEEGNDGINVSTCPNLQLTNEYHTLNLLFADNNNFNLNNNVNTTTTNNNNNNINNKNGKSMPGGDGGVQPFQTLSQAKTSLLSTADAIHQQTIKLTTHILETCSLLEPLFQKLAAVPTTQPMTLPQPHHQPGQQQQQQQQQQQQQQQQQQQQQQQQQQQQQQQQQQQTRALFSVFKEFEIPLQRATELCQAINQADAKIRELFKIYLQRRQEMADLLPVAVEDKDMEGTTDCGVYTISKARRDLRELLSTENIREVCEEPMRRGREVVREVVRVLEGVEEG…	ATGTGCCTTATCAACATCATCCACTTCTCCCACCATCACGACTTCTCCCCTCCCGTCGAAACACCCAACACTAACTCCTCCTCCTCCTCCTCCTCTACCTCCACTACATTCAACAACTACCACCTTTCAAACCCTACTAGACTAACCGAACAAGAGGAACTCATCTCCCTCCAACGCCTACCTCAACACCAATTCGTCGTCTGCGCAACCCACACCAATCACCACTGCGTAATCTACAAGCAGACGATGCCATGTCTCTTGCAAAGGTTCCATTCTTCTTCTTCTTCTGCTGCTGCTGCTGCTGCTGCTAATACAACTGCTTCCGCGGAAGTCAATGCCAATGCTAATGCTGATTCAGAGGAAGGCAACGACGGCATAAACGTATCAACCTGTCCAAAC…	ATGTGCCTTATCAACATCATCCACTTCTCCCACCATCACGACTTCTCCCCTCCCGTCGAAACACCCAACACTAACTCCTCCTCCTCCTCCTCCTCTACCTCCACTACATTCAACAACTACCACCTTTCAAACCCTACTAGACTAACCGAACAAGAGGAACTCATCTCCCTCCAACGCCTACCTCAACACCAATTCGTCGTCTGCGCAACCCACACCAATCACCACTGCGTAATCTACAAGCAGACGATGCCATGTCTCTTGCAAAGGTTCCATTCTTCTTCTTCTTCTGCTGCTGCTGCTGCTGCTGCTAATACAACTGCTTCCGCGGAAGTCAATGCCAATGCTAATGCTGATTCAGAGGAAGGCAACGACGGCATAAACGTATCAACCTGTCCAAAC…
NCU08180	NcraOR74A_LGVII: 3,653,390 - 3,656,472 (-)	N. crassa OR74A	4	2458	1932	high-affinity glucose transporter (sugar transporter-10)	null	null	null	substrate-specific transmembrane transporter activity, transmembrane transporter activity	transmembrane transport	integral to membrane, membrane	602	8	MVLFKRPPDEKGSVWFSVLIGVFVAFGGLLFGYDTGTISGVIAMKYWNERFSTGYIDADGRPAISPSQSSLIVSILSAGTFFGALASPLLADKIGRRWGIIISSWVFNFGVSMQVISVAIPLFVAGRFFAGLGVGLLSALVPLYQSETAPKWIRGMIVGVYQLAITIGILFAAIVNNGTHEREDTGSYRIPIALQWLFSLTLIIGMHFLPETPRYCIKRGDMTRATRALARIRCLSPNDPAILAEMEEIRANYQYELSLGNSSYLDCFRKGMLKRMLTGMVLQILQQLTGVNFIFYYGTQFFENSGISNSFLISMILATVNVLSTVPAVFMFDKFGRRPLLLWGGVAMHICHFIVATLGTSTTSQTATGVIIVLNVAAQKASITFVCLFIAFFAATWGP…	CCCATTTGAACACCATGGTTCTATTCAAGCGCCCTCCCGATGAGAAGGGGTCCGTATGGTTCTCCGTTCTGATCGGCGTCTTCGTGGCCTTTGGCGGTCTTCTTTTTGGCTATGACACCGGCACCATCAGCGGCGTCATTGCCATGAAATATTGGAACGAGCGTTTCTCCACTGGCTACATCGATGCTGATGGGAGGCCGGCCATTAGCCCGTCCCAATCTTCCCTCATTGTGTCTATCCTTTCGGCTGGTACCTTCTTCGGTGCTTTGGCTTCTCCCTTGCTGGCGGATAAGATTGGTCGGCGATGGGGTATCATCATATCCTCTTGGGTCTTCAACTTTGGCGTGTCCATGCAAGTAATTTCTGTCGCCATTCCTCTGTTTGTAGCCGGGAGATTCT…	ATGGTTCTATTCAAGCGCCCTCCCGATGAGAAGGGGTCCGTATGGTTCTCCGTTCTGATCGGCGTCTTCGTGGCCTTTGGCGGTCTTCTTTTTGGCTATGACACCGGCACCATCAGCGGCGTCATTGCCATGAAATATTGGAACGAGCGTTTCTCCACTGGCTACATCGATGCTGATGGGAGGCCGGCCATTAGCCCGTCCCAATCTTCCCTCATTGTGTCTATCCTTTCGGCTGGTACCTTCTTCGGTGCTTTGGCTTCTCCCTTGCTGGCGGATAAGATTGGTCGGCGATGGGGTATCATCATATCCTCTTGGGTCTTCAACTTTGGCGTGTCCATGCAAGTAATTTCTGTCGCCATTCCTCTGTTTGTAGCCGGGAGATTCTTTGCCGGCCTTGGA…
NCU11382	NcraOR74A_LGVII: 3,658,155 - 3,659,425 (+)	N. crassa OR74A	2	1209	1209	tyrosinase	null	null	null	oxidoreductase activity	metabolic process	null	94	2	MRLSTLSLLVLQAASTCIGLPISSTRDPVIAKAKAELEVLARSALQKTLKAANERQCTPDKIKIRKEWGALTKVERLEYIQAVQCLQTKPSRYPASLAPGARSRFDDFVVTHINQTQTAHYTGNFLGLHRYFISLYEQALREECGYRGTQPYWDWAKTAETGLSASPIFDGSATSMSGNGVYIPNQGDIVLGGIEGSKLPPVYLPAGTGGGCVTSGPFANMSVNLGPIALDVPGGGPQQSNPAGPFAYNPRCLRRDLSDAVNQRFANASSVRHVLSQETVANFQMIMQGIPGSGDIGVHGGGHYSLGGDPGRDVSTSPGDPAFYLHHAMIDRVWWMWQMVDAKKRVYGEKTAVAGTRTFLNTPESGETTLDDVVDFGYAAGPGRKLRELMSVVEGPFCY…	ATGAGGCTCTCAACCCTATCGCTCCTGGTTCTCCAGGCCGCTAGCACATGCATAGGACTCCCGATTTCTAGCACGCGAGACCCAGTCATTGCGAAAGCAAAAGCAGAGCTAGAAGTCCTTGCCCGCTCTGCCCTCCAAAAGACCCTCAAGGCGGCCAATGAAAGGCAGTGCACACCGGATAAGATCAAGATCAGAAAAGAATGGGGAGCACTCACCAAAGTAGAGAGGCTCGAGTACATCCAAGCCGTCCAATGTCTGCAGACCAAACCCTCCCGATATCCCGCGTCACTAGCCCCTGGCGCCAGGTCGCGCTTCGATGACTTTGTCGTCACCCACATCAACCAGACGCAAACCGCCCACTACACCGGCAACTTCCTCGGCCTGCACCGTTACTTCATC…	ATGAGGCTCTCAACCCTATCGCTCCTGGTTCTCCAGGCCGCTAGCACATGCATAGGACTCCCGATTTCTAGCACGCGAGACCCAGTCATTGCGAAAGCAAAAGCAGAGCTAGAAGTCCTTGCCCGCTCTGCCCTCCAAAAGACCCTCAAGGCGGCCAATGAAAGGCAGTGCACACCGGATAAGATCAAGATCAGAAAAGAATGGGGAGCACTCACCAAAGTAGAGAGGCTCGAGTACATCCAAGCCGTCCAATGTCTGCAGACCAAACCCTCCCGATATCCCGCGTCACTAGCCCCTGGCGCCAGGTCGCGCTTCGATGACTTTGTCGTCACCCACATCAACCAGACGCAAACCGCCCACTACACCGGCAACTTCCTCGGCCTGCACCGTTACTTCATC…
NCU11383	NcraOR74A_LGVII: 3,659,955 - 3,662,006 (+)	N. crassa OR74A	1	2052	2052	hypothetical protein	null	null	null	null	null	null	16	1	MRLLSTRKFTFHEFHENAVPEYAILSHTWDGDEVTLQNMLQSNARTILTSSNPPSKYWKKIQGACRKARQESYAYIWIDSCCIDKTNSAELQEAINSMFRWYRKSTVCLALLSDVDKSDFVSDGELQRRVPSSCRWFTRGWTLQELLAPDNLVFFDVNWKELGSRSGWANYISKATGILPKFLLGNELDPCKTWDLEAVLRDTSVATKMSWAASRQTTRVEDQAYCLLGLFDIHMPMLYGEGRKAFVRLQQEIMKSTDDCTLLAWGYNEPLLGAPVSEIPFLCRCCRFDHYSHLPSRAYPDIPTGPRGGVLVKGRLHRDLGGHNHGGRPRSLFATSPQDFRFAGDLKLCGIPEHKRPAFSTSQRGLEMSLPIVKDESHDHIVYGLLACTSLFAPIPTDL…	ATGCGCCTGCTTTCCACTCGAAAGTTTACCTTCCACGAATTCCACGAAAATGCTGTTCCTGAATACGCCATTCTATCCCATACCTGGGACGGCGACGAGGTCACCCTCCAGAATATGCTACAGTCGAATGCGAGGACAATCCTGACAAGCAGCAATCCTCCAAGCAAATATTGGAAAAAAATCCAAGGCGCCTGCCGAAAGGCACGCCAAGAAAGCTATGCCTACATCTGGATCGACAGCTGCTGCATTGACAAGACCAACAGCGCAGAGCTGCAAGAAGCCATCAACTCCATGTTCCGATGGTACCGCAAGTCGACCGTGTGCTTAGCCCTCCTGTCTGATGTGGACAAGTCCGACTTCGTGTCCGATGGAGAGCTGCAGAGGCGCGTTCCATCATCC…	ATGCGCCTGCTTTCCACTCGAAAGTTTACCTTCCACGAATTCCACGAAAATGCTGTTCCTGAATACGCCATTCTATCCCATACCTGGGACGGCGACGAGGTCACCCTCCAGAATATGCTACAGTCGAATGCGAGGACAATCCTGACAAGCAGCAATCCTCCAAGCAAATATTGGAAAAAAATCCAAGGCGCCTGCCGAAAGGCACGCCAAGAAAGCTATGCCTACATCTGGATCGACAGCTGCTGCATTGACAAGACCAACAGCGCAGAGCTGCAAGAAGCCATCAACTCCATGTTCCGATGGTACCGCAAGTCGACCGTGTGCTTAGCCCTCCTGTCTGATGTGGACAAGTCCGACTTCGTGTCCGATGGAGAGCTGCAGAGGCGCGTTCCATCATCC…
NCU08182	NcraOR74A_LGVII: 3,663,388 - 3,664,310 (+)	N. crassa OR74A	3	731	435	hypothetical protein	null	null	null	null	null	null	15	1	MQLISVLTAFATFKVAAALPSAVKGANDLVTRDGLLGSKLCTDVNFTGNCETITNVADGLKPNQCILLDSHLASKGVSSIQPLERSWCTYYLTANCQDDSSDNCGHYDATSPIDDLTKVSPTNSNHQCGGNMDKKIASFMCRPF	TCGATAGCACAGCGAAAATTCGTCCACGTCACCAGATATTCACCATGCAGCTCATCTCTGTCCTTACTGCCTTCGCCACCTTTAAGGTCGCCGCCGCGCTTCCCTCGGCCGTCAAGGGCGCCAACGACCTCGTGACCCGCGATGGTCTATTGGGTTCCAAGCTTTGCACCGACGTCAACTTCACTGGGAACTGCGAGACCATTACCAACGTGGCCGATGGTCTGAAACCTAACCAATGCATTCTTCTCGACTCTCATCTCGCATCCAAAGGGGTCTCCTCGATTCAACCTCTTGAGAGGTCGTGGTGCACTTACTACCTGACCGCCAACTGCCAGGATGATAGCTCGGACAACTGCGGACACTATGATGCCACTTCTCCCATTGACGATTTGACGAAGG…	ATGCAGCTCATCTCTGTCCTTACTGCCTTCGCCACCTTTAAGGTCGCCGCCGCGCTTCCCTCGGCCGTCAAGGGCGCCAACGACCTCGTGACCCGCGATGGTCTATTGGGTTCCAAGCTTTGCACCGACGTCAACTTCACTGGGAACTGCGAGACCATTACCAACGTGGCCGATGGTCTGAAACCTAACCAATGCATTCTTCTCGACTCTCATCTCGCATCCAAAGGGGTCTCCTCGATTCAACCTCTTGAGAGGTCGTGGTGCACTTACTACCTGACCGCCAACTGCCAGGATGATAGCTCGGACAACTGCGGACACTATGATGCCACTTCTCCCATTGACGATTTGACGAAGGTGAGCCCGACGAATTCGAATCACCAATGCGGGGGGAACATGGAC…
NCU17264	NcraOR74A_LGVII: 3,664,875 - 3,665,832 (+)	N. crassa OR74A	1	958	243	hypothetical protein	null	null	null	null	null	null	2	0	MIKDGEVSEGDTEVENNKRTEQVKWGVEELKFYLGTWLQKQRHGRLGAVGEVDCWVEGEQRKEEGGVRVRWMVVRRQQEK	AGCAACAACAGCAACCACTTCATCAATTTCATATTTCATAGCTCATCATGCACTCCATCTTACAGGCACTACAACTCGCTTATCTCATCGGCCTCACCTCCTCCTCCTTCATATCAGCAGCCGTCATCCCCGTTTCCATCCATCTCTCCCGCGACACCACCTCCAACGATACTTCCATCGACGACTCCTCCGACTCCTCTTCATCCACCGACATACTACCCAACCACTCCCTCACCTCCACCTCCACCTCTTTCACCTCCCTCAACATCGCCCAAGCCTAACCTTCCTTCTGCCCCTACGACTCCCTCACCCAACCCCAACCTGTCCTCTCCTACGACCTCTCCACCGCCCCCCTCGCCTCAGACTGCGCGCACATTCTCGACATCATCAACGACACCC…	ATGATCAAGGATGGGGAGGTTAGCGAGGGTGATACTGAGGTTGAGAACAATAAAAGGACAGAACAGGTCAAGTGGGGGGTGGAAGAGCTCAAGTTTTATTTGGGGACGTGGTTGCAGAAGCAGAGACATGGGAGGCTGGGGGCGGTGGGAGAGGTGGATTGTTGGGTGGAGGGGGAGCAGAGGAAGGAGGAAGGGGGGGTGAGGGTTAGGTGGATGGTTGTGCGGCGGCAGCAGGAGAAGTAG
NCU08183	NcraOR74A_LGVII: 3,666,019 - 3,667,359 (+)	N. crassa OR74A	4	1114	852	hypothetical protein	null	null	null	null	null	null	14	0	MASVKQLNDVPLDTWETIASYWDKSIGKDGNIYWKKLQEPSLRRLLGDHLGKESCRALDLATGNGICARWLAKHGARVTATDGSENMVQIAKNWMKGEERSDSVDFTKLDVTQTKDFDAFIAATGENMFDIVLMNMAIMDVSTLEPLVQALPKLLKPNGVFVATLLHPVFMTSGASRNVDLRYDGETGDLEVVRTKVIKNYLHIPPYKGIAIPGQSKRQLYFHRPMDELFTTFFQAGLVMDAIEEPAFSEEDREEGRVESSRNYTQLPAILSFRMRLPYKNGA	CACTCCTTTTGCTCCTCGACCGCGTAGTCAGAACACTCTCCCAACTCACCATGGCCTCGGTAAAGCAGTTGAACGACGTGCCTCTCGACACTTGGGAAACCATTGCGAGCTACTGGGACAAGTCCATTGGAAAAGATGGCAACATCTACTGGAAGAAGCTGCAAGAGCCGTCACTCCGTCGATTGCTGGGGGATCATCTCGGAAAAGAGTCCTGTCGTGCGCTGGACCTTGCGACAGGGAACGGGATTTGCGCTCGATGGTTGGCGAAGCACGGAGCGAGAGTGACCGCCACTGACGGAAGCGAGAACATGGTCCAGATAGCCAAGAACTGGATGAAGGGAGAAGAGCGGAGTGACAGCGTTGACTTCACCAAGTTGGATGTCACACAGACAAAGGATT…	ATGGCCTCGGTAAAGCAGTTGAACGACGTGCCTCTCGACACTTGGGAAACCATTGCGAGCTACTGGGACAAGTCCATTGGAAAAGATGGCAACATCTACTGGAAGAAGCTGCAAGAGCCGTCACTCCGTCGATTGCTGGGGGATCATCTCGGAAAAGAGTCCTGTCGTGCGCTGGACCTTGCGACAGGGAACGGGATTTGCGCTCGATGGTTGGCGAAGCACGGAGCGAGAGTGACCGCCACTGACGGAAGCGAGAACATGGTCCAGATAGCCAAGAACTGGATGAAGGGAGAAGAGCGGAGTGACAGCGTTGACTTCACCAAGTTGGATGTCACACAGACAAAGGATTTTGACGCTTTCATCGCTGCCACTGGCGAGAACATGTTCGATATCGTCCTC…
NCU08184	NcraOR74A_LGVII: 3,667,621 - 3,668,456 (+)	N. crassa OR74A	1	836	672	hypothetical protein	null	null	null	null	null	null	3	0	MAHISFIPNPKMDPDSHATKRRRVVEDTGTYSAEYQHQGQHHYIDAKTAKTDPVHPPSTSGIPSGDFQFTAFQNTSTITGLSPIRFEDFLNEPTGETPRPEEPEEPGPNKKEDKAEEDVSVRERHNSIGKRYRNKLNEQFENLEALLSQQNPEEDYNSSFSPTQAKKRQRGRSINKASLLEMAKVRIKALTEQREMLIAEVEQLEKELAEEATKQASGSRHHE	GGGAAGGATGAGAAAAAAGTAAATATGAAAAGAGCCTCACCTCCCGGCAGAATGAAGCACGCTAGTTCATGGCACACATCAGCTTCATACCCAACCCAAAGATGGACCCTGACTCACACGCAACCAAACGACGTCGAGTCGTCGAAGACACCGGGACCTACTCCGCGGAGTATCAACACCAAGGCCAGCATCACTACATTGATGCCAAGACAGCCAAGACCGACCCCGTACATCCTCCATCTACCAGTGGCATTCCCAGCGGAGACTTTCAGTTCACCGCTTTCCAAAACACCTCGACCATAACAGGACTGTCGCCAATCAGGTTCGAAGACTTTTTGAACGAGCCGACTGGCGAGACACCGCGCCCGGAAGAGCCGGAGGAGCCTGGGCCGAACAAAA…	ATGGCACACATCAGCTTCATACCCAACCCAAAGATGGACCCTGACTCACACGCAACCAAACGACGTCGAGTCGTCGAAGACACCGGGACCTACTCCGCGGAGTATCAACACCAAGGCCAGCATCACTACATTGATGCCAAGACAGCCAAGACCGACCCCGTACATCCTCCATCTACCAGTGGCATTCCCAGCGGAGACTTTCAGTTCACCGCTTTCCAAAACACCTCGACCATAACAGGACTGTCGCCAATCAGGTTCGAAGACTTTTTGAACGAGCCGACTGGCGAGACACCGCGCCCGGAAGAGCCGGAGGAGCCTGGGCCGAACAAAAAGGAAGATAAAGCTGAGGAAGACGTCAGTGTCAGAGAGCGTCACAACAGCATTGGGAAACGATATCGA…
NCU08185.1	NcraOR74A_LGVII: 3,668,351 - 3,670,374 (-)	N. crassa OR74A	2	1829	1161	unspecified product	null	null	null	null	null	null	4	1	MPTLILDLFKINLQSPTRRHLGINYLVPSSAGDRERINLASLRRQHISAMQSRLFPSAPPPHMISSPSPSTSSLTRGGDHHNGLGLETWDDGTVELRGFPIEDILVVRVVNKMTGETDTSYELHFEYVFDAERVADVIGLAVGPPVEKDEGPGGWRGWVVTVPKRVHHRSQMWERCMERERVGDRDLRDRDLRDRERERERELKERELKERELKERELKERELRERELRERDLRERERERERDLRERDLRERDLRDRELRDKELRDRERGLKERERDLRERDRERDLRERDLRDRELRDRELRERERERERERDRERERERDRERDMEMKGVRQVERRSMIPVAIQTPRDSNGGFKDMERRSMIPVAIQPPHPEPPRLKVRKSQKF	CGACGATGATGGCATGATTGTTCCTTTGACTTTACAAACGCTTTTCTGCTCCTCAACTTTGAGTGGGAAAACCTTGACGCAGAAAGCTGTGGCGGCGACTTCTTGATTTCTCTCCTTGATCAAGCTCAAGCCCCCATTCCCATTATATCCAGAGTTCTCAGCGAGTGTCCACGACTCTTTCGCTCGGTATCGCGCCTCTCTCTCTTCTCGGCTGCTTCCTAGCGTCATACCTACCTTATCCAGCCACCTCAACCGCCATTGCACCCGCTACACTACTCGTCCACGCCATCACCATCATCAGCCACGCGGTCCAACCCAGTTCACTCGCGCGCCGTGCGCAGCCACTTGACGACTGAAGCTCACCTGCCATCACTACCACAATCACCATAAAAAAAGAAA…	ATGCCGACCCTAATCCTAGACCTCTTCAAAATCAACCTCCAGTCCCCGACCCGCCGCCACCTCGGCATCAACTACCTCGTCCCCTCCTCCGCCGGCGACCGCGAGCGCATCAACCTCGCCTCTCTCCGCCGCCAACACATCTCGGCCATGCAATCCCGCCTTTTCCCTTCAGCACCACCACCACACATGATATCCTCCCCCTCCCCCTCTACTTCCTCACTAACAAGGGGTGGGGATCATCACAACGGTCTCGGCCTGGAAACCTGGGACGACGGCACCGTCGAGCTGCGCGGGTTCCCCATTGAGGATATCCTGGTGGTGCGCGTGGTCAACAAGATGACGGGCGAGACGGACACCAGTTACGAGCTGCATTTTGAGTACGTGTTTGATGCGGAAAGG…
NCU08185.2	NcraOR74A_LGVII: 3,668,351 - 3,670,374 (-)	N. crassa OR74A	2	1835	1161	unspecified product	null	null	null	null	null	null	4	1	MPTLILDLFKINLQSPTRRHLGINYLVPSSAGDRERINLASLRRQHISAMQSRLFPSAPPPHMISSPSPSTSSLTRGGDHHNGLGLETWDDGTVELRGFPIEDILVVRVVNKMTGETDTSYELHFEYVFDAERVADVIGLAVGPPVEKDEGPGGWRGWVVTVPKRVHHRSQMWERCMERERVGDRDLRDRDLRDRERERERELKERELKERELKERELKERELRERELRERDLRERERERERDLRERDLRERDLRDRELRDKELRDRERGLKERERDLRERDRERDLRERDLRDRELRDRELRERERERERERDRERERERDRERDMEMKGVRQVERRSMIPVAIQTPRDSNGGFKDMERRSMIPVAIQPPHPEPPRLKVRKSQKF	CGACGATGATGGCATGATTGTTCCTTTGACTTTACAAACGCTTTTCTGCTCCTCAACTTTGAGTGGGAAAACCTTGACGCAGAAAGCTGTGGCGGCGACTTCTTGATTTCTCTCCTTGATCAAGCTCAAGCCCCCATTCCCATTATATCCAGAGTTCTCAGCGAGTGTCCACGCCTCAGACTCTTTCGCTCGGTATCGCGCCTCTCTCTCTTCTCGGCTGCTTCCTAGCGTCATACCTACCTTATCCAGCCACCTCAACCGCCATTGCACCCGCTACACTACTCGTCCACGCCATCACCATCATCAGCCACGCGGTCCAACCCAGTTCACTCGCGCGCCGTGCGCAGCCACTTGACGACTGAAGCTCACCTGCCATCACTACCACAATCACCATAAAAA…	ATGCCGACCCTAATCCTAGACCTCTTCAAAATCAACCTCCAGTCCCCGACCCGCCGCCACCTCGGCATCAACTACCTCGTCCCCTCCTCCGCCGGCGACCGCGAGCGCATCAACCTCGCCTCTCTCCGCCGCCAACACATCTCGGCCATGCAATCCCGCCTTTTCCCTTCAGCACCACCACCACACATGATATCCTCCCCCTCCCCCTCTACTTCCTCACTAACAAGGGGTGGGGATCATCACAACGGTCTCGGCCTGGAAACCTGGGACGACGGCACCGTCGAGCTGCGCGGGTTCCCCATTGAGGATATCCTGGTGGTGCGCGTGGTCAACAAGATGACGGGCGAGACGGACACCAGTTACGAGCTGCATTTTGAGTACGTGTTTGATGCGGAAAGG…
NCU08186	NcraOR74A_LGVII: 3,671,438 - 3,672,067 (-)	N. crassa OR74A	1	630	630	hypothetical protein	null	null	null	null	null	null	2	0	MSSLRLGIPSSDTKSDGTIRLIFSMDKPKPPASTYTNQTSRSTTRTRRLWTIWNRILGRKPPQRQDRPSTPDTGDLVIRYPIQGTRRIHMGYMQGQIIFGKSDKLREVNIVEHMDSEQHHAVKLKGLPIRSVRTLVDGFQVIATKPEDAEMLRNIIGCGIVLDCVLECVPPVMPKEESPALSENSRFIPNIEQSLGWREVLEVNNKRAQ	ATGTCCTCATTACGTCTGGGCATCCCGTCCTCTGACACTAAGTCCGATGGCACAATACGACTGATTTTCTCGATGGATAAGCCAAAGCCGCCAGCCAGTACATATACCAATCAGACTTCGAGGTCCACGACGCGCACAAGACGCTTGTGGACTATCTGGAACAGGATATTGGGGAGGAAGCCTCCCCAACGACAAGACCGGCCGAGTACTCCGGACACGGGGGATTTGGTCATCCGATATCCCATCCAAGGGACGCGGAGGATACATATGGGGTATATGCAGGGGCAAATAATATTTGGGAAGTCGGATAAGCTCAGGGAAGTCAACATTGTTGAGCACATGGACAGCGAACAACATCACGCTGTCAAGCTCAAAGGTCTTCCGATACGAAGTGTTCGC…	ATGTCCTCATTACGTCTGGGCATCCCGTCCTCTGACACTAAGTCCGATGGCACAATACGACTGATTTTCTCGATGGATAAGCCAAAGCCGCCAGCCAGTACATATACCAATCAGACTTCGAGGTCCACGACGCGCACAAGACGCTTGTGGACTATCTGGAACAGGATATTGGGGAGGAAGCCTCCCCAACGACAAGACCGGCCGAGTACTCCGGACACGGGGGATTTGGTCATCCGATATCCCATCCAAGGGACGCGGAGGATACATATGGGGTATATGCAGGGGCAAATAATATTTGGGAAGTCGGATAAGCTCAGGGAAGTCAACATTGTTGAGCACATGGACAGCGAACAACATCACGCTGTCAAGCTCAAAGGTCTTCCGATACGAAGTGTTCGC…
NCU08187	NcraOR74A_LGVII: 3,673,505 - 3,674,131 (+)	N. crassa OR74A	1	627	627	hypothetical protein	null	null	null	null	null	null	10	1	MTVRAVRDHEYMAKFALERNDPFIATSRKHNDRIFFEAALFDEGLDLEDFLPADLSRASKAGKNTQPSSAPVDGETEGERRHREWIERLLKASIPTGPWETGDLDSSRKSASGLVNTRTASAKIAFWERVGAAVIGGAFLIGPMWILALERNLHVHLGVATGCVTAFGLSCSFYLKTVDGVFAVTLAYAAVIMVFVGVVLEEAGGKGS	ATGACAGTTCGTGCCGTGCGAGATCACGAGTACATGGCCAAATTTGCTCTAGAGCGTAATGATCCGTTCATCGCTACGAGCCGAAAGCACAATGACCGCATCTTTTTCGAGGCAGCACTATTCGACGAGGGGCTAGATCTGGAGGATTTTCTTCCCGCTGACCTATCTCGGGCATCCAAAGCAGGGAAGAACACCCAGCCCTCATCAGCACCTGTGGACGGGGAAACAGAAGGTGAACGGCGTCACAGAGAATGGATAGAGCGCCTGCTCAAAGCCTCCATTCCCACTGGGCCATGGGAAACAGGCGACCTTGACAGTTCACGCAAGTCTGCGTCTGGCCTTGTCAACACACGAACTGCATCTGCCAAGATAGCCTTCTGGGAAAGAGTCGGTGCTGCA…	ATGACAGTTCGTGCCGTGCGAGATCACGAGTACATGGCCAAATTTGCTCTAGAGCGTAATGATCCGTTCATCGCTACGAGCCGAAAGCACAATGACCGCATCTTTTTCGAGGCAGCACTATTCGACGAGGGGCTAGATCTGGAGGATTTTCTTCCCGCTGACCTATCTCGGGCATCCAAAGCAGGGAAGAACACCCAGCCCTCATCAGCACCTGTGGACGGGGAAACAGAAGGTGAACGGCGTCACAGAGAATGGATAGAGCGCCTGCTCAAAGCCTCCATTCCCACTGGGCCATGGGAAACAGGCGACCTTGACAGTTCACGCAAGTCTGCGTCTGGCCTTGTCAACACACGAACTGCATCTGCCAAGATAGCCTTCTGGGAAAGAGTCGGTGCTGCA…
NCU08188	NcraOR74A_LGVII: 3,676,229 - 3,677,961 (+)	N. crassa OR74A	2	1572	1365	hypothetical protein	null	null	null	null	null	null	10	1	MLEDNEENDDVSSLEAMEVEVPVGVRERPTTSHAISASSSQHCGSRNPVQIVPANNTILRRSTSFESLVEEEEEEEEVHVRTRPTTFRSSRHEENPPLHKSVHQIGGSQTQQQLSPTHTTQTDDQTNGTSNNVAGTSTSNQRSDDDCDKTQHAASPNGIDKWDTKDDLHIWQDMRAKIYQKNLIELISPQRPGPLGYLDRVSASMVNKQDNLSDADFGYRIHFADLQRIHIQYLHSKLVNLAVSAHFNGDDWRPGGKAEEIGKVLKEYIQAVRDHEYMGKYARTSNDPFIATSQRLYDKKFLEAAMTRNGYKMPEDFLPPPRQQYEQQLPQHEAPIPLIERLKRHSVPTGPWERDNTDKPARTLISTRTKAWKRAYWTRIGAALIGGTFLIAPMWILAL…	ATGTTGGAAGACAATGAGGAAAATGATGATGTTTCTTCTCTCGAAGCAATGGAGGTAGAGGTACCAGTCGGAGTACGTGAGCGACCCACAACTTCCCACGCCATCAGCGCCAGCAGTTCTCAGCACTGTGGGAGCAGAAATCCTGTCCAAATAGTGCCAGCAAATAACACGATATTACGGCGCAGCACCTCATTCGAAAGCCTGGTAGAAGAAGAAGAAGAAGAAGAAGAAGTTCACGTTCGCACGCGACCTACCACTTTTCGCTCTTCCCGACATGAAGAGAATCCGCCTCTTCACAAGTCTGTCCATCAGATTGGAGGCAGTCAGACACAACAGCAGTTATCTCCAACGCATACGACACAAACCGACGATCAGACCAATGGTACTTCAAACAATGTT…	ATGTTGGAAGACAATGAGGAAAATGATGATGTTTCTTCTCTCGAAGCAATGGAGGTAGAGGTACCAGTCGGAGTACGTGAGCGACCCACAACTTCCCACGCCATCAGCGCCAGCAGTTCTCAGCACTGTGGGAGCAGAAATCCTGTCCAAATAGTGCCAGCAAATAACACGATATTACGGCGCAGCACCTCATTCGAAAGCCTGGTAGAAGAAGAAGAAGAAGAAGAAGAAGTTCACGTTCGCACGCGACCTACCACTTTTCGCTCTTCCCGACATGAAGAGAATCCGCCTCTTCACAAGTCTGTCCATCAGATTGGAGGCAGTCAGACACAACAGCAGTTATCTCCAACGCATACGACACAAACCGACGATCAGACCAATGGTACTTCAAACAATGTT…
NcraOR74A_LGVII_tRNA_Glu2	NcraOR74A_LGVII: 3,703,739 - 3,703,810 (+)	N. crassa OR74A	1	72	null	tRNA Glu	null	null	null	null	null	null	0	0	null	TCCGGTATAGTGTAACGGTTAACATATCGCGTTTTCACCGCGAAGCTCGGGGTTCGATTCCCCGTACCGGAG	null
NCU05749	NcraOR74A_LGVII: 3,704,400 - 3,705,276 (-)	N. crassa OR74A	2	687	687	hypothetical protein	null	null	null	null	null	null	3	0	MPTSTLARVVHRTILRPTGIRAAATVTVIPIQHMRSSPQLIQQRFAATSGDTSKRGSGSSSSGRSSRSSGSGGGTEKTEPEILAADIDVELDYPVAAMDEQYSATSWSDTPAGKSAAAKMASAATSAAGASEQQQQQSASGAAGKTTTTASGTKHETLVGKADNTLFYLAMGFLGLTGAYLVLKPNPHPSVTSGGVVEPRVDAKSSSSQPPSTQMQQGGSPPPSVRRT	ATGCCGACCTCTACGCTCGCTCGTGTCGTTCACAGAACGATCCTCCGGCCCACCGGCATCCGCGCCGCCGCCACCGTCACCGTGATCCCCATCCAGCACATGCGCTCATCACCGCAGCTTATCCAACAGCGGTTCGCCGCCACCTCAGGCGACACTTCCAAACGCGGCAGCGGAAGCAGCAGCAGTGGCCGTAGCTCTCGCTCTTCAGGTAGCGGCGGTGGTACCGAAAAGACCGAGCCCGAGATCCTCGCTGCTGACATTGATGTGGAACTCGATTACCCGGTTGCTGCGATGGATGAGCAGTACAGCGCTACTTCGTGGTCTGATACTCCGGCTGGCAAGTCTGCGGCTGCGAAGATGGCGTCGGCGGCGACGAGTGCGGCGGGTGCAAGTGAGCAG…	ATGCCGACCTCTACGCTCGCTCGTGTCGTTCACAGAACGATCCTCCGGCCCACCGGCATCCGCGCCGCCGCCACCGTCACCGTGATCCCCATCCAGCACATGCGCTCATCACCGCAGCTTATCCAACAGCGGTTCGCCGCCACCTCAGGCGACACTTCCAAACGCGGCAGCGGAAGCAGCAGCAGTGGCCGTAGCTCTCGCTCTTCAGGTAGCGGCGGTGGTACCGAAAAGACCGAGCCCGAGATCCTCGCTGCTGACATTGATGTGGAACTCGATTACCCGGTTGCTGCGATGGATGAGCAGTACAGCGCTACTTCGTGGTCTGATACTCCGGCTGGCAAGTCTGCGGCTGCGAAGATGGCGTCGGCGGCGACGAGTGCGGCGGGTGCAAGTGAGCAG…
NCU05750	NcraOR74A_LGVII: 3,705,823 - 3,707,798 (-)	N. crassa OR74A	2	1904	1497	ribonuclease H (ribonuclease H-2)	null	null	null	nucleic acid binding, ribonuclease H activity	null	null	123	0	MLFPSRSSNLHRVQWQSPFFLSFLFPSPPRLVRLLSPLNRLPSLSLPASLNAHDARIGSPGLRRLSTKRRKKNKTKSETAQKETNNELSIHPPAGFLDGFFRSHRLRILTDAYRRFKAQRPALQSRYRQSKTARLQTKQPRKQSRHDKILKLIGNKLLSLNIAVNFNSPVTMPAPKRKMEPETKYYAVRAGYKPGVYTSWALCQQQITGFKGAQFKSFTSYEDASAFAAGRPVASATSTSSPSKFYGVAVGRTPGVYTDWSIAQQEVVGWKNPKYKKFETRAEAEEFVRQWSGKPSSQAVKVPQVDETDDLQVIALEGPAKSSRKARKTGATQSAHQAQEALDDASKPVIIYTDGSARGNGKVGAMAGVGVYFCGGFRENISERLQGPVQTNQRAELTA…	CTGTTGCAGGCGCAAACCCAACGCCCGCTTCACATCCCCTCGCAGGAAGGAAGCAGCATCTGATCCCCTCCATCCCCCTCCATATCCCACCATTCCACCAGGCATCCCACCTTCCCACGCCGGCGCATTGGATGTTGTTCCCCTCTCGTTCCTCCAATCTGCATCGCGTCCAGTGGCAGTCCCCCTTCTTCCTCTCATTCCTCTTTCCCTCCCCGCCCCGCCTGGTCCGCCTGCTGTCTCCTCTGAATCGCCTGCCTTCGCTGTCCTTGCCGGCTTCTTTGAACGCCCACGACGCCAGGATTGGATCACCGGGATTGCGCCGCCTGTCGACGAAGCGCAGAAAGAAAAACAAGACGAAAAGTGAGACAGCGCAAAAAGAGACAAACAACGAGTTATCGA…	ATGTTGTTCCCCTCTCGTTCCTCCAATCTGCATCGCGTCCAGTGGCAGTCCCCCTTCTTCCTCTCATTCCTCTTTCCCTCCCCGCCCCGCCTGGTCCGCCTGCTGTCTCCTCTGAATCGCCTGCCTTCGCTGTCCTTGCCGGCTTCTTTGAACGCCCACGACGCCAGGATTGGATCACCGGGATTGCGCCGCCTGTCGACGAAGCGCAGAAAGAAAAACAAGACGAAAAGTGAGACAGCGCAAAAAGAGACAAACAACGAGTTATCGATACATCCTCCGGCAGGTTTCTTGGACGGCTTCTTTCGCAGTCACAGGCTCAGGATCTTGACCGACGCTTATCGACGCTTTAAAGCCCAGCGTCCCGCGCTTCAATCTCGGTATCGCCAGAGCAAGACAGCC…
NCU05751	NcraOR74A_LGVII: 3,708,740 - 3,709,661 (-)	N. crassa OR74A	3	717	717	cellulose-binding protein (ce3-2)	null	null	null	hydrolase activity, acting on ester bonds	lipid metabolic process	null	8	1	MFFPNLILNSLALTSAVLASPIELAERQTTPQKLRIMPLGDSITEITCWRALVWDQFAAANLASSVQYVGSQNSNPQNCRPTTANWDQHHEGHSGWLAVDIANNYLEGWLKKTPADIVMFMLGTNDVTRGKSTAEVMDAYTKMVGIMRGANPRTKIIIDQMIPLSYSNAAVQAINAQIPAWAAKLNTTESPIVVADCYTGFKTSDLRDGVHPNANGDKIIASRVGPLLLNYVRQSLGK	ATGTTTTTCCCTAATCTCATCCTCAACTCCCTCGCCCTGACATCGGCAGTCCTCGCCAGCCCAATCGAGCTCGCTGAGCGACAGACGACGCCGCAAAAGCTTCGCATTATGCCCCTAGGCGACTCCATAACCGAAATCACCTGCTGGCGCGCCCTAGTCTGGGACCAATTCGCCGCCGCCAACCTTGCGTCGTCGGTGCAATACGTCGGCTCCCAAAACTCCAACCCGCAGAACTGCCGACCGACCACGGCCAACTGGGACCAACACCACGAGGGCCACTCGGGGTGGCTGGCCGTCGACATTGCCAATAACTATTTGGAAGGGTGGCTGAAGAAGACCCCCGCGGACATTGTCATGTTCATGCTGGGGACGAATGATGTGACGCGGGGGAAGAGCACG…	ATGTTTTTCCCTAATCTCATCCTCAACTCCCTCGCCCTGACATCGGCAGTCCTCGCCAGCCCAATCGAGCTCGCTGAGCGACAGACGACGCCGCAAAAGCTTCGCATTATGCCCCTAGGCGACTCCATAACCGAAATCACCTGCTGGCGCGCCCTAGTCTGGGACCAATTCGCCGCCGCCAACCTTGCGTCGTCGGTGCAATACGTCGGCTCCCAAAACTCCAACCCGCAGAACTGCCGACCGACCACGGCCAACTGGGACCAACACCACGAGGGCCACTCGGGGTGGCTGGCCGTCGACATTGCCAATAACTATTTGGAAGGGTGGCTGAAGAAGACCCCCGCGGACATTGTCATGTTCATGCTGGGGACGAATGATGTGACGCGGGGGAAGAGCACG…
NCU05752	NcraOR74A_LGVII: 3,709,837 - 3,712,768 (-)	N. crassa OR74A	1	2932	1518	indoleamine 2,3-dioxygenase (nt)	null	null	null	heme binding	null	null	85	1	MLPPIPVLADYGISPTHGFLPDVLPLTRLPDPYYNKWEAIAANLQALILSKRLRGVVDRLPVLDTIGLEHDAEWRRAYSLLSFMAHGYIWSGDSPSDRLPPSIAVPLLKISEHLEVPPVATYAAVCLWNFKPLFMDEDIDNLENLATLSTFTGAIDESWFYLVSVAMEARGAPIIPLMLTAIAAARVGDGATVTRCLHTFAERLDDLTTLLQRMHESCDPKIFYDRIRPFLAGSKNMADAGLPHGVIYEDGSGKEEYRQYSGGSNAQSSLIQFFDIVLGIEHRPTGEKRGRPQEQGEVHAPAPKHNFLLEMRKYMPGPHARFLDHVQSVANIREFVEKHRGYRSLGIAYDACLAMLRALRDKHIAIVTRYIVLPSKEVRTRSRSRSPEAVRRKINLATA…	TCGAAACCCAAAAACTCATTTTCTTAGTCACTGGCTTGGCGTAAGAAGAGGGGGCGAATTTTTCTTTCTCTCTTTTTGGTATTTGCGACTGGGTACAAGTACCTTTTGCATATGCTACACACCAAAAAGGTACTTGTCTGACATACCACCAAGTACTGTTTCTCTTCAGTTCCCAACCAACTCATCTGAGAAAAAAACAAAAAGAACAAAGCTTCCTCTTTTTAATTCGATTCAACCTTCTGTCTTTCTTCTTCCTCTCACCACCATCTTCACCACCATCGAGGTACATGCGACACGCTACACAGAATATCGCACGGCTGAGGAGTATTACAGAGACCATTCTGTATACTCCTTGCGTCAGGTCTTTTTAGTTCCTTCAAAAGAACCATCATCACCACT…	ATGCTTCCTCCCATCCCCGTCTTGGCCGACTATGGAATCTCTCCAACCCATGGCTTCCTCCCCGATGTCCTGCCGTTGACGAGACTGCCGGATCCCTACTATAACAAGTGGGAGGCCATTGCCGCCAACCTGCAGGCTCTCATCCTCAGCAAGCGACTTCGCGGAGTCGTTGATCGTCTCCCTGTGCTCGACACCATCGGTCTGGAACACGACGCAGAATGGCGCAGAGCCTACTCGCTGCTGTCCTTCATGGCCCACGGCTACATCTGGAGCGGTGATAGCCCCAGTGACCGTCTGCCGCCTTCCATCGCAGTCCCTCTGCTCAAGATCTCGGAACATCTTGAGGTGCCGCCCGTCGCTACCTATGCAGCCGTCTGTCTTTGGAACTTCAAGCCTCTT…
NCU05753	NcraOR74A_LGVII: 3,713,868 - 3,716,035 (+)	N. crassa OR74A	3	1999	1743	ESCRT-I component (endosome-6)	null	null	null	null	cellular protein modification process, protein transport	null	83	0	MVVQQHILNWLYSVLTSEYHDVNRTYNDVAQVLSHYPSLSPRTDVHTFPNGASALLVHLSGTLPVVFRGTTYRFPISVWIPHAYPREAPLVYVTPTEHIMVRPGQHVDPQGQVYHPYLAGWSTYWDKSTILDFLAILRDVFAKEPPVIARPPPQGQVRSPPPQQQQQPQPPQAPGVPTPPPVPPLPQELAARSPVPVPLPAQQDGARPPPPPPKPGAPAAAAPIPQHQPSPAPSYAAAPPVPPHPPHPGRPTSQHGGPGASTTQSPRPGPSRYDAPPPLPPHPTAQQQQQQQPPQPPHGAPYQSPPPVPAALPHNQAPPQPPFSQMDPRRMSTLQQHTPQHYASPPNWQQQQYPPQASPPPHQQHQFPPQPQPKPPPPPDLLDDDTPASPPSSTPGAGA…	CAGGGCACCTCAACCACCACAAAGGCAGACGGGCACTGGCGATCCTCGGATCCCATTCCTGCCACGTCCAGTCCCCCTCACACACACAGACACACTTTTCAGTTCGAGATGCGACGATAGCGGCACCAACATAATCTCAAAGTTTGGTTTAATTTGGATGCCTCGAACAAGATGGTTGTCCAACAACATATCCTGAACTGGCTCTATAGCGTACTGACCAGTGAATATCACGATGTCAACCGCACATACAACGATGTAGCCCAAGTGCTCTCCCACTACCCATCGCTCTCTCCACGCACCGATGTCCACACCTTCCCCAACGGCGCATCCGCCCTCCTCGTTCACCTCTCGGGAACACTGCCCGTCGTCTTTCGCGGCACCACGTACCGATTCCCAATC…	ATGGTTGTCCAACAACATATCCTGAACTGGCTCTATAGCGTACTGACCAGTGAATATCACGATGTCAACCGCACATACAACGATGTAGCCCAAGTGCTCTCCCACTACCCATCGCTCTCTCCACGCACCGATGTCCACACCTTCCCCAACGGCGCATCCGCCCTCCTCGTTCACCTCTCGGGAACACTGCCCGTCGTCTTTCGCGGCACCACGTACCGATTCCCAATCTCAGTATGGATTCCCCACGCCTATCCCCGAGAGGCCCCTTTGGTCTACGTGACCCCGACCGAGCACATCATGGTACGGCCAGGCCAGCACGTCGACCCCCAGGGTCAGGTCTACCATCCCTACCTTGCTGGCTGGTCCACATATTGGGATAAGTCCACCATTCTCGACTTT…
NCU05754	NcraOR74A_LGVII: 3,716,590 - 3,720,109 (-)	N. crassa OR74A	2	3456	3456	hypothetical protein	null	null	null	null	null	null	22	0	MAAGGEEPRSPAQTNFTDAQLKPAPLRLTRKSNSSGGQSNNSLSRGNSSATSGRTPNSTKRNNGESLNTIMHRAATPSTYRTAPNQTSPKLASLVSKFEILDVMGTSDARALQLPSPVKGQKPPAAPMPTPDDAELQHATPRQGHHLTEIRSSQKHVNISLPRSSQAHRGARSKEVASDVKVPITNGPQHWDPSNVAARRKLFESGSTVPRPFDSPIATPVVTRTVARVPSQGEQRRESEIVNPDQPFTVSARRPVAAKFSAPVLSSRQSATDGVKPEKERRKSVAALRMSFEHSSLPDLRPETPSSTQRPFRRTLTQGLSTATEVPTPVTPKRESKDPITPTRVRTLRSSEVFSQTYPRPGQAVNQPIHRVNNNASSSLKQTQLHSTASRLVGSHDGN…	ATGGCCGCCGGTGGGGAAGAGCCACGCTCACCGGCCCAGACCAACTTCACCGACGCACAGCTCAAGCCGGCTCCTCTCCGCCTGACGAGGAAGAGTAACTCGAGCGGCGGCCAAAGTAATAATAGCCTATCCCGAGGCAACTCATCGGCCACCTCGGGCAGGACCCCCAACAGTACCAAACGAAACAACGGGGAAAGCCTCAACACCATCATGCACAGAGCTGCAACCCCATCCACATACCGAACGGCTCCTAACCAAACATCCCCCAAGCTCGCCTCTCTGGTATCCAAGTTTGAGATACTGGATGTTATGGGTACTTCTGACGCCAGAGCCTTGCAGCTTCCATCTCCAGTCAAAGGCCAAAAGCCACCCGCTGCCCCAATGCCAACACCAGATGAC…	ATGGCCGCCGGTGGGGAAGAGCCACGCTCACCGGCCCAGACCAACTTCACCGACGCACAGCTCAAGCCGGCTCCTCTCCGCCTGACGAGGAAGAGTAACTCGAGCGGCGGCCAAAGTAATAATAGCCTATCCCGAGGCAACTCATCGGCCACCTCGGGCAGGACCCCCAACAGTACCAAACGAAACAACGGGGAAAGCCTCAACACCATCATGCACAGAGCTGCAACCCCATCCACATACCGAACGGCTCCTAACCAAACATCCCCCAAGCTCGCCTCTCTGGTATCCAAGTTTGAGATACTGGATGTTATGGGTACTTCTGACGCCAGAGCCTTGCAGCTTCCATCTCCAGTCAAAGGCCAAAAGCCACCCGCTGCCCCAATGCCAACACCAGATGAC…
NCU05755	NcraOR74A_LGVII: 3,720,774 - 3,721,718 (-)	N. crassa OR74A	2	886	672	hypothetical protein	null	null	null	null	null	null	2	0	MGRHFPDINRVPAGEPNINDAPRKVYIASRFVGGKLGAWTVGLIADIISSGHYLGSMPSPNYHWCVLVGDYYHQLQATKQDGKHWNWYDNNVKDWTDKWELYEVGETRFNDNAIASAGIEAIQDMDEVYKLVDNNCQKFTLKLLDLICADGRRKVYTSYSRHKLKAGFIPGELLDESNPGEKVEVEVAFVEDGVAHIELLDKAFELMDENTPTLAEEEIFKEI	TGACAGCAAGCTCATCACAGCTCTCACCTCAAGCACATCCCACCAGCTCTATTTTTCTCTCCATCCTTCAGTCACCATGGGCCGCCATTTCCCCGACATCAACCGTGTTCCAGCCGGTGAGCCCAACATCAACGATGCGCCTCGCAAGGTTTACATCGCCTCCCGCTTCGTCGGCGGCAAGCTCGGTGCTTGGACTGTGGGACTCATTGCCGACATCATCAGCAGCGGCCACTATCTTGGTTCGATGCCCAGCCCCAACTACCACTGGTGTGTGCTAGTTGGTGACTACTACCATCAGCTTCAAGCCACCAAGCAGGACGGCAAGCACTGGAACTGGTACGACAACAACGTCAAGGACTGGACCGACAAGTGGGAGCTGTATGAGGTTGGCGAGACCAG…	ATGGGCCGCCATTTCCCCGACATCAACCGTGTTCCAGCCGGTGAGCCCAACATCAACGATGCGCCTCGCAAGGTTTACATCGCCTCCCGCTTCGTCGGCGGCAAGCTCGGTGCTTGGACTGTGGGACTCATTGCCGACATCATCAGCAGCGGCCACTATCTTGGTTCGATGCCCAGCCCCAACTACCACTGGTGTGTGCTAGTTGGTGACTACTACCATCAGCTTCAAGCCACCAAGCAGGACGGCAAGCACTGGAACTGGTACGACAACAACGTCAAGGACTGGACCGACAAGTGGGAGCTGTATGAGGTTGGCGAGACCAGGTTCAACGACAATGCCATTGCTTCGGCTGGTATCGAAGCCATCCAGGACATGGACGAGGTGTACAAGCTGGTTGAC…
NCU05756	NcraOR74A_LGVII: 3,722,470 - 3,723,972 (+)	N. crassa OR74A	2	1444	1350	peptidase M4 (metalloprotease-20)	null	null	null	metalloendopeptidase activity	null	null	12	0	MAQPLCFFIPDHIFTPTINRNAVANKVEELNKSNLQTNASYRVANSWRKEASKDEDLRLFAVSNEVVIESFDEIQPQKVQEPVEEAYTPTKAVRDGYENKLSETIRIPRDDLKFPASVPIEQSRCVFDLQFSKHPWSFPGVLMRSEGEPALERQGDPAVNQCYEHMGIVRDFYREVFGNHAILGEGIPLVGIVHYDFYFPNAWWHERDEKDDGSVPGLIFGDGWDTDPWKNNQPTKWYGGCFGNFVGSLEIVAHEMTHGMVHSLLKLETTEESGSLHEHLADVFGMMCEQWHKNQTVDDADWLVGEDLIAKQFKDLQGFALRSVKAPGKAYDIEDLGIKDAQVDHMSNMMQDKRDVKSIYVNMGIMNKAFYLVAQAMGKKSKSWEKPGKIWYAALQKLR…	CTCCAAGACATATATTCTCTCGCAAGTCATTGACTATCTTTAGTCGCTGAAATGGCCCAACCGCTATGCTTCTTCATACCAGATCACATCTTCACACCCACCATCAACAGGAATGCTGTTGCGAACAAGGTTGAAGAGCTAAATAAGAGCAACTTGCAGACCAATGCAAGCTACAGAGTAGCTAACTCTTGGCGCAAGGAGGCCTCCAAAGACGAGGACTTGAGACTCTTTGCGGTGTCGAACGAGGTTGTAATAGAAAGTTTCGATGAGATTCAACCACAAAAAGTACAAGAGCCTGTTGAGGAGGCCTATACTCCTACCAAGGCGGTCAGAGATGGCTATGAGAACAAGCTAAGCGAGACGATCCGCATCCCACGAGATGACCTCAAGTTCCCTGCC…	ATGGCCCAACCGCTATGCTTCTTCATACCAGATCACATCTTCACACCCACCATCAACAGGAATGCTGTTGCGAACAAGGTTGAAGAGCTAAATAAGAGCAACTTGCAGACCAATGCAAGCTACAGAGTAGCTAACTCTTGGCGCAAGGAGGCCTCCAAAGACGAGGACTTGAGACTCTTTGCGGTGTCGAACGAGGTTGTAATAGAAAGTTTCGATGAGATTCAACCACAAAAAGTACAAGAGCCTGTTGAGGAGGCCTATACTCCTACCAAGGCGGTCAGAGATGGCTATGAGAACAAGCTAAGCGAGACGATCCGCATCCCACGAGATGACCTCAAGTTCCCTGCCTCGGTACCAATCGAGCAATCCCGATGCGTCTTTGACCTCCAATTTAGCAAG…
NcraOR74A_LGVII_tRNA_Arg4	NcraOR74A_LGVII: 3,724,007 - 3,724,078 (+)	N. crassa OR74A	1	72	null	tRNA Arg	null	null	null	null	null	null	0	0	null	GGTCCGCTGGCTCAATGGCAGAGCGTCTGACTACGAATCAGGAGGTTCCAGGTTCGACCCCTGGGTGGATCG	null
NCU05757	NcraOR74A_LGVII: 3,724,260 - 3,726,118 (+)	N. crassa OR74A	5	1459	837	nitrilase (nitrilase-5)	null	null	null	hydrolase activity, acting on carbon-nitrogen (but not peptide) bonds	nitrogen compound metabolic process	null	154	1	MALVAVGQLTSTASMANNLRQCQILVKKAVQAGAKALFLPEATDYISSSAEESLSLVKPVQESEFVLGLQEEARRFKLPIHVGVHEPSSQTSSQQRIKNTVLWINEQGEIAHRYQKIHLFDVDIQGGPVLKESQSVEPGMKIEPPFETAFGKVASTICFDLRFPEIGISLRRQGAEIITYPSAFTVPTGQAHWEVLLRARAIETQSYVIAAAQVGRHNEKRVSYGHSMIIDPWGRIVASVGEKADEPEIATATIDLELVKKVRAEVPLRRRTDVYPEV	CGTCAAACAAACCCCGCAGCAACAACAACAATCAGCCAAGAGACTCATTGACGACACTCCTCTTTATCTGCCTGCGCGACCATCCGATTCCCTTCATTTTTCTTGAAATTCATTCAAAAGTGCACCAAGATCATCACAATGGCTCTTGTCGCGGTTGGTCAGTTGACGTCAACGGCCAGCATGGCCAACAACCTTCGCCAATGCCAGATTCTGGTCAAGAAAGCAGTCCAAGCTGGTGCAAAGGCCCTCTTCCTCCCCGAGGCAACAGACTACATCTCCTCCTCCGCCGAAGAGAGCCTCAGCCTCGTCAAGCCCGTGCAAGAAAGTGAGTTTGTCCTAGGTCTCCAAGAGGAAGCTCGCCGATTTAAGCTGCCGATCCACGTCGGCGTCCACGAACCC…	ATGGCTCTTGTCGCGGTTGGTCAGTTGACGTCAACGGCCAGCATGGCCAACAACCTTCGCCAATGCCAGATTCTGGTCAAGAAAGCAGTCCAAGCTGGTGCAAAGGCCCTCTTCCTCCCCGAGGCAACAGACTACATCTCCTCCTCCGCCGAAGAGAGCCTCAGCCTCGTCAAGCCCGTGCAAGAAAGTGAGTTTGTCCTAGGTCTCCAAGAGGAAGCTCGCCGATTTAAGCTGCCGATCCACGTCGGCGTCCACGAACCCAGCAGCCAGACCTCTTCGCAGCAGCGCATCAAGAACACAGTCCTCTGGATCAACGAGCAGGGCGAGATTGCGCATCGGTACCAGAAGATCCACCTCTTTGACGTGGACATCCAGGGCGGTCCCGTCCTCAAGGAAAGC…
NCU05758	NcraOR74A_LGVII: 3,727,404 - 3,729,156 (+)	N. crassa OR74A	1	1753	1701	pheromone receptor-2 (pre-2)	null	null	null	mating-type factor pheromone receptor activity	null	membrane	37	0	MASSSSPPADIFSGITQSLNSTHATLTLPIPPADRDHLENQVLFLFDNHGQLLNVTTTYIDAFNNMLVSTTINYATQIGATFIMLAIMLLMTPRRRFKRLPTIISLLALCINLIRVVLLALFFPSHWTDFYVLYSGDWQFVPPGDMQISVAATVLSIPVTALLLSALMVQAWSMMQLWTPLWRALVVLVSGLLSLVTVAMSFANCIFQAKNILYADPLPSYWVRKLYLALTTGSISWFTFLFMIRLVMHMWTNRSILPSMKGLKAMDVLIITNSILMLIPVLFAGLEFLDSASGFESGSLTQTSVVIVLPLGTLVAQRIATRGYMPDSLEASSGPNGSLPLSNLSFAGGGGGGSGGHKDKENGGGIIPPTTNNTAATNFSSSIACSGISCLPKVKRMTA…	ATGGCCTCCTCTTCGTCCCCTCCCGCCGATATCTTCAGCGGCATAACCCAATCCCTCAACTCCACCCACGCCACCCTCACCCTCCCCATCCCCCCCGCCGACCGCGACCACCTCGAGAACCAAGTTCTCTTTTTGTTCGACAATCACGGCCAGCTCCTCAACGTCACCACCACCTACATCGACGCCTTCAACAACATGTTGGTTTCCACCACCATCAACTACGCCACTCAAATCGGCGCCACCTTCATCATGCTCGCCATCATGCTGCTCATGACGCCCCGCCGCCGCTTCAAGCGCTTACCCACCATCATCAGCCTCCTGGCACTTTGCATCAACCTGATCCGCGTCGTCCTGCTGGCGCTTTTCTTCCCTTCACACTGGACCGATTTCTACGTCTTG…	ATGGCCTCCTCTTCGTCCCCTCCCGCCGATATCTTCAGCGGCATAACCCAATCCCTCAACTCCACCCACGCCACCCTCACCCTCCCCATCCCCCCCGCCGACCGCGACCACCTCGAGAACCAAGTTCTCTTTTTGTTCGACAATCACGGCCAGCTCCTCAACGTCACCACCACCTACATCGACGCCTTCAACAACATGTTGGTTTCCACCACCATCAACTACGCCACTCAAATCGGCGCCACCTTCATCATGCTCGCCATCATGCTGCTCATGACGCCCCGCCGCCGCTTCAAGCGCTTACCCACCATCATCAGCCTCCTGGCACTTTGCATCAACCTGATCCGCGTCGTCCTGCTGGCGCTTTTCTTCCCTTCACACTGGACCGATTTCTACGTCTTG…
NCU05759	NcraOR74A_LGVII: 3,730,560 - 3,731,861 (+)	N. crassa OR74A	2	1242	747	hypothetical protein	null	null	null	null	null	null	2	0	MPAVLSRPEDVSPLHSRCWHQGGIVTANGCLLPIITYDPEEQYRTTHTVIVLHDRPGYNDIFELFAREIFNNDARLTAVSRHNSLRHHFPTFRWVFAAGVSEARAILGHREEMRPRWARDTPLLEDMFTCHHVFSLVEAEELRYSAQEVPNPRSRIFLVGFGKGFHIASALFFGEPLWGLGGLIGFAGFLPNMRELIALGRGPDSADNEKCRQFLKDLQTCYFGRHLSQSQDTASAQTSSHDDATRPG	GATCCCATCCCGCCCACCATGCCGGCTGTCCTGTCCAGACCAGAAGACGTGAGCCCACTCCATTCGAGGTGCTGGCACCAAGGAGGTATAGTCACGGCCAACGGTTGTTTATTGCCCATCATCACCTACGATCCAGAAGAGCAATATCGCACTACACATACTGTCATCGTCCTCCATGACCGACCCGGCTACAACGATATCTTTGAACTCTTTGCACGAGAGATTTTCAACAACGATGCCAGGTTGACTGCCGTCTCTCGACACAATAGCCTTCGCCACCACTTTCCAACTTTCAGATGGGTCTTTGCGGCTGGAGTCTCAGAAGCCAGGGCGATACTAGGTCACAGAGAAGAGATGCGACCCCGATGGGCTCGTGATACCCCATTACTTGAGGACATG…	ATGCCGGCTGTCCTGTCCAGACCAGAAGACGTGAGCCCACTCCATTCGAGGTGCTGGCACCAAGGAGGTATAGTCACGGCCAACGGTTGTTTATTGCCCATCATCACCTACGATCCAGAAGAGCAATATCGCACTACACATACTGTCATCGTCCTCCATGACCGACCCGGCTACAACGATATCTTTGAACTCTTTGCACGAGAGATTTTCAACAACGATGCCAGGTTGACTGCCGTCTCTCGACACAATAGCCTTCGCCACCACTTTCCAACTTTCAGATGGGTCTTTGCGGCTGGAGTCTCAGAAGCCAGGGCGATACTAGGTCACAGAGAAGAGATGCGACCCCGATGGGCTCGTGATACCCCATTACTTGAGGACATGTTTACCTGTCATCACGTG…
NCU05760	NcraOR74A_LGVII: 3,732,138 - 3,732,836 (-)	N. crassa OR74A	1	699	699	hypothetical protein	null	null	null	null	null	null	1	0	MSYSGRRSSSSRYTSSGGRSGTYSSSGTYSSSSGGGGGGSSSGGGSGYSNYIPTAGYAVNTPSYTVTSGGSGGSYYTSSSGQSGYSGSEPPSYYSSSSSGSAAPPPSYYSSTSGGGGSSRYSGGGGGGGGYSDYIPTAGYAVDTPSYTVTSGGSGGSYYTSSNGRSGYSGSEPPSYYSSSGGGGGGGGAGGSSGYSGGGSSSSGRGSSSYSGGGGGSSGYSGGGSSSYYSSR	ATGTCCTACTCAGGCAGACGCTCCTCCTCCTCCCGCTACACCTCTTCCGGCGGTCGTTCCGGCACTTACTCCTCTTCCGGCACTTACTCCTCCTCTTCCGGCGGCGGCGGTGGTGGCTCTTCCTCGGGCGGCGGCAGTGGCTACTCCAACTACATCCCGACCGCGGGTTACGCTGTCAACACGCCCTCTTACACCGTCACCAGCGGCGGCAGCGGAGGCTCCTACTACACCTCTTCTAGTGGCCAATCCGGATACTCGGGCTCTGAGCCTCCGTCCTACTACTCCTCCTCCTCGTCTGGCAGTGCTGCTCCTCCTCCATCTTACTATTCCTCTACTTCGGGAGGTGGCGGCTCTTCCCGCTACTCCGGCGGCGGCGGAGGTGGTGGTGGTTACTCCGAC…	ATGTCCTACTCAGGCAGACGCTCCTCCTCCTCCCGCTACACCTCTTCCGGCGGTCGTTCCGGCACTTACTCCTCTTCCGGCACTTACTCCTCCTCTTCCGGCGGCGGCGGTGGTGGCTCTTCCTCGGGCGGCGGCAGTGGCTACTCCAACTACATCCCGACCGCGGGTTACGCTGTCAACACGCCCTCTTACACCGTCACCAGCGGCGGCAGCGGAGGCTCCTACTACACCTCTTCTAGTGGCCAATCCGGATACTCGGGCTCTGAGCCTCCGTCCTACTACTCCTCCTCCTCGTCTGGCAGTGCTGCTCCTCCTCCATCTTACTATTCCTCTACTTCGGGAGGTGGCGGCTCTTCCCGCTACTCCGGCGGCGGCGGAGGTGGTGGTGGTTACTCCGAC…
NCU05761	NcraOR74A_LGVII: 3,734,171 - 3,735,555 (-)	N. crassa OR74A	4	1118	942	hypothetical protein	null	null	null	null	null	null	64	1	MTTIFFPPFSFSSKSIPYFSLPQAEDGPEPLQSQQEKRNQRQQQQQSIWPSKTLLSFWIFMSLFFACTTTWLTAELHAVRKHGSFAQGFRSELDAAKHLIKVKTVDFGGSPRFKEDGTEYVPVPSDGEAAHYKAYVGTPRREIDHNWALLHWGRFFLLTEQEAKSAWGDEYKQFWSPKHGGYVVALEVMHTLHCLDHIRKAFYPDHYPVDSDIHGTLHRDHCLDHLRQTVLCNADLTPIPSRYYKALGQNYIDSDRPHTCRDFGRIREWVSERFNGSLKVEPAPGTVVEDEWRNGGPSGGGMGMEHEHGHGNV	ATGACAACCATCTTCTTCCCCCCCTTCTCCTTCTCCTCCAAATCCATACCCTACTTCAGCCTCCCCCAAGCCGAAGATGGACCCGAACCCCTTCAATCCCAGCAGGAGAAAAGAAACCAACGACAACAGCAACAACAGTCCATCTGGCCAAGTAAAACCCTACTAAGTTTCTGGATCTTCATGTCCCTCTTCTTCGCCTGCACAACGACCTGGTTAACTGCCGAGTTACACGCCGTAAGGAAACATGGGAGTTTTGCACAGGGGTTTAGGAGTGAACTTGACGCGGCCAAACACCTGATCAAAGTCAAAACGGTGGACTTTGGCGGGAGTCCCCGGTTCAAGGAGGATGGGACCGAGTATGTACCTGTCCCGAGTGATGGCGAGGCTGCTCATTATAAG…	ATGACAACCATCTTCTTCCCCCCCTTCTCCTTCTCCTCCAAATCCATACCCTACTTCAGCCTCCCCCAAGCCGAAGATGGACCCGAACCCCTTCAATCCCAGCAGGAGAAAAGAAACCAACGACAACAGCAACAACAGTCCATCTGGCCAAGTAAAACCCTACTAAGTTTCTGGATCTTCATGTCCCTCTTCTTCGCCTGCACAACGACCTGGTTAACTGCCGAGTTACACGCCGTAAGGAAACATGGGAGTTTTGCACAGGGGTTTAGGAGTGAACTTGACGCGGCCAAACACCTGATCAAAGTCAAAACGGTGGACTTTGGCGGGAGTCCCCGGTTCAAGGAGGATGGGACCGAGTATGTACCTGTCCCGAGTGATGGCGAGGCTGCTCATTATAAG…
NCU05762	NcraOR74A_LGVII: 3,736,005 - 3,737,750 (-)	N. crassa OR74A	5	1314	1227	hypothetical protein	null	null	null	oxidoreductase activity	metabolic process	null	19	0	MFESIRIAYREWRREPRYTPVDDSESQTSSSSSSSSSPEEEQKPAEETTTLKQHLLTAYLIITTLAWISLVVRFIILPFFVLDPLSPPPIASFWQSSNNTNRKSWGACKHIATRREWRSLTETERNEFVDAIHCLARTPSEWGENNRTVYDDFAILHGGVGSWCHRSASFLPWHRWTLHIFENILKDKCGFPRGGTIPYWDWSLDHLSLSSSSIFSPTTGFGSDGAPSAPPSVGQGRCVLDGPFADLRPIIYNHTYVTHCLSRGFNDPKRNATTTATGTGGEIPGDHYKPEAIGEILRVKGYEEFGKQVEEKLHNGLHQSVGGDFRAMTAANDPLFYVHHASLDRMWWRWQWENPEVRLREYSGKHMFNSTPGEASVRDVLLYGGFTEDVLVERAMSTE…	ATGTTCGAATCAATACGAATCGCATACAGAGAATGGCGGCGAGAGCCTCGATACACGCCAGTAGACGATAGCGAAAGCCAGACCTCCTCCTCCTCCTCATCCTCCTCATCCCCGGAAGAGGAACAAAAACCGGCTGAGGAGACGACGACACTAAAACAACACCTCCTAACAGCCTACCTCATCATCACCACCCTAGCCTGGATCAGCCTAGTAGTCAGGTTCATTATTTTGCCCTTTTTTGTCCTTGATCCCCTATCACCACCACCAATTGCCAGTTTCTGGCAGAGCAGCAACAACACGAACAGAAAATCATGGGGGGCATGCAAACATATAGCCACCCGACGCGAATGGCGCTCGCTCACGGAAACGGAGAGAAACGAGTTCGTGGACGCCATCCAT…	ATGTTCGAATCAATACGAATCGCATACAGAGAATGGCGGCGAGAGCCTCGATACACGCCAGTAGACGATAGCGAAAGCCAGACCTCCTCCTCCTCCTCATCCTCCTCATCCCCGGAAGAGGAACAAAAACCGGCTGAGGAGACGACGACACTAAAACAACACCTCCTAACAGCCTACCTCATCATCACCACCCTAGCCTGGATCAGCCTAGTAGTCAGGTTCATTATTTTGCCCTTTTTTGTCCTTGATCCCCTATCACCACCACCAATTGCCAGTTTCTGGCAGAGCAGCAACAACACGAACAGAAAATCATGGGGGGCATGCAAACATATAGCCACCCGACGCGAATGGCGCTCGCTCACGGAAACGGAGAGAAACGAGTTCGTGGACGCCATCCAT…
NCU05763	NcraOR74A_LGVII: 3,738,189 - 3,739,012 (+)	N. crassa OR74A	3	447	141	hypothetical protein	null	null	null	null	null	null	1	0	MKNLAALVVAVLLLPFATALPTPNPVRADGLVPQELQDSAQPSGLA	CGGAACCTCACACAGCCCGAATTAATCATTCACTCGTCTTGCCAGAACCCCCAACACATCCTTTCGTACCATACGCTACGTCGACGTCGACCCAAGACAAAAAAAAAATGAAGAACCTCGCCGCTCTCGTTGTCGCCGTCTTGTTGCTACCCTTTGCGACCGCTTTGCCAACGCCCAACCCAGTCCGAGCCGATGGACTTGTTCCCCAGGAGCTGCAAGATAGTGCTCAACCTAGCGGACTTGCATGAGTTTGACAAATGATCGACTGGATGGCATTGGGCTGGGAGGCCTTTTGGCTTAGAACCCGGACAATAAGAATCATTGGATATAGGGTCTGCCTGGTTGGAGCGATGGGAGGACCATATTGGAGGTAATAACCAGCATAAAGGAAAGAACATT…	ATGAAGAACCTCGCCGCTCTCGTTGTCGCCGTCTTGTTGCTACCCTTTGCGACCGCTTTGCCAACGCCCAACCCAGTCCGAGCCGATGGACTTGTTCCCCAGGAGCTGCAAGATAGTGCTCAACCTAGCGGACTTGCATGA
NCU17267	NcraOR74A_LGVII: 3,738,965 - 3,740,362 (-)	N. crassa OR74A	4	1126	903	hypothetical protein	null	null	null	null	null	null	19	0	MGRSRPSNSDSSISPTLPSYKSEEEHEEEDVGLLSATSNRLQHIASRRLLGRSSRSRWHRLLVLPVLALTVFFLGAVAIAGIVVYTRDSGNGGSQNTDSGKKVFSLAGELNGLVPEFEVKPVIFGKDPLATSDHKTEASANATEENWRSYKPVGQGFIAVDDPSQYTLPQPIDFQDQTVYSISVFHQLHCLYTIMQAYNSLSEPNHGHNPPSAASQGHTRRDSRQHNPSHSQGHTNHNHIDHCFRYLRQSIVCCGDTALEGQDLNHPELAATDGTGAVHLCKDYRALKGWAEERRLTEAV	CATCATTCACAACATCTTTCCTAACATCAGGTCCTCACTACACCCATCATGGGACGCTCTCGCCCCAGCAACTCAGACTCTTCCATATCTCCGACTTTGCCGTCATACAAATCGGAGGAAGAACATGAAGAAGAGGATGTCGGTCTTCTAAGCGCCACTTCTAATCGTCTTCAGCACATTGCCAGCCGAAGGCTCCTTGGAAGGTCAAGTCGGTCACGATGGCACAGACTTCTCGTCCTTCCGGTCCTGGCTCTCACTGTTTTCTTTCTTGGTGCGGTCGCTATTGCCGGTATTGTTGTTTACACGCGCGATTCAGGAAATGGGGGATCTCAAAACACCGATTCTGGGAAGAAGGTGTTCAGTCTCGCTGGGGAATTGAATGGGCTGGTGCCTGAGTTC…	ATGGGACGCTCTCGCCCCAGCAACTCAGACTCTTCCATATCTCCGACTTTGCCGTCATACAAATCGGAGGAAGAACATGAAGAAGAGGATGTCGGTCTTCTAAGCGCCACTTCTAATCGTCTTCAGCACATTGCCAGCCGAAGGCTCCTTGGAAGGTCAAGTCGGTCACGATGGCACAGACTTCTCGTCCTTCCGGTCCTGGCTCTCACTGTTTTCTTTCTTGGTGCGGTCGCTATTGCCGGTATTGTTGTTTACACGCGCGATTCAGGAAATGGGGGATCTCAAAACACCGATTCTGGGAAGAAGGTGTTCAGTCTCGCTGGGGAATTGAATGGGCTGGTGCCTGAGTTCGAGGTCAAGCCTGTCATCTTCGGGAAAGACCCGCTGGCTACTTCGGAC…
NCU05764	NcraOR74A_LGVII: 3,740,687 - 3,741,859 (-)	N. crassa OR74A	1	1173	999	hypothetical protein	null	null	null	null	null	null	23	0	MAIPGMDSEEESKVTTLITCFPHDHSLRTLVQIPRFRQRLSILSQWSIPLGSRVLDIGCGQGDSSLVLAMELGPTCHVTGIDTAPPDYGTPLNISESQEKILQSALGDRLSFYNQVDAATFFNSTSTSTTASDKTFDVATACHSLFYFPSSASVISLFQELAAANIRNVYVAEYDSKQTSFPVTQTPHILAAKAQALYFAYKSEADLEKQQQQQQQQQQQASSSKKEEMPLNVRAAPDVEAITKAAQAAGFKVAREGKFTPKEEYLEGHFETRCVRGARFEARVKEEGFAKEREEEILGVVEEVNRAYEEMERGGVDKVRCMDVWWAVFELE	TTCTCCTTCTCTTTCTTCCAAATCGCAAACCACTTCCACCCAGACCAACACAATGGCCATCCCAGGAATGGACTCCGAGGAAGAGTCCAAGGTCACCACCCTCATCACCTGCTTCCCCCACGATCATTCCTTAAGAACGCTTGTTCAAATCCCCCGTTTCCGCCAACGCCTCTCCATTCTCTCACAATGGTCCATTCCACTCGGCAGCCGCGTTCTGGACATTGGCTGTGGCCAAGGCGACTCCTCTCTCGTTCTGGCCATGGAACTCGGTCCAACCTGCCACGTCACCGGCATCGACACCGCGCCGCCCGACTACGGCACCCCCTTGAACATTTCCGAGTCCCAGGAGAAGATCCTGCAATCTGCTCTCGGTGACCGTCTCTCCTTTTACAATCAAGT…	ATGGCCATCCCAGGAATGGACTCCGAGGAAGAGTCCAAGGTCACCACCCTCATCACCTGCTTCCCCCACGATCATTCCTTAAGAACGCTTGTTCAAATCCCCCGTTTCCGCCAACGCCTCTCCATTCTCTCACAATGGTCCATTCCACTCGGCAGCCGCGTTCTGGACATTGGCTGTGGCCAAGGCGACTCCTCTCTCGTTCTGGCCATGGAACTCGGTCCAACCTGCCACGTCACCGGCATCGACACCGCGCCGCCCGACTACGGCACCCCCTTGAACATTTCCGAGTCCCAGGAGAAGATCCTGCAATCTGCTCTCGGTGACCGTCTCTCCTTTTACAATCAAGTCGACGCCGCCACCTTTTTTAATTCTACCTCTACCTCTACCACTGCTAGTGAT…
NCU17268	NcraOR74A_LGVII: 3,742,302 - 3,743,489 (+)	N. crassa OR74A	2	1113	861	hypothetical protein	null	null	null	null	null	null	45	0	MATGGVRRWWNNLMATLKMPELRHDPGQLDEDSEDDEQAQLNRQSLKRCEYETGDETPSTKRRFWPWVMLLLLGAVVGTALVTHVLTRHSICHVSPTIQHQSSHSPSTHHGHSHTEDTPPSHKGEVKECGTSPKEARARGCVFEQQMPAWIPRACAFPEVVEEYKDNFGDMMADWTWYWDSNTTMQVPPEAVPDLQAGDFSVIYTKYQASHDLHCLYCSRKIIYALSKGIKMMDARCHQFYHGAHCIQHIGNSLMMAERGEQKRIRTWVYPLMYHNCVPLTSTQES	CACTGTAGTAGTTTTTGTAAACCTGTAGAAATCCAACAGCCATCGTGTTGATATCTCCCAGTAAGCGCCCCACTGAAAACCTGTCGGCCATCACTGACGCCTCCCTTTATACCTAAACCATGGCAACGGGCGGCGTTCGACGGTGGTGGAACAACTTGATGGCAACATTGAAAATGCCAGAGCTACGGCATGACCCTGGCCAGCTGGACGAAGACAGCGAAGATGATGAACAAGCACAGCTCAACAGACAGAGCCTCAAGCGGTGCGAATACGAGACTGGCGATGAAACGCCCTCGACAAAGCGACGTTTCTGGCCGTGGGTAATGCTGCTGCTGCTGGGAGCAGTCGTTGGAACAGCACTTGTGACTCATGTTTTGACTCGTCACTCCATCTGCCATG…	ATGGCAACGGGCGGCGTTCGACGGTGGTGGAACAACTTGATGGCAACATTGAAAATGCCAGAGCTACGGCATGACCCTGGCCAGCTGGACGAAGACAGCGAAGATGATGAACAAGCACAGCTCAACAGACAGAGCCTCAAGCGGTGCGAATACGAGACTGGCGATGAAACGCCCTCGACAAAGCGACGTTTCTGGCCGTGGGTAATGCTGCTGCTGCTGGGAGCAGTCGTTGGAACAGCACTTGTGACTCATGTTTTGACTCGTCACTCCATCTGCCATGTCTCCCCCACAATACAACACCAGTCCTCCCATTCTCCATCCACACATCATGGACACAGCCATACTGAGGACACCCCACCGAGCCATAAAGGCGAAGTGAAGGAATGCGGGACTTCACCG…
NCU17269	NcraOR74A_LGVII: 3,743,514 - 3,746,097 (-)	N. crassa OR74A	3	2388	2388	oligopeptide transporter OPT (oligopeptide transporter-5)	null	null	null	null	transmembrane transport	null	23	0	MTQQNLDEEENDDLVIYPSEPGSESDAFIKDNNRRSSSLASPLETDHGREDAEVGHLPSEDDEVIDPRLRNYPIPLVAKTVDLHNDETEPLLTIRFWILSTLWVIVGCSVSSVYYFKPYSVRLSGYVVQLLSWGMGALMARYFPQKQYTLTLPILRKEISFNLNPGPWNPKEHALVIVAYWGSTYTAYGLGPLSAMELYYHKRMSGPWAVLFLMTTQLMGYGFAGVYRDVLVRPPGMYYPGVLPNVTLFNAMHRHPSVTKKSLGFFGVVAAAAFVYQWLPGFVMPLLASLPVVCWMGLGTKTAFVLGSGTYGFGLLDFSLDWNYASFLTPLYTPLWATVNRFVGAAVVIWVVYPLAYFLNVNGAQQFAPMSSGTWDAEGNRYNISRILTPTYELNRTAL…	ATGACACAGCAGAATCTTGATGAGGAGGAGAATGATGACTTGGTCATTTATCCATCCGAACCTGGATCCGAGTCCGATGCCTTCATCAAAGACAATAACCGAAGGTCATCCTCTCTTGCCTCCCCTCTAGAGACGGACCATGGTCGAGAGGACGCCGAGGTTGGGCATCTTCCAAGCGAAGATGACGAGGTGATCGATCCTCGACTCAGGAACTATCCCATTCCCCTTGTAGCCAAGACAGTCGACCTACACAACGATGAAACCGAACCCCTCCTAACCATCCGCTTCTGGATCCTCTCCACCCTCTGGGTCATCGTCGGCTGCTCCGTCTCTTCCGTCTACTACTTCAAGCCCTACTCCGTTCGTCTCTCGGGTTACGTCGTGCAACTACTCTCGTGG…	ATGACACAGCAGAATCTTGATGAGGAGGAGAATGATGACTTGGTCATTTATCCATCCGAACCTGGATCCGAGTCCGATGCCTTCATCAAAGACAATAACCGAAGGTCATCCTCTCTTGCCTCCCCTCTAGAGACGGACCATGGTCGAGAGGACGCCGAGGTTGGGCATCTTCCAAGCGAAGATGACGAGGTGATCGATCCTCGACTCAGGAACTATCCCATTCCCCTTGTAGCCAAGACAGTCGACCTACACAACGATGAAACCGAACCCCTCCTAACCATCCGCTTCTGGATCCTCTCCACCCTCTGGGTCATCGTCGGCTGCTCCGTCTCTTCCGTCTACTACTTCAAGCCCTACTCCGTTCGTCTCTCGGGTTACGTCGTGCAACTACTCTCGTGG…
NCU17270	NcraOR74A_LGVII: 3,746,488 - 3,747,488 (+)	N. crassa OR74A	3	861	861	hypothetical protein	null	null	null	null	null	null	57	0	MNIFKKFFAANRDHEEVKYDPIDKSENGMPTRSSSPSYPWSAGFARRQSSILSHPAVVVSQAVIIILLAIYAFVVSRKGPTDLACARQLSPYSPYLETDDLRYVEFTDQNHLMQPSPYRGHPTPEVEEAWLKLWRMPTIHFPESKLPLLNKTPPSAYVHVSPKYLLSSSSSSSSSSSDTGEVLGFLDVFHQLHCLNLVRQYTYRDAYDYSNVTAFRAPEEVVRGHIDHCIETIRKAIMCTADVTPVVFLKDESRKGGSKSDFDIRKKCKDFERIKEWVGGHMGFAT	ATGAACATCTTCAAAAAGTTCTTTGCGGCCAATCGGGACCATGAGGAGGTGAAATATGACCCCATTGACAAATCCGAAAACGGCATGCCAACCCGATCCAGCTCCCCAAGCTATCCCTGGTCAGCGGGCTTCGCGAGACGTCAAAGTTCAATATTATCACATCCGGCCGTTGTTGTCTCCCAAGCAGTAATCATCATACTACTCGCCATATACGCATTTGTGGTTTCACGGAAAGGTCCAACCGACTTGGCGTGTGCGAGACAGTTGTCGCCGTATTCACCCTACCTAGAAACCGACGACTTACGATATGTAGAGTTTACAGACCAGAACCACCTCATGCAGCCCTCCCCTTACCGGGGCCACCCAACGCCGGAAGTAGAGGAGGCCTGGCTAAAGTTG…	ATGAACATCTTCAAAAAGTTCTTTGCGGCCAATCGGGACCATGAGGAGGTGAAATATGACCCCATTGACAAATCCGAAAACGGCATGCCAACCCGATCCAGCTCCCCAAGCTATCCCTGGTCAGCGGGCTTCGCGAGACGTCAAAGTTCAATATTATCACATCCGGCCGTTGTTGTCTCCCAAGCAGTAATCATCATACTACTCGCCATATACGCATTTGTGGTTTCACGGAAAGGTCCAACCGACTTGGCGTGTGCGAGACAGTTGTCGCCGTATTCACCCTACCTAGAAACCGACGACTTACGATATGTAGAGTTTACAGACCAGAACCACCTCATGCAGCCCTCCCCTTACCGGGGCCACCCAACGCCGGAAGTAGAGGAGGCCTGGCTAAAGTTG…
NCU17271	NcraOR74A_LGVII: 3,747,718 - 3,750,205 (-)	N. crassa OR74A	4	2262	2262	hypothetical protein	null	null	null	serine-type peptidase activity	proteolysis	null	12	0	MHGSTTAFMLFFSVLLTLASVRAAHNEVVTDDACLQIARSYEIWTKSGGHGDFSDIPGQTAYDCLMSMPFDSERAVKFLNEYLKYLQFQSTLDSLKHAPSGYKTPSIDLLKGFDKIRQRAEKSIYKSQYGFDNDIKSLIHRANEGHLEINLCSQQIFHFQRSPSLVSISSDGLELPKIYTWNDAKLLYSGFPNTQVSHLVEINSIDATYFLQAHLALTFQYHDPDARYNHLFPSPVNQYTGLLTGGGWQSYQGLWPGAAHYLLKFHNGTTMQVNTTVTWPATNGPMNYTDGQTLFKAACLPDYTPSLSSFSHSPIPPPPRQHLHNNPKDPPPSTEGIYPTPIIRTPQNSLRGYYLDNDTAVLQIPTFQHTAGITFSQTAQDFLTLAAEQDNKTKLILDL…	ATGCATGGCTCGACGACAGCCTTCATGCTGTTTTTCTCCGTGCTATTAACCCTGGCATCAGTCAGAGCGGCACATAATGAGGTCGTTACCGATGACGCATGCTTACAGATAGCCCGTTCATATGAAATTTGGACCAAGAGTGGCGGCCATGGAGACTTCTCCGACATCCCAGGACAAACGGCATATGACTGTCTGATGTCCATGCCCTTTGACTCTGAGCGCGCAGTCAAGTTTTTGAATGAGTACCTAAAATATCTCCAGTTCCAGTCGACTCTCGACTCTCTCAAACATGCGCCATCTGGCTACAAGACACCCTCCATCGATCTTCTCAAAGGTTTCGACAAGATTCGACAAAGAGCTGAGAAAAGTATCTACAAAAGTCAATACGGATTCGACAAC…	ATGCATGGCTCGACGACAGCCTTCATGCTGTTTTTCTCCGTGCTATTAACCCTGGCATCAGTCAGAGCGGCACATAATGAGGTCGTTACCGATGACGCATGCTTACAGATAGCCCGTTCATATGAAATTTGGACCAAGAGTGGCGGCCATGGAGACTTCTCCGACATCCCAGGACAAACGGCATATGACTGTCTGATGTCCATGCCCTTTGACTCTGAGCGCGCAGTCAAGTTTTTGAATGAGTACCTAAAATATCTCCAGTTCCAGTCGACTCTCGACTCTCTCAAACATGCGCCATCTGGCTACAAGACACCCTCCATCGATCTTCTCAAAGGTTTCGACAAGATTCGACAAAGAGCTGAGAAAAGTATCTACAAAAGTCAATACGGATTCGACAAC…
NCU05766	NcraOR74A_LGVII: 3,750,756 - 3,752,208 (+)	N. crassa OR74A	3	1300	813	hypothetical protein	null	null	null	null	null	null	64	1	MDHYRDDQSSTTVRSSASGSNMVDDDMEEKENLLESNPPRTPGKRTNTRRGRLMILSLPCTTFFLALSNVLSLAALVAVTLRPIATTTTVPVSSTTAEQPPRQYPEQPPWEPQVDFRTEIFRFQTIYGAEPSEEVDQAWTAMIPKGKGFILLPNETSEALPDLPRLDKSNKQQHAMISVFHQLHCLYMTRAGYFAAKSGNLDEVNTPHLTHCWDYLRQGIMCNADTTLEWITYPDESGSTGWGYQHTCKDFGAVFEWAERHRFREWKVIH	GGTTGCCGCTGGAATTGCCTCGAGGGATGGAGGCCGTAGGGGCCTTAACCATCAAGCCATTGCTGACTGTCATGGTTACCTAGGCGATTCCCTACCTACTTTCCACCTAATTTCCATGGCGAACGGAGATGACCTGACCTAGGAGCTCCAACAGACACACCCACCACCACCACACTTCAAGACGACATCATGGACCACTACAGAGACGACCAAAGCAGCACCACCGTCCGGTCTTCCGCTTCCGGATCCAACATGGTCGACGACGACATGGAAGAAAAGGAGAACTTGCTCGAATCCAACCCTCCACGCACCCCAGGGAAGCGAACGAATACGAGGAGAGGCAGACTCATGATCCTGAGTCTCCCATGTACCACCTTTTTCCTTGCCTTGTCCAACGTC…	ATGGACCACTACAGAGACGACCAAAGCAGCACCACCGTCCGGTCTTCCGCTTCCGGATCCAACATGGTCGACGACGACATGGAAGAAAAGGAGAACTTGCTCGAATCCAACCCTCCACGCACCCCAGGGAAGCGAACGAATACGAGGAGAGGCAGACTCATGATCCTGAGTCTCCCATGTACCACCTTTTTCCTTGCCTTGTCCAACGTCCTATCGCTAGCAGCCTTGGTGGCCGTCACTCTACGGCCCATAGCAACAACAACAACAGTACCGGTATCTTCAACAACCGCAGAACAACCACCACGCCAATACCCCGAACAACCACCCTGGGAGCCCCAAGTGGATTTCCGAACTGAGATCTTTCGGTTCCAGACGATTTATGGAGCGGAGCCCAGTGAG…
NCU05767	NcraOR74A_LGVII: 3,756,228 - 3,758,279 (+)	N. crassa OR74A	2	1983	1983	PRO1A C6 Zink-finger protein (zinc finger transcription factor-10)	null	null	null	sequence-specific DNA binding RNA polymerase II transcription factor activity, zinc ion binding	regulation of transcription, DNA-dependent	nucleus	47	0	MPSGQRSKSGCWTCRLRRKKCLEGGPPCSNCESRGIFCHGYGPKPNWKDRGDREREEANRLQLQTRRRRRSTATQSHASNPSVSESSTSSRGTIDIGSPPIPAAESPSLSPFLSSDFSFALSPSSGHERNTGIEFEFLDALTIAPDSLTASYNDDIWASHGQTDAALVEISPLDPTTALQRLPEVSEHSKQPSEVPTPLSLSCLGSDNGTGSGMHGPPTSENDIELVMHFIGETCPLQHGSYRSSSATQRSWALFLLMRSPTFYHASLSMSAYHMSLTLAGHSDARATAVNDYQSHRMQALDSFCELMDVNRQRSGGVFGESLICAVQLALLEALGKNMQSCHSYLSSAVQILLDDLRQASLTPDSGINKSSIAQPQQQQLPLGLPLGTSSPVPPGPSP…	ATGCCGTCGGGACAACGAAGTAAAAGTGGATGTTGGACTTGTCGTCTGCGCCGCAAAAAGTGTCTCGAAGGCGGACCACCCTGTTCAAACTGCGAATCTCGAGGCATCTTTTGCCATGGTTATGGTCCCAAACCCAACTGGAAAGATAGAGGAGACAGGGAAAGGGAAGAGGCGAACAGGCTTCAACTCCAAACACGAAGACGTCGAAGATCAACGGCCACCCAAAGCCATGCCTCTAACCCATCCGTATCCGAATCGTCGACATCTTCCAGGGGCACTATCGACATCGGTAGCCCTCCCATCCCGGCTGCCGAGTCACCTTCGCTGTCACCGTTCTTGTCGTCCGACTTCTCGTTCGCCTTGTCCCCTTCCTCCGGGCATGAACGAAACACAGGGATA…	ATGCCGTCGGGACAACGAAGTAAAAGTGGATGTTGGACTTGTCGTCTGCGCCGCAAAAAGTGTCTCGAAGGCGGACCACCCTGTTCAAACTGCGAATCTCGAGGCATCTTTTGCCATGGTTATGGTCCCAAACCCAACTGGAAAGATAGAGGAGACAGGGAAAGGGAAGAGGCGAACAGGCTTCAACTCCAAACACGAAGACGTCGAAGATCAACGGCCACCCAAAGCCATGCCTCTAACCCATCCGTATCCGAATCGTCGACATCTTCCAGGGGCACTATCGACATCGGTAGCCCTCCCATCCCGGCTGCCGAGTCACCTTCGCTGTCACCGTTCTTGTCGTCCGACTTCTCGTTCGCCTTGTCCCCTTCCTCCGGGCATGAACGAAACACAGGGATA…
NCU05768	NcraOR74A_LGVII: 3,759,615 - 3,760,745 (+)	N. crassa OR74A	2	1064	717	plenty of it-2 (poi-2)	null	null	null	null	null	null	6	0	MKYSSSILIAAFCVSVLAAPAAKRSSVEDYVIEVDKRSSVEDYVIPIDKRGAVEDYVIPIDKRHNSVEDYVIAVDRRGSVEDYVIPIDKRSSVEDYVISVDNKRSSVEDYAIGVDKRGAVEDYVIEVDKRHNSVEDYAIGVDKRGAVEDYVIPIDKRGAVEDYVIPIDKRHNSVEDYAIGVDKRGAVEDYVIEVDKRHGGVEDYAIGVDKRGSVEDYVIPIDKRHNSVEDYVIEVDKA	GTCTCATCACCAGACCAAGGGCAGACACCTACAACTTACTACGCCATCCGAAATCTCCCCACAAAATCTCGAGTCGATACGCAACCGTCACCATGAAGTACTCGAGTTCCATCCTGATCGCAGCTTTCTGCGTTAGCGTCCTTGCCGCTCCTGCTGCTAAGCGTTCATCCGTTGAGGATTACGTGATCGAGGTGGACAAGCGTTCGTCGGTTGAAGACTATGTCATCCCCATCGACAAGCGTGGTGCCGTCGAAGACTACGTGATCCCGATTGACAAGCGTCACAACTCCGTCGAGGACTACGTGATTGCGGTTGACAGGCGTGGTTCCGTTGAGGACTATGTCATCCCCATCGACAAGAGGTCTTCGGTTGAGGATTACGTGATTTCCGTCGACAACA…	ATGAAGTACTCGAGTTCCATCCTGATCGCAGCTTTCTGCGTTAGCGTCCTTGCCGCTCCTGCTGCTAAGCGTTCATCCGTTGAGGATTACGTGATCGAGGTGGACAAGCGTTCGTCGGTTGAAGACTATGTCATCCCCATCGACAAGCGTGGTGCCGTCGAAGACTACGTGATCCCGATTGACAAGCGTCACAACTCCGTCGAGGACTACGTGATTGCGGTTGACAGGCGTGGTTCCGTTGAGGACTATGTCATCCCCATCGACAAGAGGTCTTCGGTTGAGGATTACGTGATTTCCGTCGACAACAAGCGCAGCTCGGTTGAAGATTACGCAATCGGGGTCGATAAGCGTGGTGCTGTCGAAGACTATGTGATCGAGGTTGACAAGCGCCACAACTCC…
NCU05769	NcraOR74A_LGVII: 3,762,536 - 3,763,243 (-)	N. crassa OR74A	1	708	708	hypothetical protein	null	null	null	null	null	null	3	0	MPSNRTHIKKERDNPYPDIDDYRRHYRHDRSRSPRRSPPRAEVDKGKGKVKLEEEEETEEKKVLVRKRVKEGEYTPKPDYPEWLLWVAGAVISREDRRKHKYSVEKRGGSGASSGKGKGKGKGNGNDREHIGRKEYLEEERWGYGHGHQGGQSRDDDHDDGYRNEAERLDAKMEELLKLPHHVLEDMREEEEARHDEMLKPNYRRRKYGVAKREWDNDERKTVYERYMRSLREDP	ATGCCCAGCAACCGCACCCATATCAAGAAAGAGCGGGACAACCCTTACCCCGACATTGACGACTACCGTCGCCATTACCGCCACGACCGGTCCAGATCCCCTCGCAGATCCCCCCCTCGAGCCGAGGTTGACAAGGGCAAGGGCAAGGTCAAGCTTGAAGAAGAAGAGGAAACAGAAGAAAAGAAGGTCTTGGTCCGCAAGCGCGTCAAGGAAGGCGAGTACACTCCCAAGCCTGATTATCCGGAGTGGTTGTTATGGGTCGCCGGTGCCGTAATCAGTAGGGAGGACCGCAGGAAGCACAAGTACAGCGTGGAGAAGCGCGGTGGCTCTGGAGCCTCCTCTGGTAAGGGCAAGGGCAAGGGCAAGGGCAATGGCAATGATCGAGAGCACATAGGCAGG…	ATGCCCAGCAACCGCACCCATATCAAGAAAGAGCGGGACAACCCTTACCCCGACATTGACGACTACCGTCGCCATTACCGCCACGACCGGTCCAGATCCCCTCGCAGATCCCCCCCTCGAGCCGAGGTTGACAAGGGCAAGGGCAAGGTCAAGCTTGAAGAAGAAGAGGAAACAGAAGAAAAGAAGGTCTTGGTCCGCAAGCGCGTCAAGGAAGGCGAGTACACTCCCAAGCCTGATTATCCGGAGTGGTTGTTATGGGTCGCCGGTGCCGTAATCAGTAGGGAGGACCGCAGGAAGCACAAGTACAGCGTGGAGAAGCGCGGTGGCTCTGGAGCCTCCTCTGGTAAGGGCAAGGGCAAGGGCAAGGGCAATGGCAATGATCGAGAGCACATAGGCAGG…
NCU05770	NcraOR74A_LGVII: 3,764,986 - 3,767,954 (-)	N. crassa OR74A	2	2772	2262	catalase-2 (cat-2)	null	null	null	catalase activity, heme binding, peroxidase activity	oxidation-reduction process, response to oxidative stress	null	204	3	MSECPVRKSNVGGGGTRNHDWWPAQLRLNILRQHTPVSNPLDKDFDYAAAFKSLDYEGLKKDLTKLMTDSQDWWPADFGHYGGLFIRMAWHSAGTYRVTDGRGGGGEGQQRFAPLNSWPDNVSLDKARRLLWPIKQKYGNKISWSDLLLLTGNVALESMGFKTFGFAGGRPDTWEADESVYWGAETTWLGNEDRYSEGQEGHEGHGVVQGDESKKQHTDIHNRDLQSPLASSHMGLIYVNPEGPDGIPDPVASAKDIRVTFGRMAMNDEETVALIAGGHSFGKTHGAGPTHHVGKEPEAAPIEHQGLGWANSFGQGKGPDTITSGLEVTWTPTPTKWGMGYLEYLYKFDWEPTKSPAGANQWVAKNAEPTIPDAYDPNKKKLPTMLTTDIALRMDPAYD…	AGTGACCTGTACCGTACCACCCGGCCTCCATGCCGGCTGACAACCAAGCGGGCTCCCACATCAGCAAAGAGCTTCCTTCAACCTGGAATCAGTATCTCGTCTCGAAAGATCAATCAACCACACAACATCGACCAACATGTCCGAGTGCCCCGTCCGCAAGTCCAACGTCGGCGGTGGTGGCACCAGGAACCACGACTGGTGGCCCGCCCAGCTTAGGCTCAACATCCTCCGCCAACATACCCCCGTCTCCAACCCCCTCGACAAAGACTTCGACTATGCCGCTGCCTTCAAGAGCCTCGACTACGAAGGCCTCAAGAAGGACCTCACTAAACTCATGACCGACTCGCAAGACTGGTGGCCTGCTGATTTCGGCCACTATGGCGGTCTCTTCATCCGCAT…	ATGTCCGAGTGCCCCGTCCGCAAGTCCAACGTCGGCGGTGGTGGCACCAGGAACCACGACTGGTGGCCCGCCCAGCTTAGGCTCAACATCCTCCGCCAACATACCCCCGTCTCCAACCCCCTCGACAAAGACTTCGACTATGCCGCTGCCTTCAAGAGCCTCGACTACGAAGGCCTCAAGAAGGACCTCACTAAACTCATGACCGACTCGCAAGACTGGTGGCCTGCTGATTTCGGCCACTATGGCGGTCTCTTCATCCGCATGGCATGGCACAGCGCCGGCACCTACCGTGTCACGGATGGCCGTGGAGGCGGTGGTGAGGGTCAGCAGCGTTTTGCTCCTCTCAACAGCTGGCCCGACAACGTCTCTCTCGACAAGGCCCGTCGTCTCCTGTGGCCC…
NCU05771	NcraOR74A_LGVII: 3,769,462 - 3,771,285 (-)	N. crassa OR74A	3	1706	876	hypothetical protein	null	null	null	null	null	null	32	0	MAENETPNPPTAPAPGGFVPPAIPPNSLPSPAPSSASAAAVSNLPHPRRTSLRPGSIKEDKVRNYVSDKMLHISRRYVKHFAIPHPDDEITGYKSMAELCKDVDDVINIIWLSGTPSLQIPYLLNIASEFTTWLEGFPPSPAATFALLRKLDHCFASLLFGYDIDTKETLPGFENGLRAGLSRTDMVRCKSVIERTRVLVVEVMAKEPADEDPDGDTGGQGIQTPKPDNDTEAEAESDRLPDMSDFDDGDDDDEDELLHMNVAQVYENTLVKLGEILGDGGGVTTMPMSVD	GAAACCATCGCAATTCTTCTGTCGCAAACAAAACATCACATCGCCCATTGTCCCTCCAAAGCCTATAAGTTCGTGACATCGCCAATTGCCTGGCTTCAATCAACACTCACCCATCATTGCCGCGATACCTCATACACCGATGGCGGAAAACGAAACCCCCAATCCCCCGACCGCGCCAGCCCCAGGTGGCTTTGTGCCTCCCGCGATCCCTCCAAACTCATTACCATCTCCAGCGCCCAGCTCAGCGTCAGCGGCGGCCGTATCCAATCTCCCACATCCTCGCCGAACTTCCCTTCGCCCCGGGTCCATCAAGGAGGATAAAGTCCGCAACTATGTTTCCGACAAAATGCTACACATCAGTCGCCGATACGTCAAGCACTTTGCCATTCCCCATCCCGA…	ATGGCGGAAAACGAAACCCCCAATCCCCCGACCGCGCCAGCCCCAGGTGGCTTTGTGCCTCCCGCGATCCCTCCAAACTCATTACCATCTCCAGCGCCCAGCTCAGCGTCAGCGGCGGCCGTATCCAATCTCCCACATCCTCGCCGAACTTCCCTTCGCCCCGGGTCCATCAAGGAGGATAAAGTCCGCAACTATGTTTCCGACAAAATGCTACACATCAGTCGCCGATACGTCAAGCACTTTGCCATTCCCCATCCCGACGACGAGATCACGGGCTACAAGTCCATGGCCGAACTATGTAAAGACGTGGACGACGTTATCAATATCATCTGGTTATCCGGTACTCCCAGCCTACAAATCCCCTACCTGCTCAACATTGCGAGCGAGTTCACCACCTGG…
NCU05772	NcraOR74A_LGVII: 3,771,568 - 3,772,556 (+)	N. crassa OR74A	3	789	183	translocase of outer mitochondrial membrane 6 (tom6)	null	null	null	null	null	null	24	0	MPSAKYIERPGGSRKSKGFIRSTYDSLTSSENASVVRSIAFFGAAVAFLSSSWGEMLVVQ	ACGGCGTCACAGTTCCCAGCTTCATCAACCGATAGCCCCCGTTATCGCGACCACTCTCAAGACACTCCATCACCATGCCTTCCGCCAAGTACATCGAGCGCCCCGGTGGCAGCCGCAAGTCCAAGGGCTTCATCCGCTCCACTTACGATTCCCTCACCTCTTCCGAGAACGCTTCTGTCGTCCGCAGCATCGCCTTCTTCGGCGCTGCCGTCGCCTTCCTCTCCAGCTCTTGGGGCGAGATGCTCGTTGTGCAATAAATGCACACTTCATCGCCTCTCCTCCACGCGACACCGACTTAGACTCCGACTCCGAGTTCGACCCGCTGTACTACTCTAATACCCACGAACCCGGATCCCAGATGGCGGAAGCGAACGCGGACACAACGACTCTTGTATGATA…	ATGCCTTCCGCCAAGTACATCGAGCGCCCCGGTGGCAGCCGCAAGTCCAAGGGCTTCATCCGCTCCACTTACGATTCCCTCACCTCTTCCGAGAACGCTTCTGTCGTCCGCAGCATCGCCTTCTTCGGCGCTGCCGTCGCCTTCCTCTCCAGCTCTTGGGGCGAGATGCTCGTTGTGCAATAA
NCU10416	NcraOR74A_LGVII: 3,772,847 - 3,774,169 (+)	N. crassa OR74A	1	1323	1116	WSC domain-containing protein	null	null	null	null	null	null	73	1	MIFPTSLVWLTCLFTATSAQQPTSCLKPQPTSQAFFVMGCGKPITVDRLDPIVSPGRPSQHLHTVMGGSAFDFDLDYNKTQTSNRTTCAVSKDLSNYWVPTVYFHHANGSFEAVEQVGGINVYYQERMDWTDYCAGRELLAFPPGFRMMAGDTTRRDFNSSKVEHRAIEFICLLTDGQEGLPPFHEFPNRTCNGGLQIRIRFPSCWDGVGLGTFSSSSNSSVPGSDSTPIASAYNSSHVTYPSRLDTGVCPSTHPHRIPALLYEMTWNVAAFNSFRSMGEQPFVFSNGDKTGYGYHADFFNGWDVNLLQRALRDPSCGNETGGRIEMCGTFKEYLQSNEVQNGIGGLEQKVKGEWRGVLEGGELPGGVRVE	ATGATTTTCCCTACCAGCCTTGTCTGGCTAACATGCCTCTTCACTGCCACATCCGCCCAACAACCCACCAGCTGTCTCAAACCTCAACCCACCTCTCAAGCTTTCTTCGTCATGGGCTGCGGCAAACCCATCACCGTCGACCGTCTCGACCCCATTGTCTCTCCCGGCCGCCCTTCTCAGCACCTCCACACAGTAATGGGCGGTTCTGCCTTCGACTTCGACTTGGACTACAACAAAACGCAGACTTCCAACCGCACCACCTGCGCCGTATCCAAGGACTTATCCAACTACTGGGTGCCCACCGTCTACTTCCACCATGCGAACGGCTCCTTTGAAGCCGTGGAGCAAGTAGGCGGCATCAACGTCTACTACCAAGAACGCATGGACTGGACCGATTAC…	ATGATTTTCCCTACCAGCCTTGTCTGGCTAACATGCCTCTTCACTGCCACATCCGCCCAACAACCCACCAGCTGTCTCAAACCTCAACCCACCTCTCAAGCTTTCTTCGTCATGGGCTGCGGCAAACCCATCACCGTCGACCGTCTCGACCCCATTGTCTCTCCCGGCCGCCCTTCTCAGCACCTCCACACAGTAATGGGCGGTTCTGCCTTCGACTTCGACTTGGACTACAACAAAACGCAGACTTCCAACCGCACCACCTGCGCCGTATCCAAGGACTTATCCAACTACTGGGTGCCCACCGTCTACTTCCACCATGCGAACGGCTCCTTTGAAGCCGTGGAGCAAGTAGGCGGCATCAACGTCTACTACCAAGAACGCATGGACTGGACCGATTAC…
NCU05773	NcraOR74A_LGVII: 3,775,279 - 3,777,387 (-)	N. crassa OR74A	1	2109	2109	hypothetical protein	null	null	null	null	null	null	3	0	MSPWALQSYDEPGDHDLPTTLDIDYQKLSLLLQEAAILYPQCAKPKLCPTIQPYTPVTVTTPVVLKRSVAVSTKDPFSEGNRSGQGPTHTTDYREYDTPAVPLRRKDNRLPLSVNMSSRQKTSTEVLWAGIKPAVLLGIKPRQANKDGHTFRTLEFEVPLDHHHHGASQKDALLNIHAELVDSFPNPKPTTPDAPISPISSQKPFILYLCGGPGDGNPSGKVPELNKFCINRGYQVLYVHYRGTGLSPLFFDSTAKTKVLKMSDQDKANYLAKFRQDNIVRDLEAIRLCLEKEVATNIKWTLICQSYGGWVATTYLSFLPRSLEAVYISAGMPPLGKTPRQVYEKTYVHVFRRNEDYFNEYFPEDQEHVRTIIEYLRDKAPLQKGVGGQSTPFRGYELY…	ATGTCTCCGTGGGCTCTTCAGAGTTACGACGAGCCAGGAGATCACGACCTGCCCACGACTCTCGATATCGACTATCAAAAATTGTCTCTATTGCTTCAAGAAGCAGCCATATTATACCCACAGTGCGCAAAACCGAAGCTCTGCCCTACCATTCAGCCTTACACTCCAGTCACCGTTACCACCCCCGTGGTCCTGAAGCGATCTGTGGCAGTGTCGACGAAGGACCCCTTTTCGGAAGGAAACCGATCGGGCCAGGGGCCCACCCACACCACCGATTACCGAGAATACGACACACCAGCTGTACCCCTGAGGCGCAAAGACAACAGACTTCCGCTTTCGGTCAACATGAGTAGTCGTCAAAAAACTTCAACCGAGGTTTTATGGGCTGGGATCAAACCT…	ATGTCTCCGTGGGCTCTTCAGAGTTACGACGAGCCAGGAGATCACGACCTGCCCACGACTCTCGATATCGACTATCAAAAATTGTCTCTATTGCTTCAAGAAGCAGCCATATTATACCCACAGTGCGCAAAACCGAAGCTCTGCCCTACCATTCAGCCTTACACTCCAGTCACCGTTACCACCCCCGTGGTCCTGAAGCGATCTGTGGCAGTGTCGACGAAGGACCCCTTTTCGGAAGGAAACCGATCGGGCCAGGGGCCCACCCACACCACCGATTACCGAGAATACGACACACCAGCTGTACCCCTGAGGCGCAAAGACAACAGACTTCCGCTTTCGGTCAACATGAGTAGTCGTCAAAAAACTTCAACCGAGGTTTTATGGGCTGGGATCAAACCT…
NCU05774	NcraOR74A_LGVII: 3,779,134 - 3,782,387 (-)	N. crassa OR74A	4	2979	2979	hypothetical protein	null	null	null	null	null	null	21	1	MAPATTRKQQRLAQEKSTAPSKKPINPIITPIVRNVSNIGSKLTAKLASAPPTRPSPSTLRDELPTSSKEAPKAASDSLRTAQASPGRKSHNTSSALASTSSKPRDVPSKPDPSTSLRKDTAARKARKNTVRKNVARAAETSNSSLPVAEESTNKPEATGPHKHTKIKKSSMVKRMDIEAMMAKAHETRRRSNSLESEKRQDAGGGEEEGQRQRHEEKKKQLEQGKSGRKRPMKELRGEGGDEVEEEETGRTRKRLKESEMVEEGEVGRDHDLQDDIGHEADDQGMDDGSVQSGHNGHVTIEKEEEDDDEEEQEDMGDEIDDFDMDDGSVHVDREGNVTMHDVNNACQAPDGSLQEEAELEESRENVEEEEEEEEEEEEEDREDADMIPESEREEEVAD…	ATGGCTCCAGCTACGACACGCAAACAGCAGCGGCTCGCGCAGGAAAAGTCGACAGCGCCTTCCAAAAAACCTATAAACCCAATCATTACGCCTATTGTCAGAAATGTATCCAATATAGGCTCCAAACTGACGGCCAAGTTAGCCTCTGCCCCACCAACACGACCTTCTCCCTCCACTCTACGAGATGAGTTGCCTACCTCTAGTAAAGAAGCTCCAAAAGCCGCTTCCGATTCATTAAGAACTGCGCAAGCTTCCCCAGGTCGCAAATCCCACAATACAAGTTCGGCGTTAGCTTCTACTTCCAGCAAGCCCAGAGACGTACCTTCCAAGCCAGACCCAAGTACCTCACTAAGAAAGGATACAGCCGCAAGAAAGGCAAGGAAAAACACAGTTAGAAAG…	ATGGCTCCAGCTACGACACGCAAACAGCAGCGGCTCGCGCAGGAAAAGTCGACAGCGCCTTCCAAAAAACCTATAAACCCAATCATTACGCCTATTGTCAGAAATGTATCCAATATAGGCTCCAAACTGACGGCCAAGTTAGCCTCTGCCCCACCAACACGACCTTCTCCCTCCACTCTACGAGATGAGTTGCCTACCTCTAGTAAAGAAGCTCCAAAAGCCGCTTCCGATTCATTAAGAACTGCGCAAGCTTCCCCAGGTCGCAAATCCCACAATACAAGTTCGGCGTTAGCTTCTACTTCCAGCAAGCCCAGAGACGTACCTTCCAAGCCAGACCCAAGTACCTCACTAAGAAAGGATACAGCCGCAAGAAAGGCAAGGAAAAACACAGTTAGAAAG…
NCU05775	NcraOR74A_LGVII: 3,784,152 - 3,786,414 (+)	N. crassa OR74A	1	2263	1863	amino acid transporter (aap-13)	null	null	null	null	null	null	222	1	MSDKSITSLTSQDRREAEAQVVAEHLPAGYTAEFDPEHNSITTQHGSEATTHSQANKTVSAGSAEGSSSTRTRSTTPTPNEVEAGGAASSLKLQGGDIHRNIFKIDASAKLQQLHRRANTFHTPREFEQNTEVPMTVSDQLAPGGARRAFLHRKHGGGGNDFLAARMPITRNFVEFLDLYGSFAGEDLADSDEEAVEEEEEEEETRIGETTALLRHRRPSMRVPKARPHTAGTTKTFFTLIKAFVGTGIMFLPKAFANGGLLFSSLAMVIVSAVTMIAFHLLLQCTHHHGGGYGEIGAAIAGERMRTLILASITISQLGFVCAGIVFVAENLTSFLTAVTPGSQAPLSSVALIAIQVVLLVPLAWIRNISKLGPAALLADACILIGVSYIYQFDIRALA…	CCCCCATCAGACTTCCCGCTCTTCTGGGGAAACACACCGGCTTTTTCAACCTTTCACGACTTTTTCCCACCATCCATTCCATTTTCCATATCTCCCGTCTCGGCGGTATCCAAGTGATTGACCTGCGGGCAGGTCCTATCCTACCCCAACAGCACACATCTTAATCTTGACTCAACCACCATGTCAGACAAGTCCATCACCTCGTTGACCTCCCAAGACCGCCGCGAAGCCGAGGCACAGGTTGTCGCCGAACATCTTCCCGCCGGCTACACGGCCGAATTCGACCCCGAACACAACAGCATAACCACCCAACATGGCTCCGAAGCGACGACACACTCACAGGCCAACAAGACGGTCTCAGCCGGCAGCGCCGAGGGGTCCTCCTCTACACGGACGCGC…	ATGTCAGACAAGTCCATCACCTCGTTGACCTCCCAAGACCGCCGCGAAGCCGAGGCACAGGTTGTCGCCGAACATCTTCCCGCCGGCTACACGGCCGAATTCGACCCCGAACACAACAGCATAACCACCCAACATGGCTCCGAAGCGACGACACACTCACAGGCCAACAAGACGGTCTCAGCCGGCAGCGCCGAGGGGTCCTCCTCTACACGGACGCGCTCGACAACACCCACACCAAACGAAGTAGAGGCCGGCGGCGCCGCCTCCTCCCTCAAACTCCAAGGAGGTGACATTCACCGCAACATCTTCAAGATCGACGCCTCGGCCAAACTACAACAGCTGCACCGGCGAGCCAACACCTTCCACACCCCGCGAGAGTTCGAGCAAAACACCGAAGTG…
NCU17272	NcraOR74A_LGVII: 3,786,560 - 3,787,520 (-)	N. crassa OR74A	2	873	873	hypothetical protein	null	null	null	null	null	null	3	0	MAGNGNIPRLWWSPLDTGIRGLLSRDLQLVCSSNLVKFLIGPSKSEYHISKSLIASLSNPLHADLSEHEISRRKGVAAKPVDWSTFIDEDIFNLFVQYAYMGDYKLPIMSFPEQDILQKHQTYTDARKKNQDAYWIYESSPFVQPPTPGSVYRQIAQIWAFAMFYKMTWLQAITYKHIRTTFQVLMRRPTTTTAPEGCFGLEEKKWREVMDVIGYIYHQGRRFWDEEKTQDASDGMRSNIASFARTYLCDCMISSVNGSRNLKMWTSLMEKEPRIAVDMVTHNAKQIPWT	ATGGCGGGGAATGGGAATATTCCACGGCTTTGGTGGAGCCCACTCGATACTGGAATTCGCGGCCTTCTAAGTAGGGATCTCCAACTCGTATGCTCTTCCAACCTCGTCAAGTTTCTCATCGGGCCGTCTAAAAGCGAATACCATATCAGCAAATCTCTAATCGCCAGCCTATCCAACCCCCTTCATGCCGACCTTTCTGAACATGAAATTTCCCGCCGTAAAGGTGTGGCCGCCAAGCCAGTCGACTGGAGCACCTTCATCGACGAAGACATTTTCAACCTGTTTGTCCAATACGCATACATGGGGGATTACAAACTGCCCATCATGTCTTTCCCCGAACAAGACATTCTGCAAAAACACCAAACTTACACCGATGCCAGAAAGAAAAACCAAGATGCA…	ATGGCGGGGAATGGGAATATTCCACGGCTTTGGTGGAGCCCACTCGATACTGGAATTCGCGGCCTTCTAAGTAGGGATCTCCAACTCGTATGCTCTTCCAACCTCGTCAAGTTTCTCATCGGGCCGTCTAAAAGCGAATACCATATCAGCAAATCTCTAATCGCCAGCCTATCCAACCCCCTTCATGCCGACCTTTCTGAACATGAAATTTCCCGCCGTAAAGGTGTGGCCGCCAAGCCAGTCGACTGGAGCACCTTCATCGACGAAGACATTTTCAACCTGTTTGTCCAATACGCATACATGGGGGATTACAAACTGCCCATCATGTCTTTCCCCGAACAAGACATTCTGCAAAAACACCAAACTTACACCGATGCCAGAAAGAAAAACCAAGATGCA…
NCU05776.1	NcraOR74A_LGVII: 3,789,800 - 3,792,519 (-)	N. crassa OR74A	3	2594	1686	unspecified product	null	null	null	null	null	null	19	1	MSTTAAKASGSYAAGPPDILRPRSHDLGGEVASASDGDDLLNALGYKAELARTRSTWHVAFMSFVLASIPYGLATTLYYPLQNGGPVVVIWGWVIISAIILCVAASLGEITSVYPTAGGVYYQTFMIAPAKYRRVSAYICGWAYVVGNITITLAVNFGTALFFVACVNVFQNDDGSDIWQAETYQIFLVFLAITLLCNAISALGNKILPLLDTFAIVWTFVGLICILVTILVVAKEGRHSGAYAFGHFEPTSGWPKGWAFCVGLLHAGYATSSTGMIISMCEEVQRPATQVPKAMVITIVINAIGGLVFMIPLMFVLPDIAMLVALPSGQPVPTILKSAVGSSVGAICLLIPLMVLGILCGTACTTAASRCTWAFARDGAIPGARWWKEVHTGLDLPLN…	AACCAACTGAACTCGATAGCTCGGGCAAATAAATGTTTGGAAGGCCCATCATCTGAACTTCCTTCTGACCTGAAATAGTACGTACCATACATTACACTTTTGGCCCATCACTCATCCCATCTCACATCAGCCGACTTTCACAACGAACGACTGGACCACCCATCCACCCATTGGCACTCGAATCCAGCCTCTCTGGGAGACATTGACGGTGACAAGTCCGCACTGCCATTCGACGACGACGACAACGACAACGACAACGACAACGACAACGATAACAACCTGTCACCCATCACTGTCCTCTCCTAGACTACATTCGCTCGGCTTGACGGGAATCCAGTGTTGTCCGACTCAGTGCCACCTGCCGCGACCTGCAACACCGGCCACCGACGCACAGAGCCC…	ATGAGTACAACGGCCGCCAAGGCGAGCGGCAGCTATGCCGCCGGGCCGCCCGACATTCTTCGCCCGCGCAGCCACGACCTCGGTGGTGAGGTGGCCTCGGCCAGCGACGGCGATGACCTCCTCAACGCCCTCGGCTACAAGGCCGAACTAGCGCGCACCCGCTCGACGTGGCACGTCGCCTTCATGTCCTTCGTCCTCGCCTCGATTCCTTACGGTCTGGCCACCACCCTGTACTACCCGCTGCAAAACGGCGGTCCCGTCGTTGTCATCTGGGGCTGGGTCATCATCAGTGCCATCATTCTCTGCGTTGCGGCTTCTCTTGGTGAAATCACTTCGGTTTATCCTACGGCTGGCGGTGTCTACTACCAGACTTTCATGATTGCGCCCGCCAAGTACCGG…
NCU05776.2	NcraOR74A_LGVII: 3,789,800 - 3,792,519 (-)	N. crassa OR74A	4	2541	1686	unspecified product	null	null	null	amino acid transmembrane transporter activity	amino acid transmembrane transport	membrane	19	1	MSTTAAKASGSYAAGPPDILRPRSHDLGGEVASASDGDDLLNALGYKAELARTRSTWHVAFMSFVLASIPYGLATTLYYPLQNGGPVVVIWGWVIISAIILCVAASLGEITSVYPTAGGVYYQTFMIAPAKYRRVSAYICGWAYVVGNITITLAVNFGTALFFVACVNVFQNDDGSDIWQAETYQIFLVFLAITLLCNAISALGNKILPLLDTFAIVWTFVGLICILVTILVVAKEGRHSGAYAFGHFEPTSGWPKGWAFCVGLLHAGYATSSTGMIISMCEEVQRPATQVPKAMVITIVINAIGGLVFMIPLMFVLPDIAMLVALPSGQPVPTILKSAVGSSVGAICLLIPLMVLGILCGTACTTAASRCTWAFARDGAIPGARWWKEVHTGLDLPLN…	AACCAACTGAACTCGATAGCTCGGGCAAATAAATGTTTGGAAGGCCCATCATCTGAACTTCCTTCTGACCTGAAATACCGACTTTCACAACGAACGACTGGACCACCCATCCACCCATTGGCACTCGAATCCAGCCTCTCTGGGAGACATTGACGGTGACAAGTCCGCACTGCCATTCGACGACGACGACAACGACAACGACAACGACAACGACAACGATAACAACCTGTCACCCATCACTGTCCTCTCCTAGACTACATTCGCTCGGCTTGACGGGAATCCAGTGTTGTCCGACTCAGTGCCACCTGCCGCGACCTGCAACACCGGCCACCGACGCACAGAGCCCGCCTCGACGAACATCTGCATTGACGTCACAGGAAGCATCACATTCTGCCCCGT…	ATGAGTACAACGGCCGCCAAGGCGAGCGGCAGCTATGCCGCCGGGCCGCCCGACATTCTTCGCCCGCGCAGCCACGACCTCGGTGGTGAGGTGGCCTCGGCCAGCGACGGCGATGACCTCCTCAACGCCCTCGGCTACAAGGCCGAACTAGCGCGCACCCGCTCGACGTGGCACGTCGCCTTCATGTCCTTCGTCCTCGCCTCGATTCCTTACGGTCTGGCCACCACCCTGTACTACCCGCTGCAAAACGGCGGTCCCGTCGTTGTCATCTGGGGCTGGGTCATCATCAGTGCCATCATTCTCTGCGTTGCGGCTTCTCTTGGTGAAATCACTTCGGTTTATCCTACGGCTGGCGGTGTCTACTACCAGACTTTCATGATTGCGCCCGCCAAGTACCGG…
NCU05777	NcraOR74A_LGVII: 3,794,123 - 3,797,754 (-)	N. crassa OR74A	4	3370	2367	ubiquitin carboxyl-terminal hydrolase 14 (ubiquitin terminal hydrolase-1)	null	null	null	omega peptidase activity, protein binding, ubiquitin thiolesterase activity, zinc ion binding	ubiquitin-dependent protein catabolic process	null	78	0	MSCPHIGSANLAKPSPTDNVYREDCTQCFDSIDDPAGLDVCLKCFNGGCAGDRNHAKLHATSRNHPLVLNIRRTRKIIERNEPPLKMSKLAIAAETESDRYDTTLTVKCLDCGIDNLNKEDATIAPVIEAVMKANTFSRKEEVKAWEQELTTCEHILTMQQGEPRKIESQDLGHCSKCDLNENLWLCLECGNLGCGRAQFGGVSGNSHGLAHATETKHGVAVKLGSITPEGTADVYCYNCDEERIDDNLGAHLANWGIILAEREKTEKSLTEMQIEQNLKWEFSMTTEDGKELTPVFGPGLTGLKNLGNSCYLASILQCLYDLPSFQQRYYSDKLGPLPSVSDPAEDLETQLRKLGDGLLSGRYSKSDADVFASEHTPNVPYQKGLQPSMFKHLMGRGH…	CTACGGCAAGCTTCCATTTTCCTTCACGCTTCTTCCATCTTCTCTTCCTCTGCAATACAACTTCACTTGGCGGTAGACTTCATCCAACAATTCGATGACTTTCTAGTTGTACACAACTACACACCAAGAATACAGACAACATAGCTTGGTTGATTTCATTCATACATCATCGCGAATCCGCCCAACATGTCGTGCCCCCACATCGGGTCCGCAAACCTCGCGAAGCCGTCGCCTACCGACAATGTCTACCGCGAGGATTGTACCCAATGCTTCGATTCCATTGACGACCCAGCTGGTCTGGATGTCTGCTTAAAGTGCTTTAACGGAGGCTGCGCTGGCGACCGGAATCACGCAAAGCTCCATGCCACCTCGCGAAACCACCCGCTCGTCCTCAACATT…	ATGTCGTGCCCCCACATCGGGTCCGCAAACCTCGCGAAGCCGTCGCCTACCGACAATGTCTACCGCGAGGATTGTACCCAATGCTTCGATTCCATTGACGACCCAGCTGGTCTGGATGTCTGCTTAAAGTGCTTTAACGGAGGCTGCGCTGGCGACCGGAATCACGCAAAGCTCCATGCCACCTCGCGAAACCACCCGCTCGTCCTCAACATTCGCCGAACCCGCAAGATCATCGAGCGCAATGAGCCGCCTCTCAAGATGTCCAAGCTCGCCATCGCGGCCGAGACCGAAAGCGATCGCTACGATACAACACTTACAGTCAAGTGCTTGGACTGCGGAATCGACAACTTGAACAAGGAAGATGCCACCATCGCCCCCGTCATCGAGGCCGTCATGAAG…
NCU05778	NcraOR74A_LGVII: 3,798,607 - 3,800,495 (+)	N. crassa OR74A	4	1253	558	iron sulfur cluster assembly protein 1 (iron-sulfur subunit-8)	null	null	null	iron ion binding, iron-sulfur cluster binding	iron-sulfur cluster assembly	null	93	0	MFSRSVRAVSGRVLANAVRPTVMPAARQIAPAVAVVAKRSYHEKVLDHYSRPRNVGTLDKKDKSVGEGLVGAPACGDVMRLHIKVDPETGVISDVKFKTFGCGSAIASSSYVTELVRGMTLEQASKVKNTEIAKELCLPPVKLHCSMLAEDAIKAAIKDYRTKNPHAMPTNLAGTGAKFETAQAA	CGCAAGCCCGCAAATCCGCAGCCAAATCCGCAAATTCCAGCAACTTTTAATCCCCAAGTCCCGTCCGCCGCCAACCTCTTTATCTCGGCCTCTTTGACTTTTCGCCATCCACTCATCACCAGAACTCGTCTCTTGCATCACCGATACCTATCCTACAGAAACAACAAAACAACCCAAGACAAAACGAAACGAAACAAAACAAAAACATCACAATCAACACATCCGCAACCATGTTTTCCAGATCCGTTCGCGCTGTTTCCGGCCGCGTTCTCGCCAACGCCGTCCGCCCTACCGTCATGCCGGCTGCGCGCCAGATTGCGCCCGCCGTTGCCGTCGTCGCCAAGAGGTCCTACCACGAGAAGGTCCTTGACCACTACTCGCGCCCTCGCAACGTCGGTA…	ATGTTTTCCAGATCCGTTCGCGCTGTTTCCGGCCGCGTTCTCGCCAACGCCGTCCGCCCTACCGTCATGCCGGCTGCGCGCCAGATTGCGCCCGCCGTTGCCGTCGTCGCCAAGAGGTCCTACCACGAGAAGGTCCTTGACCACTACTCGCGCCCTCGCAACGTCGGTACCCTCGACAAGAAGGACAAGTCGGTCGGCGAAGGTCTCGTCGGCGCCCCCGCCTGCGGTGATGTCATGCGCCTTCACATCAAGGTCGACCCCGAGACTGGAGTCATCAGCGACGTCAAGTTCAAGACCTTCGGCTGCGGCTCTGCCATTGCCTCTTCCAGCTACGTCACCGAGCTCGTCCGCGGTATGACCCTCGAGCAAGCCTCCAAGGTTAAGAACACCGAGATTGCC…
NCU05779	NcraOR74A_LGVII: 3,800,740 - 3,801,972 (+)	N. crassa OR74A	1	1233	1233	hypothetical protein	null	null	null	null	null	null	2	0	METDPESDLSALGSQLSSDVADNQLDIESTLRSSQSKIKELRRELNAVDIVIDKLFASYTALTKAWSKVDQKAGLRRERESREGNDNGEDGEEGRDEKEDDDDKKRKRKDSSETEEPTATTKSRRRSSNSSSPPIDVSEATLDAVARILPLPLPQLEEDSGKSVEEGDMTEAATGGVGGGGGGGGGGGSSTSHQQQQQGIRKKINLGKREVKRVRTVSPESGSGSGSGPGSVMKSIEGDEVDGSHERDSPTLESEGEYGQEELPDNGGEVNFRKDLQVNVVFLEQQFERYEEDINKGLELYKSDMNRRVERLENDMNERVEKLERKVHKSFEKLENWMSWNEWVGETITYGGDDADDEDEEEEDSEEDDEDTDEHEDDDDDDDNDDNDDNYNGNLPSPP…	ATGGAAACGGACCCCGAATCCGACCTCTCCGCCCTTGGCTCTCAGCTCTCAAGCGACGTGGCAGACAACCAGCTCGACATTGAGTCCACCCTTCGCTCGTCCCAGTCCAAAATCAAAGAGCTGAGAAGAGAGCTCAACGCGGTCGACATTGTCATCGACAAGTTATTTGCGAGCTATACTGCCCTAACTAAGGCGTGGTCTAAAGTTGATCAGAAGGCGGGTTTGAGGAGGGAGCGAGAGTCGAGGGAAGGGAACGATAACGGGGAGGATGGGGAAGAAGGTAGAGATGAAAAGGAGGACGATGACGACAAAAAACGGAAACGAAAAGATTCCAGTGAAACAGAAGAACCTACTGCGACTACAAAAAGTAGAAGAAGAAGTTCGAACAGTTCTTCTCCT…	ATGGAAACGGACCCCGAATCCGACCTCTCCGCCCTTGGCTCTCAGCTCTCAAGCGACGTGGCAGACAACCAGCTCGACATTGAGTCCACCCTTCGCTCGTCCCAGTCCAAAATCAAAGAGCTGAGAAGAGAGCTCAACGCGGTCGACATTGTCATCGACAAGTTATTTGCGAGCTATACTGCCCTAACTAAGGCGTGGTCTAAAGTTGATCAGAAGGCGGGTTTGAGGAGGGAGCGAGAGTCGAGGGAAGGGAACGATAACGGGGAGGATGGGGAAGAAGGTAGAGATGAAAAGGAGGACGATGACGACAAAAAACGGAAACGAAAAGATTCCAGTGAAACAGAAGAACCTACTGCGACTACAAAAAGTAGAAGAAGAAGTTCGAACAGTTCTTCTCCT…
NCU05780	NcraOR74A_LGVII: 3,803,145 - 3,804,267 (+)	N. crassa OR74A	1	1123	711	glutathione S-transferase-1 (gst-1)	null	null	null	protein binding	null	null	158	1	MADSSSLKPIKVYGHTGPNPPKVIMVLAELGIPYDLDNIQISQAKSPEFVKNVNPNGRLPAIQDPNTDLTLWESGAILEYLTEKYDKELKLSFTPGTNDFYLARQWLYFQTTGQGPYYGQVAWFKRYHPEPVPSAVERYVKELNRVSSVMEDHLQTQKEKYGTEEPWFVGNKFSYVDIAFAPWQHIVGVMLTKEEYDEDKYPLIHAWLERLRARKPIKDALDNMIPAGGPPPKQNE	GGGGGTACAAGCTGGGAGTACACCATGTACCTCCTATCACCGAGTCGGTGTTTCCAGGGGCAGTTTCGAGTGCTGCAGAAGCTACCTCGGTATGGTTATGCAGAGAGGACAGGTATCGAGATGCATCCAGTACCTCAAACACCGAAACTCATCGGGTATAAAGTCCAAAGACCATCCTCGTTGTGCACTGCTTGATTTGTTTCCGTAGACATCTTCCACTCATCTTCATCTCAAAGCATCAATACAGACACATACCATCACATTCATCACAATGGCGGACTCTTCCTCTCTCAAGCCCATCAAGGTCTACGGCCACACCGGCCCCAACCCGCCCAAGGTGATCATGGTCCTTGCCGAGCTCGGCATTCCCTATGACCTGGACAACATCCAAATCTCCCA…	ATGGCGGACTCTTCCTCTCTCAAGCCCATCAAGGTCTACGGCCACACCGGCCCCAACCCGCCCAAGGTGATCATGGTCCTTGCCGAGCTCGGCATTCCCTATGACCTGGACAACATCCAAATCTCCCAGGCCAAGAGCCCCGAGTTCGTCAAGAACGTCAACCCCAACGGCCGCCTGCCCGCCATCCAGGACCCCAACACGGACCTCACCCTCTGGGAGTCCGGTGCGATCCTCGAGTACCTGACCGAGAAGTACGACAAGGAGCTCAAGCTCAGCTTCACCCCCGGCACCAACGACTTCTACCTCGCCCGCCAGTGGCTCTACTTCCAGACCACGGGCCAGGGCCCCTACTACGGCCAGGTCGCGTGGTTCAAGAGATACCACCCGGAGCCGGTGCCC…
NCU05781	NcraOR74A_LGVII: 3,804,732 - 3,806,161 (+)	N. crassa OR74A	4	1235	735	mitotic spindle checkpoint component MAD2 (div-10)	null	null	null	null	null	null	80	0	MSSKAPEKEKDKDKSKVHRLSLKGSAKLVAEFFQYSIHTILFQRGVYPAEDFTTVKKYGLNMLVSADDQVRAYIKRIMSQLHKWMVGSKISKLVIVITDKDTGEHVERWQFDVQIFSKAAQSKTKSQPASATTDDNQNQSPNENAAASTAASTPTPPLDKTEAEIQAEIAAIFRQITASVTFLPQLSGDCTFNVLVYADADSDVPVEWGDSDAKEIVNGERVQLRGFSTTNHRVDTLVSYRLAD	AACAAATCCCACCAGCCATTCCCGGTCCATCTTCCTGTCATCACCAACTCCAGATTTCAATTGCCAATCAACCCGTCAATCTTCGACACAGTCACGGCCGCCCTAACTGTCCGAACCAATTATTCCTCATCCTCCATCCACATACCAACTAGATAGACCAAGCAAGCGTCGCAATGTCTTCCAAGGCCCCCGAAAAGGAAAAAGACAAGGACAAGTCCAAGGTGCACCGGCTGTCGCTCAAGGGAAGCGCAAAGCTTGTTGCCGAGTTTTTTCAATACTCCATTCATACCATTCTTTTCCAACGAGGCGTCTACCCGGCCGAAGACTTCACCACCGTCAAGAAGTATGGCCTGAACATGCTCGTCTCCGCCGACGACCAAGTCCGCGCATACATCAAGA…	ATGTCTTCCAAGGCCCCCGAAAAGGAAAAAGACAAGGACAAGTCCAAGGTGCACCGGCTGTCGCTCAAGGGAAGCGCAAAGCTTGTTGCCGAGTTTTTTCAATACTCCATTCATACCATTCTTTTCCAACGAGGCGTCTACCCGGCCGAAGACTTCACCACCGTCAAGAAGTATGGCCTGAACATGCTCGTCTCCGCCGACGACCAAGTCCGCGCATACATCAAGAGGATCATGTCCCAGCTCCACAAGTGGATGGTGGGCAGCAAGATCTCCAAGCTGGTCATTGTCATTACCGACAAGGACACGGGCGAGCACGTTGAGAGGTGGCAGTTTGACGTCCAAATATTCTCCAAAGCCGCCCAATCCAAGACCAAATCCCAACCCGCTTCCGCTACCACC…
NCU05782	NcraOR74A_LGVII: 3,806,847 - 3,809,270 (+)	N. crassa OR74A	3	2297	1845	ATP-dependent RNA helicase dbp-3 (drh-2)	null	null	null	ATP binding, ATP-dependent helicase activity, helicase activity, nucleic acid binding	null	null	75	0	MSSTKKHSRSEGEEKDARLAKKVKTDETPVDGEVKKERKKDKKEKKDKKEKKDKKSKKEKKDQDESPATESTEDVSMPDAAAEPVADKKEKKEKKDKKEKKDKKEKKAKKSDESTTEESTSASKATTNGTTTPAASTNGAYTYKQADALSALPESEIETFLKEKEIVIKDPSSSNLRPIMNFSQLPQSNLISKNPFAAYTNPTPIQSASWPFSLSGRDVIGIAETGSGKTMAFSLPCVESLASRPKPKFNSRDRTAHPRAVIVSPTRELAMQTHAALSGLASLVGLSAVCIFGGSDKNEQRNLLYKNNGVDIITATPGRLKDFLSEGSISLANVSFAVLDEADRMLDRGFSEDIKLILSGCPPKEQRQTLMFTATWPLDIQKLAESYMINPAQVTIGHR…	AGAGCGGCACCCTTTTGGCCTCCTTCGCGACCCTTCCCTTCCCTTGAACCCTTCTCTCTTTAGCGAGTGTTGTGTTTCCGACAGTCGCCCATCCATCACCTTTCGCCAATCGCTTTCTGTGCGAGTGCGATCTCAATTCTACCACCATGTCTTCCACCAAGAAGCACTCCCGGAGCGAGGGCGAGGAGAAGGATGCCCGTCTCGCCAAGAAGGTCAAGACCGACGAGACCCCCGTCGACGGCGAGGTGAAGAAGGAGAGGAAGAAGGACAAGAAGGAAAAGAAAGACAAGAAGGAGAAGAAGGATAAGAAGTCCAAGAAGGAAAAGAAGGACCAGGACGAATCACCAGCCACCGAGTCCACCGAGGATGTCTCCATGCCCGATGCCGCCGCCGAGCCCG…	ATGTCTTCCACCAAGAAGCACTCCCGGAGCGAGGGCGAGGAGAAGGATGCCCGTCTCGCCAAGAAGGTCAAGACCGACGAGACCCCCGTCGACGGCGAGGTGAAGAAGGAGAGGAAGAAGGACAAGAAGGAAAAGAAAGACAAGAAGGAGAAGAAGGATAAGAAGTCCAAGAAGGAAAAGAAGGACCAGGACGAATCACCAGCCACCGAGTCCACCGAGGATGTCTCCATGCCCGATGCCGCCGCCGAGCCCGTAGCCGACAAGAAGGAAAAGAAGGAAAAGAAGGACAAGAAGGAGAAAAAGGATAAGAAGGAGAAGAAGGCCAAGAAGTCTGACGAGTCCACGACCGAGGAGTCAACCAGCGCTTCCAAGGCCACCACCAACGGCACCACCACTCCC…
NCU05783	NcraOR74A_LGVII: 3,808,975 - 3,811,401 (-)	N. crassa OR74A	2	2297	2043	oligosaccharide translocation protein RFT1	null	null	null	lipid transporter activity	lipid transport	integral to membrane	76	0	MADLKEPPGQTSPPPPPTTTTTTTTRALRGASLLILLQILSRALTFIANQILLRFLTASLLGVSTQLEVYYLSVIFFARESLRVAIQRQDTTTLSASLLSSSTSTPSETAKDGKDGAEKDTAAATQAVINLSHLSLLLSLPLAFLFGRLYLSSLSLSTLQSTPYLVPSLYLYGLAAILELLSEPCFAVMQIRFQFGVRAAAESVATFLRCAVTLGIAVWGARTGREMGTLPFAVGQCVYAVGLLAVYLWKGWKLSGREGFSLWPRRLLLLSGGEKKQQQQQQQQQQQQQREDGKGNGEAEGGKKQDLFVLGYFYRPTLDLASSMMAQSVVKHILTQGDTFLVSILSTPTAQGVYALANNYGGLLARLVFQPVEESSRSYFSRLLADSSTSPSSKPSSPS…	GGGATTTTGTTGTCCATGGGATCTCTTGCAGTTTCAGCTTCGTGATGCCCCGGACTTGAGGCTCTTCAACCTCTCACTCATAAACAATTTCTACAACACCCGATCGGCAACATGGCCGACCTCAAAGAACCACCCGGACAAACGTCACCACCACCACCACCGACAACAACAACCACCACCACCACGCGTGCCCTTCGCGGCGCCTCCCTCCTCATCCTCCTGCAAATCCTTTCCCGCGCCCTGACCTTCATCGCCAACCAAATCCTACTACGCTTCCTAACCGCCTCTTTGCTAGGCGTCTCCACCCAGCTAGAAGTATACTACCTCTCCGTCATCTTCTTCGCTCGCGAATCCCTCAGGGTAGCCATCCAGCGCCAAGACACCACCACTCTATCCGCC…	ATGGCCGACCTCAAAGAACCACCCGGACAAACGTCACCACCACCACCACCGACAACAACAACCACCACCACCACGCGTGCCCTTCGCGGCGCCTCCCTCCTCATCCTCCTGCAAATCCTTTCCCGCGCCCTGACCTTCATCGCCAACCAAATCCTACTACGCTTCCTAACCGCCTCTTTGCTAGGCGTCTCCACCCAGCTAGAAGTATACTACCTCTCCGTCATCTTCTTCGCTCGCGAATCCCTCAGGGTAGCCATCCAGCGCCAAGACACCACCACTCTATCCGCCTCTCTTCTATCCTCTTCTACCTCTACCCCTTCCGAAACCGCCAAAGATGGGAAAGATGGAGCCGAAAAAGATACAGCAGCTGCCACACAAGCAGTAATCAACCTCTCCCAC…
NCU05784	NcraOR74A_LGVII: 3,813,759 - 3,815,269 (+)	N. crassa OR74A	1	1511	378	hypothetical protein	null	null	null	null	null	null	3	0	MLYRDLTNIYINMQHQEDQNQEGSQSQSQSQGQSQPTYSQASDDANFSLSNSRRYAHPPRHRMPYPPSYHRLLTPPNEEYATTSQSSMMTESQRSMGSAASSSSRRSIMSSIPTLRRQDATVGQG	CGTTCCGTGACCTTTTGTTGAAAGAGTCGAGCATTATCATCATCTCCACACATCAGTTTTTAAAACAACACACATACTCAACTATAACAAAACAAGACAAAACATTATTACATAAAAAAACATGCTATACCGCGATCTCACCAACATCTACATCAACATGCAACATCAAGAAGATCAGAACCAGGAGGGCAGCCAAAGTCAAAGTCAAAGCCAAGGCCAAAGCCAACCCACCTACAGCCAAGCAAGCGACGACGCCAATTTCAGTCTTAGCAACAGTCGCCGCTACGCCCATCCCCCCCGCCACAGGATGCCCTATCCTCCCTCCTACCATCGTCTCCTCACCCCGCCTAACGAGGAGTACGCGACCACCTCTCAGTCGAGCATGATGACCGAATCCCA…	ATGCTATACCGCGATCTCACCAACATCTACATCAACATGCAACATCAAGAAGATCAGAACCAGGAGGGCAGCCAAAGTCAAAGTCAAAGCCAAGGCCAAAGCCAACCCACCTACAGCCAAGCAAGCGACGACGCCAATTTCAGTCTTAGCAACAGTCGCCGCTACGCCCATCCCCCCCGCCACAGGATGCCCTATCCTCCCTCCTACCATCGTCTCCTCACCCCGCCTAACGAGGAGTACGCGACCACCTCTCAGTCGAGCATGATGACCGAATCCCAGCGATCCATGGGCTCGGCGGCATCGTCGTCGTCCAGACGCAGCATCATGTCTTCGATCCCTACTCTGAGGAGACAGGATGCTACTGTTGGTCAGGGCTGA
NCU05785	NcraOR74A_LGVII: 3,816,442 - 3,820,294 (+)	N. crassa OR74A	4	3678	2307	DUF907 domain-containing protein	null	null	null	null	null	null	61	1	MKLWSARPLAVLASLATLVAPSLARDRELHSNSLAACQENSGFTASLFDVIFFPDNGTVNINMLATSSIQGYVVFDIRILAYGYQIMHEVLDPCNIGVGLGGLCPMNAGKMGNPFRLELGPEVKDRIPGIAYTFPDLDATVKVYVNMTDGELAGETVACIEANVSNGMTVDLVGVKWATWAVVFLGILSSALLSGLGYANAASHVASNTLSLYGYFQAQAMIGLCGVHLPPAVRAWTQDFVWSMGIIRVQFIQDILTWYQRATGGTASTVLNSLETVSVQVEKVKRALPAEYVDPAINLFKRATAMLPRAAAHVGSRIAKRANVQTSFGSYIVYGIQRVAFRGKIESTNLFMTSLTFFYIFVVFTAILVILFKIGLELFAKLGWVKGDAFSEFRAGWIT…	CTCTCCACCGCACATCCACTGCCAATTCAGACCTGTACATTTGCCCATCGGCCATCCTGTGCCCACTCCAACGCCGGTGATCCATCCACTGCTGCTCACTGCGCTGCCCACTGCGCTGCCTTGCAGGTGTCCATCCAGTCCCTCTGTCCCACCCCGTCGTTTCCATTTCATCAACTTCGGGAATCCACATCGCATCCATCCATCGTGAGCACCTTCGCTTCGTTCCACCATCTCAACGCGTGTCTTGCTCCCTTTGCCGGAAACACCACACACTATCGGAAAACCACACCATCGACAAGTGTCTCGTCGTCGAAAGGGGTCAACAGCACCAAACACCGTGCCTTTTCCAAACCTACGATTTGTTGGCAGATTTCACTCGCTACTATCAACAAAACTTGG…	ATGAAGCTTTGGTCAGCACGACCGCTTGCGGTCCTCGCATCGCTCGCGACGTTGGTCGCCCCCTCTTTAGCTCGCGATAGGGAACTACATTCAAACTCGCTCGCCGCCTGCCAGGAAAACTCGGGCTTCACGGCCAGTCTCTTCGACGTCATCTTCTTCCCCGACAATGGAACAGTCAACATCAACATGCTTGCCACCTCGTCCATTCAGGGCTACGTGGTTTTCGACATCCGTATCTTGGCTTACGGCTACCAAATCATGCACGAGGTTCTTGACCCGTGCAATATCGGCGTTGGCCTGGGCGGTTTGTGTCCCATGAATGCCGGCAAAATGGGCAATCCTTTCAGACTGGAGCTTGGCCCGGAGGTCAAGGATAGAATTCCAGGAATTGCCTACACA…
NCU05786	NcraOR74A_LGVII: 3,820,853 - 3,822,961 (+)	N. crassa OR74A	2	1888	273	hypothetical protein	null	null	null	null	null	null	3	0	MVATTTSSSMEAASRVNLPTAPAAAVIAEQPKPNTMLPLPTTTTTTNTNDLNQLDVQEEQEAGVGLRGGWMTIGKHFNCCGLNCGFSKTF	GGTAGGTCCAGACCGCTCCGCTTGCTGGGCTGCTGTTTGCCCTTGTCCTTGCCCTTGCCATCTGTTGTCTTGCGACAAGACGAAAGCGCGCGTCTACGCCACTTCTTGTTGTAGTGTAGCACGCGGGTACCTGTTTTGGATACCTGACTGAGGTGACTGGATGGAGTAGCGTAGTCCCCGGGGAAGTGAACTGGTCGCTGCCCTGGATGGGAGTCCTCAGACAGCGAGCTTGCTGGCTTCCACTTAAACTTTATTTCAACTGCCGATACCGTCGTCACCTTTTTTTTTCGCTGTCCTTGATCTTACCTACAACCTAGGTACCTACCTATCCGCCTACATCCCGACCTTCCCTACGACCTCAAACCAACCTGCTACCAGCCACCTTGATAAACGAGACGA…	ATGGTCGCTACCACCACCAGCTCGTCGATGGAGGCCGCCTCTCGGGTGAACCTCCCAACAGCGCCCGCTGCCGCTGTTATTGCTGAACAACCCAAACCAAACACCATGCTCCCCCTCCCTACCACTACCACCACCACCAATACCAACGACCTCAACCAGCTCGACGTACAAGAAGAGCAGGAAGCGGGAGTGGGACTCAGAGGCGGCTGGATGACCATCGGCAAACACTTTAATTGCTGTGGACTCAACTGCGGGTTCAGCAAGACTTTTTAG
NCU05787	NcraOR74A_LGVII: 3,824,850 - 3,825,497 (-)	N. crassa OR74A	2	498	498	hypothetical protein	null	null	null	null	null	null	0	0	MCQTGSFRGPATTTTTSRTDEQLGQLRAGFRPADLPRARRSVERNLKPYLATDGKGRRSRGPFACRAVGSGHAWRDGVSESRFMNGEELLALKSFAKEPNVAQRKRGKRAPRHDTTGEHFPDGAPCGSLALAKHEIGKSQPHKAAFFFHRRLSEAARWWQTGTNT	ATGTGCCAAACTGGAAGCTTTAGAGGTCCTGCTACGACTACTACCACAAGCCGCACTGACGAGCAGCTGGGGCAACTGCGAGCAGGTTTCCGACCGGCAGACTTACCTAGAGCCCGGCGATCCGTCGAGCGTAACCTCAAGCCATACCTGGCGACCGATGGAAAAGGCAGGAGGAGCCGGGGCCCCTTCGCATGTCGGGCGGTAGGCAGCGGACATGCATGGCGTGATGGTGTCTCCGAGAGTCGATTCATGAACGGGGAAGAACTCCTGGCCCTGAAGAGCTTCGCGAAGGAACCCAATGTCGCGCAGAGGAAGAGGGGCAAGCGGGCGCCGAGGCACGACACCACAGGAGAGCACTTTCCTGATGGCGCCCCGTGTGGCAGTCTTGCACTGGCAAAA…	ATGTGCCAAACTGGAAGCTTTAGAGGTCCTGCTACGACTACTACCACAAGCCGCACTGACGAGCAGCTGGGGCAACTGCGAGCAGGTTTCCGACCGGCAGACTTACCTAGAGCCCGGCGATCCGTCGAGCGTAACCTCAAGCCATACCTGGCGACCGATGGAAAAGGCAGGAGGAGCCGGGGCCCCTTCGCATGTCGGGCGGTAGGCAGCGGACATGCATGGCGTGATGGTGTCTCCGAGAGTCGATTCATGAACGGGGAAGAACTCCTGGCCCTGAAGAGCTTCGCGAAGGAACCCAATGTCGCGCAGAGGAAGAGGGGCAAGCGGGCGCCGAGGCACGACACCACAGGAGAGCACTTTCCTGATGGCGCCCCGTGTGGCAGTCTTGCACTGGCAAAA…
NCU05788	NcraOR74A_LGVII: 3,828,325 - 3,828,939 (+)	N. crassa OR74A	2	480	297	hypothetical protein	null	null	null	null	null	null	28	0	MVAISHAVLFGMVASFSALVSADNCKPRLFYCGTTLLRKGNYYDQIEGALKASGQSTNDAHIHNGLFYCTGGPNGEITFQAFCGNGCVDGGNGKSDHC	CTTTTACAATCACTCCAACTTGGCAAACGCACATCATAGTCTCTTGTATAAATTGAGAGCAGCCACCATGGTCGCCATTTCCCACGCAGTCCTCTTCGGCATGGTCGCCAGTTTCAGTGCCCTCGTGAGCGCAGACAACTGCAAGCCTCGTCTGTTTTACTGCGGAACAACCCTTTTGCGTAAAGGCAACTATTACGACCAAATCGAGGGGGCCCTGAAAGCTAGTGGGCAGTCGACCAACGATGCGCACATTCACAATGGCTTGTTCTATTGTACTGGAGGACCGAATGGCGAGATTACCTTTCAGGCTTTTTGTGGTAATGGGTGTGTGGATGGTGGGAATGGGAAGAGTGATCATTGCTAGTCGCTGCTTGTGACATGGAGAGAGAGGTTGTATCG…	ATGGTCGCCATTTCCCACGCAGTCCTCTTCGGCATGGTCGCCAGTTTCAGTGCCCTCGTGAGCGCAGACAACTGCAAGCCTCGTCTGTTTTACTGCGGAACAACCCTTTTGCGTAAAGGCAACTATTACGACCAAATCGAGGGGGCCCTGAAAGCTAGTGGGCAGTCGACCAACGATGCGCACATTCACAATGGCTTGTTCTATTGTACTGGAGGACCGAATGGCGAGATTACCTTTCAGGCTTTTTGTGGTAATGGGTGTGTGGATGGTGGGAATGGGAAGAGTGATCATTGCTAG
NCU05789	NcraOR74A_LGVII: 3,830,609 - 3,832,659 (+)	N. crassa OR74A	2	1987	870	secreted glucosidase (gh16-6)	null	null	null	hydrolase activity, hydrolyzing O-glycosyl compounds	carbohydrate metabolic process	null	37	1	MHFSAATATASLFAFFSLASAGAVPAYPGYKVIWSDEFTGDAGATPSRSKWNYALDTNTNNELQAYTTSNQNVQLSGGNTVQFVPRKDASGKWTSGRLESQATFTPSPNRTTLVEAAIRFGDASIFQKRGLWPAFWMLGDAIHHGTPWPHCGELDIMETVNGLMTGYGTVHCGGDVALGGPCNEPVGIPHTALLLDYGWHTWSLSIDRSNPGGDWRAEKISWMLDGQVFGTLTGAEINDEGVWATLARSPLFIILNLAVGGDWPGQPDANTADGYGNMMEVEYVAVMEA	TTGTCACCCACTGCCACCATTCATTCATGCTCCGCTATCTGCCATCCCATCCGGGCCCAGATCAGATACCAACCATATCCTATTGTAGTCACCAATGGGTTCCTATTCTGGTCCCTCCCCATGTAGAGGCATCGCCAGGGTATGTATGTAGTATCCCAGGGGGTGGCCAACTCGATACAGTCTGCAGAATCTATATATCTCTTCATGCCTTCCCGTCTGCTGGCTGTGCCGTTCCATCATCCTCAAGATATCTCGTTGCCGTTCTCTTCTTACGCATTTCCCCGTTTGGGACTTTTCCACTCCTTCTAACCTGCCCGGTCTGGTATTTGTTTCCTTTTCGAACTTGCTATTATACATTCCTTTCGACAGTGTTCCTAGTGAGCCATTACCTTCTCTACA…	ATGCATTTCTCTGCTGCCACCGCCACCGCCTCCCTCTTCGCCTTCTTCTCCCTCGCCTCGGCTGGTGCCGTTCCCGCCTACCCAGGCTACAAAGTCATCTGGTCCGACGAGTTCACTGGTGATGCCGGCGCTACCCCAAGCCGCTCCAAGTGGAACTACGCTCTTGACACCAACACCAACAACGAACTCCAAGCCTACACCACCTCCAACCAAAACGTTCAACTCTCCGGCGGCAACACCGTCCAGTTCGTCCCCCGCAAGGACGCCTCCGGCAAATGGACCTCGGGCCGTCTCGAATCTCAAGCCACCTTCACCCCGTCGCCCAACCGCACCACCCTCGTCGAAGCCGCCATCCGCTTCGGCGACGCCTCCATCTTCCAAAAGCGCGGTCTCTGGCCC…
NcraOR74A_LGVII_tRNA_Ser2	NcraOR74A_LGVII: 3,833,122 - 3,833,203 (-)	N. crassa OR74A	1	82	null	tRNA Ser	null	null	null	null	null	null	0	0	null	GGCGTGGTGGCAGAGTGGTCTAATGCGCAAGACTAGAAATCTTGTTCCTTCGGGAGCGTCTGTTCGAATCAGGCCCACGTCG	null
NCU05790	NcraOR74A_LGVII: 3,833,572 - 3,837,393 (-)	N. crassa OR74A	6	3501	3501	phytochrome-2 (phy-2)	null	null	null	ATP binding, G-protein coupled photoreceptor activity, phosphorelay response regulator activity, phosphorelay sensor kinase activity, protein binding, protein histidine kinase activity, signal transducer activity	detection of visible light, peptidyl-histidine phosphorylation, phosphorelay signal transduction system, protein-chromophore linkage, regulation of transcription, DNA-dependent, signal transduction	membrane	53	1	MSQPIERVFPIRLSILESSAFLRNVSDADDLLSVVPVTQQLSNQHLSPPSSDGSRCEPLPSATDRQANPQDSSSAASSYNYTYPSSFNKGNGGDDSLLSETFEYALLADGSHGVIQKARRAFTTCDEEPIHIPGAIQSYGMLVALKLVDERVAGPSRYLPRICSENSAFVCHYQPSELLSLDSFYQVMPNFQRHLFDVQLRHIRQGYDSTKKEQEPVVFAFSFSDPDGRLIPCWCAAHYLGGDTDLFICEFELQDYSMHPLATPAMSDPGNPIDTLGSDHLDFATACSIQSKVQPAFPNPELISKGFDPSTSSVEVIGMATKIQTQFSEAATVPDLLETIVSIVKEVTRFHRVMVYQFDRDYNGTVVAELMDPKASNDVYRGLHFPASDIPPQARKLYM…	ATGTCACAGCCCATAGAACGAGTATTCCCCATACGCCTATCCATTCTTGAAAGTTCCGCCTTTCTTCGGAACGTATCCGACGCAGATGATTTACTTTCCGTCGTTCCTGTTACTCAGCAGCTTTCCAATCAACATCTATCTCCGCCATCGTCCGATGGATCTCGTTGTGAACCGCTACCTTCAGCAACCGACCGGCAAGCCAATCCTCAAGACAGTTCATCAGCTGCATCTTCTTATAATTATACATACCCATCGTCGTTCAACAAAGGCAACGGCGGAGATGACTCGTTACTCTCCGAAACCTTCGAGTATGCGCTCCTGGCCGACGGATCTCATGGTGTCATCCAGAAAGCCCGCCGCGCATTTACTACTTGCGATGAGGAACCGATTCACATACCT…	ATGTCACAGCCCATAGAACGAGTATTCCCCATACGCCTATCCATTCTTGAAAGTTCCGCCTTTCTTCGGAACGTATCCGACGCAGATGATTTACTTTCCGTCGTTCCTGTTACTCAGCAGCTTTCCAATCAACATCTATCTCCGCCATCGTCCGATGGATCTCGTTGTGAACCGCTACCTTCAGCAACCGACCGGCAAGCCAATCCTCAAGACAGTTCATCAGCTGCATCTTCTTATAATTATACATACCCATCGTCGTTCAACAAAGGCAACGGCGGAGATGACTCGTTACTCTCCGAAACCTTCGAGTATGCGCTCCTGGCCGACGGATCTCATGGTGTCATCCAGAAAGCCCGCCGCGCATTTACTACTTGCGATGAGGAACCGATTCACATACCT…
NCU17274	NcraOR74A_LGVII: 3,837,768 - 3,838,603 (-)	N. crassa OR74A	1	836	516	hypothetical protein	null	null	null	null	null	null	0	0	MNLKLDNDKGTASVERVMDQCGIFQAGPGLNQGEMECPARGFWIYNFKPVIAPNCSSTVESMKQFPSKSRRRYTLGLEAIFNSILLDECHRESIVTNSLPPIHFDSIDHLFNLPSAPARDAVQHVQSYNCTTRPVRSAHTFPSSSSCRASGARCGGWSGVTESAEHCSEGV	CGTCTCCAAATGAACCTCAAGCTGGACAATGACAAGGGCACCGCAAGCGTGGAAAGAGTGATGGATCAATGTGGCATTTTTCAAGCTGGTCCTGGATTAAACCAAGGAGAAATGGAGTGTCCTGCGCGCGGTTTCTGGATCTACAACTTCAAACCGGTCATTGCGCCAAATTGTTCGAGCACCGTCGAGTCAATGAAGCAATTTCCATCCAAAAGTCGACGGCGTTACACCCTGGGGCTTGAGGCTATCTTCAATTCGATTCTTCTTGACGAATGTCACAGAGAGTCGATCGTCACCAACTCGCTACCACCAATTCACTTTGATAGCATCGACCATCTATTTAATCTCCCCAGCGCCCCTGCTCGAGACGCAGTCCAACACGTGCAGTCATACAACTGT…	ATGAACCTCAAGCTGGACAATGACAAGGGCACCGCAAGCGTGGAAAGAGTGATGGATCAATGTGGCATTTTTCAAGCTGGTCCTGGATTAAACCAAGGAGAAATGGAGTGTCCTGCGCGCGGTTTCTGGATCTACAACTTCAAACCGGTCATTGCGCCAAATTGTTCGAGCACCGTCGAGTCAATGAAGCAATTTCCATCCAAAAGTCGACGGCGTTACACCCTGGGGCTTGAGGCTATCTTCAATTCGATTCTTCTTGACGAATGTCACAGAGAGTCGATCGTCACCAACTCGCTACCACCAATTCACTTTGATAGCATCGACCATCTATTTAATCTCCCCAGCGCCCCTGCTCGAGACGCAGTCCAACACGTGCAGTCATACAACTGTACCACTCGG…
NCU05791.1	NcraOR74A_LGVII: 3,838,855 - 3,844,758 (-)	N. crassa OR74A	8	4893	2385	unspecified product	null	null	null	protein binding	null	null	42	3	MNMNNMGNMAQMNAMGGPVGGAPMPMMNNGAMPVRPQQPPQPQPQQQQQQQQQQQQMHFGAGAIDGGRSLLETYIYDYFIRQGMYDVARTMLQNNPQIKTDKSASPGQNLNGLGDDPMDTDSKDNLDQKRPDDLPPAAIPNSSTSNNPFLLDWFSLFWDMFNSQKSKGPALVNQYVQHNQNQSRMRQEQMLRQMRPDYAHVQYQQQMMRNMNGMGGMMKPGNQLPRAAMANSQNPQAMHMLQAQKAASMQRDPSDMEGNRVRAASPGSADNAPSPSKRPRLEGAPFNPNAGVMVPNGRQMQGMPGQQQHHGKQMPTNPMANAGGPQNQGSPMLPQGPDGQNINQFYNQEMGAGNMRAGPGNGQNGSSNHALQDYQMQLMLLEQQNKKRLMMARQEQDGM…	CATCTTCCTCCTCGCTTCTTCCGTCTCTTCTGCGTCCTACGACCGTTGAGTTTCGTGTCGGGAATTCTCCTCTTTTGCGGCACGCCACTTTGACGTCCCAATCGCCCTTGTGCCGTCCCGACCATTCACCAGCGACCTGAGATTGAGCGGATTGGCCCACAAGAGATCCCACGGTCGCCGGCCCCGAGACCACCACCAGCGAGAGCCACCTAGCCTGCCGCCGCCGCCTGCGCCTGAAGAGGACCACCACGGTAGCTAGACATAGACCACACACACTGTGACTTGCCCGGACCCCCGTTCCCCATTTCCTCCTCCCATCCCTACGACTACTTTAGCACTGCACGCTTTCCTGTTGCGACGTGGACCGGATCATCATTCCCACCACCTCTCCAACTACTT…	ATGAACATGAACAACATGGGTAACATGGCGCAGATGAACGCCATGGGCGGTCCCGTCGGCGGCGCCCCTATGCCAATGATGAATAATGGCGCAATGCCCGTCCGTCCTCAGCAGCCCCCACAACCTCAACCGCAACAGCAACAACAACAGCAGCAGCAGCAGCAGCAAATGCATTTTGGGGCTGGAGCTATCGATGGCGGCCGTTCGTTGCTCGAGACCTACATCTACGACTATTTCATCCGCCAAGGCATGTACGACGTTGCCCGCACAATGCTACAAAATAACCCTCAGATCAAGACGGACAAATCTGCGAGCCCTGGTCAAAACTTGAATGGCCTGGGTGACGATCCCATGGATACCGACTCAAAGGACAACCTGGACCAAAAGCGTCCCGACGAC…
NCU05791.2	NcraOR74A_LGVII: 3,838,855 - 3,844,758 (-)	N. crassa OR74A	8	5148	2385	unspecified product	null	null	null	null	null	null	42	3	MNMNNMGNMAQMNAMGGPVGGAPMPMMNNGAMPVRPQQPPQPQPQQQQQQQQQQQQMHFGAGAIDGGRSLLETYIYDYFIRQGMYDVARTMLQNNPQIKTDKSASPGQNLNGLGDDPMDTDSKDNLDQKRPDDLPPAAIPNSSTSNNPFLLDWFSLFWDMFNSQKSKGPALVNQYVQHNQNQSRMRQEQMLRQMRPDYAHVQYQQQMMRNMNGMGGMMKPGNQLPRAAMANSQNPQAMHMLQAQKAASMQRDPSDMEGNRVRAASPGSADNAPSPSKRPRLEGAPFNPNAGVMVPNGRQMQGMPGQQQHHGKQMPTNPMANAGGPQNQGSPMLPQGPDGQNINQFYNQEMGAGNMRAGPGNGQNGSSNHALQDYQMQLMLLEQQNKKRLMMARQEQDGM…	CATCTTCCTCCTCGCTTCTTCCGTCTCTTCTGCGTCCTACGACCGTTGAGTTTCGTGTCGGGAATTCTCCTCTTTTGCGGCACGCCACTTTGACGTCCCAATCGCCCTTGTGCCGTCCCGACCATTCACCAGCGACCTGAGATTGAGCGGATTGGCCCACAAGAGATCCCACGGTCGCCGGCCCCGAGACCACCACCAGCGAGAGCCACCTAGCCTGCCGCCGCCGCCTGCGCCTGAAGAGGACCACCACGGTAGCTAGACATAGACCACACACACTGTGACTTGCCCGGACCCCCGTTCCCCATTTCCTCCTCCCATCCCTACGACTACTTTAGCACTGCACGCTTTCCTGTTGCGACGTGGACCGGATCATCATTCCCACCACCTCTCCAACTACTT…	ATGAACATGAACAACATGGGTAACATGGCGCAGATGAACGCCATGGGCGGTCCCGTCGGCGGCGCCCCTATGCCAATGATGAATAATGGCGCAATGCCCGTCCGTCCTCAGCAGCCCCCACAACCTCAACCGCAACAGCAACAACAACAGCAGCAGCAGCAGCAGCAAATGCATTTTGGGGCTGGAGCTATCGATGGCGGCCGTTCGTTGCTCGAGACCTACATCTACGACTATTTCATCCGCCAAGGCATGTACGACGTTGCCCGCACAATGCTACAAAATAACCCTCAGATCAAGACGGACAAATCTGCGAGCCCTGGTCAAAACTTGAATGGCCTGGGTGACGATCCCATGGATACCGACTCAAAGGACAACCTGGACCAAAAGCGTCCCGACGAC…
NCU05791.3	NcraOR74A_LGVII: 3,839,879 - 3,842,871 (-)	N. crassa OR74A	6	2657	2430	unspecified product	null	null	null	protein binding	null	null	42	3	MNMNNMGNMAQMNAMGGPVGGAPMPMMNNGAMPVRPQQPPQPQPQQQQQQQQQQQQMHFGAGAIDGGRSLLETYIYDYFIRQGMYDVARTMLQNNPQIKTDKSASPGQNLNGLGDDPMDTDSKDNLDQKRPDDLPPAAIPNSSTSNNPFLLDWFSLFWDMFNSQKSKGPALVNQYVQHNQNQSRMRQEQMLRQMRPDYAHVQYQQQMMRNMNGMGGMMKPGNQLPRAAMANSQNPQAMHMLQAQKAASMQRDPSDMEGNRVRAASPGSADNAPSPSKRPRLEGAPFNPNAGVMVPNGRQMQGMPGQQQVLINANPNQLKAYAANLQQHHGKQMPTNPMANAGGPQNQGSPMLPQGPDGQNINQFYNQEMGAGNMRAGPGNGQNGSSNHALQDYQMQLML…	ATGAACATGAACAACATGGGTAACATGGCGCAGATGAACGCCATGGGCGGTCCCGTCGGCGGCGCCCCTATGCCAATGATGAATAATGGCGCAATGCCCGTCCGTCCTCAGCAGCCCCCACAACCTCAACCGCAACAGCAACAACAACAGCAGCAGCAGCAGCAGCAAATGCATTTTGGGGCTGGAGCTATCGATGGCGGCCGTTCGTTGCTCGAGACCTACATCTACGACTATTTCATCCGCCAAGGCATGTACGACGTTGCCCGCACAATGCTACAAAATAACCCTCAGATCAAGACGGACAAATCTGCGAGCCCTGGTCAAAACTTGAATGGCCTGGGTGACGATCCCATGGATACCGACTCAAAGGACAACCTGGACCAAAAGCGTCCCGACGAC…	ATGAACATGAACAACATGGGTAACATGGCGCAGATGAACGCCATGGGCGGTCCCGTCGGCGGCGCCCCTATGCCAATGATGAATAATGGCGCAATGCCCGTCCGTCCTCAGCAGCCCCCACAACCTCAACCGCAACAGCAACAACAACAGCAGCAGCAGCAGCAGCAAATGCATTTTGGGGCTGGAGCTATCGATGGCGGCCGTTCGTTGCTCGAGACCTACATCTACGACTATTTCATCCGCCAAGGCATGTACGACGTTGCCCGCACAATGCTACAAAATAACCCTCAGATCAAGACGGACAAATCTGCGAGCCCTGGTCAAAACTTGAATGGCCTGGGTGACGATCCCATGGATACCGACTCAAAGGACAACCTGGACCAAAAGCGTCCCGACGAC…
NCU05791.4	NcraOR74A_LGVII: 3,839,879 - 3,842,871 (-)	N. crassa OR74A	5	2738	2511	unspecified product	null	null	null	protein binding	null	null	42	3	MNMNNMGNMAQMNAMGGPVGGAPMPMMNNGAMPVRPQQPPQPQPQQQQQQQQQQQQMHFGAGAIDGGRSLLETYIYDYFIRQGMYDVARTMLQNNPQIKTDKSASPGQNLNGLGDDPMDTDSKDNLDQKRPDDLPPAAIPNSSTSNNPFLLDWFSLFWDMFNSQKSKGPALVNQYVQHNQNQSRMRQEQMLRQMRPDYAHVQYQQQMMRNMNGMGGMMKPGNQLPRAAMANSQNPQAMHMLQAQKAASMQRDPSDMEGNRVRAASPGSADNAPSPSKRPRLEGAPFNPNAGVMVPNGRQMQGMPGQQQVGGGPNSAQAFFINQIRPNSLTLDQLQVLINANPNQLKAYAANLQQHHGKQMPTNPMANAGGPQNQGSPMLPQGPDGQNINQFYNQEMGAG…	ATGAACATGAACAACATGGGTAACATGGCGCAGATGAACGCCATGGGCGGTCCCGTCGGCGGCGCCCCTATGCCAATGATGAATAATGGCGCAATGCCCGTCCGTCCTCAGCAGCCCCCACAACCTCAACCGCAACAGCAACAACAACAGCAGCAGCAGCAGCAGCAAATGCATTTTGGGGCTGGAGCTATCGATGGCGGCCGTTCGTTGCTCGAGACCTACATCTACGACTATTTCATCCGCCAAGGCATGTACGACGTTGCCCGCACAATGCTACAAAATAACCCTCAGATCAAGACGGACAAATCTGCGAGCCCTGGTCAAAACTTGAATGGCCTGGGTGACGATCCCATGGATACCGACTCAAAGGACAACCTGGACCAAAAGCGTCCCGACGAC…	ATGAACATGAACAACATGGGTAACATGGCGCAGATGAACGCCATGGGCGGTCCCGTCGGCGGCGCCCCTATGCCAATGATGAATAATGGCGCAATGCCCGTCCGTCCTCAGCAGCCCCCACAACCTCAACCGCAACAGCAACAACAACAGCAGCAGCAGCAGCAGCAAATGCATTTTGGGGCTGGAGCTATCGATGGCGGCCGTTCGTTGCTCGAGACCTACATCTACGACTATTTCATCCGCCAAGGCATGTACGACGTTGCCCGCACAATGCTACAAAATAACCCTCAGATCAAGACGGACAAATCTGCGAGCCCTGGTCAAAACTTGAATGGCCTGGGTGACGATCCCATGGATACCGACTCAAAGGACAACCTGGACCAAAAGCGTCCCGACGAC…
NCU05794	NcraOR74A_LGVII: 3,850,630 - 3,851,170 (-)	N. crassa OR74A	2	432	432	hypothetical protein	null	null	null	null	null	null	1	0	MGSCVSTQEFSRKKSKKEHAFIKLRFICDFCNDKKNLCYWHGAFGDRWMSVDEEYMRAKPQVFPAPQRNQGIVIGGLELRGSFCQWNHEGRDILNEFSKKAGLVQVWDRPSDKTRVGELRGLMEALAKANVEVCLGKVSASGG	ATGGGTAGCTGTGTCAGCACACAAGAATTTTCCCGGAAAAAGTCCAAGAAGGAACACGCCTTCATCAAACTAAGATTCATATGCGATTTTTGCAACGACAAGAAAAATCTCTGCTACTGGCACGGAGCTTTTGGAGACCGCTGGATGTCCGTCGACGAGGAATACATGCGCGCGAAGCCGCAGGTTTTTCCTGCTCCCCAGCGAAATCAAGGAATAGTGATTGGCGGGTTGGAGTTACGTGGTTCATTCTGTCAGTGGAATCATGAGGGAAGGGATATTCTGAACGAGTTTTCGAAAAAGGCGGGTTTAGTACAAGTATGGGACAGACCATCGGATAAAACTCGCGTAGGAGAGTTACGAGGGCTCATGGAGGCGCTTGCGAAGGCCAATGTTGAAGTC…	ATGGGTAGCTGTGTCAGCACACAAGAATTTTCCCGGAAAAAGTCCAAGAAGGAACACGCCTTCATCAAACTAAGATTCATATGCGATTTTTGCAACGACAAGAAAAATCTCTGCTACTGGCACGGAGCTTTTGGAGACCGCTGGATGTCCGTCGACGAGGAATACATGCGCGCGAAGCCGCAGGTTTTTCCTGCTCCCCAGCGAAATCAAGGAATAGTGATTGGCGGGTTGGAGTTACGTGGTTCATTCTGTCAGTGGAATCATGAGGGAAGGGATATTCTGAACGAGTTTTCGAAAAAGGCGGGTTTAGTACAAGTATGGGACAGACCATCGGATAAAACTCGCGTAGGAGAGTTACGAGGGCTCATGGAGGCGCTTGCGAAGGCCAATGTTGAAGTC…
NCU05795	NcraOR74A_LGVII: 3,851,699 - 3,852,896 (-)	N. crassa OR74A	3	665	612	hypothetical protein	null	null	null	null	null	null	2	0	MGCGMSTEYREDEKDTLIFHGSQYGSTWQHQPMYQPIYEPESQPIIPIQETDSTYKVTLSTYCSACRLNAQGTKCSDQFGNAWMLERLVSVSPTALQQAVNTQVYGMKELQKYLKYNPNNNLRVQLRGDFCAYFGNPQGHSGPEKYVEAVVQEALEDEEDRSLSPCRPNSSKPRVASKPTPQLPDQTSKRPICRSKSESSPSG	GGAGAAGAAGGCGTACCTTGATTTGCTACCTCTACACTACAGGAACTACTACCATGGGCTGTGGAATGTCAACTGAATATCGAGAGGATGAGAAAGATACCCTGATCTTCCACGGCTCTCAATACGGATCCACGTGGCAGCACCAGCCCATGTACCAGCCCATATATGAGCCAGAATCCCAGCCCATCATCCCCATCCAAGAAACAGACAGCACATATAAAGTGACGCTATCTACCTACTGTAGTGCCTGCCGCCTAAACGCTCAAGGAACCAAATGCTCCGACCAATTCGGAAACGCCTGGATGCTTGAACGGCTAGTTTCCGTATCGCCGACTGCCCTACAGCAAGCGGTAAATACCCAAGTATATGGGATGAAGGAGTTGCAGAAATACCTTAAGT…	ATGGGCTGTGGAATGTCAACTGAATATCGAGAGGATGAGAAAGATACCCTGATCTTCCACGGCTCTCAATACGGATCCACGTGGCAGCACCAGCCCATGTACCAGCCCATATATGAGCCAGAATCCCAGCCCATCATCCCCATCCAAGAAACAGACAGCACATATAAAGTGACGCTATCTACCTACTGTAGTGCCTGCCGCCTAAACGCTCAAGGAACCAAATGCTCCGACCAATTCGGAAACGCCTGGATGCTTGAACGGCTAGTTTCCGTATCGCCGACTGCCCTACAGCAAGCGGTAAATACCCAAGTATATGGGATGAAGGAGTTGCAGAAATACCTTAAGTACAATCCGAACAACAATCTGCGTGTTCAGCTACGAGGTGATTTCTGCGCTTAC…
NCU05796.1	NcraOR74A_LGVII: 3,853,048 - 3,855,018 (-)	N. crassa OR74A	5	1713	582	unspecified product	null	null	null	null	null	null	81	1	MSSASKASRLGEEIWKTRIEKVNAELVVLTYGTIVAQICKDFENDYAEVNKQLDRMGYNIGLRLIEDYLAKSNTMRRCSNFRETAEMIAKVGFKIFLNVTPTITNWTGDNKQFSLVFDENPLADFVELPDDGRAQDQLWFSNILCGVLRGALEMVQMQVETHFISDVLRGHDTTEMRVTLVRYIDDELPPEDD	CGCAGTTCCATCGAGGTCCCCAACCGAACTCCAGTTCCATTCCGTCTTCTGTCTCGCGGTACAATCCCACCGCCTGGCTTGTAACAAAAACAACATCATCGCTCATCATTCTGTCTTGTCGCTACCATCGTGTCTGAAGCACTGGCCCGCGCCCCGATTGTATCCCCTCTTGACCCCATTGTTTTATGAGAACGGTATAGATCATACAGAGGCTCGCCGAGCTTCTGATTTCCAGAATTCGCAATGTCGTCAGCAAGCAAAGCATCCCGTTTGGGGGAAGAGATCTGGAAGACGAGGATCGAAAAAGTTAACGCCGAACTAGTCGTCCTCACCTACGGAACCATAGTGGCGCAGATATGCAAGGACTTTGAGAATGACTATGCCGAAGTCAACAAGCAG…	ATGTCGTCAGCAAGCAAAGCATCCCGTTTGGGGGAAGAGATCTGGAAGACGAGGATCGAAAAAGTTAACGCCGAACTAGTCGTCCTCACCTACGGAACCATAGTGGCGCAGATATGCAAGGACTTTGAGAATGACTATGCCGAAGTCAACAAGCAGCTGGATAGAATGGGATACAACATTGGCCTCCGTCTGATCGAGGACTACCTGGCCAAGTCCAACACGATGCGCCGGTGCTCCAACTTTCGCGAAACCGCAGAGATGATCGCCAAGGTGGGCTTCAAGATCTTCCTCAACGTCACCCCAACAATCACAAACTGGACAGGCGACAACAAGCAGTTCTCCCTCGTTTTCGACGAGAACCCCCTCGCCGATTTTGTCGAACTGCCCGATGACGGCCGG…
NCU05796.2	NcraOR74A_LGVII: 3,853,495 - 3,854,961 (-)	N. crassa OR74A	3	1341	417	unspecified product	null	null	null	null	null	null	81	1	MGYNIGLRLIEDYLAKSNTMRRCSNFRETAEMIAKVGFKIFLNVTPTITNWTGDNKQFSLVFDENPLADFVELPDDGRAQDQLWFSNILCGVLRGALEMVQMQVETHFISDVLRGHDTTEMRVTLVRYIDDELPPEDD	GGTACAATCCCACCGCCTGGCTTGTAACAAAAACAACATCATCGCTCATCATTCTGTCTTGTCGCTACCATCGTGTCTGAAGCACTGGCCCGCGCCCCGATTGTATCCCCTCTTGACCCCATTGTTTTATGAGAACGGTATAGATCATACAGAGGCTCGCCGAGCTTCTGATTTCCAGAATTCGCAATGTCGTCAGCAAGCAAAGCATCCCGTTTGGGGGAAGAGATCTGGAAGTAGGATCGCCCCTAACCCCTCGGTAACAAGATGCCCTCGCAGTGCTAACTGCCAGGCAGGACGAGGATCGAAAAAGTTAACGCCGAACTAGTCGTCCTCACCTACGGAACCATAGTGGCGCAGATATGCAAGGACTTTGAGAATGACTATGCCGAAGTCAACAAG…	ATGGGATACAACATTGGCCTCCGTCTGATCGAGGACTACCTGGCCAAGTCCAACACGATGCGCCGGTGCTCCAACTTTCGCGAAACCGCAGAGATGATCGCCAAGGTGGGCTTCAAGATCTTCCTCAACGTCACCCCAACAATCACAAACTGGACAGGCGACAACAAGCAGTTCTCCCTCGTTTTCGACGAGAACCCCCTCGCCGATTTTGTCGAACTGCCCGATGACGGCCGGGCTCAAGACCAGCTCTGGTTCTCGAACATCCTGTGTGGTGTGCTGCGCGGTGCTCTCGAGATGGTACAAATGCAAGTCGAGACCCACTTCATCAGCGACGTGCTCAGGGGCCACGATACGACCGAGATGCGCGTCACGCTCGTACGCTACATCGACGATGAACTT…
NCU05797	NcraOR74A_LGVII: 3,855,306 - 3,857,378 (+)	N. crassa OR74A	3	1951	1065	U5 snRNP complex subunit (small nuclear ribonucleoprotein-21)	null	null	null	protein binding	null	null	79	0	MSSEKRPASDDPSGGQLVKRPNLGSSRALTRTSATGSSGDLIQTAPRTSSLQAPVMELSGHSGEIFAAKFDPTGNLIASGSMDRTIMLWRTYGDCENYGVLNGHKGAILDLQWSRDSEILFSASADMHLASWDLTSGTRIRRYVGHEEIVNSLDISRRGEDLLISGSDDGTIGIWDPRTKNAADYIETDFPITAVAMSEAGNEIYSGGIDNDIKVWDVRKKAVVYSMIGHQDTVTTLRVSPDSQQLLSYAMDSTARTWDIRPFAPADRHIRTFDGAPLGMEQNLIKGSWDKDGKKIAVGAGDGTVVIWGSDTGKLLYKLPGHKGTVNVAEFSPGTDPLILSASSDRTMLLGELK	CGGAGAGCGGGCAATCAAAAATCCACTTGACGTAAAGGTATCACCAACTCCAATTGCTTTGCTCTGACATCAACTCGCCTGCCGTCTACCATCCCGATTACTGCTACGATCACCCTGAATACCAGAATTCCGAGCCACACACCATGTCCTCCGAAAAGAGACCTGCGTCCGATGACCCCAGCGGGGGCCAGCTCGTCAAGAGACCCAACCTGGGCTCGAGTCGCGCCCTCACGAGGACCAGCGCGACTGGCAGCAGCGGTGACCTTATCCAGACAGCGCCCCGTACGAGCAGCCTCCAGGCTCCGGTGATGGAGCTGTCCGGCCACTCGGGCGAGATCTTTGCGGCCAAGTTCGACCCTACTGGCAACCTTATAGCTTCTGGTTCCATGGACCGTACCA…	ATGTCCTCCGAAAAGAGACCTGCGTCCGATGACCCCAGCGGGGGCCAGCTCGTCAAGAGACCCAACCTGGGCTCGAGTCGCGCCCTCACGAGGACCAGCGCGACTGGCAGCAGCGGTGACCTTATCCAGACAGCGCCCCGTACGAGCAGCCTCCAGGCTCCGGTGATGGAGCTGTCCGGCCACTCGGGCGAGATCTTTGCGGCCAAGTTCGACCCTACTGGCAACCTTATAGCTTCTGGTTCCATGGACCGTACCATCATGCTCTGGAGAACCTATGGCGACTGCGAAAACTACGGTGTCCTCAACGGCCACAAGGGTGCCATTCTCGACCTCCAATGGTCGCGCGACTCCGAGATCCTCTTTTCCGCCTCCGCCGACATGCACCTTGCCAGCTGGGAC…
NCU05798	NcraOR74A_LGVII: 3,858,399 - 3,861,869 (+)	N. crassa OR74A	3	3337	2058	hypothetical protein	null	null	null	null	null	null	30	0	MDRFNFLPQGLRRNSPAPPPAAAAATTTTAPTGTAADHPHNTGQPAPLPAVYRQNQNQNHNRTQRPYNYPESASSLSSDDEYETDDDDLYEDEEVRSVSSQSSRDSDTAPLSPRNRHQQRAQYPSSSSTLNRRSHHNNNNNNNMTTNIQDDLYCNLEAQLGIHPALRVPPPGPGNVPANFPAPPPIPQQQQQQQQQQEEMAEVERRSSSRFFLPRMSFRFLGGGGGRPRPASSHYSGDGLPPATEVNFPVSPKSPAFRIGEQELPSTRLHVPGVERTWSRGSNGPPTRDGTGTRDGSSSHGGRGGEAAARGASRYGFGLLGGNRGASRDGRTVRVTEPRRTATRRHRGERDGERSERRREGSGGRSRSGRSGTGAGAGSGHGSRGHRSRRDHGRSTTSG…	GTTTACCACGTCGATTGTCTGTCTGTCTGTTTGTCTGTCTGTCTGGTTGTCGACATCCACGGCATCCATCCACCCACACTCACCTACACTATAGTACTTCCTCGGTGATTTTTGTTTTTTGTTTTTTTCTCTCTCTTCTTCAAGTCACTGCACACACACTTCCTTGACGTTGTGCAACCAACCCACCGACACCGGGAAATCCAGTCAGTTATCGAATTGGTCACACAACACACTGCAAGCTGTCAACCTATGTACCTACACTAGCTGGCTAGGAGGAACGGAGGTTTTCACAGCTTGATCCATTCATAGCTTGCATCCCAGTCACACATACACACATACACATTCTCTTCTAGTCCATCTATTATACCTACCCCGGATTCCTGCAGTCACTCCTCCTAA…	ATGGACCGCTTCAACTTCCTCCCTCAAGGTCTTCGGCGGAACAGCCCTGCTCCTCCCCCTGCTGCTGCCGCCGCAACCACAACCACAGCCCCAACCGGCACAGCCGCCGACCACCCTCACAACACCGGACAACCCGCTCCCCTCCCAGCAGTCTACCGCCAAAACCAAAACCAGAACCACAACCGCACTCAAAGACCCTACAACTACCCCGAATCCGCCTCATCTTTATCTTCTGACGACGAATATGAGACCGATGACGACGACCTCTACGAAGACGAAGAAGTCCGCTCCGTTTCTTCCCAATCCTCTCGTGACTCCGACACTGCTCCCCTTTCGCCCAGGAATCGTCATCAGCAACGAGCTCAATACCCATCTAGCAGCAGCACTCTGAACCGACGC…
